# Supplementary material for: Optical and Electrical Characterization of Biocompatible Polymeric Lines for Hemodialysis Applications
Source: Materials (Basel). 2018 Mar 16;11(3):438. doi: 10.3390/ma11030438 (PMC5873017; doi:10.3390/ma11030438)
Supplement: Supplementary file 1 [file materials-11-00438-s001.zip]

Archive with 144 entries (140 files):
- Data_for upload/
- Data_for upload/Bloodline_size_measurements.xlsx
- Data_for upload/EIS/
- Data_for upload/EIS/CPE_model_fit_results.xlsx
- Data_for upload/EIS/Instructions.docx
- Data_for upload/EIS/Raw_Data/
- Data_for upload/EIS/Raw_Data/BB_1_1.csv
- Data_for upload/EIS/Raw_Data/BB_1_2.csv
- Data_for upload/EIS/Raw_Data/BB_1_3.csv
- Data_for upload/EIS/Raw_Data/BB_1_4.csv
- Data_for upload/EIS/Raw_Data/BB_2_1.csv
- Data_for upload/EIS/Raw_Data/BB_2_2.csv
- Data_for upload/EIS/Raw_Data/BB_3_1.csv
- Data_for upload/EIS/Raw_Data/BB_3_2.csv
- Data_for upload/EIS/Raw_Data/BB_3_3.csv
- Data_for upload/EIS/Raw_Data/BB_3_4.csv
- Data_for upload/EIS/Raw_Data/BB_4_1.csv
- Data_for upload/EIS/Raw_Data/BB_4_2.csv
- Data_for upload/EIS/Raw_Data/BB_4_3.csv
- Data_for upload/EIS/Raw_Data/BB_4_4.csv
- Data_for upload/EIS/Raw_Data/BB_4_5.csv
- Data_for upload/EIS/Raw_Data/BB_5_1.csv
- Data_for upload/EIS/Raw_Data/BB_5_2.csv
- Data_for upload/EIS/Raw_Data/BB_5_3.csv
- Data_for upload/EIS/Raw_Data/BB_5_4.csv
- Data_for upload/EIS/Raw_Data/BB_5_5.csv
- Data_for upload/EIS/Raw_Data/BE_1_1.csv
- Data_for upload/EIS/Raw_Data/BE_1_2.csv
- Data_for upload/EIS/Raw_Data/BE_1_3.csv
- Data_for upload/EIS/Raw_Data/BE_1_4.csv
- Data_for upload/EIS/Raw_Data/BE_1_5.csv
- Data_for upload/EIS/Raw_Data/BE_1_6.csv
- Data_for upload/EIS/Raw_Data/BE_2_1.csv
- Data_for upload/EIS/Raw_Data/BE_3_1.csv
- Data_for upload/EIS/Raw_Data/BE_3_2.csv
- Data_for upload/EIS/Raw_Data/BE_4_1.csv
- Data_for upload/EIS/Raw_Data/BE_4_2.csv
- Data_for upload/EIS/Raw_Data/BE_4_3.csv
- Data_for upload/EIS/Raw_Data/BE_4_4.csv
- Data_for upload/EIS/Raw_Data/BE_4_5.csv
- Data_for upload/EIS/Raw_Data/BE_5_1.csv
- Data_for upload/EIS/Raw_Data/BE_5_2.csv
- Data_for upload/EIS/Raw_Data/BE_5_3.csv
- Data_for upload/EIS/Raw_Data/BE_5_4.csv
- Data_for upload/EIS/Raw_Data/BE_5_5.csv
- Data_for upload/EIS/Raw_Data/BG_1_1.csv
- Data_for upload/EIS/Raw_Data/BG_1_2.csv
- Data_for upload/EIS/Raw_Data/BG_1_3.csv
- Data_for upload/EIS/Raw_Data/BG_1_4.csv
- Data_for upload/EIS/Raw_Data/BG_1_5.csv
- Data_for upload/EIS/Raw_Data/BG_2_1.csv
- Data_for upload/EIS/Raw_Data/BG_3_1.csv
- Data_for upload/EIS/Raw_Data/BG_3_2.csv
- Data_for upload/EIS/Raw_Data/BG_3_3.csv
- Data_for upload/EIS/Raw_Data/BG_4_1.csv
- Data_for upload/EIS/Raw_Data/BG_4_2.csv
- Data_for upload/EIS/Raw_Data/BG_4_3.csv
- Data_for upload/EIS/Raw_Data/BG_5_1.csv
- Data_for upload/EIS/Raw_Data/BG_5_2.csv
- Data_for upload/EIS/Raw_Data/BG_5_3.csv
- Data_for upload/EIS/Raw_Data/BG_5_4.csv
- Data_for upload/EIS/Raw_Data/BG_5_5.csv
- Data_for upload/EIS/Raw_Data/FC_1_1.csv
- Data_for upload/EIS/Raw_Data/FC_1_2.csv
- Data_for upload/EIS/Raw_Data/FC_1_3.csv
- Data_for upload/EIS/Raw_Data/FC_1_4.csv
- Data_for upload/EIS/Raw_Data/FC_1_5.csv
- Data_for upload/EIS/Raw_Data/FC_2_1.csv
- Data_for upload/EIS/Raw_Data/FC_2_2.csv
- Data_for upload/EIS/Raw_Data/FC_2_3.csv
- Data_for upload/EIS/Raw_Data/FC_2_4.csv
- Data_for upload/EIS/Raw_Data/FC_2_5.csv
- Data_for upload/EIS/Raw_Data/FC_2_6.csv
- Data_for upload/EIS/Raw_Data/FC_3_1.csv
- Data_for upload/EIS/Raw_Data/FC_3_2.csv
- Data_for upload/EIS/Raw_Data/FC_3_3.csv
- Data_for upload/EIS/Raw_Data/FC_3_4.csv
- Data_for upload/EIS/Raw_Data/FC_4_1.csv
- Data_for upload/EIS/Raw_Data/FC_4_2.csv
- Data_for upload/EIS/Raw_Data/FC_4_3.csv
- Data_for upload/EIS/Raw_Data/FC_4_4.csv
- Data_for upload/EIS/Raw_Data/FC_4_5.csv
- Data_for upload/EIS/Raw_Data/FC_5_1.csv
- Data_for upload/EIS/Raw_Data/FC_5_2.csv
- Data_for upload/EIS/Raw_Data/FC_5_3.csv
- Data_for upload/EIS/Raw_Data/FC_5_4.csv
- Data_for upload/EIS/Raw_Data/FC_5_5.csv
- Data_for upload/EIS/Raw_Data/FM_1_1.csv
- Data_for upload/EIS/Raw_Data/FM_2_1.csv
- Data_for upload/EIS/Raw_Data/FM_2_2.csv
- Data_for upload/EIS/Raw_Data/FM_3_1.csv
- Data_for upload/EIS/Raw_Data/FM_3_2.csv
- Data_for upload/EIS/Raw_Data/FM_3_3.csv
- Data_for upload/EIS/Raw_Data/FM_3_4.csv
- Data_for upload/EIS/Raw_Data/FM_4_1.csv
- Data_for upload/EIS/Raw_Data/FM_4_2.csv
- Data_for upload/EIS/Raw_Data/FM_4_3.csv
- Data_for upload/EIS/Raw_Data/FM_4_4.csv
- Data_for upload/EIS/Raw_Data/FM_5_1.csv
- Data_for upload/EIS/Raw_Data/FM_5_2.csv
- Data_for upload/EIS/Raw_Data/FM_5_3.csv
- Data_for upload/EIS/Raw_Data/FM_5_4.csv
- Data_for upload/EIS/Raw_Data/FM_5_5.csv
- Data_for upload/EIS/Raw_Data/GA_1_1.csv
- Data_for upload/EIS/Raw_Data/GA_1_2.csv
- Data_for upload/EIS/Raw_Data/GA_2_1.csv
- Data_for upload/EIS/Raw_Data/GA_2_2.csv
- Data_for upload/EIS/Raw_Data/GA_2_3.csv
- Data_for upload/EIS/Raw_Data/GA_2_4.csv
- Data_for upload/EIS/Raw_Data/GA_3_1.csv
- Data_for upload/EIS/Raw_Data/GA_3_2.csv
- Data_for upload/EIS/Raw_Data/GA_4_1.csv
- Data_for upload/EIS/Raw_Data/GA_4_2.csv
- Data_for upload/EIS/Raw_Data/GA_4_3.csv
- Data_for upload/EIS/Raw_Data/GA_4_4.csv
- Data_for upload/EIS/Raw_Data/GA_4_5.csv
- Data_for upload/EIS/Raw_Data/GA_5_1.csv
- Data_for upload/EIS/Raw_Data/GA_5_2.csv
- Data_for upload/EIS/Raw_Data/GA_5_3.csv
- Data_for upload/EIS/Raw_Data/GA_5_4.csv
- Data_for upload/EIS/Raw_Data/GA_5_5.csv
- Data_for upload/EIS/Raw_Data/NI_1_1.csv
- Data_for upload/EIS/Raw_Data/NI_1_2.csv
- Data_for upload/EIS/Raw_Data/NI_2_1.csv
- Data_for upload/EIS/Raw_Data/NI_2_2.csv
- Data_for upload/EIS/Raw_Data/NI_2_3.csv
- Data_for upload/EIS/Raw_Data/NI_2_4.csv
- Data_for upload/EIS/Raw_Data/NI_3_1.csv
- Data_for upload/EIS/Raw_Data/NI_3_2.csv
- Data_for upload/EIS/Raw_Data/NI_3_3.csv
- Data_for upload/EIS/Raw_Data/NI_3_4.csv
- Data_for upload/EIS/Raw_Data/NI_4_1.csv
- Data_for upload/EIS/Raw_Data/NI_4_2.csv
- Data_for upload/EIS/Raw_Data/NI_4_3.csv
- Data_for upload/EIS/Raw_Data/NI_4_4.csv
- Data_for upload/EIS/Raw_Data/NI_5_1.csv
- Data_for upload/EIS/Raw_Data/NI_5_2.csv
- Data_for upload/EIS/Raw_Data/NI_5_3.csv
- Data_for upload/EIS/Raw_Data/NI_5_4.csv
- Data_for upload/EIS/Raw_Data/NI_5_5.csv
- Data_for upload/Optical/
- Data_for upload/Optical/Instructions.xlsx
- Data_for upload/Optical/Plate1.xlsx
- Data_for upload/Optical/Plate2.xlsx
