# Supplementary material for: Optical and Electrical Characterization of Biocompatible Polymeric Lines for Hemodialysis Applications
Source: Materials (Basel). 2018 Mar 16;11(3):438. doi: 10.3390/ma11030438 (PMC5873017; doi:10.3390/ma11030438)
Supplement: Supplementary file 1 [file materials-11-00438-s001.zip › Data_for upload/Bloodline_size_measurements.xlsx]

## Sheet: Foglio1
		Internal diameter [mm]	Thickness [mm]
	BB	4.7	1		Measurements of internal diameter and thickness
		4.8	1		Performed with an analog caliper
		5	1		Three measurements for each bloodline
	BE	4.3	1.2
		4.4	1.2
		4.4	1.2
	BG	4.2	1.1
		4.4	1.2
		4.2	1.2
	FMC	4.1	1.2
		4	1.2
		4.2	1.1
	FM	5.1	1.1
		4.9	0.9
		4.7	1
	GA	4.6	1.3
		4.4	1.1
		4.5	1.1
	NI	4.3	1
		4.1	1.1
		4.6	1.3
