# Supplementary material for: Optical and Electrical Characterization of Biocompatible Polymeric Lines for Hemodialysis Applications
Source: Materials (Basel). 2018 Mar 16;11(3):438. doi: 10.3390/ma11030438 (PMC5873017; doi:10.3390/ma11030438)
Supplement: Supplementary file 1 [file materials-11-00438-s001.zip › Data_for upload/EIS/CPE_model_fit_results.xlsx]

## Sheet: Foglio1
		Q0	N			Q0	N
	BB1	1.769e-11	0.93667		FMC1	1.527e-11	0.94188
	BB2	1.81e-11	0.94576		FMC2	9.916e-12	0.9552
	BB3	1.767e-11	0.94438		FMC3	1.844e-11	0.93631
	BB4	1.45e-11	0.94071		FMC4	1.601e-11	0.939
	BB5	1.523e-11	0.94073		FMC5	1.513e-11	0.93982
	BE1	1.07e-11	0.95502		GA1	1.45e-11	0.94941
	BE2	1.08e-11	0.95557		GA2	1.34e-11	0.95045
	BE3	8.353e-12	0.96211		GA3	9.179e-12	0.96066
	BE4	1.093e-11	0.95562		GA4	1.439e-11	0.95055
	BE5	1.096e-11	0.95562		GA5	8.699e-12	0.96366
	BG1	1.128e-11	0.95703		NI1	1.26e-11	0.9464
	BG2	1.166e-11	0.95035		NI2	6.605e-12	0.96322
	BG3	1.34e-11	0.94679		NI3	1.186e-11	0.94821
	BG4	1.304e-11	0.9515		NI4	1.03e-11	0.95332
	BG5	1.332e-11	0.95147		NI5	1.354e-11	0.94889
	FM1	1.29e-11	0.95484
	FM2	1.394e-11	0.95447
	FM3	1.402e-11	0.95363
	FM4	1.367e-11	0.95562
	FM5	1.519e-11	0.95107
