# Supplementary material for: Optical and Electrical Characterization of Biocompatible Polymeric Lines for Hemodialysis Applications
Source: Materials (Basel). 2018 Mar 16;11(3):438. doi: 10.3390/ma11030438 (PMC5873017; doi:10.3390/ma11030438)
Supplement: Supplementary file 1 [file materials-11-00438-s001.zip › Data_for upload/EIS/Raw_Data/BB_1_1.csv]

+2.542701427E+03	-2.350686243E+04	+0	+0
+2.530077098E+03	-2.340076511E+04	+0	+0
+2.517326321E+03	-2.329584155E+04	+0	+0
+2.504590136E+03	-2.319189590E+04	+0	+0
+2.491969090E+03	-2.308889700E+04	+0	+0
+2.479899823E+03	-2.298834806E+04	+0	+0
+2.467771381E+03	-2.288715877E+04	+0	+0
+2.455832443E+03	-2.278688063E+04	+0	+0
+2.443500192E+03	-2.268743113E+04	+0	+0
+2.431338417E+03	-2.258931830E+04	+0	+0
+2.419828633E+03	-2.249193176E+04	+0	+0
+2.408103232E+03	-2.239516357E+04	+0	+0
+2.396783481E+03	-2.229951615E+04	+0	+0
+2.385394094E+03	-2.220447498E+04	+0	+0
+2.374080350E+03	-2.211068653E+04	+0	+0
+2.362944660E+03	-2.201737305E+04	+0	+0
+2.352109747E+03	-2.192511208E+04	+0	+0
+2.341239483E+03	-2.183323346E+04	+0	+0
+2.330105574E+03	-2.174253003E+04	+0	+0
+2.319228680E+03	-2.165277802E+04	+0	+0
+2.308416335E+03	-2.156387626E+04	+0	+0
+2.297686430E+03	-2.147565932E+04	+0	+0
+2.287275444E+03	-2.138830684E+04	+0	+0
+2.276989513E+03	-2.130169258E+04	+0	+0
+2.266444315E+03	-2.121587817E+04	+0	+0
+2.256042781E+03	-2.113078025E+04	+0	+0
+2.246118891E+03	-2.104603766E+04	+0	+0
+2.235689791E+03	-2.096267589E+04	+0	+0
+2.225807827E+03	-2.087989860E+04	+0	+0
+2.215765125E+03	-2.079773162E+04	+0	+0
+2.205959962E+03	-2.071604759E+04	+0	+0
+2.196251084E+03	-2.063513156E+04	+0	+0
+2.186414976E+03	-2.055505468E+04	+0	+0
+2.176922604E+03	-2.047547906E+04	+0	+0
+2.167115833E+03	-2.039680482E+04	+0	+0
+2.158016460E+03	-2.031875868E+04	+0	+0
+2.148698772E+03	-2.024117709E+04	+0	+0
+2.139671057E+03	-2.016436815E+04	+0	+0
+2.130410567E+03	-2.008800618E+04	+0	+0
+2.121384317E+03	-2.001235331E+04	+0	+0
+2.112295144E+03	-1.993727097E+04	+0	+0
+2.103446453E+03	-1.986260659E+04	+0	+0
+2.094702713E+03	-1.978831594E+04	+0	+0
+2.085708824E+03	-1.971497666E+04	+0	+0
+2.076778219E+03	-1.964162401E+04	+0	+0
+2.068159862E+03	-1.956921465E+04	+0	+0
+2.059505988E+03	-1.949758182E+04	+0	+0
+2.050910244E+03	-1.942630946E+04	+0	+0
+2.042066956E+03	-1.935616855E+04	+0	+0
+2.033717106E+03	-1.928596608E+04	+0	+0
+2.025133076E+03	-1.921658524E+04	+0	+0
+2.017000982E+03	-1.914741098E+04	+0	+0
+2.008840390E+03	-1.907899170E+04	+0	+0
+2.000562406E+03	-1.901098894E+04	+0	+0
+1.992631776E+03	-1.894376215E+04	+0	+0
+1.984653783E+03	-1.887668007E+04	+0	+0
+1.976822945E+03	-1.881033894E+04	+0	+0
+1.968813567E+03	-1.874442411E+04	+0	+0
+1.960745697E+03	-1.867935550E+04	+0	+0
+1.953104694E+03	-1.861439363E+04	+0	+0
+1.945364898E+03	-1.854996035E+04	+0	+0
+1.937705095E+03	-1.848612950E+04	+0	+0
+1.929987893E+03	-1.842271401E+04	+0	+0
+1.922428332E+03	-1.835987452E+04	+0	+0
+1.914943395E+03	-1.829672195E+04	+0	+0
+1.907487536E+03	-1.823382116E+04	+0	+0
+1.899871235E+03	-1.817178143E+04	+0	+0
+1.892675370E+03	-1.811043897E+04	+0	+0
+1.885505016E+03	-1.804960104E+04	+0	+0
+1.878209143E+03	-1.798941255E+04	+0	+0
+1.870932397E+03	-1.792963048E+04	+0	+0
+1.864051750E+03	-1.787021013E+04	+0	+0
+1.856828267E+03	-1.781155494E+04	+0	+0
+1.849676043E+03	-1.775329688E+04	+0	+0
+1.842734162E+03	-1.769509997E+04	+0	+0
+1.835765610E+03	-1.763764171E+04	+0	+0
+1.828876878E+03	-1.758011703E+04	+0	+0
+1.822312307E+03	-1.752362052E+04	+0	+0
+1.815480749E+03	-1.746710020E+04	+0	+0
+1.808648305E+03	-1.741107568E+04	+0	+0
+1.802094067E+03	-1.735550693E+04	+0	+0
+1.795704519E+03	-1.730019938E+04	+0	+0
+1.788981323E+03	-1.724519240E+04	+0	+0
+1.782368932E+03	-1.719051140E+04	+0	+0
+1.775979157E+03	-1.713637149E+04	+0	+0
+1.769378260E+03	-1.708260203E+04	+0	+0
+1.763166025E+03	-1.702885863E+04	+0	+0
+1.756681283E+03	-1.697601070E+04	+0	+0
+1.750228506E+03	-1.692306218E+04	+0	+0
+1.743988616E+03	-1.687065980E+04	+0	+0
+1.737884313E+03	-1.681857242E+04	+0	+0
+1.731778211E+03	-1.676717922E+04	+0	+0
+1.725661200E+03	-1.671578665E+04	+0	+0
+1.719535924E+03	-1.666497447E+04	+0	+0
+1.713535200E+03	-1.661398588E+04	+0	+0
+1.707361828E+03	-1.656365345E+04	+0	+0
+1.701466133E+03	-1.651361731E+04	+0	+0
+1.695645531E+03	-1.646397823E+04	+0	+0
+1.689387508E+03	-1.641487695E+04	+0	+0
+1.683506582E+03	-1.636580470E+04	+0	+0
+1.677637143E+03	-1.631677867E+04	+0	+0
+1.671758060E+03	-1.626820305E+04	+0	+0
+1.666271869E+03	-1.622036855E+04	+0	+0
+1.660587417E+03	-1.617216127E+04	+0	+0
+1.654918966E+03	-1.612448124E+04	+0	+0
+1.649254798E+03	-1.607706938E+04	+0	+0
+1.643528649E+03	-1.603005464E+04	+0	+0
+1.638059502E+03	-1.598324839E+04	+0	+0
+1.632415980E+03	-1.593696484E+04	+0	+0
+1.626806611E+03	-1.589080014E+04	+0	+0
+1.621385205E+03	-1.584507133E+04	+0	+0
+1.615938342E+03	-1.579967279E+04	+0	+0
+1.610353840E+03	-1.575453589E+04	+0	+0
+1.605091617E+03	-1.570942971E+04	+0	+0
+1.599573214E+03	-1.566493637E+04	+0	+0
+1.594324945E+03	-1.562089093E+04	+0	+0
+1.588979075E+03	-1.557673179E+04	+0	+0
+1.583813525E+03	-1.553296135E+04	+0	+0
+1.578807788E+03	-1.548952734E+04	+0	+0
+1.573765819E+03	-1.544631939E+04	+0	+0
+1.568673702E+03	-1.540339548E+04	+0	+0
+1.563846694E+03	-1.536046988E+04	+0	+0
+1.558511101E+03	-1.531785004E+04	+0	+0
+1.553332133E+03	-1.527567190E+04	+0	+0
+1.548357204E+03	-1.523381510E+04	+0	+0
+1.543353585E+03	-1.519194049E+04	+0	+0
+1.538195597E+03	-1.515036044E+04	+0	+0
+1.533379583E+03	-1.510907252E+04	+0	+0
+1.528683453E+03	-1.506793249E+04	+0	+0
+1.523767325E+03	-1.502702829E+04	+0	+0
+1.519001551E+03	-1.498688112E+04	+0	+0
+1.514137710E+03	-1.494665987E+04	+0	+0
+1.509455037E+03	-1.490648890E+04	+0	+0
+1.504780848E+03	-1.486637370E+04	+0	+0
+1.500136101E+03	-1.482673132E+04	+0	+0
+1.495561000E+03	-1.478738655E+04	+0	+0
+1.490634360E+03	-1.474821994E+04	+0	+0
+1.485950282E+03	-1.470961341E+04	+0	+0
+1.481512522E+03	-1.467091873E+04	+0	+0
+1.476871617E+03	-1.463230543E+04	+0	+0
+1.472223908E+03	-1.459408845E+04	+0	+0
+1.467498300E+03	-1.455620601E+04	+0	+0
+1.463025722E+03	-1.451860114E+04	+0	+0
+1.458811493E+03	-1.448092355E+04	+0	+0
+1.454585716E+03	-1.444341560E+04	+0	+0
+1.450204583E+03	-1.440629200E+04	+0	+0
+1.445880099E+03	-1.436946855E+04	+0	+0
+1.441695490E+03	-1.433288435E+04	+0	+0
+1.437029252E+03	-1.429642608E+04	+0	+0
+1.432916967E+03	-1.426015484E+04	+0	+0
+1.428560628E+03	-1.422419550E+04	+0	+0
+1.424226586E+03	-1.418828518E+04	+0	+0
+1.419786160E+03	-1.415280116E+04	+0	+0
+1.415670944E+03	-1.411733619E+04	+0	+0
+1.411454389E+03	-1.408189995E+04	+0	+0
+1.407198590E+03	-1.404671988E+04	+0	+0
+1.403110613E+03	-1.401187393E+04	+0	+0
+1.399014228E+03	-1.397726089E+04	+0	+0
+1.394912633E+03	-1.394274843E+04	+0	+0
+1.390850516E+03	-1.390847172E+04	+0	+0
+1.386827944E+03	-1.387426692E+04	+0	+0
+1.382844852E+03	-1.384027010E+04	+0	+0
+1.378708629E+03	-1.380668740E+04	+0	+0
+1.374478590E+03	-1.377293474E+04	+0	+0
+1.370654081E+03	-1.373949347E+04	+0	+0
+1.366393787E+03	-1.370635900E+04	+0	+0
+1.362243868E+03	-1.367331513E+04	+0	+0
+1.358291471E+03	-1.364043115E+04	+0	+0
+1.354590791E+03	-1.360795039E+04	+0	+0
+1.351023851E+03	-1.357525543E+04	+0	+0
+1.347327973E+03	-1.354291781E+04	+0	+0
+1.343837840E+03	-1.351068683E+04	+0	+0
+1.340470076E+03	-1.347868539E+04	+0	+0
+1.336362910E+03	-1.344694016E+04	+0	+0
+1.332354327E+03	-1.341513150E+04	+0	+0
+1.328920773E+03	-1.338386602E+04	+0	+0
+1.324914435E+03	-1.335262370E+04	+0	+0
+1.320952358E+03	-1.332124778E+04	+0	+0
+1.317157800E+03	-1.329010870E+04	+0	+0
+1.313617225E+03	-1.325960882E+04	+0	+0
+1.310093402E+03	-1.322897908E+04	+0	+0
+1.306507242E+03	-1.319850417E+04	+0	+0
+1.303064592E+03	-1.316792827E+04	+0	+0
+1.299198043E+03	-1.313806730E+04	+0	+0
+1.295865634E+03	-1.310791507E+04	+0	+0
+1.292440738E+03	-1.307801577E+04	+0	+0
+1.288547890E+03	-1.304824896E+04	+0	+0
+1.285163800E+03	-1.301881858E+04	+0	+0
+1.281580051E+03	-1.298940926E+04	+0	+0
+1.277981409E+03	-1.296008388E+04	+0	+0
+1.274305860E+03	-1.293092468E+04	+0	+0
+1.270876298E+03	-1.290178993E+04	+0	+0
+1.267366279E+03	-1.287310842E+04	+0	+0
+1.263988718E+03	-1.284444653E+04	+0	+0
+1.260750873E+03	-1.281610780E+04	+0	+0
+1.257390536E+03	-1.278763754E+04	+0	+0
+1.254170681E+03	-1.275937986E+04	+0	+0
+1.250968784E+03	-1.273155783E+04	+0	+0
+1.247647023E+03	-1.270355625E+04	+0	+0
+1.244443546E+03	-1.267567721E+04	+0	+0
+1.241111484E+03	-1.264831788E+04	+0	+0
