# Supplementary material for: Optical and Electrical Characterization of Biocompatible Polymeric Lines for Hemodialysis Applications
Source: Materials (Basel). 2018 Mar 16;11(3):438. doi: 10.3390/ma11030438 (PMC5873017; doi:10.3390/ma11030438)
Supplement: Supplementary file 1 [file materials-11-00438-s001.zip › Data_for upload/EIS/Raw_Data/BB_1_2.csv]

+2.506676920E+03	-2.378235788E+04	+0	+0
+2.494637562E+03	-2.367406283E+04	+0	+0
+2.481818414E+03	-2.356700664E+04	+0	+0
+2.469335314E+03	-2.346116753E+04	+0	+0
+2.456916944E+03	-2.335631878E+04	+0	+0
+2.444928176E+03	-2.325349101E+04	+0	+0
+2.432756427E+03	-2.315075106E+04	+0	+0
+2.420766548E+03	-2.304875366E+04	+0	+0
+2.408521561E+03	-2.294711379E+04	+0	+0
+2.396425610E+03	-2.284649495E+04	+0	+0
+2.384750661E+03	-2.274666752E+04	+0	+0
+2.373276343E+03	-2.264846730E+04	+0	+0
+2.362177024E+03	-2.255103461E+04	+0	+0
+2.350784109E+03	-2.245440232E+04	+0	+0
+2.339666740E+03	-2.235888716E+04	+0	+0
+2.328771154E+03	-2.226414479E+04	+0	+0
+2.317852208E+03	-2.216999968E+04	+0	+0
+2.307133506E+03	-2.207717064E+04	+0	+0
+2.295843383E+03	-2.198446752E+04	+0	+0
+2.285494904E+03	-2.189309195E+04	+0	+0
+2.274915547E+03	-2.180246928E+04	+0	+0
+2.264450767E+03	-2.171273217E+04	+0	+0
+2.253664418E+03	-2.162388766E+04	+0	+0
+2.243649932E+03	-2.153588781E+04	+0	+0
+2.233359158E+03	-2.144829411E+04	+0	+0
+2.223022171E+03	-2.136187793E+04	+0	+0
+2.212913854E+03	-2.127586837E+04	+0	+0
+2.202908195E+03	-2.119061740E+04	+0	+0
+2.192982911E+03	-2.110636425E+04	+0	+0
+2.182977883E+03	-2.102256881E+04	+0	+0
+2.173497598E+03	-2.093952241E+04	+0	+0
+2.163775780E+03	-2.085731393E+04	+0	+0
+2.154210067E+03	-2.077534207E+04	+0	+0
+2.144808294E+03	-2.069451837E+04	+0	+0
+2.135397356E+03	-2.061430529E+04	+0	+0
+2.126077290E+03	-2.053454789E+04	+0	+0
+2.117041213E+03	-2.045579750E+04	+0	+0
+2.107866793E+03	-2.037763929E+04	+0	+0
+2.098810215E+03	-2.029990389E+04	+0	+0
+2.089994562E+03	-2.022306540E+04	+0	+0
+2.081036694E+03	-2.014668508E+04	+0	+0
+2.071993762E+03	-2.006983797E+04	+0	+0
+2.063365335E+03	-1.999409776E+04	+0	+0
+2.054398934E+03	-1.991892845E+04	+0	+0
+2.045847806E+03	-1.984437086E+04	+0	+0
+2.037267318E+03	-1.977057752E+04	+0	+0
+2.028600417E+03	-1.969764425E+04	+0	+0
+2.020200140E+03	-1.962536268E+04	+0	+0
+2.011924772E+03	-1.955331573E+04	+0	+0
+2.003383737E+03	-1.948243007E+04	+0	+0
+1.994944362E+03	-1.941162720E+04	+0	+0
+1.986789442E+03	-1.934158920E+04	+0	+0
+1.978711871E+03	-1.927210135E+04	+0	+0
+1.970911639E+03	-1.920265486E+04	+0	+0
+1.962876552E+03	-1.913423794E+04	+0	+0
+1.954961608E+03	-1.906616186E+04	+0	+0
+1.947055133E+03	-1.899819781E+04	+0	+0
+1.939471297E+03	-1.893082479E+04	+0	+0
+1.931367164E+03	-1.886441169E+04	+0	+0
+1.924045815E+03	-1.879832234E+04	+0	+0
+1.916376103E+03	-1.873305810E+04	+0	+0
+1.908653206E+03	-1.866831700E+04	+0	+0
+1.901203857E+03	-1.860451507E+04	+0	+0
+1.893926814E+03	-1.854086423E+04	+0	+0
+1.886531311E+03	-1.847718916E+04	+0	+0
+1.879290493E+03	-1.841413480E+04	+0	+0
+1.872039977E+03	-1.835172061E+04	+0	+0
+1.864847609E+03	-1.828957010E+04	+0	+0
+1.857796183E+03	-1.822775666E+04	+0	+0
+1.850759530E+03	-1.816663799E+04	+0	+0
+1.843590912E+03	-1.810599564E+04	+0	+0
+1.836748345E+03	-1.804577370E+04	+0	+0
+1.829640553E+03	-1.798569253E+04	+0	+0
+1.822449631E+03	-1.792647027E+04	+0	+0
+1.815634296E+03	-1.786728903E+04	+0	+0
+1.808747714E+03	-1.780892229E+04	+0	+0
+1.802098710E+03	-1.775070074E+04	+0	+0
+1.795361173E+03	-1.769315431E+04	+0	+0
+1.788639717E+03	-1.763549887E+04	+0	+0
+1.781915450E+03	-1.757886818E+04	+0	+0
+1.775646958E+03	-1.752198921E+04	+0	+0
+1.769163887E+03	-1.746585619E+04	+0	+0
+1.762799117E+03	-1.741012763E+04	+0	+0
+1.756187739E+03	-1.735456691E+04	+0	+0
+1.749750541E+03	-1.729935677E+04	+0	+0
+1.743516642E+03	-1.724417827E+04	+0	+0
+1.737113866E+03	-1.718995075E+04	+0	+0
+1.730766797E+03	-1.713603038E+04	+0	+0
+1.724461452E+03	-1.708265117E+04	+0	+0
+1.718388839E+03	-1.702920424E+04	+0	+0
+1.712475575E+03	-1.697614588E+04	+0	+0
+1.706351745E+03	-1.692352658E+04	+0	+0
+1.700419399E+03	-1.687143194E+04	+0	+0
+1.694241983E+03	-1.681981350E+04	+0	+0
+1.688352813E+03	-1.676828295E+04	+0	+0
+1.682245749E+03	-1.671715277E+04	+0	+0
+1.676617313E+03	-1.666667454E+04	+0	+0
+1.670976347E+03	-1.661626803E+04	+0	+0
+1.664820317E+03	-1.656626020E+04	+0	+0
+1.658739102E+03	-1.651628372E+04	+0	+0
+1.653219919E+03	-1.646672200E+04	+0	+0
+1.647369945E+03	-1.641703812E+04	+0	+0
+1.641539316E+03	-1.636842532E+04	+0	+0
+1.635870851E+03	-1.631969490E+04	+0	+0
+1.630577688E+03	-1.627194690E+04	+0	+0
+1.625026803E+03	-1.622364508E+04	+0	+0
+1.619305394E+03	-1.617604438E+04	+0	+0
+1.613901630E+03	-1.612861701E+04	+0	+0
+1.608369086E+03	-1.608132764E+04	+0	+0
+1.602868883E+03	-1.603486268E+04	+0	+0
+1.597423987E+03	-1.598849736E+04	+0	+0
+1.592007550E+03	-1.594212122E+04	+0	+0
+1.586645220E+03	-1.589628160E+04	+0	+0
+1.581334649E+03	-1.585055418E+04	+0	+0
+1.575882832E+03	-1.580514258E+04	+0	+0
+1.570845319E+03	-1.576023759E+04	+0	+0
+1.565511027E+03	-1.571562176E+04	+0	+0
+1.560447591E+03	-1.567115634E+04	+0	+0
+1.555381802E+03	-1.562725844E+04	+0	+0
+1.550491561E+03	-1.558324006E+04	+0	+0
+1.545440693E+03	-1.553979329E+04	+0	+0
+1.540702438E+03	-1.549623678E+04	+0	+0
+1.535713763E+03	-1.545313293E+04	+0	+0
+1.530619545E+03	-1.541043717E+04	+0	+0
+1.525533399E+03	-1.536771422E+04	+0	+0
+1.520739867E+03	-1.532492780E+04	+0	+0
+1.515591060E+03	-1.528265052E+04	+0	+0
+1.510711173E+03	-1.524066654E+04	+0	+0
+1.506065823E+03	-1.519914250E+04	+0	+0
+1.501406630E+03	-1.515787287E+04	+0	+0
+1.496754664E+03	-1.511673360E+04	+0	+0
+1.491931041E+03	-1.507573548E+04	+0	+0
+1.487232176E+03	-1.503501058E+04	+0	+0
+1.482551750E+03	-1.499442437E+04	+0	+0
+1.477858961E+03	-1.495438165E+04	+0	+0
+1.473365179E+03	-1.491444543E+04	+0	+0
+1.468723612E+03	-1.487490804E+04	+0	+0
+1.464208806E+03	-1.483544278E+04	+0	+0
+1.459587556E+03	-1.479632747E+04	+0	+0
+1.454938391E+03	-1.475731548E+04	+0	+0
+1.450493532E+03	-1.471838553E+04	+0	+0
+1.445842702E+03	-1.468002532E+04	+0	+0
+1.441440062E+03	-1.464186614E+04	+0	+0
+1.437299320E+03	-1.460388518E+04	+0	+0
+1.433009066E+03	-1.456578672E+04	+0	+0
+1.428800216E+03	-1.452814827E+04	+0	+0
+1.424809507E+03	-1.449087879E+04	+0	+0
+1.420565923E+03	-1.445350422E+04	+0	+0
+1.416005745E+03	-1.441656716E+04	+0	+0
+1.411849591E+03	-1.437994811E+04	+0	+0
+1.407419179E+03	-1.434334515E+04	+0	+0
+1.403207038E+03	-1.430704317E+04	+0	+0
+1.398569678E+03	-1.427076712E+04	+0	+0
+1.394721308E+03	-1.423497024E+04	+0	+0
+1.390439666E+03	-1.419933315E+04	+0	+0
+1.386421919E+03	-1.416373475E+04	+0	+0
+1.382282433E+03	-1.412837929E+04	+0	+0
+1.378311761E+03	-1.409284050E+04	+0	+0
+1.374321142E+03	-1.405806422E+04	+0	+0
+1.370472159E+03	-1.402335864E+04	+0	+0
+1.366170345E+03	-1.398843394E+04	+0	+0
+1.362155887E+03	-1.395395661E+04	+0	+0
+1.358289204E+03	-1.391984159E+04	+0	+0
+1.354388486E+03	-1.388589675E+04	+0	+0
+1.350406891E+03	-1.385182508E+04	+0	+0
+1.346593005E+03	-1.381844888E+04	+0	+0
+1.342294432E+03	-1.378450634E+04	+0	+0
+1.338530525E+03	-1.375126624E+04	+0	+0
+1.334781395E+03	-1.371817008E+04	+0	+0
+1.331159054E+03	-1.368520469E+04	+0	+0
+1.327528625E+03	-1.365244634E+04	+0	+0
+1.324026956E+03	-1.361987935E+04	+0	+0
+1.320514457E+03	-1.358723424E+04	+0	+0
+1.316665937E+03	-1.355508071E+04	+0	+0
+1.312869341E+03	-1.352280964E+04	+0	+0
+1.309230559E+03	-1.349085435E+04	+0	+0
+1.305655540E+03	-1.345922951E+04	+0	+0
+1.301796930E+03	-1.342749707E+04	+0	+0
+1.298110596E+03	-1.339602652E+04	+0	+0
+1.294304786E+03	-1.336471377E+04	+0	+0
+1.290855073E+03	-1.333365127E+04	+0	+0
+1.287306635E+03	-1.330253173E+04	+0	+0
+1.283995103E+03	-1.327197534E+04	+0	+0
+1.280159810E+03	-1.324130819E+04	+0	+0
+1.276741955E+03	-1.321081079E+04	+0	+0
+1.273347852E+03	-1.318027732E+04	+0	+0
+1.269806676E+03	-1.315023629E+04	+0	+0
+1.266209717E+03	-1.312007983E+04	+0	+0
+1.262697057E+03	-1.309042851E+04	+0	+0
+1.259185533E+03	-1.306065618E+04	+0	+0
+1.255690051E+03	-1.303080633E+04	+0	+0
+1.252058855E+03	-1.300147558E+04	+0	+0
+1.248823269E+03	-1.297231542E+04	+0	+0
+1.245549527E+03	-1.294327233E+04	+0	+0
+1.242144404E+03	-1.291428956E+04	+0	+0
+1.239016799E+03	-1.288571024E+04	+0	+0
+1.235562981E+03	-1.285685361E+04	+0	+0
+1.232673337E+03	-1.282850465E+04	+0	+0
+1.229276691E+03	-1.280019470E+04	+0	+0
+1.226268766E+03	-1.277198575E+04	+0	+0
+1.222853248E+03	-1.274387659E+04	+0	+0
