# Supplementary material for: Optical and Electrical Characterization of Biocompatible Polymeric Lines for Hemodialysis Applications
Source: Materials (Basel). 2018 Mar 16;11(3):438. doi: 10.3390/ma11030438 (PMC5873017; doi:10.3390/ma11030438)
Supplement: Supplementary file 1 [file materials-11-00438-s001.zip › Data_for upload/EIS/Raw_Data/BB_1_3.csv]

+2.471286404E+03	-2.403413458E+04	+0	+0
+2.459310305E+03	-2.392390434E+04	+0	+0
+2.446974143E+03	-2.381523584E+04	+0	+0
+2.434440342E+03	-2.370763579E+04	+0	+0
+2.422228211E+03	-2.360103499E+04	+0	+0
+2.410499805E+03	-2.349677351E+04	+0	+0
+2.398599070E+03	-2.339221789E+04	+0	+0
+2.386337283E+03	-2.328799724E+04	+0	+0
+2.374491170E+03	-2.318373660E+04	+0	+0
+2.362340648E+03	-2.308028536E+04	+0	+0
+2.350897759E+03	-2.297920865E+04	+0	+0
+2.339497863E+03	-2.287933882E+04	+0	+0
+2.328398497E+03	-2.278026445E+04	+0	+0
+2.317216027E+03	-2.268207125E+04	+0	+0
+2.306275936E+03	-2.258498560E+04	+0	+0
+2.295461088E+03	-2.248857025E+04	+0	+0
+2.284583882E+03	-2.239282320E+04	+0	+0
+2.274012913E+03	-2.229807365E+04	+0	+0
+2.263465191E+03	-2.220461316E+04	+0	+0
+2.252777472E+03	-2.211128280E+04	+0	+0
+2.242453658E+03	-2.201927657E+04	+0	+0
+2.231765710E+03	-2.192817965E+04	+0	+0
+2.221628494E+03	-2.183796907E+04	+0	+0
+2.211538800E+03	-2.174842162E+04	+0	+0
+2.201655531E+03	-2.165965710E+04	+0	+0
+2.191696915E+03	-2.157177569E+04	+0	+0
+2.181574026E+03	-2.148379500E+04	+0	+0
+2.171696838E+03	-2.139777765E+04	+0	+0
+2.161746747E+03	-2.131218157E+04	+0	+0
+2.152276201E+03	-2.122716263E+04	+0	+0
+2.142744341E+03	-2.114283311E+04	+0	+0
+2.133238184E+03	-2.105878783E+04	+0	+0
+2.123650506E+03	-2.097561850E+04	+0	+0
+2.114300263E+03	-2.089326002E+04	+0	+0
+2.104949195E+03	-2.081159974E+04	+0	+0
+2.096007067E+03	-2.073050853E+04	+0	+0
+2.087000518E+03	-2.065043299E+04	+0	+0
+2.077993702E+03	-2.057086354E+04	+0	+0
+2.069154205E+03	-2.049218848E+04	+0	+0
+2.060400367E+03	-2.041408096E+04	+0	+0
+2.051551880E+03	-2.033620962E+04	+0	+0
+2.042964629E+03	-2.025879284E+04	+0	+0
+2.034299517E+03	-2.018215082E+04	+0	+0
+2.025471562E+03	-2.010600965E+04	+0	+0
+2.017136289E+03	-2.003070250E+04	+0	+0
+2.008743051E+03	-1.995588121E+04	+0	+0
+2.000201199E+03	-1.988139993E+04	+0	+0
+1.991980457E+03	-1.980810890E+04	+0	+0
+1.983626131E+03	-1.973505887E+04	+0	+0
+1.975333322E+03	-1.966293661E+04	+0	+0
+1.967050631E+03	-1.959101968E+04	+0	+0
+1.958958152E+03	-1.951995368E+04	+0	+0
+1.950991866E+03	-1.944929968E+04	+0	+0
+1.942861010E+03	-1.937880313E+04	+0	+0
+1.935313590E+03	-1.930932193E+04	+0	+0
+1.927360519E+03	-1.924021685E+04	+0	+0
+1.919923179E+03	-1.917172494E+04	+0	+0
+1.912239554E+03	-1.910368496E+04	+0	+0
+1.904422975E+03	-1.903630221E+04	+0	+0
+1.896741166E+03	-1.896933852E+04	+0	+0
+1.889208604E+03	-1.890280127E+04	+0	+0
+1.881758279E+03	-1.883665538E+04	+0	+0
+1.874650996E+03	-1.877123800E+04	+0	+0
+1.867407538E+03	-1.870651858E+04	+0	+0
+1.860066043E+03	-1.864182960E+04	+0	+0
+1.852892884E+03	-1.857813783E+04	+0	+0
+1.845599706E+03	-1.851431837E+04	+0	+0
+1.838843845E+03	-1.845146494E+04	+0	+0
+1.831804693E+03	-1.838867432E+04	+0	+0
+1.824785677E+03	-1.832632721E+04	+0	+0
+1.817799434E+03	-1.826475095E+04	+0	+0
+1.810910598E+03	-1.820390034E+04	+0	+0
+1.803936848E+03	-1.814288316E+04	+0	+0
+1.797082992E+03	-1.808261606E+04	+0	+0
+1.790102245E+03	-1.802276789E+04	+0	+0
+1.783242941E+03	-1.796312283E+04	+0	+0
+1.776862122E+03	-1.790410476E+04	+0	+0
+1.770309933E+03	-1.784553641E+04	+0	+0
+1.763843452E+03	-1.778704759E+04	+0	+0
+1.757353184E+03	-1.772936875E+04	+0	+0
+1.750791107E+03	-1.767199894E+04	+0	+0
+1.744681060E+03	-1.761488505E+04	+0	+0
+1.738164601E+03	-1.755806677E+04	+0	+0
+1.731678033E+03	-1.750171784E+04	+0	+0
+1.725369850E+03	-1.744584719E+04	+0	+0
+1.719236716E+03	-1.739019552E+04	+0	+0
+1.712971653E+03	-1.733509914E+04	+0	+0
+1.706780335E+03	-1.728017822E+04	+0	+0
+1.700718207E+03	-1.722585466E+04	+0	+0
+1.694431621E+03	-1.717179473E+04	+0	+0
+1.688520917E+03	-1.711801945E+04	+0	+0
+1.682592818E+03	-1.706446792E+04	+0	+0
+1.676629216E+03	-1.701175260E+04	+0	+0
+1.670888273E+03	-1.695906995E+04	+0	+0
+1.665099665E+03	-1.690698316E+04	+0	+0
+1.659119117E+03	-1.685510322E+04	+0	+0
+1.653449367E+03	-1.680382182E+04	+0	+0
+1.647738056E+03	-1.675261942E+04	+0	+0
+1.641751059E+03	-1.670180143E+04	+0	+0
+1.635972396E+03	-1.665122230E+04	+0	+0
+1.629908323E+03	-1.660112734E+04	+0	+0
+1.624664308E+03	-1.655106252E+04	+0	+0
+1.618912241E+03	-1.650118608E+04	+0	+0
+1.613489414E+03	-1.645186214E+04	+0	+0
+1.607869893E+03	-1.640274313E+04	+0	+0
+1.602337060E+03	-1.635409744E+04	+0	+0
+1.596909156E+03	-1.630554326E+04	+0	+0
+1.591495157E+03	-1.625763566E+04	+0	+0
+1.586159490E+03	-1.620991198E+04	+0	+0
+1.580587096E+03	-1.616220283E+04	+0	+0
+1.575381580E+03	-1.611534351E+04	+0	+0
+1.570126918E+03	-1.606857346E+04	+0	+0
+1.564927394E+03	-1.602183066E+04	+0	+0
+1.559668564E+03	-1.597552924E+04	+0	+0
+1.554354175E+03	-1.592948059E+04	+0	+0
+1.549218993E+03	-1.588394771E+04	+0	+0
+1.543978273E+03	-1.583843688E+04	+0	+0
+1.538996411E+03	-1.579346530E+04	+0	+0
+1.533947743E+03	-1.574876423E+04	+0	+0
+1.528990096E+03	-1.570440242E+04	+0	+0
+1.524096544E+03	-1.566003302E+04	+0	+0
+1.519446786E+03	-1.561604295E+04	+0	+0
+1.514539474E+03	-1.557245990E+04	+0	+0
+1.509854909E+03	-1.552903187E+04	+0	+0
+1.504657820E+03	-1.548534820E+04	+0	+0
+1.499690412E+03	-1.544233953E+04	+0	+0
+1.494950005E+03	-1.539951530E+04	+0	+0
+1.490077668E+03	-1.535686740E+04	+0	+0
+1.485447003E+03	-1.531471254E+04	+0	+0
+1.480662717E+03	-1.527267618E+04	+0	+0
+1.476125714E+03	-1.523090870E+04	+0	+0
+1.471581418E+03	-1.518925546E+04	+0	+0
+1.467009136E+03	-1.514816393E+04	+0	+0
+1.462410941E+03	-1.510704504E+04	+0	+0
+1.457844946E+03	-1.506629896E+04	+0	+0
+1.453349179E+03	-1.502592155E+04	+0	+0
+1.448601103E+03	-1.498570307E+04	+0	+0
+1.444392109E+03	-1.494573718E+04	+0	+0
+1.439838164E+03	-1.490583953E+04	+0	+0
+1.435377755E+03	-1.486619857E+04	+0	+0
+1.430758863E+03	-1.482670605E+04	+0	+0
+1.426318942E+03	-1.478767799E+04	+0	+0
+1.422008893E+03	-1.474892731E+04	+0	+0
+1.417767799E+03	-1.471045734E+04	+0	+0
+1.413782663E+03	-1.467195307E+04	+0	+0
+1.409572649E+03	-1.463396641E+04	+0	+0
+1.405614580E+03	-1.459614223E+04	+0	+0
+1.401428692E+03	-1.455828825E+04	+0	+0
+1.396980719E+03	-1.452072848E+04	+0	+0
+1.392826306E+03	-1.448365117E+04	+0	+0
+1.388412789E+03	-1.444664418E+04	+0	+0
+1.384413453E+03	-1.440977574E+04	+0	+0
+1.380074848E+03	-1.437285571E+04	+0	+0
+1.375848711E+03	-1.433645050E+04	+0	+0
+1.371891971E+03	-1.430012004E+04	+0	+0
+1.367979305E+03	-1.426424256E+04	+0	+0
+1.364100873E+03	-1.422820938E+04	+0	+0
+1.359864943E+03	-1.419267931E+04	+0	+0
+1.356008005E+03	-1.415720864E+04	+0	+0
+1.352017181E+03	-1.412198072E+04	+0	+0
+1.348136166E+03	-1.408674538E+04	+0	+0
+1.344256349E+03	-1.405176028E+04	+0	+0
+1.340179989E+03	-1.401688793E+04	+0	+0
+1.335993431E+03	-1.398241487E+04	+0	+0
+1.332561531E+03	-1.394803636E+04	+0	+0
+1.328616549E+03	-1.391388688E+04	+0	+0
+1.324625827E+03	-1.387987738E+04	+0	+0
+1.320929707E+03	-1.384593118E+04	+0	+0
+1.316173983E+03	-1.381186255E+04	+0	+0
+1.313528602E+03	-1.377912717E+04	+0	+0
+1.310187553E+03	-1.374597507E+04	+0	+0
+1.306732777E+03	-1.371265621E+04	+0	+0
+1.303118497E+03	-1.367945891E+04	+0	+0
+1.299190661E+03	-1.364693385E+04	+0	+0
+1.295537611E+03	-1.361443097E+04	+0	+0
+1.292122480E+03	-1.358239212E+04	+0	+0
+1.288236600E+03	-1.355007716E+04	+0	+0
+1.284594617E+03	-1.351782267E+04	+0	+0
+1.281002854E+03	-1.348594472E+04	+0	+0
+1.277553271E+03	-1.345429226E+04	+0	+0
+1.274202656E+03	-1.342267566E+04	+0	+0
+1.270616353E+03	-1.339134740E+04	+0	+0
+1.267377031E+03	-1.336015309E+04	+0	+0
+1.263309790E+03	-1.332905508E+04	+0	+0
+1.260149461E+03	-1.329804221E+04	+0	+0
+1.256868553E+03	-1.326740231E+04	+0	+0
+1.253311901E+03	-1.323661731E+04	+0	+0
+1.249857001E+03	-1.320633143E+04	+0	+0
+1.246473862E+03	-1.317617221E+04	+0	+0
+1.243116994E+03	-1.314611956E+04	+0	+0
+1.239547201E+03	-1.311593763E+04	+0	+0
+1.236173635E+03	-1.308608601E+04	+0	+0
+1.232809968E+03	-1.305659808E+04	+0	+0
+1.229608915E+03	-1.302702033E+04	+0	+0
+1.226383100E+03	-1.299772583E+04	+0	+0
+1.223122118E+03	-1.296863198E+04	+0	+0
+1.219914684E+03	-1.293942752E+04	+0	+0
+1.216900146E+03	-1.291096273E+04	+0	+0
+1.213570152E+03	-1.288237560E+04	+0	+0
+1.210739956E+03	-1.285369717E+04	+0	+0
+1.207388549E+03	-1.282492237E+04	+0	+0
