# Supplementary material for: Optical and Electrical Characterization of Biocompatible Polymeric Lines for Hemodialysis Applications
Source: Materials (Basel). 2018 Mar 16;11(3):438. doi: 10.3390/ma11030438 (PMC5873017; doi:10.3390/ma11030438)
Supplement: Supplementary file 1 [file materials-11-00438-s001.zip › Data_for upload/EIS/Raw_Data/BB_1_4.csv]

+2.466696508E+03	-2.405466957E+04	+0	+0
+2.454950060E+03	-2.394455132E+04	+0	+0
+2.442644217E+03	-2.383592094E+04	+0	+0
+2.429722083E+03	-2.372848665E+04	+0	+0
+2.417363183E+03	-2.362160372E+04	+0	+0
+2.405666756E+03	-2.351717322E+04	+0	+0
+2.393785387E+03	-2.341311518E+04	+0	+0
+2.382014945E+03	-2.331068546E+04	+0	+0
+2.370336228E+03	-2.320774458E+04	+0	+0
+2.358426083E+03	-2.310566552E+04	+0	+0
+2.346472601E+03	-2.300446850E+04	+0	+0
+2.335118323E+03	-2.290461516E+04	+0	+0
+2.323812081E+03	-2.280557571E+04	+0	+0
+2.312770579E+03	-2.270702281E+04	+0	+0
+2.301964908E+03	-2.260958612E+04	+0	+0
+2.291064405E+03	-2.251320388E+04	+0	+0
+2.280187840E+03	-2.241778236E+04	+0	+0
+2.269501687E+03	-2.232279741E+04	+0	+0
+2.258641459E+03	-2.222863446E+04	+0	+0
+2.248340366E+03	-2.213568981E+04	+0	+0
+2.237766627E+03	-2.204318095E+04	+0	+0
+2.227524580E+03	-2.195190679E+04	+0	+0
+2.217443244E+03	-2.186148545E+04	+0	+0
+2.207302661E+03	-2.177195228E+04	+0	+0
+2.197139027E+03	-2.168286648E+04	+0	+0
+2.186928912E+03	-2.159499355E+04	+0	+0
+2.176417267E+03	-2.150747353E+04	+0	+0
+2.167103094E+03	-2.142091620E+04	+0	+0
+2.157499464E+03	-2.133540367E+04	+0	+0
+2.147768826E+03	-2.125022850E+04	+0	+0
+2.138366755E+03	-2.116588618E+04	+0	+0
+2.128689508E+03	-2.108177573E+04	+0	+0
+2.119519206E+03	-2.099846487E+04	+0	+0
+2.110014682E+03	-2.091580824E+04	+0	+0
+2.100842352E+03	-2.083401277E+04	+0	+0
+2.091812743E+03	-2.075314101E+04	+0	+0
+2.083354895E+03	-2.067286910E+04	+0	+0
+2.074238519E+03	-2.059303560E+04	+0	+0
+2.065181602E+03	-2.051436563E+04	+0	+0
+2.056737908E+03	-2.043608451E+04	+0	+0
+2.047710293E+03	-2.035831713E+04	+0	+0
+2.038917792E+03	-2.028076674E+04	+0	+0
+2.030233527E+03	-2.020386386E+04	+0	+0
+2.021552553E+03	-2.012789217E+04	+0	+0
+2.013062796E+03	-2.005227155E+04	+0	+0
+2.004740554E+03	-1.997738418E+04	+0	+0
+1.996271483E+03	-1.990294730E+04	+0	+0
+1.987819438E+03	-1.982942825E+04	+0	+0
+1.979822259E+03	-1.975663591E+04	+0	+0
+1.971494518E+03	-1.968421238E+04	+0	+0
+1.963269146E+03	-1.961215844E+04	+0	+0
+1.955231718E+03	-1.954123174E+04	+0	+0
+1.946971524E+03	-1.947008213E+04	+0	+0
+1.939289236E+03	-1.939989476E+04	+0	+0
+1.931662258E+03	-1.933004214E+04	+0	+0
+1.924051215E+03	-1.926080570E+04	+0	+0
+1.916069646E+03	-1.919213910E+04	+0	+0
+1.908565309E+03	-1.912407402E+04	+0	+0
+1.900830373E+03	-1.905640994E+04	+0	+0
+1.893317874E+03	-1.898949090E+04	+0	+0
+1.885640809E+03	-1.892285751E+04	+0	+0
+1.878388585E+03	-1.885667361E+04	+0	+0
+1.870982095E+03	-1.879089647E+04	+0	+0
+1.863957776E+03	-1.872596086E+04	+0	+0
+1.856748937E+03	-1.866171082E+04	+0	+0
+1.849332978E+03	-1.859751876E+04	+0	+0
+1.842189321E+03	-1.853389787E+04	+0	+0
+1.835303746E+03	-1.847035792E+04	+0	+0
+1.828306669E+03	-1.840789269E+04	+0	+0
+1.821393002E+03	-1.834558125E+04	+0	+0
+1.814296696E+03	-1.828379048E+04	+0	+0
+1.807493185E+03	-1.822252938E+04	+0	+0
+1.800816823E+03	-1.816162155E+04	+0	+0
+1.793846603E+03	-1.810112379E+04	+0	+0
+1.786875810E+03	-1.804123193E+04	+0	+0
+1.780168364E+03	-1.798173683E+04	+0	+0
+1.773675229E+03	-1.792268834E+04	+0	+0
+1.767025292E+03	-1.786364607E+04	+0	+0
+1.760410348E+03	-1.780542865E+04	+0	+0
+1.753985835E+03	-1.774767225E+04	+0	+0
+1.747993797E+03	-1.769014586E+04	+0	+0
+1.741337543E+03	-1.763297719E+04	+0	+0
+1.735235838E+03	-1.757592334E+04	+0	+0
+1.728599428E+03	-1.751967558E+04	+0	+0
+1.722381656E+03	-1.746370239E+04	+0	+0
+1.716177388E+03	-1.740772576E+04	+0	+0
+1.710104964E+03	-1.735248430E+04	+0	+0
+1.703935031E+03	-1.729767861E+04	+0	+0
+1.697924897E+03	-1.724313596E+04	+0	+0
+1.691745769E+03	-1.718897787E+04	+0	+0
+1.685929375E+03	-1.713503099E+04	+0	+0
+1.679951876E+03	-1.708175817E+04	+0	+0
+1.674080483E+03	-1.702878454E+04	+0	+0
+1.668050054E+03	-1.697607049E+04	+0	+0
+1.662437422E+03	-1.692388015E+04	+0	+0
+1.656692836E+03	-1.687180202E+04	+0	+0
+1.651115309E+03	-1.682037987E+04	+0	+0
+1.645299179E+03	-1.676907506E+04	+0	+0
+1.639365745E+03	-1.671824275E+04	+0	+0
+1.633557480E+03	-1.666758861E+04	+0	+0
+1.628050603E+03	-1.661731742E+04	+0	+0
+1.622234073E+03	-1.656711960E+04	+0	+0
+1.616886410E+03	-1.651736292E+04	+0	+0
+1.611401373E+03	-1.646775842E+04	+0	+0
+1.605779435E+03	-1.641865988E+04	+0	+0
+1.600612072E+03	-1.636989902E+04	+0	+0
+1.595210500E+03	-1.632138013E+04	+0	+0
+1.589913678E+03	-1.627309503E+04	+0	+0
+1.584656200E+03	-1.622520714E+04	+0	+0
+1.579427762E+03	-1.617783129E+04	+0	+0
+1.574173161E+03	-1.613037903E+04	+0	+0
+1.569250328E+03	-1.608350592E+04	+0	+0
+1.564318440E+03	-1.603694907E+04	+0	+0
+1.559714252E+03	-1.599057813E+04	+0	+0
+1.554993927E+03	-1.594449923E+04	+0	+0
+1.550573954E+03	-1.589889628E+04	+0	+0
+1.547285173E+03	-1.585343775E+04	+0	+0
+1.543326599E+03	-1.580810578E+04	+0	+0
+1.537574835E+03	-1.576327339E+04	+0	+0
+1.531799256E+03	-1.571890660E+04	+0	+0
+1.526425817E+03	-1.567457905E+04	+0	+0
+1.522335678E+03	-1.563011344E+04	+0	+0
+1.517758184E+03	-1.558637754E+04	+0	+0
+1.512552969E+03	-1.554277427E+04	+0	+0
+1.507758971E+03	-1.549967012E+04	+0	+0
+1.502325058E+03	-1.545629703E+04	+0	+0
+1.497285055E+03	-1.541345019E+04	+0	+0
+1.491781679E+03	-1.537067167E+04	+0	+0
+1.486405203E+03	-1.532846278E+04	+0	+0
+1.481078161E+03	-1.528621888E+04	+0	+0
+1.475642555E+03	-1.524440117E+04	+0	+0
+1.471130346E+03	-1.520294862E+04	+0	+0
+1.466754230E+03	-1.516165978E+04	+0	+0
+1.462384456E+03	-1.512072484E+04	+0	+0
+1.457959823E+03	-1.507952825E+04	+0	+0
+1.453667656E+03	-1.503917632E+04	+0	+0
+1.449077464E+03	-1.499898391E+04	+0	+0
+1.444627736E+03	-1.495881793E+04	+0	+0
+1.440525526E+03	-1.491896402E+04	+0	+0
+1.435607566E+03	-1.487920594E+04	+0	+0
+1.430724286E+03	-1.483970438E+04	+0	+0
+1.426091224E+03	-1.480074912E+04	+0	+0
+1.421581394E+03	-1.476182656E+04	+0	+0
+1.417367826E+03	-1.472318007E+04	+0	+0
+1.413252820E+03	-1.468460833E+04	+0	+0
+1.409016912E+03	-1.464652702E+04	+0	+0
+1.404789366E+03	-1.460861523E+04	+0	+0
+1.400527724E+03	-1.457089788E+04	+0	+0
+1.396179899E+03	-1.453325098E+04	+0	+0
+1.391947946E+03	-1.449582351E+04	+0	+0
+1.387675718E+03	-1.445901898E+04	+0	+0
+1.383372872E+03	-1.442192585E+04	+0	+0
+1.379310207E+03	-1.438512557E+04	+0	+0
+1.375047899E+03	-1.434868645E+04	+0	+0
+1.371010426E+03	-1.431234351E+04	+0	+0
+1.366909366E+03	-1.427616057E+04	+0	+0
+1.362942183E+03	-1.424029718E+04	+0	+0
+1.359146875E+03	-1.420456205E+04	+0	+0
+1.355056179E+03	-1.416896303E+04	+0	+0
+1.350902197E+03	-1.413389514E+04	+0	+0
+1.347044536E+03	-1.409853325E+04	+0	+0
+1.342818044E+03	-1.406334172E+04	+0	+0
+1.338750335E+03	-1.402875656E+04	+0	+0
+1.334727608E+03	-1.399393787E+04	+0	+0
+1.330941256E+03	-1.395977906E+04	+0	+0
+1.326941515E+03	-1.392523300E+04	+0	+0
+1.322856792E+03	-1.389119702E+04	+0	+0
+1.319183761E+03	-1.385750626E+04	+0	+0
+1.315565664E+03	-1.382385979E+04	+0	+0
+1.311921089E+03	-1.379044530E+04	+0	+0
+1.308438091E+03	-1.375705705E+04	+0	+0
+1.304931626E+03	-1.372376881E+04	+0	+0
+1.301229622E+03	-1.369069689E+04	+0	+0
+1.297430098E+03	-1.365799683E+04	+0	+0
+1.293747609E+03	-1.362541887E+04	+0	+0
+1.290102411E+03	-1.359344478E+04	+0	+0
+1.286493101E+03	-1.356084178E+04	+0	+0
+1.282545843E+03	-1.352884067E+04	+0	+0
+1.278696753E+03	-1.349684357E+04	+0	+0
+1.275388384E+03	-1.346512646E+04	+0	+0
+1.271965808E+03	-1.343334391E+04	+0	+0
+1.268367234E+03	-1.340177779E+04	+0	+0
+1.265028683E+03	-1.337072687E+04	+0	+0
+1.261138574E+03	-1.333945842E+04	+0	+0
+1.257830101E+03	-1.330862829E+04	+0	+0
+1.254482562E+03	-1.327769431E+04	+0	+0
+1.251161839E+03	-1.324712226E+04	+0	+0
+1.247700701E+03	-1.321679838E+04	+0	+0
+1.244189667E+03	-1.318656593E+04	+0	+0
+1.240706352E+03	-1.315638026E+04	+0	+0
+1.237218417E+03	-1.312613099E+04	+0	+0
+1.233957408E+03	-1.309621323E+04	+0	+0
+1.230660934E+03	-1.306668463E+04	+0	+0
+1.227310055E+03	-1.303726131E+04	+0	+0
+1.224232231E+03	-1.300788425E+04	+0	+0
+1.220907182E+03	-1.297853511E+04	+0	+0
+1.217636562E+03	-1.294960784E+04	+0	+0
+1.214768502E+03	-1.292068694E+04	+0	+0
+1.211470180E+03	-1.289209713E+04	+0	+0
+1.208400123E+03	-1.286321540E+04	+0	+0
+1.205164434E+03	-1.283466690E+04	+0	+0
