# Supplementary material for: Optical and Electrical Characterization of Biocompatible Polymeric Lines for Hemodialysis Applications
Source: Materials (Basel). 2018 Mar 16;11(3):438. doi: 10.3390/ma11030438 (PMC5873017; doi:10.3390/ma11030438)
Supplement: Supplementary file 1 [file materials-11-00438-s001.zip › Data_for upload/EIS/Raw_Data/BB_2_1.csv]

+1.814478625E+03	-2.025304411E+04	+0	+0
+1.805136333E+03	-2.015927343E+04	+0	+0
+1.796071128E+03	-2.006645435E+04	+0	+0
+1.787064955E+03	-1.997487042E+04	+0	+0
+1.777968677E+03	-1.988401210E+04	+0	+0
+1.769464183E+03	-1.979504979E+04	+0	+0
+1.760536593E+03	-1.970577960E+04	+0	+0
+1.751912425E+03	-1.961764811E+04	+0	+0
+1.743167409E+03	-1.953000065E+04	+0	+0
+1.734520638E+03	-1.944324001E+04	+0	+0
+1.726107640E+03	-1.935733239E+04	+0	+0
+1.717709966E+03	-1.927272348E+04	+0	+0
+1.709656840E+03	-1.918847283E+04	+0	+0
+1.701480181E+03	-1.910499654E+04	+0	+0
+1.693313816E+03	-1.902226615E+04	+0	+0
+1.685462152E+03	-1.894027102E+04	+0	+0
+1.677489112E+03	-1.885913804E+04	+0	+0
+1.669627460E+03	-1.877837869E+04	+0	+0
+1.661667921E+03	-1.869856263E+04	+0	+0
+1.653941017E+03	-1.861971527E+04	+0	+0
+1.646114510E+03	-1.854150664E+04	+0	+0
+1.638361406E+03	-1.846381193E+04	+0	+0
+1.630854417E+03	-1.838696371E+04	+0	+0
+1.623384317E+03	-1.831055195E+04	+0	+0
+1.616543461E+03	-1.823495666E+04	+0	+0
+1.610209509E+03	-1.815997397E+04	+0	+0
+1.604650733E+03	-1.808535465E+04	+0	+0
+1.599258183E+03	-1.801189852E+04	+0	+0
+1.593626340E+03	-1.793882167E+04	+0	+0
+1.583254053E+03	-1.786644141E+04	+0	+0
+1.576052182E+03	-1.779458806E+04	+0	+0
+1.568595723E+03	-1.772335836E+04	+0	+0
+1.561286207E+03	-1.765289028E+04	+0	+0
+1.554412194E+03	-1.758280969E+04	+0	+0
+1.549037957E+03	-1.751339161E+04	+0	+0
+1.543446441E+03	-1.744478866E+04	+0	+0
+1.535772427E+03	-1.737689908E+04	+0	+0
+1.531721925E+03	-1.730918389E+04	+0	+0
+1.524867986E+03	-1.724222103E+04	+0	+0
+1.518658415E+03	-1.717564581E+04	+0	+0
+1.510998509E+03	-1.710961096E+04	+0	+0
+1.502899215E+03	-1.704386396E+04	+0	+0
+1.495575669E+03	-1.697888077E+04	+0	+0
+1.488214131E+03	-1.691444845E+04	+0	+0
+1.482678908E+03	-1.685032354E+04	+0	+0
+1.476157799E+03	-1.678674724E+04	+0	+0
+1.469972310E+03	-1.672368822E+04	+0	+0
+1.463293750E+03	-1.666119729E+04	+0	+0
+1.457314803E+03	-1.659922953E+04	+0	+0
+1.450669390E+03	-1.653765848E+04	+0	+0
+1.444133178E+03	-1.647654311E+04	+0	+0
+1.438302910E+03	-1.641605067E+04	+0	+0
+1.433120822E+03	-1.635585311E+04	+0	+0
+1.427358413E+03	-1.629620514E+04	+0	+0
+1.422468679E+03	-1.623720205E+04	+0	+0
+1.415832734E+03	-1.617854182E+04	+0	+0
+1.410603097E+03	-1.612035995E+04	+0	+0
+1.405694216E+03	-1.606267425E+04	+0	+0
+1.400035803E+03	-1.600531354E+04	+0	+0
+1.395190796E+03	-1.594833625E+04	+0	+0
+1.388745458E+03	-1.589184027E+04	+0	+0
+1.383193015E+03	-1.583594998E+04	+0	+0
+1.377361134E+03	-1.578037976E+04	+0	+0
+1.371466120E+03	-1.572510869E+04	+0	+0
+1.365763587E+03	-1.567041362E+04	+0	+0
+1.360360464E+03	-1.561594235E+04	+0	+0
+1.354811602E+03	-1.556200097E+04	+0	+0
+1.349966110E+03	-1.550818158E+04	+0	+0
+1.344224468E+03	-1.545520161E+04	+0	+0
+1.338682920E+03	-1.540244155E+04	+0	+0
+1.333328316E+03	-1.534997523E+04	+0	+0
+1.327518245E+03	-1.529806641E+04	+0	+0
+1.322240954E+03	-1.524630045E+04	+0	+0
+1.317590271E+03	-1.519502945E+04	+0	+0
+1.312973750E+03	-1.514430426E+04	+0	+0
+1.307940607E+03	-1.509368538E+04	+0	+0
+1.302896134E+03	-1.504363041E+04	+0	+0
+1.297926211E+03	-1.499385726E+04	+0	+0
+1.293379745E+03	-1.494435111E+04	+0	+0
+1.288624085E+03	-1.489523879E+04	+0	+0
+1.283677024E+03	-1.484631685E+04	+0	+0
+1.278584173E+03	-1.479803571E+04	+0	+0
+1.273942461E+03	-1.474971696E+04	+0	+0
+1.268939763E+03	-1.470200841E+04	+0	+0
+1.264381317E+03	-1.465428896E+04	+0	+0
+1.259467255E+03	-1.460716848E+04	+0	+0
+1.254903643E+03	-1.456026985E+04	+0	+0
+1.250242213E+03	-1.451383752E+04	+0	+0
+1.245588573E+03	-1.446779071E+04	+0	+0
+1.241053532E+03	-1.442193065E+04	+0	+0
+1.236894997E+03	-1.437620487E+04	+0	+0
+1.232232206E+03	-1.433095743E+04	+0	+0
+1.227815617E+03	-1.428597156E+04	+0	+0
+1.223419597E+03	-1.424125743E+04	+0	+0
+1.219006699E+03	-1.419680239E+04	+0	+0
+1.214604508E+03	-1.415270873E+04	+0	+0
+1.209780031E+03	-1.410901942E+04	+0	+0
+1.206019422E+03	-1.406564077E+04	+0	+0
+1.201744619E+03	-1.402291447E+04	+0	+0
+1.197386571E+03	-1.398003143E+04	+0	+0
+1.192988513E+03	-1.393720972E+04	+0	+0
+1.188905127E+03	-1.389456087E+04	+0	+0
+1.184793380E+03	-1.385266228E+04	+0	+0
+1.180691554E+03	-1.381074402E+04	+0	+0
+1.176577946E+03	-1.376932552E+04	+0	+0
+1.172552530E+03	-1.372822890E+04	+0	+0
+1.168435321E+03	-1.368706221E+04	+0	+0
+1.164317284E+03	-1.364621940E+04	+0	+0
+1.159981892E+03	-1.360579421E+04	+0	+0
+1.155796839E+03	-1.356552135E+04	+0	+0
+1.151760349E+03	-1.352579998E+04	+0	+0
+1.147911956E+03	-1.348594612E+04	+0	+0
+1.144174796E+03	-1.344657949E+04	+0	+0
+1.140053913E+03	-1.340716912E+04	+0	+0
+1.136466278E+03	-1.336826003E+04	+0	+0
+1.132704610E+03	-1.332948987E+04	+0	+0
+1.129305292E+03	-1.329096040E+04	+0	+0
+1.125569207E+03	-1.325263427E+04	+0	+0
+1.121715905E+03	-1.321471129E+04	+0	+0
+1.118346354E+03	-1.317695483E+04	+0	+0
+1.114988360E+03	-1.313947530E+04	+0	+0
+1.111477405E+03	-1.310202845E+04	+0	+0
+1.107720366E+03	-1.306494312E+04	+0	+0
+1.104036837E+03	-1.302806428E+04	+0	+0
+1.100404794E+03	-1.299120846E+04	+0	+0
+1.096787589E+03	-1.295467814E+04	+0	+0
+1.093484474E+03	-1.291853379E+04	+0	+0
+1.089991852E+03	-1.288243181E+04	+0	+0
+1.086449687E+03	-1.284661583E+04	+0	+0
+1.083099773E+03	-1.281107766E+04	+0	+0
+1.079582089E+03	-1.277599164E+04	+0	+0
+1.075966684E+03	-1.274099018E+04	+0	+0
+1.072511248E+03	-1.270635736E+04	+0	+0
+1.068749964E+03	-1.267162247E+04	+0	+0
+1.064991993E+03	-1.263658228E+04	+0	+0
+1.061432202E+03	-1.260233184E+04	+0	+0
+1.058266333E+03	-1.256817182E+04	+0	+0
+1.055305227E+03	-1.253441197E+04	+0	+0
+1.052249113E+03	-1.250082731E+04	+0	+0
+1.048970399E+03	-1.246707337E+04	+0	+0
+1.045756290E+03	-1.243382568E+04	+0	+0
+1.042222801E+03	-1.240067315E+04	+0	+0
+1.039000750E+03	-1.236778032E+04	+0	+0
+1.035781423E+03	-1.233486754E+04	+0	+0
+1.032795611E+03	-1.230230456E+04	+0	+0
+1.029892932E+03	-1.227005645E+04	+0	+0
+1.026823597E+03	-1.223780360E+04	+0	+0
+1.023725604E+03	-1.220595706E+04	+0	+0
+1.020533881E+03	-1.217409818E+04	+0	+0
+1.017406839E+03	-1.214253766E+04	+0	+0
+1.014367030E+03	-1.211114971E+04	+0	+0
+1.011386178E+03	-1.207985447E+04	+0	+0
+1.008510247E+03	-1.204882735E+04	+0	+0
+1.005615409E+03	-1.201820125E+04	+0	+0
+1.002544624E+03	-1.198740981E+04	+0	+0
+9.995936155E+02	-1.195671617E+04	+0	+0
+9.965476832E+02	-1.192633925E+04	+0	+0
+9.932937973E+02	-1.189617986E+04	+0	+0
+9.896358804E+02	-1.186617756E+04	+0	+0
+9.867637644E+02	-1.183638324E+04	+0	+0
+9.839566186E+02	-1.180665815E+04	+0	+0
+9.810242418E+02	-1.177699660E+04	+0	+0
+9.781085162E+02	-1.174745068E+04	+0	+0
+9.752871947E+02	-1.171840775E+04	+0	+0
+9.724045041E+02	-1.168939866E+04	+0	+0
+9.696813095E+02	-1.166039081E+04	+0	+0
+9.668169477E+02	-1.163151172E+04	+0	+0
+9.639583503E+02	-1.160293684E+04	+0	+0
+9.611104332E+02	-1.157432000E+04	+0	+0
+9.580192181E+02	-1.154600922E+04	+0	+0
+9.554078085E+02	-1.151774280E+04	+0	+0
+9.530288829E+02	-1.148969853E+04	+0	+0
+9.506389041E+02	-1.146192902E+04	+0	+0
+9.482230614E+02	-1.143417786E+04	+0	+0
+9.456593770E+02	-1.140645411E+04	+0	+0
+9.431874871E+02	-1.137894007E+04	+0	+0
+9.408753094E+02	-1.135177979E+04	+0	+0
+9.384624946E+02	-1.132469367E+04	+0	+0
+9.362008192E+02	-1.129773253E+04	+0	+0
+9.343412279E+02	-1.127092004E+04	+0	+0
+9.311505006E+02	-1.124407163E+04	+0	+0
+9.280938386E+02	-1.121741918E+04	+0	+0
+9.252725712E+02	-1.119098165E+04	+0	+0
+9.227035219E+02	-1.116487343E+04	+0	+0
+9.201477867E+02	-1.113863157E+04	+0	+0
+9.171329688E+02	-1.111268382E+04	+0	+0
+9.144524298E+02	-1.108689359E+04	+0	+0
+9.118385364E+02	-1.106101209E+04	+0	+0
+9.095116783E+02	-1.103566030E+04	+0	+0
+9.069441958E+02	-1.101011458E+04	+0	+0
+9.043717020E+02	-1.098472193E+04	+0	+0
+9.018681077E+02	-1.095935578E+04	+0	+0
+8.992180790E+02	-1.093440125E+04	+0	+0
+8.969399888E+02	-1.090943525E+04	+0	+0
+8.945472401E+02	-1.088457570E+04	+0	+0
+8.921756895E+02	-1.085977066E+04	+0	+0
+8.901686144E+02	-1.083514584E+04	+0	+0
+8.883522098E+02	-1.081080645E+04	+0	+0
+8.867704859E+02	-1.078659558E+04	+0	+0
+8.842938603E+02	-1.076212609E+04	+0	+0
+8.827429638E+02	-1.073804935E+04	+0	+0
