# Supplementary material for: Optical and Electrical Characterization of Biocompatible Polymeric Lines for Hemodialysis Applications
Source: Materials (Basel). 2018 Mar 16;11(3):438. doi: 10.3390/ma11030438 (PMC5873017; doi:10.3390/ma11030438)
Supplement: Supplementary file 1 [file materials-11-00438-s001.zip › Data_for upload/EIS/Raw_Data/BB_2_2.csv]

+1.807429433E+03	-2.030119369E+04	+0	+0
+1.798025303E+03	-2.020718287E+04	+0	+0
+1.788858535E+03	-2.011409259E+04	+0	+0
+1.779848997E+03	-2.002218347E+04	+0	+0
+1.770955760E+03	-1.993099544E+04	+0	+0
+1.762389303E+03	-1.984158500E+04	+0	+0
+1.753212952E+03	-1.975190446E+04	+0	+0
+1.744521508E+03	-1.966294809E+04	+0	+0
+1.735958419E+03	-1.957516692E+04	+0	+0
+1.727254616E+03	-1.948796278E+04	+0	+0
+1.718620475E+03	-1.940182520E+04	+0	+0
+1.710240444E+03	-1.931679546E+04	+0	+0
+1.702116658E+03	-1.923242023E+04	+0	+0
+1.693788076E+03	-1.914866316E+04	+0	+0
+1.686012714E+03	-1.906577584E+04	+0	+0
+1.678148556E+03	-1.898370608E+04	+0	+0
+1.670238826E+03	-1.890224350E+04	+0	+0
+1.662410641E+03	-1.882119083E+04	+0	+0
+1.654462234E+03	-1.874126418E+04	+0	+0
+1.646499720E+03	-1.866196585E+04	+0	+0
+1.638775930E+03	-1.858352661E+04	+0	+0
+1.630664853E+03	-1.850544991E+04	+0	+0
+1.623163001E+03	-1.842817984E+04	+0	+0
+1.615460041E+03	-1.835175569E+04	+0	+0
+1.608007569E+03	-1.827580257E+04	+0	+0
+1.600697153E+03	-1.820040474E+04	+0	+0
+1.593681037E+03	-1.812544565E+04	+0	+0
+1.586151308E+03	-1.805188516E+04	+0	+0
+1.578986131E+03	-1.797863114E+04	+0	+0
+1.571920641E+03	-1.790598126E+04	+0	+0
+1.564770215E+03	-1.783405957E+04	+0	+0
+1.557769910E+03	-1.776239158E+04	+0	+0
+1.550805879E+03	-1.769182610E+04	+0	+0
+1.543837631E+03	-1.762158171E+04	+0	+0
+1.537136809E+03	-1.755196098E+04	+0	+0
+1.530423837E+03	-1.748308553E+04	+0	+0
+1.523566456E+03	-1.741462604E+04	+0	+0
+1.516923092E+03	-1.734672440E+04	+0	+0
+1.510242277E+03	-1.727946138E+04	+0	+0
+1.503814853E+03	-1.721301527E+04	+0	+0
+1.497395168E+03	-1.714695043E+04	+0	+0
+1.491099508E+03	-1.708104526E+04	+0	+0
+1.484866082E+03	-1.701553401E+04	+0	+0
+1.478498360E+03	-1.695077772E+04	+0	+0
+1.472554274E+03	-1.688675384E+04	+0	+0
+1.466377726E+03	-1.682283150E+04	+0	+0
+1.460204665E+03	-1.675952974E+04	+0	+0
+1.454145046E+03	-1.669666147E+04	+0	+0
+1.448118436E+03	-1.663474935E+04	+0	+0
+1.442093602E+03	-1.657290773E+04	+0	+0
+1.436285227E+03	-1.651172450E+04	+0	+0
+1.430266727E+03	-1.645095462E+04	+0	+0
+1.424293538E+03	-1.639053728E+04	+0	+0
+1.418863340E+03	-1.633077527E+04	+0	+0
+1.413265671E+03	-1.627148010E+04	+0	+0
+1.407424591E+03	-1.621258375E+04	+0	+0
+1.401926513E+03	-1.615430936E+04	+0	+0
+1.396380828E+03	-1.609617611E+04	+0	+0
+1.390874785E+03	-1.603856435E+04	+0	+0
+1.385545019E+03	-1.598169738E+04	+0	+0
+1.380219504E+03	-1.592495832E+04	+0	+0
+1.375080216E+03	-1.586863865E+04	+0	+0
+1.370187582E+03	-1.581292168E+04	+0	+0
+1.365792063E+03	-1.575761808E+04	+0	+0
+1.361504471E+03	-1.570276860E+04	+0	+0
+1.357438001E+03	-1.564811293E+04	+0	+0
+1.353227469E+03	-1.559405446E+04	+0	+0
+1.348291927E+03	-1.554015465E+04	+0	+0
+1.342421181E+03	-1.548671311E+04	+0	+0
+1.337643974E+03	-1.543397562E+04	+0	+0
+1.332337833E+03	-1.538132951E+04	+0	+0
+1.327299757E+03	-1.532911192E+04	+0	+0
+1.321832221E+03	-1.527743064E+04	+0	+0
+1.316097959E+03	-1.522595512E+04	+0	+0
+1.310810042E+03	-1.517489366E+04	+0	+0
+1.305528242E+03	-1.512430277E+04	+0	+0
+1.300146019E+03	-1.507385990E+04	+0	+0
+1.295034729E+03	-1.502406620E+04	+0	+0
+1.289841895E+03	-1.497445710E+04	+0	+0
+1.284746080E+03	-1.492528373E+04	+0	+0
+1.279794323E+03	-1.487640529E+04	+0	+0
+1.274909383E+03	-1.482760339E+04	+0	+0
+1.270240270E+03	-1.477948227E+04	+0	+0
+1.265474797E+03	-1.473149808E+04	+0	+0
+1.261162850E+03	-1.468389849E+04	+0	+0
+1.256295213E+03	-1.463659788E+04	+0	+0
+1.251849225E+03	-1.458978832E+04	+0	+0
+1.247292568E+03	-1.454310555E+04	+0	+0
+1.242407798E+03	-1.449662426E+04	+0	+0
+1.237510079E+03	-1.445056053E+04	+0	+0
+1.233109521E+03	-1.440470716E+04	+0	+0
+1.228710575E+03	-1.435928313E+04	+0	+0
+1.224279074E+03	-1.431434975E+04	+0	+0
+1.219861407E+03	-1.426940790E+04	+0	+0
+1.215495286E+03	-1.422491371E+04	+0	+0
+1.211281565E+03	-1.418060338E+04	+0	+0
+1.206933248E+03	-1.413669692E+04	+0	+0
+1.202783432E+03	-1.409325157E+04	+0	+0
+1.198459188E+03	-1.404994142E+04	+0	+0
+1.194172733E+03	-1.400694567E+04	+0	+0
+1.189989499E+03	-1.396418059E+04	+0	+0
+1.186001555E+03	-1.392137036E+04	+0	+0
+1.181492348E+03	-1.387925517E+04	+0	+0
+1.177418818E+03	-1.383728856E+04	+0	+0
+1.173346202E+03	-1.379580194E+04	+0	+0
+1.169287027E+03	-1.375439115E+04	+0	+0
+1.165019966E+03	-1.371307631E+04	+0	+0
+1.160854413E+03	-1.367215591E+04	+0	+0
+1.156777648E+03	-1.363158897E+04	+0	+0
+1.152667072E+03	-1.359117956E+04	+0	+0
+1.148711108E+03	-1.355121076E+04	+0	+0
+1.145015949E+03	-1.351142829E+04	+0	+0
+1.141008244E+03	-1.347191617E+04	+0	+0
+1.137026829E+03	-1.343257961E+04	+0	+0
+1.133345808E+03	-1.339347568E+04	+0	+0
+1.129408059E+03	-1.335464407E+04	+0	+0
+1.125710475E+03	-1.331594042E+04	+0	+0
+1.121978403E+03	-1.327769709E+04	+0	+0
+1.118151126E+03	-1.323941208E+04	+0	+0
+1.114247772E+03	-1.320146882E+04	+0	+0
+1.110700004E+03	-1.316400591E+04	+0	+0
+1.107178928E+03	-1.312635858E+04	+0	+0
+1.103513184E+03	-1.308912500E+04	+0	+0
+1.099750965E+03	-1.305223978E+04	+0	+0
+1.096096447E+03	-1.301543214E+04	+0	+0
+1.092687278E+03	-1.297882524E+04	+0	+0
+1.089218111E+03	-1.294236959E+04	+0	+0
+1.085689345E+03	-1.290630437E+04	+0	+0
+1.082283336E+03	-1.287032041E+04	+0	+0
+1.078754250E+03	-1.283475305E+04	+0	+0
+1.075463727E+03	-1.279912208E+04	+0	+0
+1.072083065E+03	-1.276387823E+04	+0	+0
+1.068710179E+03	-1.272894105E+04	+0	+0
+1.065281208E+03	-1.269406299E+04	+0	+0
+1.062056008E+03	-1.265929714E+04	+0	+0
+1.058919327E+03	-1.262506415E+04	+0	+0
+1.055591211E+03	-1.259089888E+04	+0	+0
+1.052558351E+03	-1.255701661E+04	+0	+0
+1.049211473E+03	-1.252310286E+04	+0	+0
+1.046010080E+03	-1.248953671E+04	+0	+0
+1.042929826E+03	-1.245602022E+04	+0	+0
+1.039553244E+03	-1.242282427E+04	+0	+0
+1.036495095E+03	-1.238996806E+04	+0	+0
+1.033251207E+03	-1.235676578E+04	+0	+0
+1.029934874E+03	-1.232421896E+04	+0	+0
+1.026825185E+03	-1.229179713E+04	+0	+0
+1.023362823E+03	-1.225960992E+04	+0	+0
+1.020460415E+03	-1.222750488E+04	+0	+0
+1.017487921E+03	-1.219576094E+04	+0	+0
+1.014577021E+03	-1.216402693E+04	+0	+0
+1.011485023E+03	-1.213257230E+04	+0	+0
+1.007843698E+03	-1.210122578E+04	+0	+0
+1.004543104E+03	-1.207011481E+04	+0	+0
+1.001472087E+03	-1.203924409E+04	+0	+0
+9.986470133E+02	-1.200843498E+04	+0	+0
+9.957291138E+02	-1.197750471E+04	+0	+0
+9.928851684E+02	-1.194714129E+04	+0	+0
+9.901788354E+02	-1.191676688E+04	+0	+0
+9.882394126E+02	-1.188675165E+04	+0	+0
+9.864428521E+02	-1.185701640E+04	+0	+0
+9.840200783E+02	-1.182715081E+04	+0	+0
+9.814691142E+02	-1.179743645E+04	+0	+0
+9.788081885E+02	-1.176808692E+04	+0	+0
+9.760051203E+02	-1.173869188E+04	+0	+0
+9.733917909E+02	-1.170956422E+04	+0	+0
+9.705736680E+02	-1.168040776E+04	+0	+0
+9.675424893E+02	-1.165143437E+04	+0	+0
+9.648366747E+02	-1.162281210E+04	+0	+0
+9.619224796E+02	-1.159417807E+04	+0	+0
+9.591360742E+02	-1.156565867E+04	+0	+0
+9.564325009E+02	-1.153682757E+04	+0	+0
+9.538680211E+02	-1.150850292E+04	+0	+0
+9.511826497E+02	-1.148025910E+04	+0	+0
+9.485468135E+02	-1.145236748E+04	+0	+0
+9.456020557E+02	-1.142449085E+04	+0	+0
+9.429963767E+02	-1.139714460E+04	+0	+0
+9.403794129E+02	-1.136981423E+04	+0	+0
+9.379291376E+02	-1.134259800E+04	+0	+0
+9.350305944E+02	-1.131569724E+04	+0	+0
+9.318232499E+02	-1.128883850E+04	+0	+0
+9.296958562E+02	-1.126199230E+04	+0	+0
+9.274610016E+02	-1.123527534E+04	+0	+0
+9.248628949E+02	-1.120883638E+04	+0	+0
+9.222942924E+02	-1.118254758E+04	+0	+0
+9.196325708E+02	-1.115648309E+04	+0	+0
+9.171019053E+02	-1.113054427E+04	+0	+0
+9.145305121E+02	-1.110448191E+04	+0	+0
+9.119089120E+02	-1.107862695E+04	+0	+0
+9.091799576E+02	-1.105316698E+04	+0	+0
+9.065872996E+02	-1.102756833E+04	+0	+0
+9.039092876E+02	-1.100209490E+04	+0	+0
+9.012950197E+02	-1.097658978E+04	+0	+0
+8.986588246E+02	-1.095152771E+04	+0	+0
+8.964749914E+02	-1.092648426E+04	+0	+0
+8.942875223E+02	-1.090164176E+04	+0	+0
+8.920344735E+02	-1.087678204E+04	+0	+0
+8.898212112E+02	-1.085210365E+04	+0	+0
+8.877769976E+02	-1.082766360E+04	+0	+0
+8.853849574E+02	-1.080328185E+04	+0	+0
+8.829880231E+02	-1.077891653E+04	+0	+0
+8.807488950E+02	-1.075483756E+04	+0	+0
