# Supplementary material for: Optical and Electrical Characterization of Biocompatible Polymeric Lines for Hemodialysis Applications
Source: Materials (Basel). 2018 Mar 16;11(3):438. doi: 10.3390/ma11030438 (PMC5873017; doi:10.3390/ma11030438)
Supplement: Supplementary file 1 [file materials-11-00438-s001.zip › Data_for upload/EIS/Raw_Data/BB_3_1.csv]

+2.018226280E+03	-2.086852777E+04	+0	+0
+2.007592392E+03	-2.077376372E+04	+0	+0
+1.997194405E+03	-2.067986239E+04	+0	+0
+1.987019726E+03	-2.058690785E+04	+0	+0
+1.976730830E+03	-2.049464320E+04	+0	+0
+1.967075625E+03	-2.040430908E+04	+0	+0
+1.956930604E+03	-2.031379144E+04	+0	+0
+1.947028064E+03	-2.022409353E+04	+0	+0
+1.937392209E+03	-2.013520300E+04	+0	+0
+1.927526869E+03	-2.004730574E+04	+0	+0
+1.917997175E+03	-1.996017817E+04	+0	+0
+1.908367782E+03	-1.987376893E+04	+0	+0
+1.899064446E+03	-1.978847785E+04	+0	+0
+1.889769368E+03	-1.970370017E+04	+0	+0
+1.880852582E+03	-1.961968703E+04	+0	+0
+1.871803872E+03	-1.953640752E+04	+0	+0
+1.862561720E+03	-1.945395996E+04	+0	+0
+1.853564730E+03	-1.937168969E+04	+0	+0
+1.844428186E+03	-1.929078325E+04	+0	+0
+1.835494172E+03	-1.921064465E+04	+0	+0
+1.826568104E+03	-1.913075956E+04	+0	+0
+1.817615532E+03	-1.905204824E+04	+0	+0
+1.809108522E+03	-1.897383901E+04	+0	+0
+1.800365644E+03	-1.889635218E+04	+0	+0
+1.791864823E+03	-1.881934718E+04	+0	+0
+1.783545607E+03	-1.874326962E+04	+0	+0
+1.774655970E+03	-1.866737507E+04	+0	+0
+1.766974560E+03	-1.859197307E+04	+0	+0
+1.759014136E+03	-1.851715763E+04	+0	+0
+1.750995352E+03	-1.844351147E+04	+0	+0
+1.742945166E+03	-1.837085565E+04	+0	+0
+1.734964039E+03	-1.829887882E+04	+0	+0
+1.727114513E+03	-1.822706000E+04	+0	+0
+1.719324349E+03	-1.815540655E+04	+0	+0
+1.711496720E+03	-1.808475183E+04	+0	+0
+1.703671780E+03	-1.801515497E+04	+0	+0
+1.696304698E+03	-1.794601797E+04	+0	+0
+1.688790432E+03	-1.787780852E+04	+0	+0
+1.681418415E+03	-1.781072576E+04	+0	+0
+1.674148461E+03	-1.774423229E+04	+0	+0
+1.666694592E+03	-1.767720226E+04	+0	+0
+1.659629511E+03	-1.760986048E+04	+0	+0
+1.652366664E+03	-1.754292049E+04	+0	+0
+1.645149386E+03	-1.747640958E+04	+0	+0
+1.637982354E+03	-1.741116960E+04	+0	+0
+1.630789980E+03	-1.734643327E+04	+0	+0
+1.623769483E+03	-1.728208866E+04	+0	+0
+1.616792941E+03	-1.721821407E+04	+0	+0
+1.610009102E+03	-1.715501924E+04	+0	+0
+1.602955266E+03	-1.709230256E+04	+0	+0
+1.596048341E+03	-1.703012679E+04	+0	+0
+1.589291801E+03	-1.696846665E+04	+0	+0
+1.582549243E+03	-1.690713660E+04	+0	+0
+1.576116374E+03	-1.684670110E+04	+0	+0
+1.569796928E+03	-1.678626936E+04	+0	+0
+1.563216499E+03	-1.672671118E+04	+0	+0
+1.556624504E+03	-1.666754448E+04	+0	+0
+1.550207917E+03	-1.660909069E+04	+0	+0
+1.543802838E+03	-1.655061915E+04	+0	+0
+1.537354407E+03	-1.649257658E+04	+0	+0
+1.530947304E+03	-1.643495632E+04	+0	+0
+1.524765120E+03	-1.637813610E+04	+0	+0
+1.518688362E+03	-1.632159313E+04	+0	+0
+1.512496305E+03	-1.626551756E+04	+0	+0
+1.506147611E+03	-1.620964506E+04	+0	+0
+1.500215443E+03	-1.615415005E+04	+0	+0
+1.494143550E+03	-1.609895041E+04	+0	+0
+1.488515562E+03	-1.604473031E+04	+0	+0
+1.482496256E+03	-1.599053362E+04	+0	+0
+1.476441953E+03	-1.593676232E+04	+0	+0
+1.470766441E+03	-1.588370750E+04	+0	+0
+1.465092529E+03	-1.583075025E+04	+0	+0
+1.459546227E+03	-1.577802985E+04	+0	+0
+1.453745219E+03	-1.572577978E+04	+0	+0
+1.448154287E+03	-1.567377235E+04	+0	+0
+1.442542873E+03	-1.562219777E+04	+0	+0
+1.437012524E+03	-1.557116083E+04	+0	+0
+1.431319789E+03	-1.552031351E+04	+0	+0
+1.425724596E+03	-1.546981891E+04	+0	+0
+1.420510506E+03	-1.541995244E+04	+0	+0
+1.415046742E+03	-1.537048865E+04	+0	+0
+1.409579389E+03	-1.532103617E+04	+0	+0
+1.404424436E+03	-1.527190374E+04	+0	+0
+1.399042567E+03	-1.522320423E+04	+0	+0
+1.393795758E+03	-1.517488932E+04	+0	+0
+1.388333109E+03	-1.512673970E+04	+0	+0
+1.383302582E+03	-1.507897435E+04	+0	+0
+1.378047071E+03	-1.503171826E+04	+0	+0
+1.372880904E+03	-1.498447962E+04	+0	+0
+1.367835337E+03	-1.493770760E+04	+0	+0
+1.363043094E+03	-1.489122583E+04	+0	+0
+1.357961821E+03	-1.484509231E+04	+0	+0
+1.352854464E+03	-1.479941724E+04	+0	+0
+1.347891237E+03	-1.475390168E+04	+0	+0
+1.342991099E+03	-1.470865959E+04	+0	+0
+1.337940259E+03	-1.466387742E+04	+0	+0
+1.333167582E+03	-1.461925541E+04	+0	+0
+1.328551587E+03	-1.457509914E+04	+0	+0
+1.323599260E+03	-1.453103794E+04	+0	+0
+1.319060288E+03	-1.448723046E+04	+0	+0
+1.314301709E+03	-1.444408151E+04	+0	+0
+1.309827186E+03	-1.440061903E+04	+0	+0
+1.305163809E+03	-1.435781277E+04	+0	+0
+1.300505892E+03	-1.431527546E+04	+0	+0
+1.295715305E+03	-1.427274848E+04	+0	+0
+1.291179764E+03	-1.423056022E+04	+0	+0
+1.286528977E+03	-1.418854846E+04	+0	+0
+1.281916560E+03	-1.414692367E+04	+0	+0
+1.277366818E+03	-1.410585288E+04	+0	+0
+1.272806940E+03	-1.406462927E+04	+0	+0
+1.268443635E+03	-1.402393694E+04	+0	+0
+1.263968860E+03	-1.398329785E+04	+0	+0
+1.259565975E+03	-1.394310770E+04	+0	+0
+1.255228354E+03	-1.390296691E+04	+0	+0
+1.250705746E+03	-1.386332067E+04	+0	+0
+1.246553450E+03	-1.382389480E+04	+0	+0
+1.242397507E+03	-1.378436126E+04	+0	+0
+1.238148720E+03	-1.374531891E+04	+0	+0
+1.233886479E+03	-1.370657264E+04	+0	+0
+1.229768516E+03	-1.366796296E+04	+0	+0
+1.225738497E+03	-1.362964213E+04	+0	+0
+1.221622610E+03	-1.359124858E+04	+0	+0
+1.217537291E+03	-1.355343208E+04	+0	+0
+1.213593522E+03	-1.351566599E+04	+0	+0
+1.209546273E+03	-1.347798566E+04	+0	+0
+1.205351409E+03	-1.344074835E+04	+0	+0
+1.201356168E+03	-1.340383435E+04	+0	+0
+1.197585107E+03	-1.336698720E+04	+0	+0
+1.193607309E+03	-1.333037211E+04	+0	+0
+1.189905736E+03	-1.329391520E+04	+0	+0
+1.185943934E+03	-1.325793879E+04	+0	+0
+1.182152935E+03	-1.322177429E+04	+0	+0
+1.178246731E+03	-1.318604680E+04	+0	+0
+1.174220515E+03	-1.315055805E+04	+0	+0
+1.170532435E+03	-1.311529437E+04	+0	+0
+1.166897908E+03	-1.308028375E+04	+0	+0
+1.163055774E+03	-1.304541976E+04	+0	+0
+1.159429310E+03	-1.301080835E+04	+0	+0
+1.155772954E+03	-1.297632950E+04	+0	+0
+1.151945187E+03	-1.294207400E+04	+0	+0
+1.148115181E+03	-1.290774425E+04	+0	+0
+1.144521167E+03	-1.287402701E+04	+0	+0
+1.140941107E+03	-1.284059748E+04	+0	+0
+1.137472775E+03	-1.280720081E+04	+0	+0
+1.133802944E+03	-1.277377386E+04	+0	+0
+1.130265020E+03	-1.274085592E+04	+0	+0
+1.126902796E+03	-1.270787809E+04	+0	+0
+1.123373991E+03	-1.267521386E+04	+0	+0
+1.119870601E+03	-1.264273105E+04	+0	+0
+1.116610362E+03	-1.261039233E+04	+0	+0
+1.112870351E+03	-1.257826290E+04	+0	+0
+1.109211364E+03	-1.254644532E+04	+0	+0
+1.105794114E+03	-1.251468285E+04	+0	+0
+1.102531270E+03	-1.248304841E+04	+0	+0
+1.099048230E+03	-1.245150746E+04	+0	+0
+1.095803899E+03	-1.242038962E+04	+0	+0
+1.092585987E+03	-1.238933981E+04	+0	+0
+1.089204654E+03	-1.235826306E+04	+0	+0
+1.085791237E+03	-1.232755016E+04	+0	+0
+1.082377288E+03	-1.229717461E+04	+0	+0
+1.079347225E+03	-1.226665043E+04	+0	+0
+1.076259460E+03	-1.223642621E+04	+0	+0
+1.072748844E+03	-1.220653124E+04	+0	+0
+1.069365149E+03	-1.217645106E+04	+0	+0
+1.065983427E+03	-1.214671805E+04	+0	+0
+1.062542514E+03	-1.211700326E+04	+0	+0
+1.059305329E+03	-1.208742873E+04	+0	+0
+1.056403142E+03	-1.205808082E+04	+0	+0
+1.053317562E+03	-1.202902943E+04	+0	+0
+1.050462057E+03	-1.200011321E+04	+0	+0
+1.047933524E+03	-1.197117980E+04	+0	+0
+1.045127215E+03	-1.194249837E+04	+0	+0
+1.042273908E+03	-1.191368473E+04	+0	+0
+1.038974117E+03	-1.188530102E+04	+0	+0
+1.036094729E+03	-1.185686282E+04	+0	+0
+1.033308332E+03	-1.182886014E+04	+0	+0
+1.029871434E+03	-1.180096913E+04	+0	+0
+1.026941353E+03	-1.177325641E+04	+0	+0
+1.023992505E+03	-1.174544064E+04	+0	+0
+1.021042082E+03	-1.171796715E+04	+0	+0
+1.018393187E+03	-1.169071667E+04	+0	+0
+1.015465735E+03	-1.166337155E+04	+0	+0
+1.012718499E+03	-1.163629920E+04	+0	+0
+1.009585186E+03	-1.160938793E+04	+0	+0
+1.006654526E+03	-1.158251307E+04	+0	+0
+1.003822414E+03	-1.155586059E+04	+0	+0
+1.001120862E+03	-1.152949430E+04	+0	+0
+9.982652552E+02	-1.150308743E+04	+0	+0
+9.953776550E+02	-1.147690281E+04	+0	+0
+9.926453240E+02	-1.145075955E+04	+0	+0
+9.895657865E+02	-1.142460999E+04	+0	+0
+9.866785913E+02	-1.139882101E+04	+0	+0
+9.839763530E+02	-1.137308867E+04	+0	+0
+9.812515170E+02	-1.134758493E+04	+0	+0
+9.786352133E+02	-1.132215097E+04	+0	+0
+9.759728542E+02	-1.129661226E+04	+0	+0
+9.730759901E+02	-1.127151342E+04	+0	+0
+9.705446345E+02	-1.124659108E+04	+0	+0
+9.678885742E+02	-1.122152176E+04	+0	+0
+9.651690328E+02	-1.119663377E+04	+0	+0
+9.626262435E+02	-1.117195358E+04	+0	+0
