# Supplementary material for: Optical and Electrical Characterization of Biocompatible Polymeric Lines for Hemodialysis Applications
Source: Materials (Basel). 2018 Mar 16;11(3):438. doi: 10.3390/ma11030438 (PMC5873017; doi:10.3390/ma11030438)
Supplement: Supplementary file 1 [file materials-11-00438-s001.zip › Data_for upload/EIS/Raw_Data/BB_3_2.csv]

+1.973994254E+03	-2.114607720E+04	+0	+0
+1.963606097E+03	-2.104925479E+04	+0	+0
+1.953314918E+03	-2.095311313E+04	+0	+0
+1.943225271E+03	-2.085774428E+04	+0	+0
+1.933246208E+03	-2.076366359E+04	+0	+0
+1.923815639E+03	-2.067151096E+04	+0	+0
+1.914016323E+03	-2.057899466E+04	+0	+0
+1.904319160E+03	-2.048753776E+04	+0	+0
+1.894705838E+03	-2.039671135E+04	+0	+0
+1.885134669E+03	-2.030674416E+04	+0	+0
+1.875922047E+03	-2.021757551E+04	+0	+0
+1.866776166E+03	-2.012941472E+04	+0	+0
+1.857618019E+03	-2.004214714E+04	+0	+0
+1.848729845E+03	-1.995563976E+04	+0	+0
+1.839838460E+03	-1.986978722E+04	+0	+0
+1.831011516E+03	-1.978471099E+04	+0	+0
+1.822046085E+03	-1.970037837E+04	+0	+0
+1.813312860E+03	-1.961667579E+04	+0	+0
+1.804454214E+03	-1.953387803E+04	+0	+0
+1.795760149E+03	-1.945191379E+04	+0	+0
+1.787120723E+03	-1.937076861E+04	+0	+0
+1.778392794E+03	-1.929017058E+04	+0	+0
+1.769884841E+03	-1.921056226E+04	+0	+0
+1.761437630E+03	-1.913119406E+04	+0	+0
+1.753213303E+03	-1.905292868E+04	+0	+0
+1.745138237E+03	-1.897481951E+04	+0	+0
+1.737155717E+03	-1.889777261E+04	+0	+0
+1.729001110E+03	-1.882126118E+04	+0	+0
+1.721053672E+03	-1.874488145E+04	+0	+0
+1.713090676E+03	-1.866851301E+04	+0	+0
+1.704960364E+03	-1.859269484E+04	+0	+0
+1.696845633E+03	-1.851788690E+04	+0	+0
+1.689117993E+03	-1.844417864E+04	+0	+0
+1.681382538E+03	-1.837126579E+04	+0	+0
+1.673534866E+03	-1.829929313E+04	+0	+0
+1.666222841E+03	-1.822814571E+04	+0	+0
+1.658763572E+03	-1.815763508E+04	+0	+0
+1.651378149E+03	-1.808744574E+04	+0	+0
+1.643869695E+03	-1.801828108E+04	+0	+0
+1.636579249E+03	-1.794942767E+04	+0	+0
+1.629286338E+03	-1.788118330E+04	+0	+0
+1.622326787E+03	-1.781310628E+04	+0	+0
+1.615444341E+03	-1.774545152E+04	+0	+0
+1.608221742E+03	-1.767883656E+04	+0	+0
+1.601657364E+03	-1.761247290E+04	+0	+0
+1.594728571E+03	-1.754634966E+04	+0	+0
+1.587767849E+03	-1.748107951E+04	+0	+0
+1.581004842E+03	-1.741612714E+04	+0	+0
+1.574247493E+03	-1.735159662E+04	+0	+0
+1.567518229E+03	-1.728795199E+04	+0	+0
+1.560954077E+03	-1.722478242E+04	+0	+0
+1.554226559E+03	-1.716199221E+04	+0	+0
+1.547837794E+03	-1.709957931E+04	+0	+0
+1.541507290E+03	-1.703789013E+04	+0	+0
+1.535275650E+03	-1.697631968E+04	+0	+0
+1.528824438E+03	-1.691534498E+04	+0	+0
+1.522624901E+03	-1.685522265E+04	+0	+0
+1.516484664E+03	-1.679543394E+04	+0	+0
+1.509966070E+03	-1.673592060E+04	+0	+0
+1.503846337E+03	-1.667687327E+04	+0	+0
+1.497574584E+03	-1.661821220E+04	+0	+0
+1.491454811E+03	-1.656002187E+04	+0	+0
+1.485271044E+03	-1.650227604E+04	+0	+0
+1.479508362E+03	-1.644474101E+04	+0	+0
+1.473255732E+03	-1.638793815E+04	+0	+0
+1.467518305E+03	-1.633155557E+04	+0	+0
+1.461604889E+03	-1.627575066E+04	+0	+0
+1.456089463E+03	-1.622018345E+04	+0	+0
+1.450316095E+03	-1.616494552E+04	+0	+0
+1.444387079E+03	-1.611012773E+04	+0	+0
+1.438824374E+03	-1.605594240E+04	+0	+0
+1.433198636E+03	-1.600173032E+04	+0	+0
+1.427826175E+03	-1.594815713E+04	+0	+0
+1.422229197E+03	-1.589538220E+04	+0	+0
+1.416644948E+03	-1.584245188E+04	+0	+0
+1.411440896E+03	-1.578982193E+04	+0	+0
+1.406018686E+03	-1.573786133E+04	+0	+0
+1.400521738E+03	-1.568627092E+04	+0	+0
+1.395172911E+03	-1.563483743E+04	+0	+0
+1.389801967E+03	-1.558397620E+04	+0	+0
+1.384535070E+03	-1.553341537E+04	+0	+0
+1.379096946E+03	-1.548309211E+04	+0	+0
+1.373972582E+03	-1.543327525E+04	+0	+0
+1.368813253E+03	-1.538348390E+04	+0	+0
+1.363578384E+03	-1.533417327E+04	+0	+0
+1.358245373E+03	-1.528513849E+04	+0	+0
+1.353087323E+03	-1.523669113E+04	+0	+0
+1.347871856E+03	-1.518844606E+04	+0	+0
+1.342880069E+03	-1.514047014E+04	+0	+0
+1.338010245E+03	-1.509270167E+04	+0	+0
+1.333107128E+03	-1.504532760E+04	+0	+0
+1.328217027E+03	-1.499841014E+04	+0	+0
+1.323189560E+03	-1.495173895E+04	+0	+0
+1.318509221E+03	-1.490531479E+04	+0	+0
+1.313491757E+03	-1.485963244E+04	+0	+0
+1.308830702E+03	-1.481416396E+04	+0	+0
+1.304016221E+03	-1.476880855E+04	+0	+0
+1.299526258E+03	-1.472351327E+04	+0	+0
+1.294582140E+03	-1.467866223E+04	+0	+0
+1.289936131E+03	-1.463387688E+04	+0	+0
+1.285462081E+03	-1.458958617E+04	+0	+0
+1.280744464E+03	-1.454534161E+04	+0	+0
+1.276274340E+03	-1.450200434E+04	+0	+0
+1.271666504E+03	-1.445852123E+04	+0	+0
+1.266994439E+03	-1.441553361E+04	+0	+0
+1.262331856E+03	-1.437254411E+04	+0	+0
+1.257766179E+03	-1.432966260E+04	+0	+0
+1.253270626E+03	-1.428736968E+04	+0	+0
+1.248925088E+03	-1.424524587E+04	+0	+0
+1.244554828E+03	-1.420353919E+04	+0	+0
+1.239966869E+03	-1.416207395E+04	+0	+0
+1.235739595E+03	-1.412086317E+04	+0	+0
+1.231424527E+03	-1.407992143E+04	+0	+0
+1.227298921E+03	-1.403915744E+04	+0	+0
+1.222842218E+03	-1.399876823E+04	+0	+0
+1.218650147E+03	-1.395855422E+04	+0	+0
+1.214574868E+03	-1.391834651E+04	+0	+0
+1.210510229E+03	-1.387861385E+04	+0	+0
+1.206529929E+03	-1.383892751E+04	+0	+0
+1.202255917E+03	-1.379961071E+04	+0	+0
+1.198407542E+03	-1.376059396E+04	+0	+0
+1.194422107E+03	-1.372174349E+04	+0	+0
+1.190510305E+03	-1.368329359E+04	+0	+0
+1.186607990E+03	-1.364469362E+04	+0	+0
+1.182599393E+03	-1.360642685E+04	+0	+0
+1.178484640E+03	-1.356860603E+04	+0	+0
+1.174638235E+03	-1.353091646E+04	+0	+0
+1.170818082E+03	-1.349345078E+04	+0	+0
+1.167121583E+03	-1.345617317E+04	+0	+0
+1.163296259E+03	-1.341914488E+04	+0	+0
+1.159424336E+03	-1.338239574E+04	+0	+0
+1.155634124E+03	-1.334587203E+04	+0	+0
+1.152051352E+03	-1.330953138E+04	+0	+0
+1.148103140E+03	-1.327333017E+04	+0	+0
+1.144518774E+03	-1.323730579E+04	+0	+0
+1.141013843E+03	-1.320169252E+04	+0	+0
+1.137384284E+03	-1.316630314E+04	+0	+0
+1.133563785E+03	-1.313111953E+04	+0	+0
+1.130176890E+03	-1.309601486E+04	+0	+0
+1.126542164E+03	-1.306110843E+04	+0	+0
+1.122696692E+03	-1.302642926E+04	+0	+0
+1.119180055E+03	-1.299196819E+04	+0	+0
+1.115580331E+03	-1.295787331E+04	+0	+0
+1.112040494E+03	-1.292358392E+04	+0	+0
+1.108643241E+03	-1.288978741E+04	+0	+0
+1.105248075E+03	-1.285622454E+04	+0	+0
+1.101885924E+03	-1.282280593E+04	+0	+0
+1.098431936E+03	-1.278926808E+04	+0	+0
+1.095008823E+03	-1.275635730E+04	+0	+0
+1.091801624E+03	-1.272357281E+04	+0	+0
+1.088279723E+03	-1.269087275E+04	+0	+0
+1.084812642E+03	-1.265841913E+04	+0	+0
+1.081466933E+03	-1.262627164E+04	+0	+0
+1.078240926E+03	-1.259422209E+04	+0	+0
+1.074760440E+03	-1.256212258E+04	+0	+0
+1.071795842E+03	-1.253017142E+04	+0	+0
+1.068542537E+03	-1.249872768E+04	+0	+0
+1.065048391E+03	-1.246707167E+04	+0	+0
+1.061924785E+03	-1.243577898E+04	+0	+0
+1.058680977E+03	-1.240483828E+04	+0	+0
+1.055396154E+03	-1.237390597E+04	+0	+0
+1.052176542E+03	-1.234312942E+04	+0	+0
+1.049038034E+03	-1.231248087E+04	+0	+0
+1.045671919E+03	-1.228183993E+04	+0	+0
+1.042626521E+03	-1.225176925E+04	+0	+0
+1.039632570E+03	-1.222161074E+04	+0	+0
+1.036446228E+03	-1.219157604E+04	+0	+0
+1.033223647E+03	-1.216191096E+04	+0	+0
+1.030131360E+03	-1.213209543E+04	+0	+0
+1.027101187E+03	-1.210271307E+04	+0	+0
+1.024329796E+03	-1.207342480E+04	+0	+0
+1.021627915E+03	-1.204415849E+04	+0	+0
+1.018603009E+03	-1.201519171E+04	+0	+0
+1.015574886E+03	-1.198636545E+04	+0	+0
+1.012626408E+03	-1.195755823E+04	+0	+0
+1.009947211E+03	-1.192907860E+04	+0	+0
+1.006638268E+03	-1.190083479E+04	+0	+0
+1.003688107E+03	-1.187254179E+04	+0	+0
+1.000807515E+03	-1.184442807E+04	+0	+0
+9.980481144E+02	-1.181641148E+04	+0	+0
+9.953585092E+02	-1.178859387E+04	+0	+0
+9.925181914E+02	-1.176118803E+04	+0	+0
+9.896880106E+02	-1.173367983E+04	+0	+0
+9.868179240E+02	-1.170611057E+04	+0	+0
+9.839179287E+02	-1.167889798E+04	+0	+0
+9.812292934E+02	-1.165195526E+04	+0	+0
+9.785667207E+02	-1.162489490E+04	+0	+0
+9.757207112E+02	-1.159811784E+04	+0	+0
+9.727589829E+02	-1.157154057E+04	+0	+0
+9.701173328E+02	-1.154506759E+04	+0	+0
+9.674260129E+02	-1.151841022E+04	+0	+0
+9.646155768E+02	-1.149192900E+04	+0	+0
+9.619447139E+02	-1.146589635E+04	+0	+0
+9.593024725E+02	-1.144015953E+04	+0	+0
+9.566132943E+02	-1.141420595E+04	+0	+0
+9.539643910E+02	-1.138862812E+04	+0	+0
+9.511406538E+02	-1.136308199E+04	+0	+0
+9.485453962E+02	-1.133761975E+04	+0	+0
+9.460449653E+02	-1.131231137E+04	+0	+0
+9.436370560E+02	-1.128709191E+04	+0	+0
+9.411802621E+02	-1.126204153E+04	+0	+0
