# Supplementary material for: Optical and Electrical Characterization of Biocompatible Polymeric Lines for Hemodialysis Applications
Source: Materials (Basel). 2018 Mar 16;11(3):438. doi: 10.3390/ma11030438 (PMC5873017; doi:10.3390/ma11030438)
Supplement: Supplementary file 1 [file materials-11-00438-s001.zip › Data_for upload/EIS/Raw_Data/BB_3_3.csv]

+1.941223108E+03	-2.131388697E+04	+0	+0
+1.930957953E+03	-2.121534384E+04	+0	+0
+1.921028733E+03	-2.111837655E+04	+0	+0
+1.911217713E+03	-2.102185348E+04	+0	+0
+1.901298058E+03	-2.092635839E+04	+0	+0
+1.891978889E+03	-2.083291512E+04	+0	+0
+1.882239975E+03	-2.073931835E+04	+0	+0
+1.872665164E+03	-2.064640587E+04	+0	+0
+1.863189483E+03	-2.055348829E+04	+0	+0
+1.853596661E+03	-2.046183373E+04	+0	+0
+1.844558902E+03	-2.037169321E+04	+0	+0
+1.835493717E+03	-2.028240252E+04	+0	+0
+1.826580278E+03	-2.019396103E+04	+0	+0
+1.817630095E+03	-2.010633472E+04	+0	+0
+1.809017945E+03	-2.001954680E+04	+0	+0
+1.800337345E+03	-1.993355485E+04	+0	+0
+1.791344451E+03	-1.984821951E+04	+0	+0
+1.782888274E+03	-1.976339700E+04	+0	+0
+1.774230787E+03	-1.967950424E+04	+0	+0
+1.765605500E+03	-1.959628719E+04	+0	+0
+1.757103373E+03	-1.951432564E+04	+0	+0
+1.748525961E+03	-1.943272638E+04	+0	+0
+1.740163691E+03	-1.935187398E+04	+0	+0
+1.731859024E+03	-1.927185943E+04	+0	+0
+1.723832618E+03	-1.919252181E+04	+0	+0
+1.715614671E+03	-1.911363346E+04	+0	+0
+1.707909709E+03	-1.903545792E+04	+0	+0
+1.699860178E+03	-1.895825026E+04	+0	+0
+1.692175195E+03	-1.888161862E+04	+0	+0
+1.684384368E+03	-1.880554168E+04	+0	+0
+1.676862003E+03	-1.873011963E+04	+0	+0
+1.668992171E+03	-1.865571314E+04	+0	+0
+1.661492987E+03	-1.858165954E+04	+0	+0
+1.653865475E+03	-1.850823153E+04	+0	+0
+1.646650794E+03	-1.843543371E+04	+0	+0
+1.639100794E+03	-1.836301767E+04	+0	+0
+1.631852986E+03	-1.829114630E+04	+0	+0
+1.624592655E+03	-1.822012130E+04	+0	+0
+1.617331766E+03	-1.814961724E+04	+0	+0
+1.610294642E+03	-1.807967945E+04	+0	+0
+1.603327109E+03	-1.801060821E+04	+0	+0
+1.596333525E+03	-1.794158178E+04	+0	+0
+1.589541639E+03	-1.787310901E+04	+0	+0
+1.582648218E+03	-1.780533433E+04	+0	+0
+1.575870141E+03	-1.773813944E+04	+0	+0
+1.569218682E+03	-1.767144211E+04	+0	+0
+1.562494618E+03	-1.760510659E+04	+0	+0
+1.555642820E+03	-1.753963159E+04	+0	+0
+1.549006810E+03	-1.747440245E+04	+0	+0
+1.542375703E+03	-1.740961490E+04	+0	+0
+1.535821917E+03	-1.734541827E+04	+0	+0
+1.529407200E+03	-1.728183807E+04	+0	+0
+1.522876213E+03	-1.721856626E+04	+0	+0
+1.516715069E+03	-1.715628513E+04	+0	+0
+1.510589420E+03	-1.709385919E+04	+0	+0
+1.504256980E+03	-1.703217923E+04	+0	+0
+1.497982578E+03	-1.697086081E+04	+0	+0
+1.491817337E+03	-1.691037247E+04	+0	+0
+1.485601240E+03	-1.685008219E+04	+0	+0
+1.479487936E+03	-1.679042735E+04	+0	+0
+1.473455926E+03	-1.673111047E+04	+0	+0
+1.467524836E+03	-1.667222527E+04	+0	+0
+1.461494724E+03	-1.661386454E+04	+0	+0
+1.455772569E+03	-1.655591747E+04	+0	+0
+1.449808502E+03	-1.649833186E+04	+0	+0
+1.443869667E+03	-1.644108172E+04	+0	+0
+1.438294082E+03	-1.638422329E+04	+0	+0
+1.432818892E+03	-1.632786599E+04	+0	+0
+1.427072581E+03	-1.627196081E+04	+0	+0
+1.421197874E+03	-1.621660715E+04	+0	+0
+1.415851087E+03	-1.616157131E+04	+0	+0
+1.410384989E+03	-1.610694801E+04	+0	+0
+1.404862863E+03	-1.605271891E+04	+0	+0
+1.399523183E+03	-1.599893009E+04	+0	+0
+1.394106254E+03	-1.594535787E+04	+0	+0
+1.388726870E+03	-1.589225597E+04	+0	+0
+1.383562267E+03	-1.583958052E+04	+0	+0
+1.378126078E+03	-1.578718690E+04	+0	+0
+1.372778622E+03	-1.573522430E+04	+0	+0
+1.367740749E+03	-1.568375446E+04	+0	+0
+1.362361391E+03	-1.563242299E+04	+0	+0
+1.357325632E+03	-1.558173641E+04	+0	+0
+1.352238649E+03	-1.553099433E+04	+0	+0
+1.347140625E+03	-1.548067840E+04	+0	+0
+1.342107656E+03	-1.543068129E+04	+0	+0
+1.337061115E+03	-1.538119575E+04	+0	+0
+1.331955551E+03	-1.533188431E+04	+0	+0
+1.327041410E+03	-1.528313782E+04	+0	+0
+1.322172217E+03	-1.523457980E+04	+0	+0
+1.317226218E+03	-1.518636616E+04	+0	+0
+1.312723820E+03	-1.513828378E+04	+0	+0
+1.307772464E+03	-1.509071829E+04	+0	+0
+1.302992992E+03	-1.504350543E+04	+0	+0
+1.298175595E+03	-1.499639050E+04	+0	+0
+1.293397564E+03	-1.494983904E+04	+0	+0
+1.288626811E+03	-1.490372679E+04	+0	+0
+1.284073847E+03	-1.485774467E+04	+0	+0
+1.279648968E+03	-1.481216688E+04	+0	+0
+1.274945254E+03	-1.476687570E+04	+0	+0
+1.270474716E+03	-1.472164530E+04	+0	+0
+1.265997439E+03	-1.467683990E+04	+0	+0
+1.261391580E+03	-1.463219212E+04	+0	+0
+1.257014222E+03	-1.458794879E+04	+0	+0
+1.252652695E+03	-1.454408710E+04	+0	+0
+1.248142175E+03	-1.450016107E+04	+0	+0
+1.243691334E+03	-1.445681812E+04	+0	+0
+1.239202028E+03	-1.441372266E+04	+0	+0
+1.234830903E+03	-1.437079671E+04	+0	+0
+1.230563887E+03	-1.432825970E+04	+0	+0
+1.226171726E+03	-1.428600198E+04	+0	+0
+1.222116931E+03	-1.424412652E+04	+0	+0
+1.217689213E+03	-1.420227148E+04	+0	+0
+1.213576779E+03	-1.416093572E+04	+0	+0
+1.209419506E+03	-1.411955757E+04	+0	+0
+1.205117593E+03	-1.407884642E+04	+0	+0
+1.200811439E+03	-1.403819684E+04	+0	+0
+1.196889407E+03	-1.399760963E+04	+0	+0
+1.192967512E+03	-1.395727637E+04	+0	+0
+1.188886311E+03	-1.391743023E+04	+0	+0
+1.184867229E+03	-1.387788222E+04	+0	+0
+1.180928683E+03	-1.383836335E+04	+0	+0
+1.177132905E+03	-1.379911292E+04	+0	+0
+1.173098716E+03	-1.376000349E+04	+0	+0
+1.169281009E+03	-1.372128794E+04	+0	+0
+1.165300262E+03	-1.368260094E+04	+0	+0
+1.161437492E+03	-1.364429370E+04	+0	+0
+1.157676144E+03	-1.360637483E+04	+0	+0
+1.153969659E+03	-1.356828395E+04	+0	+0
+1.150147968E+03	-1.353059310E+04	+0	+0
+1.146523957E+03	-1.349328814E+04	+0	+0
+1.142893320E+03	-1.345615609E+04	+0	+0
+1.139125395E+03	-1.341909452E+04	+0	+0
+1.135413663E+03	-1.338236766E+04	+0	+0
+1.131481620E+03	-1.334577664E+04	+0	+0
+1.128044079E+03	-1.330955829E+04	+0	+0
+1.124541316E+03	-1.327358839E+04	+0	+0
+1.120863735E+03	-1.323778325E+04	+0	+0
+1.117283787E+03	-1.320217958E+04	+0	+0
+1.113803213E+03	-1.316683693E+04	+0	+0
+1.110297232E+03	-1.313174550E+04	+0	+0
+1.106477896E+03	-1.309652916E+04	+0	+0
+1.103012276E+03	-1.306201176E+04	+0	+0
+1.099606183E+03	-1.302720874E+04	+0	+0
+1.096211401E+03	-1.299279138E+04	+0	+0
+1.092790065E+03	-1.295857172E+04	+0	+0
+1.089467457E+03	-1.292463732E+04	+0	+0
+1.086075331E+03	-1.289089406E+04	+0	+0
+1.082669282E+03	-1.285725385E+04	+0	+0
+1.079247932E+03	-1.282402066E+04	+0	+0
+1.076158638E+03	-1.279082837E+04	+0	+0
+1.072763143E+03	-1.275780243E+04	+0	+0
+1.069195892E+03	-1.272510742E+04	+0	+0
+1.065964700E+03	-1.269249049E+04	+0	+0
+1.062689569E+03	-1.266008859E+04	+0	+0
+1.059395291E+03	-1.262775425E+04	+0	+0
+1.056361507E+03	-1.259561633E+04	+0	+0
+1.053093497E+03	-1.256364128E+04	+0	+0
+1.049947996E+03	-1.253179032E+04	+0	+0
+1.046626297E+03	-1.250028512E+04	+0	+0
+1.043287241E+03	-1.246895574E+04	+0	+0
+1.040335939E+03	-1.243758462E+04	+0	+0
+1.037185930E+03	-1.240661203E+04	+0	+0
+1.033904034E+03	-1.237569049E+04	+0	+0
+1.030757412E+03	-1.234477788E+04	+0	+0
+1.027934186E+03	-1.231417687E+04	+0	+0
+1.024721876E+03	-1.228399534E+04	+0	+0
+1.021305032E+03	-1.225366343E+04	+0	+0
+1.018606378E+03	-1.222350344E+04	+0	+0
+1.015483542E+03	-1.219358391E+04	+0	+0
+1.012533216E+03	-1.216392144E+04	+0	+0
+1.009741993E+03	-1.213420301E+04	+0	+0
+1.006925755E+03	-1.210482111E+04	+0	+0
+1.004101714E+03	-1.207542638E+04	+0	+0
+1.001204716E+03	-1.204622313E+04	+0	+0
+9.983247098E+02	-1.201717782E+04	+0	+0
+9.956629687E+02	-1.198846596E+04	+0	+0
+9.924989084E+02	-1.195975998E+04	+0	+0
+9.895590249E+02	-1.193122549E+04	+0	+0
+9.867796901E+02	-1.190311813E+04	+0	+0
+9.839853231E+02	-1.187498617E+04	+0	+0
+9.811905031E+02	-1.184686055E+04	+0	+0
+9.785267382E+02	-1.181893728E+04	+0	+0
+9.757192738E+02	-1.179110734E+04	+0	+0
+9.726955255E+02	-1.176340415E+04	+0	+0
+9.699837133E+02	-1.173605415E+04	+0	+0
+9.673392229E+02	-1.170873938E+04	+0	+0
+9.646799005E+02	-1.168143961E+04	+0	+0
+9.619332123E+02	-1.165441593E+04	+0	+0
+9.590021459E+02	-1.162766533E+04	+0	+0
+9.563430585E+02	-1.160090712E+04	+0	+0
+9.537191371E+02	-1.157414824E+04	+0	+0
+9.508479571E+02	-1.154771094E+04	+0	+0
+9.482160753E+02	-1.152127112E+04	+0	+0
+9.456687402E+02	-1.149499522E+04	+0	+0
+9.431527331E+02	-1.146886053E+04	+0	+0
+9.405766511E+02	-1.144300827E+04	+0	+0
+9.379132286E+02	-1.141709506E+04	+0	+0
+9.353438402E+02	-1.139148746E+04	+0	+0
+9.327558848E+02	-1.136589518E+04	+0	+0
+9.302937681E+02	-1.134049285E+04	+0	+0
+9.277862234E+02	-1.131503830E+04	+0	+0
