# Supplementary material for: Optical and Electrical Characterization of Biocompatible Polymeric Lines for Hemodialysis Applications
Source: Materials (Basel). 2018 Mar 16;11(3):438. doi: 10.3390/ma11030438 (PMC5873017; doi:10.3390/ma11030438)
Supplement: Supplementary file 1 [file materials-11-00438-s001.zip › Data_for upload/EIS/Raw_Data/BB_3_4.csv]

+1.924829018E+03	-2.139812309E+04	+0	+0
+1.914775506E+03	-2.129894474E+04	+0	+0
+1.904852905E+03	-2.120134736E+04	+0	+0
+1.895060379E+03	-2.110462065E+04	+0	+0
+1.885250199E+03	-2.100874788E+04	+0	+0
+1.876114815E+03	-2.091476583E+04	+0	+0
+1.866429886E+03	-2.082065198E+04	+0	+0
+1.857044176E+03	-2.072740265E+04	+0	+0
+1.847639926E+03	-2.063473027E+04	+0	+0
+1.838310897E+03	-2.054341839E+04	+0	+0
+1.829058955E+03	-2.045298659E+04	+0	+0
+1.820017840E+03	-2.036311915E+04	+0	+0
+1.811278125E+03	-2.027417799E+04	+0	+0
+1.802534833E+03	-2.018610420E+04	+0	+0
+1.793924356E+03	-2.009882370E+04	+0	+0
+1.785220541E+03	-2.001208782E+04	+0	+0
+1.776565401E+03	-1.992634422E+04	+0	+0
+1.768059439E+03	-1.984101023E+04	+0	+0
+1.759398204E+03	-1.975666081E+04	+0	+0
+1.750896566E+03	-1.967325395E+04	+0	+0
+1.742440710E+03	-1.959037542E+04	+0	+0
+1.733905525E+03	-1.950825606E+04	+0	+0
+1.725651309E+03	-1.942704306E+04	+0	+0
+1.717411365E+03	-1.934659018E+04	+0	+0
+1.709326598E+03	-1.926691329E+04	+0	+0
+1.701271995E+03	-1.918736654E+04	+0	+0
+1.693808148E+03	-1.910863823E+04	+0	+0
+1.685633050E+03	-1.903123744E+04	+0	+0
+1.678062780E+03	-1.895415895E+04	+0	+0
+1.670512722E+03	-1.887761443E+04	+0	+0
+1.662682301E+03	-1.880184484E+04	+0	+0
+1.654909460E+03	-1.872659711E+04	+0	+0
+1.647485723E+03	-1.865207266E+04	+0	+0
+1.640073292E+03	-1.857810935E+04	+0	+0
+1.632693404E+03	-1.850505428E+04	+0	+0
+1.625453228E+03	-1.843242960E+04	+0	+0
+1.618169022E+03	-1.836042645E+04	+0	+0
+1.610785058E+03	-1.828894311E+04	+0	+0
+1.603756118E+03	-1.821818362E+04	+0	+0
+1.596973051E+03	-1.814794997E+04	+0	+0
+1.589839320E+03	-1.807813794E+04	+0	+0
+1.582856007E+03	-1.800901238E+04	+0	+0
+1.576231107E+03	-1.794030032E+04	+0	+0
+1.569337833E+03	-1.787210358E+04	+0	+0
+1.562600861E+03	-1.780434999E+04	+0	+0
+1.555993549E+03	-1.773711917E+04	+0	+0
+1.549240951E+03	-1.767071939E+04	+0	+0
+1.542397543E+03	-1.760463777E+04	+0	+0
+1.535721302E+03	-1.753925547E+04	+0	+0
+1.529245451E+03	-1.747413784E+04	+0	+0
+1.522684141E+03	-1.740957388E+04	+0	+0
+1.516359349E+03	-1.734532586E+04	+0	+0
+1.509799086E+03	-1.728216189E+04	+0	+0
+1.503830130E+03	-1.721923115E+04	+0	+0
+1.497734011E+03	-1.715665788E+04	+0	+0
+1.491442499E+03	-1.709449957E+04	+0	+0
+1.485267447E+03	-1.703297272E+04	+0	+0
+1.479193743E+03	-1.697204448E+04	+0	+0
+1.472923445E+03	-1.691147231E+04	+0	+0
+1.466970707E+03	-1.685114567E+04	+0	+0
+1.460795000E+03	-1.679161388E+04	+0	+0
+1.455054362E+03	-1.673225367E+04	+0	+0
+1.449161490E+03	-1.667355667E+04	+0	+0
+1.443329411E+03	-1.661532270E+04	+0	+0
+1.437297606E+03	-1.655764392E+04	+0	+0
+1.431457304E+03	-1.650028689E+04	+0	+0
+1.426094829E+03	-1.644299481E+04	+0	+0
+1.420587013E+03	-1.638632454E+04	+0	+0
+1.414792191E+03	-1.633009735E+04	+0	+0
+1.409321981E+03	-1.627437717E+04	+0	+0
+1.403881867E+03	-1.621898965E+04	+0	+0
+1.398494409E+03	-1.616430313E+04	+0	+0
+1.393013736E+03	-1.610974788E+04	+0	+0
+1.387709068E+03	-1.605561992E+04	+0	+0
+1.382314195E+03	-1.600173962E+04	+0	+0
+1.377150755E+03	-1.594816863E+04	+0	+0
+1.371854507E+03	-1.589480407E+04	+0	+0
+1.366470624E+03	-1.584239809E+04	+0	+0
+1.361388790E+03	-1.579003469E+04	+0	+0
+1.356244958E+03	-1.573832099E+04	+0	+0
+1.351055403E+03	-1.568688080E+04	+0	+0
+1.345881911E+03	-1.563568962E+04	+0	+0
+1.340942488E+03	-1.558496083E+04	+0	+0
+1.335842253E+03	-1.553444877E+04	+0	+0
+1.330906017E+03	-1.548413232E+04	+0	+0
+1.325870937E+03	-1.543420211E+04	+0	+0
+1.320892969E+03	-1.538485411E+04	+0	+0
+1.315867069E+03	-1.533574967E+04	+0	+0
+1.311114835E+03	-1.528686805E+04	+0	+0
+1.306349632E+03	-1.523829666E+04	+0	+0
+1.301543381E+03	-1.519014940E+04	+0	+0
+1.296914280E+03	-1.514219671E+04	+0	+0
+1.292217519E+03	-1.509472524E+04	+0	+0
+1.287397597E+03	-1.504760225E+04	+0	+0
+1.282723150E+03	-1.500076080E+04	+0	+0
+1.278065936E+03	-1.495422766E+04	+0	+0
+1.273629332E+03	-1.490813188E+04	+0	+0
+1.269129147E+03	-1.486216745E+04	+0	+0
+1.264550289E+03	-1.481645046E+04	+0	+0
+1.259992075E+03	-1.477127143E+04	+0	+0
+1.255655941E+03	-1.472628482E+04	+0	+0
+1.251245496E+03	-1.468137299E+04	+0	+0
+1.246820178E+03	-1.463688789E+04	+0	+0
+1.242338076E+03	-1.459258984E+04	+0	+0
+1.237899315E+03	-1.454851379E+04	+0	+0
+1.233531588E+03	-1.450506786E+04	+0	+0
+1.229078883E+03	-1.446154834E+04	+0	+0
+1.224834534E+03	-1.441838523E+04	+0	+0
+1.220418574E+03	-1.437565701E+04	+0	+0
+1.216260155E+03	-1.433313772E+04	+0	+0
+1.212005344E+03	-1.429091707E+04	+0	+0
+1.207724481E+03	-1.424892908E+04	+0	+0
+1.203634700E+03	-1.420743412E+04	+0	+0
+1.199499550E+03	-1.416583673E+04	+0	+0
+1.195247921E+03	-1.412471093E+04	+0	+0
+1.191218765E+03	-1.408382831E+04	+0	+0
+1.187125037E+03	-1.404305111E+04	+0	+0
+1.183273267E+03	-1.400255818E+04	+0	+0
+1.179301620E+03	-1.396228421E+04	+0	+0
+1.175263210E+03	-1.392255081E+04	+0	+0
+1.171442077E+03	-1.388291389E+04	+0	+0
+1.167598900E+03	-1.384338656E+04	+0	+0
+1.163905744E+03	-1.380400920E+04	+0	+0
+1.160099310E+03	-1.376497862E+04	+0	+0
+1.156097312E+03	-1.372618090E+04	+0	+0
+1.152227381E+03	-1.368759713E+04	+0	+0
+1.148414416E+03	-1.364935291E+04	+0	+0
+1.144807551E+03	-1.361142609E+04	+0	+0
+1.141165734E+03	-1.357330693E+04	+0	+0
+1.137446027E+03	-1.353571627E+04	+0	+0
+1.133817279E+03	-1.349830464E+04	+0	+0
+1.129984131E+03	-1.346113494E+04	+0	+0
+1.126472160E+03	-1.342416135E+04	+0	+0
+1.122683103E+03	-1.338745632E+04	+0	+0
+1.119131580E+03	-1.335104847E+04	+0	+0
+1.115768337E+03	-1.331489033E+04	+0	+0
+1.112057147E+03	-1.327889188E+04	+0	+0
+1.108328412E+03	-1.324296916E+04	+0	+0
+1.105096266E+03	-1.320746562E+04	+0	+0
+1.101519720E+03	-1.317199237E+04	+0	+0
+1.097999973E+03	-1.313679670E+04	+0	+0
+1.094371662E+03	-1.310202491E+04	+0	+0
+1.091081913E+03	-1.306713166E+04	+0	+0
+1.087680240E+03	-1.303240850E+04	+0	+0
+1.084307795E+03	-1.299811834E+04	+0	+0
+1.081124598E+03	-1.296392065E+04	+0	+0
+1.077693150E+03	-1.293004071E+04	+0	+0
+1.074371182E+03	-1.289618362E+04	+0	+0
+1.071029663E+03	-1.286267172E+04	+0	+0
+1.067911140E+03	-1.282933559E+04	+0	+0
+1.064498662E+03	-1.279603771E+04	+0	+0
+1.061104251E+03	-1.276302420E+04	+0	+0
+1.057863297E+03	-1.273038227E+04	+0	+0
+1.054772634E+03	-1.269773437E+04	+0	+0
+1.051324281E+03	-1.266512183E+04	+0	+0
+1.048472734E+03	-1.263296951E+04	+0	+0
+1.045098993E+03	-1.260065013E+04	+0	+0
+1.041932132E+03	-1.256870936E+04	+0	+0
+1.038701063E+03	-1.253705649E+04	+0	+0
+1.035512872E+03	-1.250543939E+04	+0	+0
+1.032424677E+03	-1.247388930E+04	+0	+0
+1.029507671E+03	-1.244269748E+04	+0	+0
+1.026193805E+03	-1.241162838E+04	+0	+0
+1.022910067E+03	-1.238071546E+04	+0	+0
+1.020226196E+03	-1.234981657E+04	+0	+0
+1.016948461E+03	-1.231926392E+04	+0	+0
+1.013948364E+03	-1.228872850E+04	+0	+0
+1.011032673E+03	-1.225866778E+04	+0	+0
+1.008165275E+03	-1.222840560E+04	+0	+0
+1.005377733E+03	-1.219840059E+04	+0	+0
+1.002667199E+03	-1.216865836E+04	+0	+0
+9.995942208E+02	-1.213905832E+04	+0	+0
+9.968179891E+02	-1.210971220E+04	+0	+0
+9.940065000E+02	-1.208029787E+04	+0	+0
+9.912101230E+02	-1.205106728E+04	+0	+0
+9.885631358E+02	-1.202223053E+04	+0	+0
+9.854393746E+02	-1.199340312E+04	+0	+0
+9.826536643E+02	-1.196463960E+04	+0	+0
+9.797967663E+02	-1.193634083E+04	+0	+0
+9.770559094E+02	-1.190789056E+04	+0	+0
+9.742653352E+02	-1.187970283E+04	+0	+0
+9.716002917E+02	-1.185167775E+04	+0	+0
+9.689145558E+02	-1.182369618E+04	+0	+0
+9.659537418E+02	-1.179566390E+04	+0	+0
+9.632831424E+02	-1.176822587E+04	+0	+0
+9.605901811E+02	-1.174072435E+04	+0	+0
+9.579154592E+02	-1.171338903E+04	+0	+0
+9.551319806E+02	-1.168616475E+04	+0	+0
+9.523552786E+02	-1.165920065E+04	+0	+0
+9.497077421E+02	-1.163230985E+04	+0	+0
+9.470332760E+02	-1.160551379E+04	+0	+0
+9.442593477E+02	-1.157880398E+04	+0	+0
+9.416240598E+02	-1.155239636E+04	+0	+0
+9.392527180E+02	-1.152590868E+04	+0	+0
+9.366722201E+02	-1.149960292E+04	+0	+0
+9.341354089E+02	-1.147368358E+04	+0	+0
+9.313521807E+02	-1.144767963E+04	+0	+0
+9.289977684E+02	-1.142202743E+04	+0	+0
+9.263407972E+02	-1.139616412E+04	+0	+0
+9.239617287E+02	-1.137069725E+04	+0	+0
+9.215393903E+02	-1.134499493E+04	+0	+0
