# Supplementary material for: Optical and Electrical Characterization of Biocompatible Polymeric Lines for Hemodialysis Applications
Source: Materials (Basel). 2018 Mar 16;11(3):438. doi: 10.3390/ma11030438 (PMC5873017; doi:10.3390/ma11030438)
Supplement: Supplementary file 1 [file materials-11-00438-s001.zip › Data_for upload/EIS/Raw_Data/BB_4_1.csv]

+2.723679650E+03	-2.703516663E+04	+0	+0
+2.710527349E+03	-2.691599441E+04	+0	+0
+2.697499519E+03	-2.679868751E+04	+0	+0
+2.682387399E+03	-2.667064222E+04	+0	+0
+2.668523064E+03	-2.654840047E+04	+0	+0
+2.656082570E+03	-2.643229892E+04	+0	+0
+2.642621860E+03	-2.631536871E+04	+0	+0
+2.629748915E+03	-2.619935894E+04	+0	+0
+2.617164154E+03	-2.608459210E+04	+0	+0
+2.604198839E+03	-2.597115814E+04	+0	+0
+2.591649146E+03	-2.585809277E+04	+0	+0
+2.579001639E+03	-2.574689532E+04	+0	+0
+2.566501282E+03	-2.563653693E+04	+0	+0
+2.554509769E+03	-2.552753842E+04	+0	+0
+2.542691423E+03	-2.541877414E+04	+0	+0
+2.530380244E+03	-2.530934623E+04	+0	+0
+2.518212815E+03	-2.520244250E+04	+0	+0
+2.506640265E+03	-2.509589610E+04	+0	+0
+2.494865863E+03	-2.499072550E+04	+0	+0
+2.482967789E+03	-2.488675488E+04	+0	+0
+2.471019451E+03	-2.478353538E+04	+0	+0
+2.459513958E+03	-2.468140303E+04	+0	+0
+2.448204394E+03	-2.457994792E+04	+0	+0
+2.437147547E+03	-2.447913786E+04	+0	+0
+2.425772348E+03	-2.437966823E+04	+0	+0
+2.414665630E+03	-2.428077395E+04	+0	+0
+2.404026025E+03	-2.418218983E+04	+0	+0
+2.393186295E+03	-2.408600405E+04	+0	+0
+2.382323408E+03	-2.398968817E+04	+0	+0
+2.371891151E+03	-2.389442787E+04	+0	+0
+2.361056854E+03	-2.380014558E+04	+0	+0
+2.350318603E+03	-2.370636058E+04	+0	+0
+2.339798124E+03	-2.361337184E+04	+0	+0
+2.329268506E+03	-2.352090920E+04	+0	+0
+2.318843150E+03	-2.342949736E+04	+0	+0
+2.308374100E+03	-2.333897387E+04	+0	+0
+2.298598615E+03	-2.324889087E+04	+0	+0
+2.288585377E+03	-2.315983270E+04	+0	+0
+2.278600021E+03	-2.307166640E+04	+0	+0
+2.268818939E+03	-2.298409779E+04	+0	+0
+2.259229884E+03	-2.289735716E+04	+0	+0
+2.249632969E+03	-2.281064000E+04	+0	+0
+2.240435382E+03	-2.272480015E+04	+0	+0
+2.231188669E+03	-2.263979628E+04	+0	+0
+2.221555883E+03	-2.255540590E+04	+0	+0
+2.212357200E+03	-2.247161922E+04	+0	+0
+2.203476133E+03	-2.238838546E+04	+0	+0
+2.194136605E+03	-2.230594519E+04	+0	+0
+2.185314684E+03	-2.222435115E+04	+0	+0
+2.176091511E+03	-2.214326303E+04	+0	+0
+2.167149310E+03	-2.206254281E+04	+0	+0
+2.158267950E+03	-2.198263870E+04	+0	+0
+2.149143114E+03	-2.190378871E+04	+0	+0
+2.140325083E+03	-2.182537390E+04	+0	+0
+2.131873159E+03	-2.174732914E+04	+0	+0
+2.123002367E+03	-2.166964252E+04	+0	+0
+2.114610875E+03	-2.159320454E+04	+0	+0
+2.105924675E+03	-2.151699949E+04	+0	+0
+2.097191544E+03	-2.144132560E+04	+0	+0
+2.089079939E+03	-2.136641683E+04	+0	+0
+2.080788335E+03	-2.129200278E+04	+0	+0
+2.073107696E+03	-2.121823342E+04	+0	+0
+2.064684188E+03	-2.114476318E+04	+0	+0
+2.056746283E+03	-2.107177224E+04	+0	+0
+2.048504723E+03	-2.099968716E+04	+0	+0
+2.040636026E+03	-2.092767161E+04	+0	+0
+2.032836209E+03	-2.085657679E+04	+0	+0
+2.025268358E+03	-2.078594484E+04	+0	+0
+2.017191547E+03	-2.071545088E+04	+0	+0
+2.009716154E+03	-2.064569290E+04	+0	+0
+2.002153120E+03	-2.057631888E+04	+0	+0
+1.994805136E+03	-2.050780269E+04	+0	+0
+1.986894786E+03	-2.043981034E+04	+0	+0
+1.979971434E+03	-2.037229171E+04	+0	+0
+1.972208408E+03	-2.030494075E+04	+0	+0
+1.964635253E+03	-2.023824542E+04	+0	+0
+1.957334143E+03	-2.017217069E+04	+0	+0
+1.949897220E+03	-2.010635394E+04	+0	+0
+1.942498412E+03	-2.004086592E+04	+0	+0
+1.934903516E+03	-1.997606693E+04	+0	+0
+1.928555571E+03	-1.991186177E+04	+0	+0
+1.921483378E+03	-1.984805539E+04	+0	+0
+1.914528337E+03	-1.978447817E+04	+0	+0
+1.907341473E+03	-1.972123167E+04	+0	+0
+1.900510514E+03	-1.965849474E+04	+0	+0
+1.893857549E+03	-1.959609613E+04	+0	+0
+1.886623163E+03	-1.953441150E+04	+0	+0
+1.879975911E+03	-1.947268429E+04	+0	+0
+1.873884346E+03	-1.941138290E+04	+0	+0
+1.867367645E+03	-1.935083893E+04	+0	+0
+1.860497190E+03	-1.929037615E+04	+0	+0
+1.853479356E+03	-1.923065841E+04	+0	+0
+1.846455590E+03	-1.917123390E+04	+0	+0
+1.839287062E+03	-1.911205221E+04	+0	+0
+1.832293719E+03	-1.905331555E+04	+0	+0
+1.825510322E+03	-1.899491084E+04	+0	+0
+1.819010366E+03	-1.893708943E+04	+0	+0
+1.812815236E+03	-1.887976827E+04	+0	+0
+1.806759076E+03	-1.882270668E+04	+0	+0
+1.800299778E+03	-1.876603380E+04	+0	+0
+1.794194529E+03	-1.870952631E+04	+0	+0
+1.788325866E+03	-1.865379958E+04	+0	+0
+1.781718958E+03	-1.859816907E+04	+0	+0
+1.775758781E+03	-1.854284613E+04	+0	+0
+1.769627562E+03	-1.848814358E+04	+0	+0
+1.763051536E+03	-1.843376688E+04	+0	+0
+1.757076444E+03	-1.837955808E+04	+0	+0
+1.751116867E+03	-1.832565817E+04	+0	+0
+1.745438069E+03	-1.827227822E+04	+0	+0
+1.739737134E+03	-1.821890655E+04	+0	+0
+1.733774632E+03	-1.816571101E+04	+0	+0
+1.727928989E+03	-1.811293896E+04	+0	+0
+1.722106924E+03	-1.806106109E+04	+0	+0
+1.715987159E+03	-1.800937674E+04	+0	+0
+1.710264263E+03	-1.795792288E+04	+0	+0
+1.704205158E+03	-1.790675680E+04	+0	+0
+1.698796129E+03	-1.785597166E+04	+0	+0
+1.693023426E+03	-1.780511846E+04	+0	+0
+1.687520567E+03	-1.775526418E+04	+0	+0
+1.682136789E+03	-1.770544405E+04	+0	+0
+1.676581800E+03	-1.765568593E+04	+0	+0
+1.671069087E+03	-1.760629221E+04	+0	+0
+1.665295029E+03	-1.755714905E+04	+0	+0
+1.659713905E+03	-1.750822779E+04	+0	+0
+1.654328623E+03	-1.745938334E+04	+0	+0
+1.648828394E+03	-1.741101377E+04	+0	+0
+1.643302700E+03	-1.736338312E+04	+0	+0
+1.638263332E+03	-1.731561388E+04	+0	+0
+1.632811587E+03	-1.726821865E+04	+0	+0
+1.627575264E+03	-1.722142728E+04	+0	+0
+1.622183754E+03	-1.717474497E+04	+0	+0
+1.617297937E+03	-1.712791057E+04	+0	+0
+1.611976674E+03	-1.708184883E+04	+0	+0
+1.606679384E+03	-1.703551125E+04	+0	+0
+1.601657535E+03	-1.699007718E+04	+0	+0
+1.596979326E+03	-1.694453411E+04	+0	+0
+1.591891299E+03	-1.689970055E+04	+0	+0
+1.586922173E+03	-1.685478629E+04	+0	+0
+1.581972687E+03	-1.681017185E+04	+0	+0
+1.577040906E+03	-1.676569867E+04	+0	+0
+1.572080456E+03	-1.672142714E+04	+0	+0
+1.567075983E+03	-1.667773306E+04	+0	+0
+1.562364383E+03	-1.663400150E+04	+0	+0
+1.557878658E+03	-1.659055420E+04	+0	+0
+1.553363755E+03	-1.654746596E+04	+0	+0
+1.549004503E+03	-1.650476524E+04	+0	+0
+1.544332838E+03	-1.646209399E+04	+0	+0
+1.539590892E+03	-1.641967264E+04	+0	+0
+1.534536556E+03	-1.637755382E+04	+0	+0
+1.529863842E+03	-1.633561511E+04	+0	+0
+1.525111144E+03	-1.629401786E+04	+0	+0
+1.520421352E+03	-1.625272593E+04	+0	+0
+1.515842720E+03	-1.621156292E+04	+0	+0
+1.511217105E+03	-1.617073729E+04	+0	+0
+1.506524212E+03	-1.613016664E+04	+0	+0
+1.502194761E+03	-1.608963018E+04	+0	+0
+1.497876211E+03	-1.604941473E+04	+0	+0
+1.493469738E+03	-1.600916979E+04	+0	+0
+1.489044233E+03	-1.596953228E+04	+0	+0
+1.484439454E+03	-1.592980549E+04	+0	+0
+1.480499712E+03	-1.589041578E+04	+0	+0
+1.476488780E+03	-1.585118074E+04	+0	+0
+1.472252221E+03	-1.581241530E+04	+0	+0
+1.467934157E+03	-1.577367248E+04	+0	+0
+1.463352745E+03	-1.573525660E+04	+0	+0
+1.459312241E+03	-1.569688354E+04	+0	+0
+1.455329860E+03	-1.565852108E+04	+0	+0
+1.451026091E+03	-1.562064212E+04	+0	+0
+1.447057527E+03	-1.558297283E+04	+0	+0
+1.443052568E+03	-1.554565170E+04	+0	+0
+1.439110457E+03	-1.550843723E+04	+0	+0
+1.435352457E+03	-1.547130622E+04	+0	+0
+1.431515346E+03	-1.543459519E+04	+0	+0
+1.427304201E+03	-1.539762735E+04	+0	+0
+1.423392087E+03	-1.536103424E+04	+0	+0
+1.419371119E+03	-1.532437411E+04	+0	+0
+1.415042570E+03	-1.528852063E+04	+0	+0
+1.410915879E+03	-1.525235987E+04	+0	+0
+1.407175814E+03	-1.521664630E+04	+0	+0
+1.402916275E+03	-1.518137744E+04	+0	+0
+1.398885436E+03	-1.514595172E+04	+0	+0
+1.395049360E+03	-1.511047917E+04	+0	+0
+1.391558151E+03	-1.507569263E+04	+0	+0
+1.387545257E+03	-1.504083736E+04	+0	+0
+1.384211655E+03	-1.500619623E+04	+0	+0
+1.380518493E+03	-1.497182812E+04	+0	+0
+1.376975663E+03	-1.493768300E+04	+0	+0
+1.373402981E+03	-1.490344357E+04	+0	+0
+1.369601221E+03	-1.486940162E+04	+0	+0
+1.366107624E+03	-1.483570309E+04	+0	+0
+1.362038690E+03	-1.480198242E+04	+0	+0
+1.358595239E+03	-1.476873229E+04	+0	+0
+1.355278375E+03	-1.473534602E+04	+0	+0
+1.352038839E+03	-1.470250149E+04	+0	+0
+1.349062496E+03	-1.466943949E+04	+0	+0
+1.345617728E+03	-1.463694030E+04	+0	+0
+1.341840976E+03	-1.460426483E+04	+0	+0
+1.338819548E+03	-1.457187290E+04	+0	+0
+1.335241025E+03	-1.453981824E+04	+0	+0
+1.331502564E+03	-1.450768687E+04	+0	+0
+1.328164539E+03	-1.447575245E+04	+0	+0
