# Supplementary material for: Optical and Electrical Characterization of Biocompatible Polymeric Lines for Hemodialysis Applications
Source: Materials (Basel). 2018 Mar 16;11(3):438. doi: 10.3390/ma11030438 (PMC5873017; doi:10.3390/ma11030438)
Supplement: Supplementary file 1 [file materials-11-00438-s001.zip › Data_for upload/EIS/Raw_Data/BB_4_2.csv]

+2.696779166E+03	-2.725436937E+04	+0	+0
+2.682866676E+03	-2.713134926E+04	+0	+0
+2.670360735E+03	-2.701419788E+04	+0	+0
+2.654809275E+03	-2.688026542E+04	+0	+0
+2.641364905E+03	-2.676010272E+04	+0	+0
+2.628677988E+03	-2.664199434E+04	+0	+0
+2.615519402E+03	-2.652288574E+04	+0	+0
+2.602709793E+03	-2.640528820E+04	+0	+0
+2.589735331E+03	-2.628895979E+04	+0	+0
+2.577079673E+03	-2.617350011E+04	+0	+0
+2.564675311E+03	-2.605896990E+04	+0	+0
+2.551993423E+03	-2.594572878E+04	+0	+0
+2.539999641E+03	-2.583395689E+04	+0	+0
+2.527910704E+03	-2.572304336E+04	+0	+0
+2.515971648E+03	-2.561263195E+04	+0	+0
+2.504021293E+03	-2.550301929E+04	+0	+0
+2.492572699E+03	-2.539499395E+04	+0	+0
+2.481276755E+03	-2.528811650E+04	+0	+0
+2.469415198E+03	-2.518134289E+04	+0	+0
+2.457888179E+03	-2.507624236E+04	+0	+0
+2.446252651E+03	-2.497132505E+04	+0	+0
+2.434918078E+03	-2.486744343E+04	+0	+0
+2.423447625E+03	-2.476479173E+04	+0	+0
+2.412585073E+03	-2.466300714E+04	+0	+0
+2.401738852E+03	-2.456244106E+04	+0	+0
+2.390410757E+03	-2.446242124E+04	+0	+0
+2.379601462E+03	-2.436179059E+04	+0	+0
+2.368620865E+03	-2.426480296E+04	+0	+0
+2.358039722E+03	-2.416744634E+04	+0	+0
+2.347070477E+03	-2.407030451E+04	+0	+0
+2.336924574E+03	-2.397462136E+04	+0	+0
+2.326088564E+03	-2.387996095E+04	+0	+0
+2.315464742E+03	-2.378583317E+04	+0	+0
+2.305206164E+03	-2.369253939E+04	+0	+0
+2.294656982E+03	-2.359997589E+04	+0	+0
+2.284346948E+03	-2.350814124E+04	+0	+0
+2.274398486E+03	-2.341714622E+04	+0	+0
+2.264386159E+03	-2.332695984E+04	+0	+0
+2.254382866E+03	-2.323726635E+04	+0	+0
+2.244905982E+03	-2.314868174E+04	+0	+0
+2.235153194E+03	-2.306050057E+04	+0	+0
+2.225541386E+03	-2.297278429E+04	+0	+0
+2.216180330E+03	-2.288586709E+04	+0	+0
+2.206758528E+03	-2.279974929E+04	+0	+0
+2.197412411E+03	-2.271468135E+04	+0	+0
+2.188176321E+03	-2.262947266E+04	+0	+0
+2.179236439E+03	-2.254516383E+04	+0	+0
+2.170248313E+03	-2.246206552E+04	+0	+0
+2.161206989E+03	-2.237921144E+04	+0	+0
+2.152203658E+03	-2.229705887E+04	+0	+0
+2.143292219E+03	-2.221576425E+04	+0	+0
+2.134395615E+03	-2.213481458E+04	+0	+0
+2.125457124E+03	-2.205459682E+04	+0	+0
+2.116848576E+03	-2.197521284E+04	+0	+0
+2.108486096E+03	-2.189642724E+04	+0	+0
+2.100216077E+03	-2.181792461E+04	+0	+0
+2.091684187E+03	-2.174063672E+04	+0	+0
+2.083271680E+03	-2.166372676E+04	+0	+0
+2.074670115E+03	-2.158695853E+04	+0	+0
+2.066571446E+03	-2.151077995E+04	+0	+0
+2.058148006E+03	-2.143561694E+04	+0	+0
+2.050124215E+03	-2.136083573E+04	+0	+0
+2.042127963E+03	-2.128644458E+04	+0	+0
+2.034019771E+03	-2.121290035E+04	+0	+0
+2.025917819E+03	-2.113968410E+04	+0	+0
+2.018336107E+03	-2.106680346E+04	+0	+0
+2.010508541E+03	-2.099486278E+04	+0	+0
+2.002853179E+03	-2.092347056E+04	+0	+0
+1.995009105E+03	-2.085198836E+04	+0	+0
+1.987431904E+03	-2.078147431E+04	+0	+0
+1.980087940E+03	-2.071122623E+04	+0	+0
+1.972887620E+03	-2.064166199E+04	+0	+0
+1.965564174E+03	-2.057302288E+04	+0	+0
+1.958069229E+03	-2.050466295E+04	+0	+0
+1.950569985E+03	-2.043673686E+04	+0	+0
+1.943445901E+03	-2.036942564E+04	+0	+0
+1.936495775E+03	-2.030213334E+04	+0	+0
+1.929687516E+03	-2.023571784E+04	+0	+0
+1.922627650E+03	-2.016965634E+04	+0	+0
+1.915344685E+03	-2.010413418E+04	+0	+0
+1.908547151E+03	-2.003919983E+04	+0	+0
+1.901553778E+03	-1.997438623E+04	+0	+0
+1.894589485E+03	-1.991018868E+04	+0	+0
+1.887460765E+03	-1.984597988E+04	+0	+0
+1.880555114E+03	-1.978263824E+04	+0	+0
+1.873659789E+03	-1.971959217E+04	+0	+0
+1.867068644E+03	-1.965728399E+04	+0	+0
+1.860338304E+03	-1.959515873E+04	+0	+0
+1.853824171E+03	-1.953307882E+04	+0	+0
+1.847474486E+03	-1.947205410E+04	+0	+0
+1.841316278E+03	-1.941124649E+04	+0	+0
+1.835010556E+03	-1.935072486E+04	+0	+0
+1.829087978E+03	-1.929086358E+04	+0	+0
+1.822647361E+03	-1.923012983E+04	+0	+0
+1.816396473E+03	-1.917072292E+04	+0	+0
+1.810602242E+03	-1.911158350E+04	+0	+0
+1.804912112E+03	-1.905287093E+04	+0	+0
+1.800113721E+03	-1.899498488E+04	+0	+0
+1.794103540E+03	-1.893734550E+04	+0	+0
+1.786994528E+03	-1.887987230E+04	+0	+0
+1.779848528E+03	-1.882325124E+04	+0	+0
+1.773141911E+03	-1.876624727E+04	+0	+0
+1.766488185E+03	-1.870994926E+04	+0	+0
+1.760082968E+03	-1.865408592E+04	+0	+0
+1.754309347E+03	-1.859847201E+04	+0	+0
+1.748710203E+03	-1.854324386E+04	+0	+0
+1.743214505E+03	-1.848824770E+04	+0	+0
+1.738028517E+03	-1.843391143E+04	+0	+0
+1.732647700E+03	-1.837974495E+04	+0	+0
+1.727224133E+03	-1.832617677E+04	+0	+0
+1.721277997E+03	-1.827327866E+04	+0	+0
+1.715355568E+03	-1.822003718E+04	+0	+0
+1.709486212E+03	-1.816762928E+04	+0	+0
+1.703369838E+03	-1.811489105E+04	+0	+0
+1.697813755E+03	-1.806299912E+04	+0	+0
+1.692675539E+03	-1.801113809E+04	+0	+0
+1.687705429E+03	-1.795983608E+04	+0	+0
+1.681794000E+03	-1.790880077E+04	+0	+0
+1.676423071E+03	-1.785781084E+04	+0	+0
+1.671332643E+03	-1.780761634E+04	+0	+0
+1.666348856E+03	-1.775747752E+04	+0	+0
+1.661129198E+03	-1.770736624E+04	+0	+0
+1.656217020E+03	-1.765782947E+04	+0	+0
+1.652057300E+03	-1.760799176E+04	+0	+0
+1.647163285E+03	-1.755908249E+04	+0	+0
+1.641479347E+03	-1.751045441E+04	+0	+0
+1.635546429E+03	-1.746202447E+04	+0	+0
+1.629879478E+03	-1.741371670E+04	+0	+0
+1.624367565E+03	-1.736586455E+04	+0	+0
+1.619717876E+03	-1.731845494E+04	+0	+0
+1.615654820E+03	-1.727137537E+04	+0	+0
+1.611675506E+03	-1.722435800E+04	+0	+0
+1.606844637E+03	-1.717758072E+04	+0	+0
+1.600476350E+03	-1.713090418E+04	+0	+0
+1.594436488E+03	-1.708475305E+04	+0	+0
+1.588792961E+03	-1.703910841E+04	+0	+0
+1.583503776E+03	-1.699349461E+04	+0	+0
+1.578944841E+03	-1.694829480E+04	+0	+0
+1.574798299E+03	-1.690330102E+04	+0	+0
+1.570523870E+03	-1.685827332E+04	+0	+0
+1.566200783E+03	-1.681361344E+04	+0	+0
+1.561197504E+03	-1.676927668E+04	+0	+0
+1.556088493E+03	-1.672536107E+04	+0	+0
+1.551224653E+03	-1.668171009E+04	+0	+0
+1.546750808E+03	-1.663785838E+04	+0	+0
+1.542622179E+03	-1.659481568E+04	+0	+0
+1.538829895E+03	-1.655160276E+04	+0	+0
+1.534814917E+03	-1.650872748E+04	+0	+0
+1.531111885E+03	-1.646608985E+04	+0	+0
+1.528317026E+03	-1.642416444E+04	+0	+0
+1.525456887E+03	-1.638154257E+04	+0	+0
+1.522661616E+03	-1.633986524E+04	+0	+0
+1.520500976E+03	-1.629826128E+04	+0	+0
+1.518315682E+03	-1.625716508E+04	+0	+0
+1.515794863E+03	-1.621596487E+04	+0	+0
+1.514816695E+03	-1.617526768E+04	+0	+0
+1.513757197E+03	-1.613474517E+04	+0	+0
+1.506201364E+03	-1.609393798E+04	+0	+0
+1.496925764E+03	-1.605363936E+04	+0	+0
+1.492776025E+03	-1.601417875E+04	+0	+0
+1.487997589E+03	-1.597413609E+04	+0	+0
+1.484679314E+03	-1.593455112E+04	+0	+0
+1.478453679E+03	-1.589559377E+04	+0	+0
+1.474658690E+03	-1.585600113E+04	+0	+0
+1.470891362E+03	-1.581692526E+04	+0	+0
+1.466361693E+03	-1.577821119E+04	+0	+0
+1.461731129E+03	-1.573971780E+04	+0	+0
+1.455128468E+03	-1.570142999E+04	+0	+0
+1.444689613E+03	-1.566317175E+04	+0	+0
+1.438496746E+03	-1.562538675E+04	+0	+0
+1.433671211E+03	-1.558790385E+04	+0	+0
+1.429739370E+03	-1.555064871E+04	+0	+0
+1.425269434E+03	-1.551295993E+04	+0	+0
+1.420991074E+03	-1.547567994E+04	+0	+0
+1.417086911E+03	-1.543862338E+04	+0	+0
+1.414060240E+03	-1.540202271E+04	+0	+0
+1.410786661E+03	-1.536546133E+04	+0	+0
+1.407616337E+03	-1.532929335E+04	+0	+0
+1.404241709E+03	-1.529317381E+04	+0	+0
+1.400524315E+03	-1.525741316E+04	+0	+0
+1.396984334E+03	-1.522130089E+04	+0	+0
+1.393481057E+03	-1.518575134E+04	+0	+0
+1.389680145E+03	-1.515044054E+04	+0	+0
+1.385448167E+03	-1.511532650E+04	+0	+0
+1.382087364E+03	-1.508025114E+04	+0	+0
+1.379173539E+03	-1.504541861E+04	+0	+0
+1.376268885E+03	-1.501106021E+04	+0	+0
+1.373694551E+03	-1.497637445E+04	+0	+0
+1.371156186E+03	-1.494217637E+04	+0	+0
+1.368804978E+03	-1.490795482E+04	+0	+0
+1.365464166E+03	-1.487412489E+04	+0	+0
+1.362290701E+03	-1.484041181E+04	+0	+0
+1.359354441E+03	-1.480677832E+04	+0	+0
+1.356318468E+03	-1.477357328E+04	+0	+0
+1.354948781E+03	-1.474032602E+04	+0	+0
+1.352587769E+03	-1.470712728E+04	+0	+0
+1.350492148E+03	-1.467433404E+04	+0	+0
+1.349114667E+03	-1.464173944E+04	+0	+0
+1.345124200E+03	-1.460871926E+04	+0	+0
+1.342047984E+03	-1.457657516E+04	+0	+0
+1.339706296E+03	-1.454392152E+04	+0	+0
