# Supplementary material for: Optical and Electrical Characterization of Biocompatible Polymeric Lines for Hemodialysis Applications
Source: Materials (Basel). 2018 Mar 16;11(3):438. doi: 10.3390/ma11030438 (PMC5873017; doi:10.3390/ma11030438)
Supplement: Supplementary file 1 [file materials-11-00438-s001.zip › Data_for upload/EIS/Raw_Data/BB_4_3.csv]

+2.663441073E+03	-2.744240610E+04	+0	+0
+2.649798048E+03	-2.731685658E+04	+0	+0
+2.636287407E+03	-2.719223962E+04	+0	+0
+2.622512850E+03	-2.706533926E+04	+0	+0
+2.609042746E+03	-2.694267656E+04	+0	+0
+2.596620011E+03	-2.682330543E+04	+0	+0
+2.583702568E+03	-2.670316399E+04	+0	+0
+2.570980840E+03	-2.658451100E+04	+0	+0
+2.558221206E+03	-2.646714066E+04	+0	+0
+2.545495884E+03	-2.635061737E+04	+0	+0
+2.533123848E+03	-2.623510293E+04	+0	+0
+2.520638448E+03	-2.612049850E+04	+0	+0
+2.508552024E+03	-2.600848192E+04	+0	+0
+2.498602435E+03	-2.591263958E+04	+0	+0
+2.486675580E+03	-2.580128938E+04	+0	+0
+2.474646851E+03	-2.568987730E+04	+0	+0
+2.462882563E+03	-2.558001479E+04	+0	+0
+2.451189459E+03	-2.547022180E+04	+0	+0
+2.439722647E+03	-2.536256502E+04	+0	+0
+2.428802548E+03	-2.525842013E+04	+0	+0
+2.417317517E+03	-2.515226541E+04	+0	+0
+2.405796542E+03	-2.504557655E+04	+0	+0
+2.394813365E+03	-2.494200265E+04	+0	+0
+2.384215288E+03	-2.484101888E+04	+0	+0
+2.373144120E+03	-2.473996926E+04	+0	+0
+2.361850608E+03	-2.463609825E+04	+0	+0
+2.351327582E+03	-2.453501783E+04	+0	+0
+2.340601331E+03	-2.443543728E+04	+0	+0
+2.329693958E+03	-2.433599279E+04	+0	+0
+2.319322133E+03	-2.423750381E+04	+0	+0
+2.308897972E+03	-2.414019591E+04	+0	+0
+2.298196832E+03	-2.404411838E+04	+0	+0
+2.287933440E+03	-2.394876116E+04	+0	+0
+2.277497763E+03	-2.385446373E+04	+0	+0
+2.267589152E+03	-2.376140687E+04	+0	+0
+2.257326909E+03	-2.366848556E+04	+0	+0
+2.247508695E+03	-2.357642167E+04	+0	+0
+2.237708092E+03	-2.348532348E+04	+0	+0
+2.227984430E+03	-2.339478443E+04	+0	+0
+2.218510839E+03	-2.330492603E+04	+0	+0
+2.209127172E+03	-2.321581293E+04	+0	+0
+2.199806137E+03	-2.312670001E+04	+0	+0
+2.191021959E+03	-2.304124677E+04	+0	+0
+2.181192670E+03	-2.294736197E+04	+0	+0
+2.171443739E+03	-2.285572859E+04	+0	+0
+2.162163788E+03	-2.276903411E+04	+0	+0
+2.153464114E+03	-2.268421166E+04	+0	+0
+2.144650600E+03	-2.259899311E+04	+0	+0
+2.135549536E+03	-2.251433621E+04	+0	+0
+2.126387296E+03	-2.242998486E+04	+0	+0
+2.117624925E+03	-2.234624118E+04	+0	+0
+2.109063467E+03	-2.226396108E+04	+0	+0
+2.100345703E+03	-2.218250183E+04	+0	+0
+2.091789844E+03	-2.210303605E+04	+0	+0
+2.083477333E+03	-2.202329258E+04	+0	+0
+2.075101953E+03	-2.194333824E+04	+0	+0
+2.066569425E+03	-2.186423899E+04	+0	+0
+2.058227029E+03	-2.178631055E+04	+0	+0
+2.049694089E+03	-2.170909656E+04	+0	+0
+2.041580164E+03	-2.163240653E+04	+0	+0
+2.033102250E+03	-2.155572162E+04	+0	+0
+2.025220322E+03	-2.148012223E+04	+0	+0
+2.017481832E+03	-2.140527614E+04	+0	+0
+2.009550869E+03	-2.133146396E+04	+0	+0
+2.001646939E+03	-2.125816025E+04	+0	+0
+1.993763358E+03	-2.118466435E+04	+0	+0
+1.986328671E+03	-2.111187252E+04	+0	+0
+1.978664132E+03	-2.103916978E+04	+0	+0
+1.970797041E+03	-2.096705793E+04	+0	+0
+1.963379172E+03	-2.089553618E+04	+0	+0
+1.955804813E+03	-2.082448838E+04	+0	+0
+1.948475923E+03	-2.075402784E+04	+0	+0
+1.941428532E+03	-2.068442369E+04	+0	+0
+1.933908021E+03	-2.061531588E+04	+0	+0
+1.926531544E+03	-2.054664828E+04	+0	+0
+1.919277931E+03	-2.047875214E+04	+0	+0
+1.912212146E+03	-2.041085392E+04	+0	+0
+1.905242220E+03	-2.034394134E+04	+0	+0
+1.898026714E+03	-2.027683642E+04	+0	+0
+1.890960443E+03	-2.021122642E+04	+0	+0
+1.884014458E+03	-2.014559969E+04	+0	+0
+1.877198202E+03	-2.008061765E+04	+0	+0
+1.870189063E+03	-2.001588518E+04	+0	+0
+1.863292286E+03	-1.995133668E+04	+0	+0
+1.856593703E+03	-1.988707663E+04	+0	+0
+1.849701542E+03	-1.982313986E+04	+0	+0
+1.842974253E+03	-1.976035224E+04	+0	+0
+1.836426294E+03	-1.969720675E+04	+0	+0
+1.829623072E+03	-1.963473441E+04	+0	+0
+1.823421734E+03	-1.957276201E+04	+0	+0
+1.817158866E+03	-1.951171549E+04	+0	+0
+1.810812289E+03	-1.945135732E+04	+0	+0
+1.804567685E+03	-1.939186965E+04	+0	+0
+1.798103209E+03	-1.932990772E+04	+0	+0
+1.791875694E+03	-1.927018589E+04	+0	+0
+1.785249936E+03	-1.921055509E+04	+0	+0
+1.779168724E+03	-1.915144532E+04	+0	+0
+1.773069043E+03	-1.909282386E+04	+0	+0
+1.766990504E+03	-1.903477019E+04	+0	+0
+1.760605884E+03	-1.897671732E+04	+0	+0
+1.754677219E+03	-1.891903876E+04	+0	+0
+1.748759809E+03	-1.886193746E+04	+0	+0
+1.742184780E+03	-1.880488218E+04	+0	+0
+1.736120769E+03	-1.874867597E+04	+0	+0
+1.730181584E+03	-1.869280046E+04	+0	+0
+1.723880089E+03	-1.863712124E+04	+0	+0
+1.718236812E+03	-1.858194490E+04	+0	+0
+1.712669360E+03	-1.852760467E+04	+0	+0
+1.707044365E+03	-1.847279807E+04	+0	+0
+1.701080616E+03	-1.841829423E+04	+0	+0
+1.695355753E+03	-1.836453547E+04	+0	+0
+1.689974476E+03	-1.831118630E+04	+0	+0
+1.684187397E+03	-1.825883641E+04	+0	+0
+1.678605856E+03	-1.820596277E+04	+0	+0
+1.672726163E+03	-1.815301334E+04	+0	+0
+1.667391504E+03	-1.810123581E+04	+0	+0
+1.661707634E+03	-1.804938956E+04	+0	+0
+1.656717822E+03	-1.799719927E+04	+0	+0
+1.651416480E+03	-1.794551313E+04	+0	+0
+1.645798327E+03	-1.789478714E+04	+0	+0
+1.640975058E+03	-1.784473326E+04	+0	+0
+1.635971290E+03	-1.779668241E+04	+0	+0
+1.630184887E+03	-1.774540177E+04	+0	+0
+1.625092200E+03	-1.769427301E+04	+0	+0
+1.619668964E+03	-1.764446835E+04	+0	+0
+1.614311355E+03	-1.759482849E+04	+0	+0
+1.608982623E+03	-1.754614469E+04	+0	+0
+1.603804204E+03	-1.749740716E+04	+0	+0
+1.598617204E+03	-1.744891795E+04	+0	+0
+1.593442714E+03	-1.740051926E+04	+0	+0
+1.588136813E+03	-1.735300816E+04	+0	+0
+1.582986494E+03	-1.730516519E+04	+0	+0
+1.577877422E+03	-1.725764972E+04	+0	+0
+1.572904695E+03	-1.721049067E+04	+0	+0
+1.567984633E+03	-1.716338284E+04	+0	+0
+1.563326401E+03	-1.711712092E+04	+0	+0
+1.558637817E+03	-1.707125574E+04	+0	+0
+1.553598488E+03	-1.702557521E+04	+0	+0
+1.548760038E+03	-1.697984093E+04	+0	+0
+1.543723626E+03	-1.693426871E+04	+0	+0
+1.538751743E+03	-1.688934498E+04	+0	+0
+1.533926278E+03	-1.684503372E+04	+0	+0
+1.529334383E+03	-1.680129278E+04	+0	+0
+1.525108535E+03	-1.675749050E+04	+0	+0
+1.520565926E+03	-1.671365944E+04	+0	+0
+1.516224112E+03	-1.667234586E+04	+0	+0
+1.511823601E+03	-1.662769858E+04	+0	+0
+1.507007642E+03	-1.658316384E+04	+0	+0
+1.502296135E+03	-1.654025174E+04	+0	+0
+1.497752089E+03	-1.649749489E+04	+0	+0
+1.493096131E+03	-1.645469268E+04	+0	+0
+1.488516667E+03	-1.641233723E+04	+0	+0
+1.483762580E+03	-1.637043889E+04	+0	+0
+1.479433589E+03	-1.632999756E+04	+0	+0
+1.474618441E+03	-1.628753137E+04	+0	+0
+1.470268676E+03	-1.624636834E+04	+0	+0
+1.466117527E+03	-1.620540826E+04	+0	+0
+1.461795335E+03	-1.616452706E+04	+0	+0
+1.457760627E+03	-1.612433397E+04	+0	+0
+1.453257840E+03	-1.608380002E+04	+0	+0
+1.449395574E+03	-1.604373725E+04	+0	+0
+1.445353325E+03	-1.600359921E+04	+0	+0
+1.441116959E+03	-1.596389892E+04	+0	+0
+1.436788315E+03	-1.592475273E+04	+0	+0
+1.432625593E+03	-1.588544391E+04	+0	+0
+1.428734399E+03	-1.584678514E+04	+0	+0
+1.424532368E+03	-1.580781420E+04	+0	+0
+1.420485945E+03	-1.576903262E+04	+0	+0
+1.416487515E+03	-1.573032016E+04	+0	+0
+1.412602942E+03	-1.569220935E+04	+0	+0
+1.408669854E+03	-1.565402435E+04	+0	+0
+1.405230527E+03	-1.561617422E+04	+0	+0
+1.401225113E+03	-1.557830536E+04	+0	+0
+1.397232490E+03	-1.554110165E+04	+0	+0
+1.393253653E+03	-1.550420250E+04	+0	+0
+1.389272855E+03	-1.546708448E+04	+0	+0
+1.385064108E+03	-1.543042830E+04	+0	+0
+1.381277409E+03	-1.539378631E+04	+0	+0
+1.377461593E+03	-1.535748512E+04	+0	+0
+1.373498301E+03	-1.532126496E+04	+0	+0
+1.369762679E+03	-1.528524014E+04	+0	+0
+1.365919184E+03	-1.524970035E+04	+0	+0
+1.362351076E+03	-1.521427858E+04	+0	+0
+1.358473279E+03	-1.517874387E+04	+0	+0
+1.354936946E+03	-1.514349478E+04	+0	+0
+1.351552451E+03	-1.510827239E+04	+0	+0
+1.348026635E+03	-1.507356826E+04	+0	+0
+1.344164395E+03	-1.503844064E+04	+0	+0
+1.340517677E+03	-1.500373906E+04	+0	+0
+1.336917732E+03	-1.496946086E+04	+0	+0
+1.333132970E+03	-1.493546335E+04	+0	+0
+1.329570175E+03	-1.490139008E+04	+0	+0
+1.326029973E+03	-1.486756374E+04	+0	+0
+1.322651437E+03	-1.483414982E+04	+0	+0
+1.319363745E+03	-1.480032573E+04	+0	+0
+1.315841294E+03	-1.476709429E+04	+0	+0
+1.312147654E+03	-1.473405565E+04	+0	+0
+1.309029717E+03	-1.470134897E+04	+0	+0
+1.305660351E+03	-1.466825239E+04	+0	+0
+1.301774817E+03	-1.463531827E+04	+0	+0
+1.298586413E+03	-1.460280878E+04	+0	+0
