# Supplementary material for: Optical and Electrical Characterization of Biocompatible Polymeric Lines for Hemodialysis Applications
Source: Materials (Basel). 2018 Mar 16;11(3):438. doi: 10.3390/ma11030438 (PMC5873017; doi:10.3390/ma11030438)
Supplement: Supplementary file 1 [file materials-11-00438-s001.zip › Data_for upload/EIS/Raw_Data/BB_4_4.csv]

+2.652494785E+03	-2.750091556E+04	+0	+0
+2.638737677E+03	-2.737313874E+04	+0	+0
+2.625610128E+03	-2.724910120E+04	+0	+0
+2.612825425E+03	-2.713086306E+04	+0	+0
+2.598249073E+03	-2.699848543E+04	+0	+0
+2.586081167E+03	-2.687851808E+04	+0	+0
+2.572971127E+03	-2.675767809E+04	+0	+0
+2.560330225E+03	-2.663871327E+04	+0	+0
+2.547881605E+03	-2.652084353E+04	+0	+0
+2.535013010E+03	-2.640412003E+04	+0	+0
+2.523181474E+03	-2.628817682E+04	+0	+0
+2.510414955E+03	-2.617342853E+04	+0	+0
+2.498420334E+03	-2.605958553E+04	+0	+0
+2.486431868E+03	-2.594672867E+04	+0	+0
+2.474725913E+03	-2.583487777E+04	+0	+0
+2.463089012E+03	-2.572421433E+04	+0	+0
+2.451225360E+03	-2.561450113E+04	+0	+0
+2.440211601E+03	-2.550564766E+04	+0	+0
+2.428587764E+03	-2.539727882E+04	+0	+0
+2.417225311E+03	-2.529051274E+04	+0	+0
+2.405928031E+03	-2.518492831E+04	+0	+0
+2.394715650E+03	-2.507968593E+04	+0	+0
+2.383603966E+03	-2.497548013E+04	+0	+0
+2.373007863E+03	-2.487254612E+04	+0	+0
+2.362039046E+03	-2.477027008E+04	+0	+0
+2.351017396E+03	-2.466861433E+04	+0	+0
+2.341043072E+03	-2.456825534E+04	+0	+0
+2.329892370E+03	-2.446847320E+04	+0	+0
+2.319460242E+03	-2.436994660E+04	+0	+0
+2.309205886E+03	-2.427181638E+04	+0	+0
+2.298398849E+03	-2.417496589E+04	+0	+0
+2.288032164E+03	-2.407853749E+04	+0	+0
+2.277820650E+03	-2.398316226E+04	+0	+0
+2.267347519E+03	-2.388886807E+04	+0	+0
+2.257418723E+03	-2.379461744E+04	+0	+0
+2.247390039E+03	-2.370210686E+04	+0	+0
+2.237611000E+03	-2.361001035E+04	+0	+0
+2.227934635E+03	-2.351851390E+04	+0	+0
+2.218008404E+03	-2.342782604E+04	+0	+0
+2.208647437E+03	-2.333785258E+04	+0	+0
+2.199458348E+03	-2.324903532E+04	+0	+0
+2.190125356E+03	-2.315997597E+04	+0	+0
+2.180749958E+03	-2.307064304E+04	+0	+0
+2.171481102E+03	-2.298326712E+04	+0	+0
+2.162410666E+03	-2.289700083E+04	+0	+0
+2.153299791E+03	-2.281106138E+04	+0	+0
+2.144459751E+03	-2.272577973E+04	+0	+0
+2.135597515E+03	-2.264134755E+04	+0	+0
+2.127027375E+03	-2.255735145E+04	+0	+0
+2.118259065E+03	-2.247407149E+04	+0	+0
+2.109550736E+03	-2.239154186E+04	+0	+0
+2.100805382E+03	-2.230927289E+04	+0	+0
+2.092118327E+03	-2.222814015E+04	+0	+0
+2.083646213E+03	-2.214780366E+04	+0	+0
+2.075400870E+03	-2.206777129E+04	+0	+0
+2.067069831E+03	-2.198831469E+04	+0	+0
+2.058810701E+03	-2.190957007E+04	+0	+0
+2.050398126E+03	-2.183135495E+04	+0	+0
+2.041781755E+03	-2.175385526E+04	+0	+0
+2.033480428E+03	-2.167666035E+04	+0	+0
+2.025466575E+03	-2.159990847E+04	+0	+0
+2.017608450E+03	-2.152480258E+04	+0	+0
+2.009892812E+03	-2.145097759E+04	+0	+0
+2.001741882E+03	-2.137526899E+04	+0	+0
+1.993689211E+03	-2.130113626E+04	+0	+0
+1.986057897E+03	-2.122741411E+04	+0	+0
+1.978627108E+03	-2.115444313E+04	+0	+0
+1.970700002E+03	-2.108204086E+04	+0	+0
+1.962902663E+03	-2.100996139E+04	+0	+0
+1.955635870E+03	-2.093858656E+04	+0	+0
+1.948121398E+03	-2.086751008E+04	+0	+0
+1.940663289E+03	-2.079725191E+04	+0	+0
+1.933652573E+03	-2.072730137E+04	+0	+0
+1.926155362E+03	-2.065796916E+04	+0	+0
+1.918653997E+03	-2.058914032E+04	+0	+0
+1.911449563E+03	-2.052094295E+04	+0	+0
+1.904766940E+03	-2.045352748E+04	+0	+0
+1.897307451E+03	-2.038599621E+04	+0	+0
+1.890309234E+03	-2.031897833E+04	+0	+0
+1.882872043E+03	-2.025282132E+04	+0	+0
+1.876174110E+03	-2.018704182E+04	+0	+0
+1.869137710E+03	-2.012158768E+04	+0	+0
+1.862309645E+03	-2.005657640E+04	+0	+0
+1.855640323E+03	-1.999195631E+04	+0	+0
+1.848916864E+03	-1.992761116E+04	+0	+0
+1.842300298E+03	-1.986361507E+04	+0	+0
+1.835305577E+03	-1.980035478E+04	+0	+0
+1.828570436E+03	-1.973728569E+04	+0	+0
+1.822125664E+03	-1.967470646E+04	+0	+0
+1.815690067E+03	-1.961287601E+04	+0	+0
+1.809161235E+03	-1.955093971E+04	+0	+0
+1.802543451E+03	-1.948948861E+04	+0	+0
+1.796467254E+03	-1.942879693E+04	+0	+0
+1.789965609E+03	-1.936826451E+04	+0	+0
+1.783625981E+03	-1.930801762E+04	+0	+0
+1.777047868E+03	-1.924821668E+04	+0	+0
+1.771111074E+03	-1.918931827E+04	+0	+0
+1.764760942E+03	-1.913030799E+04	+0	+0
+1.758892213E+03	-1.907233178E+04	+0	+0
+1.752939587E+03	-1.901401303E+04	+0	+0
+1.746785510E+03	-1.895629022E+04	+0	+0
+1.740842252E+03	-1.889867395E+04	+0	+0
+1.734596824E+03	-1.884187678E+04	+0	+0
+1.728669360E+03	-1.878515998E+04	+0	+0
+1.722471602E+03	-1.872938269E+04	+0	+0
+1.716294465E+03	-1.867348806E+04	+0	+0
+1.710454356E+03	-1.861793983E+04	+0	+0
+1.704884997E+03	-1.856288680E+04	+0	+0
+1.699173567E+03	-1.850820026E+04	+0	+0
+1.693380084E+03	-1.845370509E+04	+0	+0
+1.687615007E+03	-1.839980948E+04	+0	+0
+1.681967881E+03	-1.834581791E+04	+0	+0
+1.676300820E+03	-1.829273927E+04	+0	+0
+1.670581543E+03	-1.823928230E+04	+0	+0
+1.664678621E+03	-1.818683351E+04	+0	+0
+1.659446189E+03	-1.813471250E+04	+0	+0
+1.653684865E+03	-1.808256650E+04	+0	+0
+1.648515945E+03	-1.803055109E+04	+0	+0
+1.643339188E+03	-1.797898775E+04	+0	+0
+1.638048471E+03	-1.792795912E+04	+0	+0
+1.632384983E+03	-1.787728298E+04	+0	+0
+1.627567394E+03	-1.782645496E+04	+0	+0
+1.622264419E+03	-1.777621254E+04	+0	+0
+1.616696368E+03	-1.772621526E+04	+0	+0
+1.611443642E+03	-1.767619569E+04	+0	+0
+1.606446505E+03	-1.762696994E+04	+0	+0
+1.601322596E+03	-1.757822042E+04	+0	+0
+1.596173967E+03	-1.752933496E+04	+0	+0
+1.590955602E+03	-1.748107088E+04	+0	+0
+1.585893533E+03	-1.743278189E+04	+0	+0
+1.580669409E+03	-1.738529243E+04	+0	+0
+1.575741793E+03	-1.733803808E+04	+0	+0
+1.570292372E+03	-1.729041099E+04	+0	+0
+1.565716885E+03	-1.724351186E+04	+0	+0
+1.560992501E+03	-1.719671627E+04	+0	+0
+1.556080187E+03	-1.715028170E+04	+0	+0
+1.551321323E+03	-1.710433906E+04	+0	+0
+1.546296263E+03	-1.705832110E+04	+0	+0
+1.541548232E+03	-1.701274285E+04	+0	+0
+1.536542583E+03	-1.696737130E+04	+0	+0
+1.531768224E+03	-1.692207715E+04	+0	+0
+1.527075544E+03	-1.687741587E+04	+0	+0
+1.522368226E+03	-1.683250953E+04	+0	+0
+1.518107951E+03	-1.678832713E+04	+0	+0
+1.513640381E+03	-1.674443224E+04	+0	+0
+1.509090601E+03	-1.670044227E+04	+0	+0
+1.504679879E+03	-1.665711363E+04	+0	+0
+1.500077964E+03	-1.661338915E+04	+0	+0
+1.495359818E+03	-1.657042070E+04	+0	+0
+1.491004549E+03	-1.652767936E+04	+0	+0
+1.486475181E+03	-1.648482406E+04	+0	+0
+1.481626847E+03	-1.644290171E+04	+0	+0
+1.477440206E+03	-1.640176469E+04	+0	+0
+1.472877983E+03	-1.635926699E+04	+0	+0
+1.468221774E+03	-1.631732146E+04	+0	+0
+1.463777498E+03	-1.627612046E+04	+0	+0
+1.459757005E+03	-1.623500694E+04	+0	+0
+1.455414551E+03	-1.619376103E+04	+0	+0
+1.451219421E+03	-1.615337868E+04	+0	+0
+1.446841837E+03	-1.611297520E+04	+0	+0
+1.443106246E+03	-1.607281144E+04	+0	+0
+1.439020017E+03	-1.603241736E+04	+0	+0
+1.434721495E+03	-1.599258104E+04	+0	+0
+1.430709702E+03	-1.595294920E+04	+0	+0
+1.426470272E+03	-1.591369693E+04	+0	+0
+1.422283718E+03	-1.587462265E+04	+0	+0
+1.418229236E+03	-1.583541094E+04	+0	+0
+1.414475622E+03	-1.579702808E+04	+0	+0
+1.410344078E+03	-1.575827868E+04	+0	+0
+1.406466026E+03	-1.572021074E+04	+0	+0
+1.402841931E+03	-1.568184599E+04	+0	+0
+1.398858090E+03	-1.564388570E+04	+0	+0
+1.395179174E+03	-1.560601645E+04	+0	+0
+1.390917600E+03	-1.556868291E+04	+0	+0
+1.387265277E+03	-1.553126250E+04	+0	+0
+1.383107103E+03	-1.549377452E+04	+0	+0
+1.379143745E+03	-1.545687312E+04	+0	+0
+1.375204235E+03	-1.542067558E+04	+0	+0
+1.371437139E+03	-1.538386556E+04	+0	+0
+1.367224680E+03	-1.534720285E+04	+0	+0
+1.363843601E+03	-1.531216530E+04	+0	+0
+1.359810054E+03	-1.527642200E+04	+0	+0
+1.356264046E+03	-1.524067935E+04	+0	+0
+1.352414473E+03	-1.520492191E+04	+0	+0
+1.349131279E+03	-1.516971164E+04	+0	+0
+1.345585808E+03	-1.513470106E+04	+0	+0
+1.342009621E+03	-1.510056556E+04	+0	+0
+1.338177462E+03	-1.506438232E+04	+0	+0
+1.334357253E+03	-1.502993065E+04	+0	+0
+1.330592451E+03	-1.499558798E+04	+0	+0
+1.326828717E+03	-1.496145523E+04	+0	+0
+1.323126708E+03	-1.492667175E+04	+0	+0
+1.319799470E+03	-1.489327400E+04	+0	+0
+1.316283858E+03	-1.485995561E+04	+0	+0
+1.312814818E+03	-1.482599852E+04	+0	+0
+1.309511958E+03	-1.479287630E+04	+0	+0
+1.305713879E+03	-1.475980040E+04	+0	+0
+1.302537139E+03	-1.472631721E+04	+0	+0
+1.298824064E+03	-1.469302410E+04	+0	+0
+1.295236460E+03	-1.466017028E+04	+0	+0
+1.291750094E+03	-1.462774513E+04	+0	+0
