# Supplementary material for: Optical and Electrical Characterization of Biocompatible Polymeric Lines for Hemodialysis Applications
Source: Materials (Basel). 2018 Mar 16;11(3):438. doi: 10.3390/ma11030438 (PMC5873017; doi:10.3390/ma11030438)
Supplement: Supplementary file 1 [file materials-11-00438-s001.zip › Data_for upload/EIS/Raw_Data/BB_4_5.csv]

+2.644293134E+03	-2.754605165E+04	+0	+0
+2.630646768E+03	-2.741904940E+04	+0	+0
+2.618614969E+03	-2.730228270E+04	+0	+0
+2.604381225E+03	-2.716927060E+04	+0	+0
+2.590677498E+03	-2.704285626E+04	+0	+0
+2.578235731E+03	-2.692326725E+04	+0	+0
+2.565177512E+03	-2.680254994E+04	+0	+0
+2.552675614E+03	-2.668282383E+04	+0	+0
+2.540054220E+03	-2.656441228E+04	+0	+0
+2.527517361E+03	-2.644702307E+04	+0	+0
+2.515176339E+03	-2.633058642E+04	+0	+0
+2.502896997E+03	-2.621575170E+04	+0	+0
+2.490814914E+03	-2.610184391E+04	+0	+0
+2.478809776E+03	-2.598865499E+04	+0	+0
+2.467063915E+03	-2.587684455E+04	+0	+0
+2.455574087E+03	-2.576599560E+04	+0	+0
+2.443785913E+03	-2.565530066E+04	+0	+0
+2.432221548E+03	-2.554600418E+04	+0	+0
+2.420940460E+03	-2.543781752E+04	+0	+0
+2.409738017E+03	-2.533032897E+04	+0	+0
+2.398403894E+03	-2.522399647E+04	+0	+0
+2.387305064E+03	-2.511936295E+04	+0	+0
+2.376376181E+03	-2.501494312E+04	+0	+0
+2.365418529E+03	-2.491160358E+04	+0	+0
+2.354846569E+03	-2.480931976E+04	+0	+0
+2.343826126E+03	-2.470775372E+04	+0	+0
+2.334505721E+03	-2.460741836E+04	+0	+0
+2.322877136E+03	-2.450748468E+04	+0	+0
+2.312239683E+03	-2.440839967E+04	+0	+0
+2.301626971E+03	-2.430961237E+04	+0	+0
+2.291484996E+03	-2.421220645E+04	+0	+0
+2.280743264E+03	-2.411554238E+04	+0	+0
+2.270553514E+03	-2.401981432E+04	+0	+0
+2.260355633E+03	-2.392495556E+04	+0	+0
+2.250380810E+03	-2.383116455E+04	+0	+0
+2.240242423E+03	-2.373798911E+04	+0	+0
+2.230298793E+03	-2.364608850E+04	+0	+0
+2.220850715E+03	-2.355446564E+04	+0	+0
+2.211057618E+03	-2.346378978E+04	+0	+0
+2.201756343E+03	-2.337371889E+04	+0	+0
+2.192437589E+03	-2.328466385E+04	+0	+0
+2.183258772E+03	-2.319575052E+04	+0	+0
+2.174161693E+03	-2.310788790E+04	+0	+0
+2.164866985E+03	-2.302015060E+04	+0	+0
+2.155545342E+03	-2.293271692E+04	+0	+0
+2.146462055E+03	-2.284579677E+04	+0	+0
+2.137420076E+03	-2.275986609E+04	+0	+0
+2.128794845E+03	-2.267528774E+04	+0	+0
+2.119918632E+03	-2.259100152E+04	+0	+0
+2.111037358E+03	-2.250754734E+04	+0	+0
+2.102485047E+03	-2.242476531E+04	+0	+0
+2.093629459E+03	-2.234288468E+04	+0	+0
+2.085056687E+03	-2.226137922E+04	+0	+0
+2.076512112E+03	-2.218066935E+04	+0	+0
+2.068235115E+03	-2.210056509E+04	+0	+0
+2.059898849E+03	-2.202092045E+04	+0	+0
+2.051644574E+03	-2.194214463E+04	+0	+0
+2.043200985E+03	-2.186378978E+04	+0	+0
+2.034637930E+03	-2.178608027E+04	+0	+0
+2.026910401E+03	-2.170878406E+04	+0	+0
+2.018723145E+03	-2.163218041E+04	+0	+0
+2.010949569E+03	-2.155647007E+04	+0	+0
+2.002880827E+03	-2.148098633E+04	+0	+0
+1.994898063E+03	-2.140600067E+04	+0	+0
+1.986981268E+03	-2.133160543E+04	+0	+0
+1.979255521E+03	-2.125778239E+04	+0	+0
+1.971416733E+03	-2.118465463E+04	+0	+0
+1.964348374E+03	-2.111189902E+04	+0	+0
+1.956211273E+03	-2.103964336E+04	+0	+0
+1.949009423E+03	-2.096803389E+04	+0	+0
+1.941523780E+03	-2.089673566E+04	+0	+0
+1.934467901E+03	-2.082621168E+04	+0	+0
+1.927017937E+03	-2.075623902E+04	+0	+0
+1.919846264E+03	-2.068684960E+04	+0	+0
+1.912627317E+03	-2.061769390E+04	+0	+0
+1.905278514E+03	-2.054944939E+04	+0	+0
+1.898337424E+03	-2.048135725E+04	+0	+0
+1.891205160E+03	-2.041399845E+04	+0	+0
+1.884239710E+03	-2.034686479E+04	+0	+0
+1.876883739E+03	-2.028059525E+04	+0	+0
+1.870226796E+03	-2.021441387E+04	+0	+0
+1.863201385E+03	-2.014874269E+04	+0	+0
+1.856402263E+03	-2.008343815E+04	+0	+0
+1.849448960E+03	-2.001844793E+04	+0	+0
+1.843008730E+03	-1.995422492E+04	+0	+0
+1.836162246E+03	-1.989018567E+04	+0	+0
+1.829553282E+03	-1.982641808E+04	+0	+0
+1.822729770E+03	-1.976330926E+04	+0	+0
+1.816481924E+03	-1.970074539E+04	+0	+0
+1.809965925E+03	-1.963811252E+04	+0	+0
+1.803859557E+03	-1.957648156E+04	+0	+0
+1.797064241E+03	-1.951483700E+04	+0	+0
+1.790851130E+03	-1.945398269E+04	+0	+0
+1.784566700E+03	-1.939317172E+04	+0	+0
+1.778311594E+03	-1.933301022E+04	+0	+0
+1.771696804E+03	-1.927325505E+04	+0	+0
+1.765417108E+03	-1.921379443E+04	+0	+0
+1.759754526E+03	-1.915490354E+04	+0	+0
+1.753611757E+03	-1.909650919E+04	+0	+0
+1.747261606E+03	-1.903815610E+04	+0	+0
+1.741397631E+03	-1.898056115E+04	+0	+0
+1.735223120E+03	-1.892341000E+04	+0	+0
+1.729269404E+03	-1.886622389E+04	+0	+0
+1.723445197E+03	-1.880972182E+04	+0	+0
+1.717316019E+03	-1.875362188E+04	+0	+0
+1.711398156E+03	-1.869813126E+04	+0	+0
+1.705234785E+03	-1.864279120E+04	+0	+0
+1.699767436E+03	-1.858738230E+04	+0	+0
+1.693941722E+03	-1.853273205E+04	+0	+0
+1.688256255E+03	-1.847782029E+04	+0	+0
+1.682448741E+03	-1.842338946E+04	+0	+0
+1.676959522E+03	-1.836963975E+04	+0	+0
+1.671334474E+03	-1.831606751E+04	+0	+0
+1.665833869E+03	-1.826280445E+04	+0	+0
+1.660049138E+03	-1.821024055E+04	+0	+0
+1.654554076E+03	-1.815797607E+04	+0	+0
+1.649266726E+03	-1.810686205E+04	+0	+0
+1.643766193E+03	-1.805386485E+04	+0	+0
+1.638708528E+03	-1.800201897E+04	+0	+0
+1.633225400E+03	-1.795075869E+04	+0	+0
+1.627894218E+03	-1.789957502E+04	+0	+0
+1.622592503E+03	-1.784867880E+04	+0	+0
+1.617514202E+03	-1.779920560E+04	+0	+0
+1.611772119E+03	-1.774869538E+04	+0	+0
+1.606668577E+03	-1.769831240E+04	+0	+0
+1.601621755E+03	-1.764881292E+04	+0	+0
+1.595998385E+03	-1.759995726E+04	+0	+0
+1.591043428E+03	-1.755138565E+04	+0	+0
+1.585764773E+03	-1.750266299E+04	+0	+0
+1.580799525E+03	-1.745465188E+04	+0	+0
+1.575514061E+03	-1.740704668E+04	+0	+0
+1.570776408E+03	-1.735926277E+04	+0	+0
+1.565668532E+03	-1.731185020E+04	+0	+0
+1.560901715E+03	-1.726465848E+04	+0	+0
+1.556106940E+03	-1.721778047E+04	+0	+0
+1.551396524E+03	-1.717127559E+04	+0	+0
+1.546506850E+03	-1.712513560E+04	+0	+0
+1.541785490E+03	-1.707901081E+04	+0	+0
+1.536852248E+03	-1.703326798E+04	+0	+0
+1.532176692E+03	-1.698779469E+04	+0	+0
+1.527127575E+03	-1.694252298E+04	+0	+0
+1.522584404E+03	-1.689776093E+04	+0	+0
+1.518020967E+03	-1.685305463E+04	+0	+0
+1.513645487E+03	-1.680847591E+04	+0	+0
+1.509121670E+03	-1.676420716E+04	+0	+0
+1.504663428E+03	-1.672011044E+04	+0	+0
+1.500397935E+03	-1.667672163E+04	+0	+0
+1.495766322E+03	-1.663308145E+04	+0	+0
+1.491006272E+03	-1.659026641E+04	+0	+0
+1.486731160E+03	-1.654707652E+04	+0	+0
+1.482094356E+03	-1.650422491E+04	+0	+0
+1.477464097E+03	-1.646180171E+04	+0	+0
+1.473211220E+03	-1.641980293E+04	+0	+0
+1.468822389E+03	-1.637818848E+04	+0	+0
+1.464152163E+03	-1.633611336E+04	+0	+0
+1.459836461E+03	-1.629505221E+04	+0	+0
+1.455522235E+03	-1.625373316E+04	+0	+0
+1.451545626E+03	-1.621297469E+04	+0	+0
+1.447421694E+03	-1.617175324E+04	+0	+0
+1.443162505E+03	-1.613168262E+04	+0	+0
+1.439243243E+03	-1.609160826E+04	+0	+0
+1.435012984E+03	-1.605096629E+04	+0	+0
+1.430929514E+03	-1.601105719E+04	+0	+0
+1.426632326E+03	-1.597128323E+04	+0	+0
+1.422519150E+03	-1.593171367E+04	+0	+0
+1.418044111E+03	-1.589277213E+04	+0	+0
+1.414074380E+03	-1.585358076E+04	+0	+0
+1.410069650E+03	-1.581516261E+04	+0	+0
+1.406283867E+03	-1.577612411E+04	+0	+0
+1.402523073E+03	-1.573767072E+04	+0	+0
+1.398773408E+03	-1.569967348E+04	+0	+0
+1.394879195E+03	-1.566140070E+04	+0	+0
+1.391256889E+03	-1.562344350E+04	+0	+0
+1.387222695E+03	-1.558574930E+04	+0	+0
+1.383059162E+03	-1.554876518E+04	+0	+0
+1.379359439E+03	-1.551199056E+04	+0	+0
+1.375456392E+03	-1.547383499E+04	+0	+0
+1.371436959E+03	-1.543732657E+04	+0	+0
+1.367532284E+03	-1.540069350E+04	+0	+0
+1.363595280E+03	-1.536449411E+04	+0	+0
+1.359907811E+03	-1.532829232E+04	+0	+0
+1.356022913E+03	-1.529242342E+04	+0	+0
+1.352528136E+03	-1.525666329E+04	+0	+0
+1.348671741E+03	-1.522100036E+04	+0	+0
+1.345171295E+03	-1.518565772E+04	+0	+0
+1.341731123E+03	-1.515027793E+04	+0	+0
+1.338117478E+03	-1.511517330E+04	+0	+0
+1.334345207E+03	-1.507988396E+04	+0	+0
+1.330763044E+03	-1.504519729E+04	+0	+0
+1.327157881E+03	-1.501069270E+04	+0	+0
+1.323280712E+03	-1.497635189E+04	+0	+0
+1.319776065E+03	-1.494215327E+04	+0	+0
+1.316093227E+03	-1.490817819E+04	+0	+0
+1.312877374E+03	-1.487460153E+04	+0	+0
+1.309410360E+03	-1.484061883E+04	+0	+0
+1.306054925E+03	-1.480733495E+04	+0	+0
+1.302392807E+03	-1.477379359E+04	+0	+0
+1.299277727E+03	-1.474070934E+04	+0	+0
+1.295733497E+03	-1.470740314E+04	+0	+0
+1.292043762E+03	-1.467437400E+04	+0	+0
+1.288751579E+03	-1.464153498E+04	+0	+0
