# Supplementary material for: Optical and Electrical Characterization of Biocompatible Polymeric Lines for Hemodialysis Applications
Source: Materials (Basel). 2018 Mar 16;11(3):438. doi: 10.3390/ma11030438 (PMC5873017; doi:10.3390/ma11030438)
Supplement: Supplementary file 1 [file materials-11-00438-s001.zip › Data_for upload/EIS/Raw_Data/BB_5_1.csv]

+2.603269786E+03	-2.578863177E+04	+0	+0
+2.588982108E+03	-2.567325312E+04	+0	+0
+2.574263002E+03	-2.558341772E+04	+0	+0
+2.561970576E+03	-2.545084275E+04	+0	+0
+2.547289295E+03	-2.532212267E+04	+0	+0
+2.538295996E+03	-2.521257078E+04	+0	+0
+2.519670561E+03	-2.509956490E+04	+0	+0
+2.504611124E+03	-2.498864211E+04	+0	+0
+2.495484367E+03	-2.487864018E+04	+0	+0
+2.489113274E+03	-2.476976221E+04	+0	+0
+2.489755250E+03	-2.466210409E+04	+0	+0
+2.494160709E+03	-2.455516859E+04	+0	+0
+2.479620262E+03	-2.444893040E+04	+0	+0
+2.431999107E+03	-2.434399174E+04	+0	+0
+2.428610369E+03	-2.423925321E+04	+0	+0
+2.428314407E+03	-2.413591092E+04	+0	+0
+2.410634076E+03	-2.403362392E+04	+0	+0
+2.393931463E+03	-2.393209684E+04	+0	+0
+2.379058428E+03	-2.383171122E+04	+0	+0
+2.362855109E+03	-2.373156574E+04	+0	+0
+2.352928051E+03	-2.363341308E+04	+0	+0
+2.343041185E+03	-2.353564629E+04	+0	+0
+2.333678363E+03	-2.343844945E+04	+0	+0
+2.320753846E+03	-2.334248400E+04	+0	+0
+2.310459541E+03	-2.324731425E+04	+0	+0
+2.298525891E+03	-2.315263720E+04	+0	+0
+2.286943739E+03	-2.305895236E+04	+0	+0
+2.275871585E+03	-2.296656271E+04	+0	+0
+2.265808884E+03	-2.287489874E+04	+0	+0
+2.255721701E+03	-2.278376729E+04	+0	+0
+2.245181528E+03	-2.269325904E+04	+0	+0
+2.234685550E+03	-2.260374588E+04	+0	+0
+2.224972034E+03	-2.251476588E+04	+0	+0
+2.215021215E+03	-2.242653383E+04	+0	+0
+2.205291587E+03	-2.233948543E+04	+0	+0
+2.195563168E+03	-2.225281215E+04	+0	+0
+2.185959689E+03	-2.216712786E+04	+0	+0
+2.176265172E+03	-2.208191791E+04	+0	+0
+2.166814105E+03	-2.199738448E+04	+0	+0
+2.157725614E+03	-2.191349542E+04	+0	+0
+2.148435108E+03	-2.183027504E+04	+0	+0
+2.139107164E+03	-2.174787217E+04	+0	+0
+2.130055489E+03	-2.166587609E+04	+0	+0
+2.121248722E+03	-2.158414817E+04	+0	+0
+2.112522251E+03	-2.150334309E+04	+0	+0
+2.103764917E+03	-2.142349374E+04	+0	+0
+2.095446342E+03	-2.134437507E+04	+0	+0
+2.087016718E+03	-2.126637232E+04	+0	+0
+2.080213431E+03	-2.119177342E+04	+0	+0
+2.076196890E+03	-2.111410063E+04	+0	+0
+2.064123808E+03	-2.103721112E+04	+0	+0
+2.054355958E+03	-2.096596011E+04	+0	+0
+2.046199677E+03	-2.089658291E+04	+0	+0
+2.037080753E+03	-2.082051877E+04	+0	+0
+2.032170976E+03	-2.074510862E+04	+0	+0
+2.023589832E+03	-2.067086731E+04	+0	+0
+2.014177871E+03	-2.059745755E+04	+0	+0
+2.020163053E+03	-2.052528734E+04	+0	+0
+2.000177052E+03	-2.044476952E+04	+0	+0
+1.989831439E+03	-2.036776559E+04	+0	+0
+1.977860195E+03	-2.029636217E+04	+0	+0
+1.969423470E+03	-2.022519877E+04	+0	+0
+1.961561174E+03	-2.015529950E+04	+0	+0
+1.954020508E+03	-2.008569718E+04	+0	+0
+1.946161891E+03	-2.001688582E+04	+0	+0
+1.938555222E+03	-1.994794675E+04	+0	+0
+1.931183944E+03	-1.987986979E+04	+0	+0
+1.923582771E+03	-1.981229626E+04	+0	+0
+1.916150982E+03	-1.974497159E+04	+0	+0
+1.908767450E+03	-1.967879914E+04	+0	+0
+1.901290053E+03	-1.961125918E+04	+0	+0
+1.893861061E+03	-1.954342327E+04	+0	+0
+1.886517258E+03	-1.947741253E+04	+0	+0
+1.879418503E+03	-1.941163687E+04	+0	+0
+1.872336910E+03	-1.934658651E+04	+0	+0
+1.865098627E+03	-1.928314041E+04	+0	+0
+1.858198982E+03	-1.922014497E+04	+0	+0
+1.850668361E+03	-1.915741867E+04	+0	+0
+1.843853259E+03	-1.909509972E+04	+0	+0
+1.836886087E+03	-1.903325415E+04	+0	+0
+1.830188594E+03	-1.897188972E+04	+0	+0
+1.823733240E+03	-1.891340190E+04	+0	+0
+1.817599618E+03	-1.885482933E+04	+0	+0
+1.810732230E+03	-1.879387416E+04	+0	+0
+1.804347738E+03	-1.873446751E+04	+0	+0
+1.797590328E+03	-1.867506735E+04	+0	+0
+1.791016114E+03	-1.861436774E+04	+0	+0
+1.784399876E+03	-1.855625062E+04	+0	+0
+1.778018915E+03	-1.849755298E+04	+0	+0
+1.771939035E+03	-1.844024556E+04	+0	+0
+1.765931978E+03	-1.838236320E+04	+0	+0
+1.759569024E+03	-1.832470277E+04	+0	+0
+1.753034932E+03	-1.826726814E+04	+0	+0
+1.746927886E+03	-1.821148119E+04	+0	+0
+1.740911538E+03	-1.815562756E+04	+0	+0
+1.734454748E+03	-1.810017402E+04	+0	+0
+1.728485024E+03	-1.804501092E+04	+0	+0
+1.722584173E+03	-1.798968100E+04	+0	+0
+1.716197241E+03	-1.793273117E+04	+0	+0
+1.709650466E+03	-1.787627418E+04	+0	+0
+1.703426777E+03	-1.782103403E+04	+0	+0
+1.697545497E+03	-1.776834893E+04	+0	+0
+1.691315370E+03	-1.771343405E+04	+0	+0
+1.685503993E+03	-1.766008521E+04	+0	+0
+1.680110468E+03	-1.760863229E+04	+0	+0
+1.674550847E+03	-1.755911327E+04	+0	+0
+1.669006819E+03	-1.751109543E+04	+0	+0
+1.663385073E+03	-1.746206709E+04	+0	+0
+1.657226752E+03	-1.740820482E+04	+0	+0
+1.651350445E+03	-1.735701467E+04	+0	+0
+1.645751202E+03	-1.730667507E+04	+0	+0
+1.640156465E+03	-1.725635483E+04	+0	+0
+1.634761125E+03	-1.720659978E+04	+0	+0
+1.629557501E+03	-1.715731057E+04	+0	+0
+1.623814007E+03	-1.710874873E+04	+0	+0
+1.618420420E+03	-1.706022568E+04	+0	+0
+1.613107996E+03	-1.701230659E+04	+0	+0
+1.608282500E+03	-1.696528282E+04	+0	+0
+1.603161740E+03	-1.691704118E+04	+0	+0
+1.597724980E+03	-1.686941905E+04	+0	+0
+1.592784012E+03	-1.682243462E+04	+0	+0
+1.587966368E+03	-1.677543524E+04	+0	+0
+1.582677806E+03	-1.672901795E+04	+0	+0
+1.577498498E+03	-1.668130621E+04	+0	+0
+1.572651762E+03	-1.663489687E+04	+0	+0
+1.568111709E+03	-1.658887134E+04	+0	+0
+1.563482015E+03	-1.654340303E+04	+0	+0
+1.559337843E+03	-1.649812754E+04	+0	+0
+1.554098257E+03	-1.645263182E+04	+0	+0
+1.548859353E+03	-1.640775543E+04	+0	+0
+1.543454944E+03	-1.636285168E+04	+0	+0
+1.538685842E+03	-1.631857415E+04	+0	+0
+1.534142240E+03	-1.627469730E+04	+0	+0
+1.529089808E+03	-1.623048309E+04	+0	+0
+1.524094476E+03	-1.618678593E+04	+0	+0
+1.519576629E+03	-1.614345861E+04	+0	+0
+1.514839702E+03	-1.610038154E+04	+0	+0
+1.509836548E+03	-1.605768998E+04	+0	+0
+1.505006550E+03	-1.601569113E+04	+0	+0
+1.500235952E+03	-1.597203364E+04	+0	+0
+1.495769867E+03	-1.592878798E+04	+0	+0
+1.491503439E+03	-1.588709739E+04	+0	+0
+1.487246848E+03	-1.584544057E+04	+0	+0
+1.483898771E+03	-1.580378871E+04	+0	+0
+1.480596149E+03	-1.576209434E+04	+0	+0
+1.477355977E+03	-1.572119239E+04	+0	+0
+1.473757784E+03	-1.568026199E+04	+0	+0
+1.468589913E+03	-1.563920602E+04	+0	+0
+1.461919390E+03	-1.559876811E+04	+0	+0
+1.458216788E+03	-1.555860234E+04	+0	+0
+1.454444512E+03	-1.551949263E+04	+0	+0
+1.452252399E+03	-1.548071266E+04	+0	+0
+1.448787575E+03	-1.544248312E+04	+0	+0
+1.441386869E+03	-1.540352154E+04	+0	+0
+1.436486784E+03	-1.536555999E+04	+0	+0
+1.432336896E+03	-1.532611705E+04	+0	+0
+1.428040810E+03	-1.528712166E+04	+0	+0
+1.428321452E+03	-1.524770595E+04	+0	+0
+1.435553755E+03	-1.520962176E+04	+0	+0
+1.435404717E+03	-1.517196257E+04	+0	+0
+1.425602065E+03	-1.513424656E+04	+0	+0
+1.414492874E+03	-1.509698851E+04	+0	+0
+1.406462574E+03	-1.506002606E+04	+0	+0
+1.403220611E+03	-1.502278058E+04	+0	+0
+1.399745221E+03	-1.498561547E+04	+0	+0
+1.400751637E+03	-1.494933968E+04	+0	+0
+1.394518415E+03	-1.491294894E+04	+0	+0
+1.386723397E+03	-1.487663457E+04	+0	+0
+1.381478434E+03	-1.484102018E+04	+0	+0
+1.375898283E+03	-1.480519344E+04	+0	+0
+1.370473313E+03	-1.476936284E+04	+0	+0
+1.366434258E+03	-1.473401423E+04	+0	+0
+1.362641397E+03	-1.469869294E+04	+0	+0
+1.358187826E+03	-1.466370218E+04	+0	+0
+1.353831253E+03	-1.462873287E+04	+0	+0
+1.349669706E+03	-1.459435516E+04	+0	+0
+1.345755569E+03	-1.455967601E+04	+0	+0
+1.341935422E+03	-1.452554411E+04	+0	+0
+1.338160068E+03	-1.449158397E+04	+0	+0
+1.334106771E+03	-1.445741720E+04	+0	+0
+1.330984495E+03	-1.442361125E+04	+0	+0
+1.327578960E+03	-1.439024727E+04	+0	+0
+1.323852958E+03	-1.435697951E+04	+0	+0
+1.320862167E+03	-1.432374686E+04	+0	+0
+1.318114481E+03	-1.429059246E+04	+0	+0
+1.314092743E+03	-1.425756103E+04	+0	+0
+1.309443228E+03	-1.422478795E+04	+0	+0
+1.305335702E+03	-1.419222518E+04	+0	+0
+1.301652573E+03	-1.415993167E+04	+0	+0
+1.297971786E+03	-1.412798376E+04	+0	+0
+1.294206952E+03	-1.409547476E+04	+0	+0
+1.290518047E+03	-1.406369257E+04	+0	+0
+1.286746075E+03	-1.403203941E+04	+0	+0
+1.283290153E+03	-1.400073787E+04	+0	+0
+1.279929126E+03	-1.396927890E+04	+0	+0
+1.276384808E+03	-1.393807956E+04	+0	+0
+1.273090247E+03	-1.390699689E+04	+0	+0
+1.270119142E+03	-1.387611407E+04	+0	+0
+1.266807884E+03	-1.384527437E+04	+0	+0
+1.263200452E+03	-1.381455142E+04	+0	+0
+1.259858842E+03	-1.378407326E+04	+0	+0
