# Supplementary material for: Optical and Electrical Characterization of Biocompatible Polymeric Lines for Hemodialysis Applications
Source: Materials (Basel). 2018 Mar 16;11(3):438. doi: 10.3390/ma11030438 (PMC5873017; doi:10.3390/ma11030438)
Supplement: Supplementary file 1 [file materials-11-00438-s001.zip › Data_for upload/EIS/Raw_Data/BB_5_2.csv]

+2.566837158E+03	-2.595861701E+04	+0	+0
+2.552546964E+03	-2.583815564E+04	+0	+0
+2.538604741E+03	-2.571952316E+04	+0	+0
+2.525387112E+03	-2.560267476E+04	+0	+0
+2.512317781E+03	-2.548952955E+04	+0	+0
+2.501044536E+03	-2.538092184E+04	+0	+0
+2.487888579E+03	-2.526162942E+04	+0	+0
+2.475533729E+03	-2.514939839E+04	+0	+0
+2.463523634E+03	-2.503730803E+04	+0	+0
+2.452052257E+03	-2.492629851E+04	+0	+0
+2.440274695E+03	-2.481745442E+04	+0	+0
+2.427760192E+03	-2.470842270E+04	+0	+0
+2.415479057E+03	-2.460044208E+04	+0	+0
+2.403417817E+03	-2.449372209E+04	+0	+0
+2.391550118E+03	-2.438789390E+04	+0	+0
+2.380093412E+03	-2.428373587E+04	+0	+0
+2.368278599E+03	-2.418025973E+04	+0	+0
+2.357233712E+03	-2.407707642E+04	+0	+0
+2.345382321E+03	-2.397540569E+04	+0	+0
+2.334437784E+03	-2.387489245E+04	+0	+0
+2.323199655E+03	-2.377587986E+04	+0	+0
+2.312264590E+03	-2.367723498E+04	+0	+0
+2.301339466E+03	-2.358039723E+04	+0	+0
+2.291045961E+03	-2.348409093E+04	+0	+0
+2.280505256E+03	-2.338863841E+04	+0	+0
+2.270106270E+03	-2.329366473E+04	+0	+0
+2.259906370E+03	-2.319838142E+04	+0	+0
+2.249480839E+03	-2.310581602E+04	+0	+0
+2.239261607E+03	-2.301259054E+04	+0	+0
+2.229102311E+03	-2.292012781E+04	+0	+0
+2.219265646E+03	-2.282887361E+04	+0	+0
+2.208833150E+03	-2.273742924E+04	+0	+0
+2.199048416E+03	-2.264767673E+04	+0	+0
+2.189330528E+03	-2.255895515E+04	+0	+0
+2.179858078E+03	-2.247120956E+04	+0	+0
+2.170314702E+03	-2.238447061E+04	+0	+0
+2.160739094E+03	-2.229766543E+04	+0	+0
+2.151345090E+03	-2.221237462E+04	+0	+0
+2.142021486E+03	-2.212775467E+04	+0	+0
+2.133307995E+03	-2.204355828E+04	+0	+0
+2.124098085E+03	-2.195961866E+04	+0	+0
+2.114755849E+03	-2.187618215E+04	+0	+0
+2.105593925E+03	-2.179268308E+04	+0	+0
+2.096438590E+03	-2.171001867E+04	+0	+0
+2.087670553E+03	-2.162838865E+04	+0	+0
+2.079132844E+03	-2.154761227E+04	+0	+0
+2.070223016E+03	-2.146713020E+04	+0	+0
+2.061583063E+03	-2.138747317E+04	+0	+0
+2.053212197E+03	-2.130903331E+04	+0	+0
+2.044798376E+03	-2.123132712E+04	+0	+0
+2.036057559E+03	-2.115316241E+04	+0	+0
+2.027826051E+03	-2.107633573E+04	+0	+0
+2.019177018E+03	-2.099999987E+04	+0	+0
+2.010774218E+03	-2.092453656E+04	+0	+0
+2.002684327E+03	-2.084926606E+04	+0	+0
+1.994610539E+03	-2.077458850E+04	+0	+0
+1.986361479E+03	-2.070083184E+04	+0	+0
+1.978242801E+03	-2.062730075E+04	+0	+0
+1.970367251E+03	-2.055426890E+04	+0	+0
+1.962463285E+03	-2.048211866E+04	+0	+0
+1.954670404E+03	-2.041032140E+04	+0	+0
+1.946569655E+03	-2.033879433E+04	+0	+0
+1.939164892E+03	-2.026800759E+04	+0	+0
+1.931478800E+03	-2.019752695E+04	+0	+0
+1.923858546E+03	-2.012826664E+04	+0	+0
+1.916471314E+03	-2.005888660E+04	+0	+0
+1.909010212E+03	-1.999035936E+04	+0	+0
+1.901687875E+03	-1.992199447E+04	+0	+0
+1.894236898E+03	-1.985384419E+04	+0	+0
+1.887011110E+03	-1.978661287E+04	+0	+0
+1.879560590E+03	-1.971991011E+04	+0	+0
+1.872501867E+03	-1.965368236E+04	+0	+0
+1.865498181E+03	-1.958802314E+04	+0	+0
+1.858355760E+03	-1.952250093E+04	+0	+0
+1.851337919E+03	-1.945784883E+04	+0	+0
+1.844357765E+03	-1.939389993E+04	+0	+0
+1.837418750E+03	-1.932997587E+04	+0	+0
+1.830203080E+03	-1.926666703E+04	+0	+0
+1.823544012E+03	-1.920400660E+04	+0	+0
+1.816783127E+03	-1.914157349E+04	+0	+0
+1.809935414E+03	-1.907966428E+04	+0	+0
+1.803178072E+03	-1.901770804E+04	+0	+0
+1.796918551E+03	-1.895654448E+04	+0	+0
+1.790385090E+03	-1.889554719E+04	+0	+0
+1.783991668E+03	-1.883514578E+04	+0	+0
+1.777241514E+03	-1.877487479E+04	+0	+0
+1.770730031E+03	-1.871513147E+04	+0	+0
+1.764244637E+03	-1.865607363E+04	+0	+0
+1.757926329E+03	-1.859695683E+04	+0	+0
+1.751927516E+03	-1.853850927E+04	+0	+0
+1.745755940E+03	-1.848027272E+04	+0	+0
+1.739399799E+03	-1.842276992E+04	+0	+0
+1.733246344E+03	-1.836569720E+04	+0	+0
+1.727194836E+03	-1.830897090E+04	+0	+0
+1.721334822E+03	-1.825227000E+04	+0	+0
+1.714865330E+03	-1.819614071E+04	+0	+0
+1.708851025E+03	-1.814055405E+04	+0	+0
+1.703104346E+03	-1.808506075E+04	+0	+0
+1.696933030E+03	-1.803015822E+04	+0	+0
+1.690622644E+03	-1.797566829E+04	+0	+0
+1.684981205E+03	-1.792097762E+04	+0	+0
+1.678900770E+03	-1.786694109E+04	+0	+0
+1.673035607E+03	-1.781314899E+04	+0	+0
+1.667155898E+03	-1.776021251E+04	+0	+0
+1.661382958E+03	-1.770712855E+04	+0	+0
+1.655976286E+03	-1.765451334E+04	+0	+0
+1.650278257E+03	-1.760260645E+04	+0	+0
+1.644585281E+03	-1.755053072E+04	+0	+0
+1.638802468E+03	-1.749888548E+04	+0	+0
+1.633249244E+03	-1.744748694E+04	+0	+0
+1.627888705E+03	-1.739673023E+04	+0	+0
+1.622179335E+03	-1.734620948E+04	+0	+0
+1.616828501E+03	-1.729598845E+04	+0	+0
+1.611598331E+03	-1.724588958E+04	+0	+0
+1.606041804E+03	-1.719642442E+04	+0	+0
+1.600668263E+03	-1.714727364E+04	+0	+0
+1.595322667E+03	-1.709858812E+04	+0	+0
+1.590345436E+03	-1.704976741E+04	+0	+0
+1.585203118E+03	-1.700138405E+04	+0	+0
+1.579936068E+03	-1.695310590E+04	+0	+0
+1.575092098E+03	-1.690542207E+04	+0	+0
+1.569925494E+03	-1.685778320E+04	+0	+0
+1.564976936E+03	-1.681072558E+04	+0	+0
+1.559609833E+03	-1.676377080E+04	+0	+0
+1.554526373E+03	-1.671696538E+04	+0	+0
+1.549308267E+03	-1.667075510E+04	+0	+0
+1.544034293E+03	-1.662472528E+04	+0	+0
+1.539255008E+03	-1.657807685E+04	+0	+0
+1.534049161E+03	-1.653266157E+04	+0	+0
+1.529302643E+03	-1.648727060E+04	+0	+0
+1.524743574E+03	-1.644220272E+04	+0	+0
+1.519500485E+03	-1.639738307E+04	+0	+0
+1.514808215E+03	-1.635301472E+04	+0	+0
+1.510255936E+03	-1.630859440E+04	+0	+0
+1.505603518E+03	-1.626443967E+04	+0	+0
+1.500777147E+03	-1.622067134E+04	+0	+0
+1.496042421E+03	-1.617720601E+04	+0	+0
+1.491210628E+03	-1.613397859E+04	+0	+0
+1.486912892E+03	-1.609112208E+04	+0	+0
+1.482243018E+03	-1.604840488E+04	+0	+0
+1.477449630E+03	-1.600554615E+04	+0	+0
+1.472509147E+03	-1.596339143E+04	+0	+0
+1.468052665E+03	-1.592165456E+04	+0	+0
+1.464052408E+03	-1.588013114E+04	+0	+0
+1.459543327E+03	-1.583830904E+04	+0	+0
+1.455245688E+03	-1.579712203E+04	+0	+0
+1.451102274E+03	-1.575609324E+04	+0	+0
+1.446893667E+03	-1.571544084E+04	+0	+0
+1.442395795E+03	-1.567481503E+04	+0	+0
+1.438171215E+03	-1.563452652E+04	+0	+0
+1.433646034E+03	-1.559443894E+04	+0	+0
+1.429104499E+03	-1.555472212E+04	+0	+0
+1.424599935E+03	-1.551520951E+04	+0	+0
+1.420373510E+03	-1.547593246E+04	+0	+0
+1.416056692E+03	-1.543632118E+04	+0	+0
+1.412206771E+03	-1.539731589E+04	+0	+0
+1.408174617E+03	-1.535865655E+04	+0	+0
+1.403726126E+03	-1.532021356E+04	+0	+0
+1.399705337E+03	-1.528226316E+04	+0	+0
+1.395534782E+03	-1.524384791E+04	+0	+0
+1.391886322E+03	-1.520603184E+04	+0	+0
+1.387620012E+03	-1.516795151E+04	+0	+0
+1.383654737E+03	-1.513066729E+04	+0	+0
+1.379656557E+03	-1.509339223E+04	+0	+0
+1.375951765E+03	-1.505650408E+04	+0	+0
+1.371848213E+03	-1.501933349E+04	+0	+0
+1.367859274E+03	-1.498260844E+04	+0	+0
+1.363930839E+03	-1.494616736E+04	+0	+0
+1.360244478E+03	-1.490999146E+04	+0	+0
+1.356565945E+03	-1.487380080E+04	+0	+0
+1.352833970E+03	-1.483784510E+04	+0	+0
+1.349309938E+03	-1.480206071E+04	+0	+0
+1.345693106E+03	-1.476658263E+04	+0	+0
+1.341713715E+03	-1.473137938E+04	+0	+0
+1.337836281E+03	-1.469632804E+04	+0	+0
+1.334104712E+03	-1.466074895E+04	+0	+0
+1.329873564E+03	-1.462536396E+04	+0	+0
+1.326158645E+03	-1.459081341E+04	+0	+0
+1.322095402E+03	-1.455656577E+04	+0	+0
+1.319215785E+03	-1.452855733E+04	+0	+0
+1.315853978E+03	-1.449944598E+04	+0	+0
+1.312272253E+03	-1.446535660E+04	+0	+0
+1.308726817E+03	-1.443152272E+04	+0	+0
+1.304344954E+03	-1.439155437E+04	+0	+0
+1.300567359E+03	-1.435647516E+04	+0	+0
+1.297379822E+03	-1.432334847E+04	+0	+0
+1.293616482E+03	-1.428990813E+04	+0	+0
+1.290044824E+03	-1.425708609E+04	+0	+0
+1.286594152E+03	-1.422442985E+04	+0	+0
+1.283173296E+03	-1.419195950E+04	+0	+0
+1.279573355E+03	-1.416001761E+04	+0	+0
+1.276065093E+03	-1.412805084E+04	+0	+0
+1.272554320E+03	-1.409619759E+04	+0	+0
+1.269208254E+03	-1.406445432E+04	+0	+0
+1.265977349E+03	-1.403333296E+04	+0	+0
+1.262497412E+03	-1.400143069E+04	+0	+0
+1.259115233E+03	-1.397016813E+04	+0	+0
+1.255960266E+03	-1.393856022E+04	+0	+0
+1.252440118E+03	-1.390707757E+04	+0	+0
+1.248955527E+03	-1.387556687E+04	+0	+0
+1.245831072E+03	-1.384502441E+04	+0	+0
