# Supplementary material for: Optical and Electrical Characterization of Biocompatible Polymeric Lines for Hemodialysis Applications
Source: Materials (Basel). 2018 Mar 16;11(3):438. doi: 10.3390/ma11030438 (PMC5873017; doi:10.3390/ma11030438)
Supplement: Supplementary file 1 [file materials-11-00438-s001.zip › Data_for upload/EIS/Raw_Data/BB_5_3.csv]

+2.539066638E+03	-2.610647524E+04	+0	+0
+2.527524210E+03	-2.599309398E+04	+0	+0
+2.515645362E+03	-2.588134881E+04	+0	+0
+2.500755978E+03	-2.574841485E+04	+0	+0
+2.488285134E+03	-2.563103569E+04	+0	+0
+2.476245850E+03	-2.551805849E+04	+0	+0
+2.463755067E+03	-2.540323032E+04	+0	+0
+2.451487780E+03	-2.529080453E+04	+0	+0
+2.440173544E+03	-2.518444422E+04	+0	+0
+2.431051384E+03	-2.509311773E+04	+0	+0
+2.418636020E+03	-2.497896117E+04	+0	+0
+2.405786879E+03	-2.486465050E+04	+0	+0
+2.393344920E+03	-2.474763450E+04	+0	+0
+2.381035418E+03	-2.463045620E+04	+0	+0
+2.369691830E+03	-2.452090492E+04	+0	+0
+2.358317259E+03	-2.441486040E+04	+0	+0
+2.347150306E+03	-2.430958805E+04	+0	+0
+2.336301952E+03	-2.420568318E+04	+0	+0
+2.325335831E+03	-2.410225638E+04	+0	+0
+2.314749867E+03	-2.400140798E+04	+0	+0
+2.304453131E+03	-2.390267815E+04	+0	+0
+2.294057056E+03	-2.380430641E+04	+0	+0
+2.283693263E+03	-2.370592441E+04	+0	+0
+2.272871231E+03	-2.360809093E+04	+0	+0
+2.262681540E+03	-2.350985835E+04	+0	+0
+2.252676097E+03	-2.341301116E+04	+0	+0
+2.242409310E+03	-2.331758571E+04	+0	+0
+2.232611469E+03	-2.322503834E+04	+0	+0
+2.222374437E+03	-2.313195936E+04	+0	+0
+2.212372535E+03	-2.304101577E+04	+0	+0
+2.202466895E+03	-2.294979277E+04	+0	+0
+2.192141613E+03	-2.285846554E+04	+0	+0
+2.182260262E+03	-2.276773408E+04	+0	+0
+2.172520849E+03	-2.267802580E+04	+0	+0
+2.162801625E+03	-2.258825022E+04	+0	+0
+2.153304870E+03	-2.249882605E+04	+0	+0
+2.143688901E+03	-2.241031032E+04	+0	+0
+2.134100485E+03	-2.232225430E+04	+0	+0
+2.124598040E+03	-2.223514337E+04	+0	+0
+2.115593535E+03	-2.214918165E+04	+0	+0
+2.106610551E+03	-2.206435540E+04	+0	+0
+2.097436062E+03	-2.198132882E+04	+0	+0
+2.088565601E+03	-2.189962796E+04	+0	+0
+2.079545165E+03	-2.181744115E+04	+0	+0
+2.071079243E+03	-2.173473611E+04	+0	+0
+2.062045949E+03	-2.165318459E+04	+0	+0
+2.053468878E+03	-2.157208495E+04	+0	+0
+2.044742298E+03	-2.149213885E+04	+0	+0
+2.036285732E+03	-2.141278419E+04	+0	+0
+2.027955900E+03	-2.133387629E+04	+0	+0
+2.019349998E+03	-2.125537780E+04	+0	+0
+2.011097466E+03	-2.117678201E+04	+0	+0
+2.002418210E+03	-2.109927126E+04	+0	+0
+1.993891609E+03	-2.102337214E+04	+0	+0
+1.986171166E+03	-2.094833332E+04	+0	+0
+1.978044375E+03	-2.087374226E+04	+0	+0
+1.970028521E+03	-2.079952023E+04	+0	+0
+1.962254164E+03	-2.072522025E+04	+0	+0
+1.954426490E+03	-2.065198478E+04	+0	+0
+1.946773255E+03	-2.057899188E+04	+0	+0
+1.938614151E+03	-2.050622556E+04	+0	+0
+1.930892213E+03	-2.043390175E+04	+0	+0
+1.923336750E+03	-2.036198395E+04	+0	+0
+1.916058696E+03	-2.029083428E+04	+0	+0
+1.908481083E+03	-2.022020917E+04	+0	+0
+1.901380155E+03	-2.015041800E+04	+0	+0
+1.893793451E+03	-2.008118550E+04	+0	+0
+1.886585033E+03	-2.001287843E+04	+0	+0
+1.879026506E+03	-1.994492599E+04	+0	+0
+1.872171344E+03	-1.987693778E+04	+0	+0
+1.864647760E+03	-1.980963655E+04	+0	+0
+1.857462582E+03	-1.974274455E+04	+0	+0
+1.850512037E+03	-1.967653358E+04	+0	+0
+1.843419217E+03	-1.961028858E+04	+0	+0
+1.836522310E+03	-1.954476609E+04	+0	+0
+1.829383582E+03	-1.948000206E+04	+0	+0
+1.822423202E+03	-1.941569967E+04	+0	+0
+1.815522240E+03	-1.935230108E+04	+0	+0
+1.808724685E+03	-1.928907457E+04	+0	+0
+1.801686520E+03	-1.922645076E+04	+0	+0
+1.795081129E+03	-1.916392519E+04	+0	+0
+1.788337731E+03	-1.910157435E+04	+0	+0
+1.782115437E+03	-1.903954677E+04	+0	+0
+1.775533926E+03	-1.897781995E+04	+0	+0
+1.769127438E+03	-1.891696402E+04	+0	+0
+1.762682420E+03	-1.885606233E+04	+0	+0
+1.756517447E+03	-1.879618367E+04	+0	+0
+1.750075507E+03	-1.873657165E+04	+0	+0
+1.743613710E+03	-1.867730967E+04	+0	+0
+1.737641256E+03	-1.861828405E+04	+0	+0
+1.731557411E+03	-1.855982547E+04	+0	+0
+1.725311004E+03	-1.850218306E+04	+0	+0
+1.719361751E+03	-1.844478722E+04	+0	+0
+1.713537797E+03	-1.838800399E+04	+0	+0
+1.707647953E+03	-1.833078146E+04	+0	+0
+1.701619534E+03	-1.827346114E+04	+0	+0
+1.695479820E+03	-1.821735490E+04	+0	+0
+1.689679058E+03	-1.816184207E+04	+0	+0
+1.683900379E+03	-1.810665108E+04	+0	+0
+1.677825479E+03	-1.805175701E+04	+0	+0
+1.671891228E+03	-1.799691992E+04	+0	+0
+1.666148127E+03	-1.794265627E+04	+0	+0
+1.660471492E+03	-1.788868017E+04	+0	+0
+1.654617548E+03	-1.783495615E+04	+0	+0
+1.648897689E+03	-1.778181422E+04	+0	+0
+1.643542006E+03	-1.772882862E+04	+0	+0
+1.638004459E+03	-1.767613153E+04	+0	+0
+1.632612961E+03	-1.762357353E+04	+0	+0
+1.627334177E+03	-1.757162335E+04	+0	+0
+1.622145116E+03	-1.752004574E+04	+0	+0
+1.616754202E+03	-1.746897268E+04	+0	+0
+1.611583741E+03	-1.741793482E+04	+0	+0
+1.606041492E+03	-1.736733922E+04	+0	+0
+1.600744911E+03	-1.731662697E+04	+0	+0
+1.595147364E+03	-1.726680449E+04	+0	+0
+1.589956163E+03	-1.721721552E+04	+0	+0
+1.584845475E+03	-1.716807006E+04	+0	+0
+1.579813379E+03	-1.711909740E+04	+0	+0
+1.574319713E+03	-1.707016609E+04	+0	+0
+1.569379488E+03	-1.702186682E+04	+0	+0
+1.564357731E+03	-1.697375581E+04	+0	+0
+1.559288003E+03	-1.692592854E+04	+0	+0
+1.554222517E+03	-1.687839517E+04	+0	+0
+1.549084586E+03	-1.683073999E+04	+0	+0
+1.543832521E+03	-1.678349951E+04	+0	+0
+1.538477350E+03	-1.673691805E+04	+0	+0
+1.533721693E+03	-1.669031682E+04	+0	+0
+1.528993677E+03	-1.664408773E+04	+0	+0
+1.524082565E+03	-1.659825659E+04	+0	+0
+1.519055180E+03	-1.655254936E+04	+0	+0
+1.514284680E+03	-1.650704176E+04	+0	+0
+1.509304678E+03	-1.646176360E+04	+0	+0
+1.504331034E+03	-1.641705024E+04	+0	+0
+1.500001052E+03	-1.637260732E+04	+0	+0
+1.495204561E+03	-1.632791518E+04	+0	+0
+1.490712500E+03	-1.628377247E+04	+0	+0
+1.486055665E+03	-1.624013889E+04	+0	+0
+1.481372243E+03	-1.619660225E+04	+0	+0
+1.476860942E+03	-1.615323248E+04	+0	+0
+1.472327757E+03	-1.611009275E+04	+0	+0
+1.467370235E+03	-1.606731063E+04	+0	+0
+1.462871040E+03	-1.602492219E+04	+0	+0
+1.458146506E+03	-1.598264185E+04	+0	+0
+1.454171434E+03	-1.594052594E+04	+0	+0
+1.450043159E+03	-1.589873281E+04	+0	+0
+1.446254115E+03	-1.585704445E+04	+0	+0
+1.442622928E+03	-1.581592312E+04	+0	+0
+1.438421609E+03	-1.577495960E+04	+0	+0
+1.434304611E+03	-1.573414153E+04	+0	+0
+1.430096406E+03	-1.569379821E+04	+0	+0
+1.425642242E+03	-1.565309018E+04	+0	+0
+1.421163562E+03	-1.561315410E+04	+0	+0
+1.417436243E+03	-1.557336229E+04	+0	+0
+1.413237414E+03	-1.553355254E+04	+0	+0
+1.408938027E+03	-1.549388645E+04	+0	+0
+1.405268039E+03	-1.545451139E+04	+0	+0
+1.402152987E+03	-1.541566944E+04	+0	+0
+1.399027283E+03	-1.537684015E+04	+0	+0
+1.394896254E+03	-1.533827706E+04	+0	+0
+1.390566298E+03	-1.530015977E+04	+0	+0
+1.386735854E+03	-1.526194053E+04	+0	+0
+1.382990428E+03	-1.522354006E+04	+0	+0
+1.379281240E+03	-1.518574499E+04	+0	+0
+1.376048363E+03	-1.514827830E+04	+0	+0
+1.373194157E+03	-1.511098677E+04	+0	+0
+1.369837764E+03	-1.507396130E+04	+0	+0
+1.366122577E+03	-1.503626051E+04	+0	+0
+1.361429368E+03	-1.499940877E+04	+0	+0
+1.357643079E+03	-1.496265642E+04	+0	+0
+1.354232198E+03	-1.492605148E+04	+0	+0
+1.351005304E+03	-1.489043061E+04	+0	+0
+1.348800797E+03	-1.485500374E+04	+0	+0
+1.346314864E+03	-1.481957050E+04	+0	+0
+1.343186542E+03	-1.478464203E+04	+0	+0
+1.340731256E+03	-1.474944380E+04	+0	+0
+1.338218977E+03	-1.471422733E+04	+0	+0
+1.333460766E+03	-1.467950304E+04	+0	+0
+1.334234740E+03	-1.464472570E+04	+0	+0
+1.329965073E+03	-1.461024128E+04	+0	+0
+1.324416198E+03	-1.457574495E+04	+0	+0
+1.324601132E+03	-1.454150098E+04	+0	+0
+1.330638910E+03	-1.450735267E+04	+0	+0
+1.331719841E+03	-1.447345488E+04	+0	+0
+1.332617890E+03	-1.443961239E+04	+0	+0
+1.315002783E+03	-1.440604948E+04	+0	+0
+1.303951924E+03	-1.437259929E+04	+0	+0
+1.296700312E+03	-1.433922214E+04	+0	+0
+1.291635207E+03	-1.430577414E+04	+0	+0
+1.287120611E+03	-1.427293474E+04	+0	+0
+1.282553327E+03	-1.424046810E+04	+0	+0
+1.278711599E+03	-1.420727410E+04	+0	+0
+1.274874301E+03	-1.417475757E+04	+0	+0
+1.270715558E+03	-1.414284166E+04	+0	+0
+1.267185276E+03	-1.411118070E+04	+0	+0
+1.263644824E+03	-1.407931893E+04	+0	+0
+1.259892449E+03	-1.404716216E+04	+0	+0
+1.256823095E+03	-1.401529088E+04	+0	+0
+1.254392838E+03	-1.398449012E+04	+0	+0
+1.251966375E+03	-1.395344929E+04	+0	+0
+1.249811550E+03	-1.392239800E+04	+0	+0
+1.248005267E+03	-1.389114647E+04	+0	+0
