# Supplementary material for: Optical and Electrical Characterization of Biocompatible Polymeric Lines for Hemodialysis Applications
Source: Materials (Basel). 2018 Mar 16;11(3):438. doi: 10.3390/ma11030438 (PMC5873017; doi:10.3390/ma11030438)
Supplement: Supplementary file 1 [file materials-11-00438-s001.zip › Data_for upload/EIS/Raw_Data/BB_5_4.csv]

+2.529427274E+03	-2.616650194E+04	+0	+0
+2.517591779E+03	-2.605027304E+04	+0	+0
+2.504657637E+03	-2.593187343E+04	+0	+0
+2.491017138E+03	-2.580690946E+04	+0	+0
+2.478287863E+03	-2.569023977E+04	+0	+0
+2.466288352E+03	-2.557602128E+04	+0	+0
+2.453873309E+03	-2.546128548E+04	+0	+0
+2.441580172E+03	-2.534791688E+04	+0	+0
+2.429234078E+03	-2.523526806E+04	+0	+0
+2.417203041E+03	-2.512358827E+04	+0	+0
+2.405156644E+03	-2.501329841E+04	+0	+0
+2.393314745E+03	-2.490420674E+04	+0	+0
+2.381699659E+03	-2.479623272E+04	+0	+0
+2.370031308E+03	-2.468593335E+04	+0	+0
+2.358684099E+03	-2.457785947E+04	+0	+0
+2.347302856E+03	-2.446999156E+04	+0	+0
+2.335918145E+03	-2.436271936E+04	+0	+0
+2.324950984E+03	-2.425934677E+04	+0	+0
+2.313544057E+03	-2.415612477E+04	+0	+0
+2.302980677E+03	-2.405378693E+04	+0	+0
+2.291937924E+03	-2.395211722E+04	+0	+0
+2.281239152E+03	-2.385177801E+04	+0	+0
+2.270564843E+03	-2.375245501E+04	+0	+0
+2.260289122E+03	-2.365478412E+04	+0	+0
+2.250005409E+03	-2.355864528E+04	+0	+0
+2.239802485E+03	-2.346417161E+04	+0	+0
+2.228995148E+03	-2.336917580E+04	+0	+0
+2.220119682E+03	-2.327530105E+04	+0	+0
+2.210227914E+03	-2.318192148E+04	+0	+0
+2.200242867E+03	-2.308843221E+04	+0	+0
+2.190218776E+03	-2.299553538E+04	+0	+0
+2.179976253E+03	-2.290301734E+04	+0	+0
+2.170470128E+03	-2.281235582E+04	+0	+0
+2.160831303E+03	-2.272297337E+04	+0	+0
+2.151206556E+03	-2.263479865E+04	+0	+0
+2.141708182E+03	-2.254646509E+04	+0	+0
+2.132419524E+03	-2.245800473E+04	+0	+0
+2.122801589E+03	-2.237068369E+04	+0	+0
+2.113701650E+03	-2.228401331E+04	+0	+0
+2.104891709E+03	-2.219780394E+04	+0	+0
+2.095820495E+03	-2.211273032E+04	+0	+0
+2.086849066E+03	-2.202838400E+04	+0	+0
+2.078089389E+03	-2.194546031E+04	+0	+0
+2.069370763E+03	-2.186313451E+04	+0	+0
+2.060733300E+03	-2.178090632E+04	+0	+0
+2.052281878E+03	-2.169909345E+04	+0	+0
+2.043897512E+03	-2.161717329E+04	+0	+0
+2.035083368E+03	-2.153542224E+04	+0	+0
+2.026659960E+03	-2.145582718E+04	+0	+0
+2.018341634E+03	-2.137622995E+04	+0	+0
+2.009803247E+03	-2.129623561E+04	+0	+0
+2.001787109E+03	-2.121758438E+04	+0	+0
+1.993328266E+03	-2.114113502E+04	+0	+0
+1.984974469E+03	-2.106505416E+04	+0	+0
+1.977239979E+03	-2.099062622E+04	+0	+0
+1.969394501E+03	-2.091683919E+04	+0	+0
+1.960998947E+03	-2.084255811E+04	+0	+0
+1.953186688E+03	-2.076848810E+04	+0	+0
+1.945359013E+03	-2.069429320E+04	+0	+0
+1.937465105E+03	-2.062121573E+04	+0	+0
+1.929536710E+03	-2.054828162E+04	+0	+0
+1.921974627E+03	-2.047623617E+04	+0	+0
+1.914637199E+03	-2.040434412E+04	+0	+0
+1.907209133E+03	-2.033344608E+04	+0	+0
+1.899673284E+03	-2.026281665E+04	+0	+0
+1.892089727E+03	-2.019287681E+04	+0	+0
+1.884852577E+03	-2.012329553E+04	+0	+0
+1.877550446E+03	-2.005444653E+04	+0	+0
+1.869890883E+03	-1.998574662E+04	+0	+0
+1.862825569E+03	-1.991775663E+04	+0	+0
+1.855342806E+03	-1.985015125E+04	+0	+0
+1.848414822E+03	-1.978337292E+04	+0	+0
+1.841576846E+03	-1.971657127E+04	+0	+0
+1.834602203E+03	-1.965082411E+04	+0	+0
+1.827775766E+03	-1.958531243E+04	+0	+0
+1.820732661E+03	-1.952027102E+04	+0	+0
+1.813931676E+03	-1.945564114E+04	+0	+0
+1.806897202E+03	-1.939207515E+04	+0	+0
+1.800019819E+03	-1.932828023E+04	+0	+0
+1.793134840E+03	-1.926514381E+04	+0	+0
+1.786607111E+03	-1.920252663E+04	+0	+0
+1.780053057E+03	-1.913999657E+04	+0	+0
+1.773642389E+03	-1.907789437E+04	+0	+0
+1.767215435E+03	-1.901629608E+04	+0	+0
+1.760924631E+03	-1.895506926E+04	+0	+0
+1.754389895E+03	-1.889424789E+04	+0	+0
+1.748300775E+03	-1.883380792E+04	+0	+0
+1.741791019E+03	-1.877436503E+04	+0	+0
+1.735580027E+03	-1.871603621E+04	+0	+0
+1.729459619E+03	-1.865669216E+04	+0	+0
+1.723430333E+03	-1.859788562E+04	+0	+0
+1.717323112E+03	-1.853912260E+04	+0	+0
+1.711204885E+03	-1.848040472E+04	+0	+0
+1.704885271E+03	-1.842199297E+04	+0	+0
+1.699223573E+03	-1.836458311E+04	+0	+0
+1.692879887E+03	-1.830706836E+04	+0	+0
+1.686745972E+03	-1.824993748E+04	+0	+0
+1.681158043E+03	-1.819318167E+04	+0	+0
+1.674772166E+03	-1.813761329E+04	+0	+0
+1.669254511E+03	-1.808272103E+04	+0	+0
+1.663184937E+03	-1.802798712E+04	+0	+0
+1.657295197E+03	-1.797316623E+04	+0	+0
+1.651497228E+03	-1.791941052E+04	+0	+0
+1.645720842E+03	-1.786540534E+04	+0	+0
+1.640026545E+03	-1.781190630E+04	+0	+0
+1.634605855E+03	-1.775884399E+04	+0	+0
+1.629172605E+03	-1.770600547E+04	+0	+0
+1.623403129E+03	-1.765347139E+04	+0	+0
+1.617937944E+03	-1.760116882E+04	+0	+0
+1.612482874E+03	-1.754919185E+04	+0	+0
+1.606993663E+03	-1.749805557E+04	+0	+0
+1.601629862E+03	-1.744694328E+04	+0	+0
+1.596207939E+03	-1.739615904E+04	+0	+0
+1.590921364E+03	-1.734565122E+04	+0	+0
+1.585569691E+03	-1.729537061E+04	+0	+0
+1.580402215E+03	-1.724595604E+04	+0	+0
+1.575159423E+03	-1.719625030E+04	+0	+0
+1.570251181E+03	-1.714697450E+04	+0	+0
+1.565136603E+03	-1.709784658E+04	+0	+0
+1.559946261E+03	-1.704887872E+04	+0	+0
+1.555283901E+03	-1.700039635E+04	+0	+0
+1.550313048E+03	-1.695218328E+04	+0	+0
+1.545089751E+03	-1.690509866E+04	+0	+0
+1.540026515E+03	-1.685897800E+04	+0	+0
+1.534903375E+03	-1.681249126E+04	+0	+0
+1.529822976E+03	-1.676611144E+04	+0	+0
+1.524614214E+03	-1.671855561E+04	+0	+0
+1.519728631E+03	-1.667103524E+04	+0	+0
+1.514610735E+03	-1.662381165E+04	+0	+0
+1.510019287E+03	-1.657705633E+04	+0	+0
+1.505308537E+03	-1.653128428E+04	+0	+0
+1.500692985E+03	-1.648552038E+04	+0	+0
+1.495663609E+03	-1.644162635E+04	+0	+0
+1.491157853E+03	-1.639917220E+04	+0	+0
+1.486811081E+03	-1.635834491E+04	+0	+0
+1.481726169E+03	-1.631152078E+04	+0	+0
+1.477163372E+03	-1.626822833E+04	+0	+0
+1.472415291E+03	-1.622456156E+04	+0	+0
+1.468057397E+03	-1.618101280E+04	+0	+0
+1.463267744E+03	-1.613718716E+04	+0	+0
+1.458608411E+03	-1.609385566E+04	+0	+0
+1.454109586E+03	-1.605212723E+04	+0	+0
+1.449526816E+03	-1.601008056E+04	+0	+0
+1.445551559E+03	-1.596762859E+04	+0	+0
+1.441083672E+03	-1.592560263E+04	+0	+0
+1.436854139E+03	-1.588420023E+04	+0	+0
+1.432838912E+03	-1.584315583E+04	+0	+0
+1.428647088E+03	-1.580240441E+04	+0	+0
+1.424294582E+03	-1.576105231E+04	+0	+0
+1.420081079E+03	-1.572061497E+04	+0	+0
+1.415476529E+03	-1.567989591E+04	+0	+0
+1.410917537E+03	-1.563970985E+04	+0	+0
+1.406524333E+03	-1.559981854E+04	+0	+0
+1.402524313E+03	-1.555989001E+04	+0	+0
+1.398414219E+03	-1.552053770E+04	+0	+0
+1.394306357E+03	-1.548094061E+04	+0	+0
+1.390374245E+03	-1.544139857E+04	+0	+0
+1.386359717E+03	-1.540242636E+04	+0	+0
+1.382530862E+03	-1.536449633E+04	+0	+0
+1.378463400E+03	-1.532662746E+04	+0	+0
+1.374470760E+03	-1.528821114E+04	+0	+0
+1.370454677E+03	-1.524980187E+04	+0	+0
+1.366577260E+03	-1.521149074E+04	+0	+0
+1.362467661E+03	-1.517405191E+04	+0	+0
+1.358784317E+03	-1.513715596E+04	+0	+0
+1.354792187E+03	-1.509906477E+04	+0	+0
+1.350802806E+03	-1.506182300E+04	+0	+0
+1.346778376E+03	-1.502493245E+04	+0	+0
+1.343164340E+03	-1.498840356E+04	+0	+0
+1.339401393E+03	-1.495228375E+04	+0	+0
+1.335748663E+03	-1.491589657E+04	+0	+0
+1.332341288E+03	-1.488017340E+04	+0	+0
+1.328743562E+03	-1.484398220E+04	+0	+0
+1.324692092E+03	-1.480815341E+04	+0	+0
+1.321271874E+03	-1.477262643E+04	+0	+0
+1.317399904E+03	-1.473732429E+04	+0	+0
+1.313346148E+03	-1.470187724E+04	+0	+0
+1.309347805E+03	-1.466697687E+04	+0	+0
+1.305671552E+03	-1.463234024E+04	+0	+0
+1.301845999E+03	-1.459783074E+04	+0	+0
+1.298201793E+03	-1.456355061E+04	+0	+0
+1.294625646E+03	-1.452914084E+04	+0	+0
+1.291522387E+03	-1.449501354E+04	+0	+0
+1.287804571E+03	-1.446129428E+04	+0	+0
+1.284337397E+03	-1.442753777E+04	+0	+0
+1.281103286E+03	-1.439404618E+04	+0	+0
+1.277518354E+03	-1.436042961E+04	+0	+0
+1.274032290E+03	-1.432733878E+04	+0	+0
+1.270495635E+03	-1.429464853E+04	+0	+0
+1.267167272E+03	-1.426209415E+04	+0	+0
+1.263458382E+03	-1.422916144E+04	+0	+0
+1.259999401E+03	-1.419561988E+04	+0	+0
+1.256579081E+03	-1.416270106E+04	+0	+0
+1.253184565E+03	-1.412989811E+04	+0	+0
+1.250007429E+03	-1.409838065E+04	+0	+0
+1.246353377E+03	-1.406698651E+04	+0	+0
+1.243311331E+03	-1.403659461E+04	+0	+0
+1.240477578E+03	-1.400615605E+04	+0	+0
+1.237084596E+03	-1.397525735E+04	+0	+0
+1.233741958E+03	-1.394356495E+04	+0	+0
+1.230549019E+03	-1.391216011E+04	+0	+0
