# Supplementary material for: Optical and Electrical Characterization of Biocompatible Polymeric Lines for Hemodialysis Applications
Source: Materials (Basel). 2018 Mar 16;11(3):438. doi: 10.3390/ma11030438 (PMC5873017; doi:10.3390/ma11030438)
Supplement: Supplementary file 1 [file materials-11-00438-s001.zip › Data_for upload/EIS/Raw_Data/BB_5_5.csv]

+2.518947403E+03	-2.620360474E+04	+0	+0
+2.507748404E+03	-2.609196214E+04	+0	+0
+2.497664705E+03	-2.599049781E+04	+0	+0
+2.482722488E+03	-2.585368703E+04	+0	+0
+2.469417181E+03	-2.573007901E+04	+0	+0
+2.457598315E+03	-2.561558881E+04	+0	+0
+2.444927408E+03	-2.550077844E+04	+0	+0
+2.432694909E+03	-2.538630225E+04	+0	+0
+2.420556677E+03	-2.527315174E+04	+0	+0
+2.408573272E+03	-2.516146529E+04	+0	+0
+2.396711687E+03	-2.505111042E+04	+0	+0
+2.384854173E+03	-2.494140575E+04	+0	+0
+2.373476967E+03	-2.483289537E+04	+0	+0
+2.361924329E+03	-2.472541492E+04	+0	+0
+2.351082219E+03	-2.461874574E+04	+0	+0
+2.339835318E+03	-2.451341933E+04	+0	+0
+2.328730542E+03	-2.440841471E+04	+0	+0
+2.317837913E+03	-2.430334156E+04	+0	+0
+2.307054886E+03	-2.419994233E+04	+0	+0
+2.296066941E+03	-2.409798203E+04	+0	+0
+2.285472820E+03	-2.399629214E+04	+0	+0
+2.274547753E+03	-2.389635268E+04	+0	+0
+2.264150289E+03	-2.379765330E+04	+0	+0
+2.253861707E+03	-2.369979939E+04	+0	+0
+2.243622881E+03	-2.360371224E+04	+0	+0
+2.233423018E+03	-2.350584358E+04	+0	+0
+2.224792822E+03	-2.341046139E+04	+0	+0
+2.213031906E+03	-2.331480060E+04	+0	+0
+2.202885881E+03	-2.322083012E+04	+0	+0
+2.193311591E+03	-2.312792714E+04	+0	+0
+2.183322251E+03	-2.303547859E+04	+0	+0
+2.173243852E+03	-2.294403052E+04	+0	+0
+2.163606053E+03	-2.285262056E+04	+0	+0
+2.154104296E+03	-2.276294732E+04	+0	+0
+2.144440001E+03	-2.267332766E+04	+0	+0
+2.134837514E+03	-2.258356514E+04	+0	+0
+2.125665880E+03	-2.249573041E+04	+0	+0
+2.116235289E+03	-2.240852290E+04	+0	+0
+2.106918326E+03	-2.232204678E+04	+0	+0
+2.098005419E+03	-2.223645866E+04	+0	+0
+2.089056974E+03	-2.215126949E+04	+0	+0
+2.080102818E+03	-2.206641221E+04	+0	+0
+2.071222264E+03	-2.198235667E+04	+0	+0
+2.062400860E+03	-2.189938067E+04	+0	+0
+2.053730758E+03	-2.181702498E+04	+0	+0
+2.045328120E+03	-2.173462834E+04	+0	+0
+2.037010767E+03	-2.165339558E+04	+0	+0
+2.028346675E+03	-2.157269161E+04	+0	+0
+2.019987967E+03	-2.149255770E+04	+0	+0
+2.011572908E+03	-2.141313519E+04	+0	+0
+2.003139632E+03	-2.133415916E+04	+0	+0
+1.994968111E+03	-2.125585033E+04	+0	+0
+1.986435732E+03	-2.117855482E+04	+0	+0
+1.978358189E+03	-2.110169335E+04	+0	+0
+1.970675317E+03	-2.102587987E+04	+0	+0
+1.962881934E+03	-2.095090706E+04	+0	+0
+1.954804323E+03	-2.087613452E+04	+0	+0
+1.947036591E+03	-2.080197978E+04	+0	+0
+1.939170841E+03	-2.072792562E+04	+0	+0
+1.931535737E+03	-2.065437129E+04	+0	+0
+1.923543399E+03	-2.058195474E+04	+0	+0
+1.915935731E+03	-2.050913599E+04	+0	+0
+1.908368636E+03	-2.043681649E+04	+0	+0
+1.900962862E+03	-2.036511929E+04	+0	+0
+1.893533772E+03	-2.029511417E+04	+0	+0
+1.886364720E+03	-2.022517590E+04	+0	+0
+1.878981747E+03	-2.015497284E+04	+0	+0
+1.871655874E+03	-2.008542835E+04	+0	+0
+1.864374043E+03	-2.001710862E+04	+0	+0
+1.857428558E+03	-1.995021150E+04	+0	+0
+1.850073309E+03	-1.988156276E+04	+0	+0
+1.842945933E+03	-1.981441826E+04	+0	+0
+1.836178785E+03	-1.974834786E+04	+0	+0
+1.829428943E+03	-1.968308849E+04	+0	+0
+1.822701052E+03	-1.961734719E+04	+0	+0
+1.815694620E+03	-1.955236848E+04	+0	+0
+1.808767008E+03	-1.948759805E+04	+0	+0
+1.801902463E+03	-1.942293716E+04	+0	+0
+1.795115786E+03	-1.935941287E+04	+0	+0
+1.788369326E+03	-1.929636433E+04	+0	+0
+1.781765314E+03	-1.923337939E+04	+0	+0
+1.775270046E+03	-1.917091061E+04	+0	+0
+1.768960979E+03	-1.910902430E+04	+0	+0
+1.762251942E+03	-1.904711254E+04	+0	+0
+1.756002571E+03	-1.898620469E+04	+0	+0
+1.749606772E+03	-1.892608541E+04	+0	+0
+1.743105403E+03	-1.886537892E+04	+0	+0
+1.736982281E+03	-1.880505314E+04	+0	+0
+1.730634434E+03	-1.874541354E+04	+0	+0
+1.724522474E+03	-1.868615808E+04	+0	+0
+1.718888802E+03	-1.862743473E+04	+0	+0
+1.712549324E+03	-1.856951377E+04	+0	+0
+1.706568367E+03	-1.851135116E+04	+0	+0
+1.700432597E+03	-1.845349822E+04	+0	+0
+1.694596293E+03	-1.839594961E+04	+0	+0
+1.688467979E+03	-1.833874285E+04	+0	+0
+1.682482572E+03	-1.828167986E+04	+0	+0
+1.676575150E+03	-1.822556532E+04	+0	+0
+1.670764454E+03	-1.816998173E+04	+0	+0
+1.664766534E+03	-1.811464991E+04	+0	+0
+1.658880479E+03	-1.806051623E+04	+0	+0
+1.652962551E+03	-1.800602434E+04	+0	+0
+1.647165792E+03	-1.795176604E+04	+0	+0
+1.641273073E+03	-1.789747607E+04	+0	+0
+1.635583202E+03	-1.784352857E+04	+0	+0
+1.630050673E+03	-1.779003735E+04	+0	+0
+1.624479469E+03	-1.773695460E+04	+0	+0
+1.618980516E+03	-1.768493081E+04	+0	+0
+1.613690048E+03	-1.763260386E+04	+0	+0
+1.608096046E+03	-1.758060409E+04	+0	+0
+1.602549096E+03	-1.752874529E+04	+0	+0
+1.597218336E+03	-1.747696655E+04	+0	+0
+1.591683817E+03	-1.742590327E+04	+0	+0
+1.586432480E+03	-1.737519112E+04	+0	+0
+1.581269731E+03	-1.732549125E+04	+0	+0
+1.575868215E+03	-1.727664860E+04	+0	+0
+1.570754153E+03	-1.722676057E+04	+0	+0
+1.565655504E+03	-1.717725616E+04	+0	+0
+1.560474272E+03	-1.712816429E+04	+0	+0
+1.555510258E+03	-1.707913961E+04	+0	+0
+1.550655628E+03	-1.703000900E+04	+0	+0
+1.545720956E+03	-1.698238712E+04	+0	+0
+1.540967078E+03	-1.693424874E+04	+0	+0
+1.535721306E+03	-1.688654778E+04	+0	+0
+1.530529270E+03	-1.683961216E+04	+0	+0
+1.525527416E+03	-1.679377859E+04	+0	+0
+1.520138543E+03	-1.674648646E+04	+0	+0
+1.515374400E+03	-1.670009334E+04	+0	+0
+1.510324342E+03	-1.665354923E+04	+0	+0
+1.505530993E+03	-1.660710608E+04	+0	+0
+1.500844303E+03	-1.656102390E+04	+0	+0
+1.496294768E+03	-1.651537913E+04	+0	+0
+1.491536111E+03	-1.647008421E+04	+0	+0
+1.486704323E+03	-1.642669949E+04	+0	+0
+1.482267914E+03	-1.638182228E+04	+0	+0
+1.477536873E+03	-1.633715253E+04	+0	+0
+1.472832836E+03	-1.629384806E+04	+0	+0
+1.468349184E+03	-1.624976856E+04	+0	+0
+1.463865938E+03	-1.620612899E+04	+0	+0
+1.459221152E+03	-1.616277019E+04	+0	+0
+1.454556613E+03	-1.611871104E+04	+0	+0
+1.449969415E+03	-1.607575279E+04	+0	+0
+1.445323568E+03	-1.603370189E+04	+0	+0
+1.441464045E+03	-1.599215447E+04	+0	+0
+1.437158623E+03	-1.595017500E+04	+0	+0
+1.432659511E+03	-1.590750963E+04	+0	+0
+1.428666118E+03	-1.586589697E+04	+0	+0
+1.424496420E+03	-1.582445765E+04	+0	+0
+1.419966842E+03	-1.578359096E+04	+0	+0
+1.415857550E+03	-1.574256905E+04	+0	+0
+1.411432937E+03	-1.570218433E+04	+0	+0
+1.406765154E+03	-1.566171531E+04	+0	+0
+1.402655263E+03	-1.562173529E+04	+0	+0
+1.398378379E+03	-1.558189732E+04	+0	+0
+1.394198756E+03	-1.554221216E+04	+0	+0
+1.390106834E+03	-1.550247786E+04	+0	+0
+1.386233474E+03	-1.546302180E+04	+0	+0
+1.382149078E+03	-1.542369581E+04	+0	+0
+1.378308175E+03	-1.538516375E+04	+0	+0
+1.374245839E+03	-1.534677387E+04	+0	+0
+1.370422589E+03	-1.530845810E+04	+0	+0
+1.366199281E+03	-1.526999842E+04	+0	+0
+1.362292823E+03	-1.523212102E+04	+0	+0
+1.358553719E+03	-1.519451476E+04	+0	+0
+1.354873192E+03	-1.515670645E+04	+0	+0
+1.350918504E+03	-1.511926333E+04	+0	+0
+1.346736171E+03	-1.508215397E+04	+0	+0
+1.342787514E+03	-1.504529366E+04	+0	+0
+1.339132571E+03	-1.500852748E+04	+0	+0
+1.335477932E+03	-1.497135080E+04	+0	+0
+1.331954694E+03	-1.493512715E+04	+0	+0
+1.328421763E+03	-1.489898144E+04	+0	+0
+1.325034691E+03	-1.486357530E+04	+0	+0
+1.320980429E+03	-1.482767420E+04	+0	+0
+1.317273844E+03	-1.479195087E+04	+0	+0
+1.313701928E+03	-1.475651123E+04	+0	+0
+1.309808185E+03	-1.472208504E+04	+0	+0
+1.305918700E+03	-1.468708271E+04	+0	+0
+1.302079638E+03	-1.465200815E+04	+0	+0
+1.298288933E+03	-1.461597678E+04	+0	+0
+1.294591414E+03	-1.458149435E+04	+0	+0
+1.291113376E+03	-1.454721026E+04	+0	+0
+1.288062124E+03	-1.451335857E+04	+0	+0
+1.284544512E+03	-1.448026341E+04	+0	+0
+1.281228446E+03	-1.444714491E+04	+0	+0
+1.277992520E+03	-1.441316241E+04	+0	+0
+1.274369274E+03	-1.437796253E+04	+0	+0
+1.271006092E+03	-1.434324455E+04	+0	+0
+1.267068495E+03	-1.430947907E+04	+0	+0
+1.263516506E+03	-1.427727559E+04	+0	+0
+1.260179023E+03	-1.424557023E+04	+0	+0
+1.256677892E+03	-1.421391602E+04	+0	+0
+1.253288873E+03	-1.418279322E+04	+0	+0
+1.250206313E+03	-1.415160968E+04	+0	+0
+1.247060191E+03	-1.411958557E+04	+0	+0
+1.243454854E+03	-1.408782874E+04	+0	+0
+1.240009111E+03	-1.405648240E+04	+0	+0
+1.237370037E+03	-1.402520469E+04	+0	+0
+1.233935792E+03	-1.399374507E+04	+0	+0
+1.230497908E+03	-1.396201113E+04	+0	+0
+1.227505330E+03	-1.393067095E+04	+0	+0
