# Supplementary material for: Optical and Electrical Characterization of Biocompatible Polymeric Lines for Hemodialysis Applications
Source: Materials (Basel). 2018 Mar 16;11(3):438. doi: 10.3390/ma11030438 (PMC5873017; doi:10.3390/ma11030438)
Supplement: Supplementary file 1 [file materials-11-00438-s001.zip › Data_for upload/EIS/Raw_Data/BE_1_1.csv]

+2.422374202E+03	-2.928571101E+04	+0	+0
+2.409059307E+03	-2.915059831E+04	+0	+0
+2.395392465E+03	-2.901723457E+04	+0	+0
+2.381961032E+03	-2.888468600E+04	+0	+0
+2.368487743E+03	-2.875397671E+04	+0	+0
+2.355958402E+03	-2.862696694E+04	+0	+0
+2.342883972E+03	-2.849796821E+04	+0	+0
+2.330158269E+03	-2.837099963E+04	+0	+0
+2.317449693E+03	-2.824424331E+04	+0	+0
+2.304518625E+03	-2.811829380E+04	+0	+0
+2.291938497E+03	-2.799356384E+04	+0	+0
+2.279363006E+03	-2.787064526E+04	+0	+0
+2.267310106E+03	-2.774992249E+04	+0	+0
+2.255319337E+03	-2.762972344E+04	+0	+0
+2.243771616E+03	-2.751070634E+04	+0	+0
+2.231577180E+03	-2.739270817E+04	+0	+0
+2.219808117E+03	-2.727559145E+04	+0	+0
+2.208246851E+03	-2.715934406E+04	+0	+0
+2.195791168E+03	-2.704315474E+04	+0	+0
+2.184175916E+03	-2.692867350E+04	+0	+0
+2.173081553E+03	-2.681538106E+04	+0	+0
+2.162134043E+03	-2.670374189E+04	+0	+0
+2.151266987E+03	-2.659289303E+04	+0	+0
+2.140339377E+03	-2.648301752E+04	+0	+0
+2.129495291E+03	-2.637426767E+04	+0	+0
+2.118705092E+03	-2.626640336E+04	+0	+0
+2.107514605E+03	-2.615922883E+04	+0	+0
+2.097266688E+03	-2.605267067E+04	+0	+0
+2.086798901E+03	-2.594762439E+04	+0	+0
+2.076016642E+03	-2.584313015E+04	+0	+0
+2.065862309E+03	-2.574011405E+04	+0	+0
+2.055161159E+03	-2.563754289E+04	+0	+0
+2.044852241E+03	-2.553594152E+04	+0	+0
+2.034905809E+03	-2.543486664E+04	+0	+0
+2.024435266E+03	-2.533516144E+04	+0	+0
+2.014959589E+03	-2.523627077E+04	+0	+0
+2.004970405E+03	-2.513792760E+04	+0	+0
+1.995326598E+03	-2.504036267E+04	+0	+0
+1.985495188E+03	-2.494387393E+04	+0	+0
+1.975991215E+03	-2.484849104E+04	+0	+0
+1.966598492E+03	-2.475384121E+04	+0	+0
+1.957409976E+03	-2.465879585E+04	+0	+0
+1.948213259E+03	-2.456464853E+04	+0	+0
+1.938746680E+03	-2.447199753E+04	+0	+0
+1.929699456E+03	-2.437922522E+04	+0	+0
+1.921140720E+03	-2.428759136E+04	+0	+0
+1.912188964E+03	-2.419682153E+04	+0	+0
+1.903257254E+03	-2.410673083E+04	+0	+0
+1.894251892E+03	-2.401738589E+04	+0	+0
+1.885902614E+03	-2.392858499E+04	+0	+0
+1.877173264E+03	-2.384045947E+04	+0	+0
+1.868459453E+03	-2.375300455E+04	+0	+0
+1.859576667E+03	-2.366644896E+04	+0	+0
+1.851348666E+03	-2.358034662E+04	+0	+0
+1.843256390E+03	-2.349542147E+04	+0	+0
+1.835072282E+03	-2.341046464E+04	+0	+0
+1.826695373E+03	-2.332652005E+04	+0	+0
+1.818433942E+03	-2.324271653E+04	+0	+0
+1.809832193E+03	-2.316010116E+04	+0	+0
+1.801543309E+03	-2.307753360E+04	+0	+0
+1.793421349E+03	-2.299602196E+04	+0	+0
+1.785512086E+03	-2.291515829E+04	+0	+0
+1.777391271E+03	-2.283507402E+04	+0	+0
+1.769441918E+03	-2.275573123E+04	+0	+0
+1.761812349E+03	-2.267692203E+04	+0	+0
+1.754125194E+03	-2.259815057E+04	+0	+0
+1.746494139E+03	-2.252053719E+04	+0	+0
+1.739122894E+03	-2.244291935E+04	+0	+0
+1.731291521E+03	-2.236603530E+04	+0	+0
+1.724273076E+03	-2.229002294E+04	+0	+0
+1.716712203E+03	-2.221431605E+04	+0	+0
+1.709486703E+03	-2.213959219E+04	+0	+0
+1.702327302E+03	-2.206489728E+04	+0	+0
+1.694873597E+03	-2.199095139E+04	+0	+0
+1.688078639E+03	-2.191778147E+04	+0	+0
+1.680837767E+03	-2.184416409E+04	+0	+0
+1.673797543E+03	-2.177203073E+04	+0	+0
+1.666222818E+03	-2.170035291E+04	+0	+0
+1.659709817E+03	-2.162925750E+04	+0	+0
+1.652791737E+03	-2.155834013E+04	+0	+0
+1.646189492E+03	-2.148806577E+04	+0	+0
+1.639153019E+03	-2.141817337E+04	+0	+0
+1.632953658E+03	-2.134876829E+04	+0	+0
+1.625652248E+03	-2.127943249E+04	+0	+0
+1.619020055E+03	-2.121090628E+04	+0	+0
+1.612109613E+03	-2.114288571E+04	+0	+0
+1.605562994E+03	-2.107539845E+04	+0	+0
+1.598960048E+03	-2.100827479E+04	+0	+0
+1.592795591E+03	-2.094141187E+04	+0	+0
+1.586175380E+03	-2.087518667E+04	+0	+0
+1.579533444E+03	-2.080956171E+04	+0	+0
+1.573263318E+03	-2.074436320E+04	+0	+0
+1.566823623E+03	-2.067953949E+04	+0	+0
+1.560639584E+03	-2.061469688E+04	+0	+0
+1.554364529E+03	-2.055050778E+04	+0	+0
+1.548077386E+03	-2.048713624E+04	+0	+0
+1.542247829E+03	-2.042342073E+04	+0	+0
+1.536579758E+03	-2.036088164E+04	+0	+0
+1.530363122E+03	-2.029871440E+04	+0	+0
+1.524381824E+03	-2.023640555E+04	+0	+0
+1.518566284E+03	-2.017481403E+04	+0	+0
+1.512912604E+03	-2.011352776E+04	+0	+0
+1.506837489E+03	-2.005268831E+04	+0	+0
+1.501204513E+03	-1.999205507E+04	+0	+0
+1.495393633E+03	-1.993190597E+04	+0	+0
+1.489278299E+03	-1.987227818E+04	+0	+0
+1.483468201E+03	-1.981319502E+04	+0	+0
+1.477633398E+03	-1.975408003E+04	+0	+0
+1.472077102E+03	-1.969568558E+04	+0	+0
+1.466506217E+03	-1.963759348E+04	+0	+0
+1.460774095E+03	-1.957995520E+04	+0	+0
+1.455159971E+03	-1.952248093E+04	+0	+0
+1.449838338E+03	-1.946527755E+04	+0	+0
+1.444336248E+03	-1.940874164E+04	+0	+0
+1.438565518E+03	-1.935229253E+04	+0	+0
+1.433080665E+03	-1.929669872E+04	+0	+0
+1.427565139E+03	-1.924075360E+04	+0	+0
+1.422132397E+03	-1.918519200E+04	+0	+0
+1.417211916E+03	-1.913002587E+04	+0	+0
+1.412069351E+03	-1.907525704E+04	+0	+0
+1.406747806E+03	-1.902099101E+04	+0	+0
+1.401802905E+03	-1.896696052E+04	+0	+0
+1.396576182E+03	-1.891318469E+04	+0	+0
+1.391616503E+03	-1.885939123E+04	+0	+0
+1.386626501E+03	-1.880624993E+04	+0	+0
+1.381577547E+03	-1.875308368E+04	+0	+0
+1.376530596E+03	-1.870090899E+04	+0	+0
+1.371661375E+03	-1.864879365E+04	+0	+0
+1.366824538E+03	-1.859705965E+04	+0	+0
+1.362007423E+03	-1.854552459E+04	+0	+0
+1.357051532E+03	-1.849437225E+04	+0	+0
+1.352194242E+03	-1.844376053E+04	+0	+0
+1.347153643E+03	-1.839316850E+04	+0	+0
+1.342347194E+03	-1.834288009E+04	+0	+0
+1.337418771E+03	-1.829287287E+04	+0	+0
+1.332815650E+03	-1.824383914E+04	+0	+0
+1.327900415E+03	-1.819427786E+04	+0	+0
+1.323539643E+03	-1.814529117E+04	+0	+0
+1.318975491E+03	-1.809665475E+04	+0	+0
+1.314059902E+03	-1.804763572E+04	+0	+0
+1.309346849E+03	-1.799977069E+04	+0	+0
+1.304689078E+03	-1.795178659E+04	+0	+0
+1.300114008E+03	-1.790414311E+04	+0	+0
+1.295759603E+03	-1.785633897E+04	+0	+0
+1.291492083E+03	-1.780958809E+04	+0	+0
+1.287080588E+03	-1.776225636E+04	+0	+0
+1.282664453E+03	-1.771583290E+04	+0	+0
+1.278168576E+03	-1.766932291E+04	+0	+0
+1.273857196E+03	-1.762315291E+04	+0	+0
+1.269598884E+03	-1.757778427E+04	+0	+0
+1.265042394E+03	-1.753204303E+04	+0	+0
+1.260919542E+03	-1.748659197E+04	+0	+0
+1.256359966E+03	-1.744194419E+04	+0	+0
+1.252209245E+03	-1.739744530E+04	+0	+0
+1.247908966E+03	-1.735265739E+04	+0	+0
+1.243875237E+03	-1.730819418E+04	+0	+0
+1.239606516E+03	-1.726436338E+04	+0	+0
+1.235295581E+03	-1.722064767E+04	+0	+0
+1.231317665E+03	-1.717731175E+04	+0	+0
+1.227114805E+03	-1.713425930E+04	+0	+0
+1.222719174E+03	-1.709108359E+04	+0	+0
+1.218496452E+03	-1.704801496E+04	+0	+0
+1.214553055E+03	-1.700565368E+04	+0	+0
+1.210365460E+03	-1.696322658E+04	+0	+0
+1.206374007E+03	-1.692124909E+04	+0	+0
+1.202295096E+03	-1.687953242E+04	+0	+0
+1.198208470E+03	-1.683770956E+04	+0	+0
+1.194240674E+03	-1.679616293E+04	+0	+0
+1.190458981E+03	-1.675458611E+04	+0	+0
+1.186818602E+03	-1.671338780E+04	+0	+0
+1.183022592E+03	-1.667263158E+04	+0	+0
+1.179426977E+03	-1.663222943E+04	+0	+0
+1.175249910E+03	-1.659177375E+04	+0	+0
+1.171653811E+03	-1.655147686E+04	+0	+0
+1.167889492E+03	-1.651128863E+04	+0	+0
+1.164487116E+03	-1.647166184E+04	+0	+0
+1.160491124E+03	-1.643234451E+04	+0	+0
+1.156697539E+03	-1.639300980E+04	+0	+0
+1.152842064E+03	-1.635369186E+04	+0	+0
+1.149181375E+03	-1.631501017E+04	+0	+0
+1.145739818E+03	-1.627607960E+04	+0	+0
+1.142058941E+03	-1.623793587E+04	+0	+0
+1.138546286E+03	-1.619983706E+04	+0	+0
+1.134702326E+03	-1.616188014E+04	+0	+0
+1.131521727E+03	-1.612372871E+04	+0	+0
+1.128080236E+03	-1.608655514E+04	+0	+0
+1.124349600E+03	-1.604906621E+04	+0	+0
+1.120617376E+03	-1.601175504E+04	+0	+0
+1.117276199E+03	-1.597458211E+04	+0	+0
+1.113711479E+03	-1.593771031E+04	+0	+0
+1.110016303E+03	-1.590084735E+04	+0	+0
+1.106721118E+03	-1.586432048E+04	+0	+0
+1.103101623E+03	-1.582819072E+04	+0	+0
+1.099881813E+03	-1.579191652E+04	+0	+0
+1.096514967E+03	-1.575563302E+04	+0	+0
+1.093220317E+03	-1.571983263E+04	+0	+0
+1.090013377E+03	-1.568393442E+04	+0	+0
+1.086547919E+03	-1.564872216E+04	+0	+0
+1.083142738E+03	-1.561360541E+04	+0	+0
+1.080153057E+03	-1.557825878E+04	+0	+0
+1.076995013E+03	-1.554331975E+04	+0	+0
