# Supplementary material for: Optical and Electrical Characterization of Biocompatible Polymeric Lines for Hemodialysis Applications
Source: Materials (Basel). 2018 Mar 16;11(3):438. doi: 10.3390/ma11030438 (PMC5873017; doi:10.3390/ma11030438)
Supplement: Supplementary file 1 [file materials-11-00438-s001.zip › Data_for upload/EIS/Raw_Data/BE_1_2.csv]

+2.331288440E+03	-2.957402582E+04	+0	+0
+2.318524967E+03	-2.943674884E+04	+0	+0
+2.305409152E+03	-2.930101469E+04	+0	+0
+2.292544494E+03	-2.916665469E+04	+0	+0
+2.279648026E+03	-2.903350764E+04	+0	+0
+2.267265802E+03	-2.890273976E+04	+0	+0
+2.254341448E+03	-2.877169448E+04	+0	+0
+2.242453790E+03	-2.864195949E+04	+0	+0
+2.230043854E+03	-2.851340888E+04	+0	+0
+2.218066506E+03	-2.838681626E+04	+0	+0
+2.206069444E+03	-2.826116586E+04	+0	+0
+2.194028272E+03	-2.813599658E+04	+0	+0
+2.182881456E+03	-2.801258478E+04	+0	+0
+2.171274596E+03	-2.789017061E+04	+0	+0
+2.160301080E+03	-2.776912577E+04	+0	+0
+2.149188798E+03	-2.764882389E+04	+0	+0
+2.137633556E+03	-2.752990967E+04	+0	+0
+2.126631132E+03	-2.741179868E+04	+0	+0
+2.115819844E+03	-2.729495144E+04	+0	+0
+2.105207497E+03	-2.717914631E+04	+0	+0
+2.094395745E+03	-2.706450601E+04	+0	+0
+2.083662886E+03	-2.695027079E+04	+0	+0
+2.073550877E+03	-2.683728800E+04	+0	+0
+2.062654432E+03	-2.672537237E+04	+0	+0
+2.052679295E+03	-2.661466069E+04	+0	+0
+2.042341161E+03	-2.650475478E+04	+0	+0
+2.031833243E+03	-2.639596103E+04	+0	+0
+2.022526137E+03	-2.628813508E+04	+0	+0
+2.013165053E+03	-2.618090251E+04	+0	+0
+2.003398359E+03	-2.607471092E+04	+0	+0
+1.993259479E+03	-2.596942099E+04	+0	+0
+1.982972036E+03	-2.586475577E+04	+0	+0
+1.974897739E+03	-2.576159482E+04	+0	+0
+1.966105094E+03	-2.565905608E+04	+0	+0
+1.955836567E+03	-2.555732983E+04	+0	+0
+1.945128730E+03	-2.545657922E+04	+0	+0
+1.934797222E+03	-2.535678963E+04	+0	+0
+1.925684215E+03	-2.525785016E+04	+0	+0
+1.916212035E+03	-2.515941461E+04	+0	+0
+1.906866614E+03	-2.506227568E+04	+0	+0
+1.897209023E+03	-2.496569747E+04	+0	+0
+1.888097306E+03	-2.486937518E+04	+0	+0
+1.879169995E+03	-2.477402088E+04	+0	+0
+1.870520089E+03	-2.467932394E+04	+0	+0
+1.861977050E+03	-2.458568157E+04	+0	+0
+1.853589437E+03	-2.449216327E+04	+0	+0
+1.845302232E+03	-2.439968538E+04	+0	+0
+1.837194881E+03	-2.430816018E+04	+0	+0
+1.828488790E+03	-2.421725262E+04	+0	+0
+1.820227493E+03	-2.412711506E+04	+0	+0
+1.811781248E+03	-2.403714347E+04	+0	+0
+1.803371371E+03	-2.394841344E+04	+0	+0
+1.794965709E+03	-2.386054985E+04	+0	+0
+1.787085715E+03	-2.377324946E+04	+0	+0
+1.779461538E+03	-2.368666737E+04	+0	+0
+1.771397673E+03	-2.360010367E+04	+0	+0
+1.763872090E+03	-2.351480018E+04	+0	+0
+1.756113178E+03	-2.343043284E+04	+0	+0
+1.748536234E+03	-2.334575738E+04	+0	+0
+1.740370238E+03	-2.326266209E+04	+0	+0
+1.732558555E+03	-2.317998568E+04	+0	+0
+1.724572896E+03	-2.309738357E+04	+0	+0
+1.716894756E+03	-2.301591846E+04	+0	+0
+1.709452733E+03	-2.293521905E+04	+0	+0
+1.701786379E+03	-2.285488816E+04	+0	+0
+1.694136589E+03	-2.277510888E+04	+0	+0
+1.687042075E+03	-2.269573653E+04	+0	+0
+1.679707253E+03	-2.261713627E+04	+0	+0
+1.672212927E+03	-2.253916100E+04	+0	+0
+1.665165320E+03	-2.246176298E+04	+0	+0
+1.658538129E+03	-2.238492899E+04	+0	+0
+1.651527524E+03	-2.230849851E+04	+0	+0
+1.644755054E+03	-2.223292483E+04	+0	+0
+1.637693699E+03	-2.215799579E+04	+0	+0
+1.630903121E+03	-2.208360259E+04	+0	+0
+1.624280456E+03	-2.200918004E+04	+0	+0
+1.618097097E+03	-2.193566622E+04	+0	+0
+1.611267567E+03	-2.186246594E+04	+0	+0
+1.604621430E+03	-2.179006313E+04	+0	+0
+1.597964672E+03	-2.171799691E+04	+0	+0
+1.591313581E+03	-2.164697069E+04	+0	+0
+1.584971083E+03	-2.157578334E+04	+0	+0
+1.578377588E+03	-2.150544926E+04	+0	+0
+1.572139535E+03	-2.143531577E+04	+0	+0
+1.565582568E+03	-2.136579006E+04	+0	+0
+1.559232110E+03	-2.129639391E+04	+0	+0
+1.552548202E+03	-2.122805141E+04	+0	+0
+1.546327920E+03	-2.115972888E+04	+0	+0
+1.540087665E+03	-2.109194337E+04	+0	+0
+1.533651356E+03	-2.102447680E+04	+0	+0
+1.527709621E+03	-2.095750046E+04	+0	+0
+1.521174177E+03	-2.089129761E+04	+0	+0
+1.515476682E+03	-2.082512546E+04	+0	+0
+1.509347955E+03	-2.076001796E+04	+0	+0
+1.503481049E+03	-2.069502926E+04	+0	+0
+1.497265534E+03	-2.063006721E+04	+0	+0
+1.491418501E+03	-2.056621558E+04	+0	+0
+1.485900586E+03	-2.050253702E+04	+0	+0
+1.480209946E+03	-2.043881872E+04	+0	+0
+1.474279863E+03	-2.037570129E+04	+0	+0
+1.468632237E+03	-2.031340134E+04	+0	+0
+1.463169779E+03	-2.025103563E+04	+0	+0
+1.457525725E+03	-2.018992474E+04	+0	+0
+1.451930155E+03	-2.012843253E+04	+0	+0
+1.446472662E+03	-2.006717984E+04	+0	+0
+1.440731370E+03	-2.000687099E+04	+0	+0
+1.434934901E+03	-1.994669949E+04	+0	+0
+1.429567591E+03	-1.988666508E+04	+0	+0
+1.424280945E+03	-1.982750826E+04	+0	+0
+1.418736269E+03	-1.976857256E+04	+0	+0
+1.413333974E+03	-1.970992707E+04	+0	+0
+1.408079393E+03	-1.965186248E+04	+0	+0
+1.402891667E+03	-1.959377352E+04	+0	+0
+1.397412112E+03	-1.953628857E+04	+0	+0
+1.391911701E+03	-1.947930720E+04	+0	+0
+1.386827166E+03	-1.942234920E+04	+0	+0
+1.381238050E+03	-1.936586823E+04	+0	+0
+1.376204781E+03	-1.930949059E+04	+0	+0
+1.371434440E+03	-1.925377681E+04	+0	+0
+1.366741352E+03	-1.919856381E+04	+0	+0
+1.361972611E+03	-1.914321598E+04	+0	+0
+1.356602284E+03	-1.908853714E+04	+0	+0
+1.351772066E+03	-1.903354820E+04	+0	+0
+1.346949306E+03	-1.897916940E+04	+0	+0
+1.342118017E+03	-1.892526037E+04	+0	+0
+1.337368680E+03	-1.887188480E+04	+0	+0
+1.332275034E+03	-1.881851601E+04	+0	+0
+1.327842925E+03	-1.876551045E+04	+0	+0
+1.322872104E+03	-1.871279216E+04	+0	+0
+1.318554475E+03	-1.866107979E+04	+0	+0
+1.313682869E+03	-1.860928412E+04	+0	+0
+1.309198535E+03	-1.855764363E+04	+0	+0
+1.304181936E+03	-1.850669553E+04	+0	+0
+1.300024229E+03	-1.845566371E+04	+0	+0
+1.295391670E+03	-1.840508830E+04	+0	+0
+1.290929647E+03	-1.835480254E+04	+0	+0
+1.286319590E+03	-1.830518248E+04	+0	+0
+1.282018726E+03	-1.825526891E+04	+0	+0
+1.277603540E+03	-1.820568547E+04	+0	+0
+1.272708972E+03	-1.815671121E+04	+0	+0
+1.268169246E+03	-1.810779261E+04	+0	+0
+1.264043691E+03	-1.805922096E+04	+0	+0
+1.259552435E+03	-1.801091229E+04	+0	+0
+1.255304801E+03	-1.796257281E+04	+0	+0
+1.251081354E+03	-1.791497736E+04	+0	+0
+1.247038475E+03	-1.786729027E+04	+0	+0
+1.242583673E+03	-1.782017180E+04	+0	+0
+1.238578737E+03	-1.777289097E+04	+0	+0
+1.234296724E+03	-1.772640788E+04	+0	+0
+1.230437474E+03	-1.767994507E+04	+0	+0
+1.226117143E+03	-1.763395646E+04	+0	+0
+1.221747151E+03	-1.758797845E+04	+0	+0
+1.217664791E+03	-1.754240694E+04	+0	+0
+1.213360729E+03	-1.749728837E+04	+0	+0
+1.209430430E+03	-1.745191373E+04	+0	+0
+1.205353084E+03	-1.740733177E+04	+0	+0
+1.201758865E+03	-1.736293530E+04	+0	+0
+1.197526282E+03	-1.731832284E+04	+0	+0
+1.193223757E+03	-1.727471568E+04	+0	+0
+1.189759590E+03	-1.723095428E+04	+0	+0
+1.185938147E+03	-1.718739973E+04	+0	+0
+1.181863176E+03	-1.714377419E+04	+0	+0
+1.177925567E+03	-1.710110230E+04	+0	+0
+1.174164478E+03	-1.705793531E+04	+0	+0
+1.170221810E+03	-1.701496774E+04	+0	+0
+1.166018082E+03	-1.697252382E+04	+0	+0
+1.162184104E+03	-1.693022442E+04	+0	+0
+1.158659711E+03	-1.688841929E+04	+0	+0
+1.154890210E+03	-1.684643379E+04	+0	+0
+1.151304671E+03	-1.680474085E+04	+0	+0
+1.148051975E+03	-1.676357655E+04	+0	+0
+1.144625166E+03	-1.672208870E+04	+0	+0
+1.140902494E+03	-1.668103907E+04	+0	+0
+1.137051647E+03	-1.664063834E+04	+0	+0
+1.133515100E+03	-1.660001358E+04	+0	+0
+1.130019634E+03	-1.655975496E+04	+0	+0
+1.126099226E+03	-1.652011020E+04	+0	+0
+1.122795541E+03	-1.648009770E+04	+0	+0
+1.118887927E+03	-1.644046819E+04	+0	+0
+1.115226091E+03	-1.640080600E+04	+0	+0
+1.112097164E+03	-1.636186580E+04	+0	+0
+1.108770615E+03	-1.632289588E+04	+0	+0
+1.105280240E+03	-1.628448644E+04	+0	+0
+1.101294894E+03	-1.624571457E+04	+0	+0
+1.098261265E+03	-1.620783328E+04	+0	+0
+1.094982621E+03	-1.616961079E+04	+0	+0
+1.091752302E+03	-1.613193083E+04	+0	+0
+1.088020713E+03	-1.609424766E+04	+0	+0
+1.084695136E+03	-1.605656267E+04	+0	+0
+1.081335364E+03	-1.601924752E+04	+0	+0
+1.077829046E+03	-1.598185836E+04	+0	+0
+1.074316212E+03	-1.594464440E+04	+0	+0
+1.071221097E+03	-1.590819560E+04	+0	+0
+1.067812765E+03	-1.587149531E+04	+0	+0
+1.064486045E+03	-1.583473752E+04	+0	+0
+1.061415150E+03	-1.579842550E+04	+0	+0
+1.058074692E+03	-1.576243278E+04	+0	+0
+1.055104349E+03	-1.572671506E+04	+0	+0
+1.051847607E+03	-1.569080203E+04	+0	+0
+1.048936430E+03	-1.565547968E+04	+0	+0
+1.045950370E+03	-1.561981519E+04	+0	+0
