# Supplementary material for: Optical and Electrical Characterization of Biocompatible Polymeric Lines for Hemodialysis Applications
Source: Materials (Basel). 2018 Mar 16;11(3):438. doi: 10.3390/ma11030438 (PMC5873017; doi:10.3390/ma11030438)
Supplement: Supplementary file 1 [file materials-11-00438-s001.zip › Data_for upload/EIS/Raw_Data/BE_1_3.csv]

+2.280671755E+03	-2.972734781E+04	+0	+0
+2.268433239E+03	-2.958867297E+04	+0	+0
+2.255620398E+03	-2.945172797E+04	+0	+0
+2.243424558E+03	-2.931575440E+04	+0	+0
+2.230694116E+03	-2.918109469E+04	+0	+0
+2.219175727E+03	-2.905033786E+04	+0	+0
+2.206873533E+03	-2.891835652E+04	+0	+0
+2.194228005E+03	-2.878717165E+04	+0	+0
+2.182396626E+03	-2.865730228E+04	+0	+0
+2.170519946E+03	-2.852856321E+04	+0	+0
+2.159342612E+03	-2.840187883E+04	+0	+0
+2.147274808E+03	-2.827602384E+04	+0	+0
+2.136288430E+03	-2.815089334E+04	+0	+0
+2.125023057E+03	-2.802679663E+04	+0	+0
+2.113957124E+03	-2.790448754E+04	+0	+0
+2.103268142E+03	-2.778207555E+04	+0	+0
+2.092150637E+03	-2.766256346E+04	+0	+0
+2.081310874E+03	-2.754339008E+04	+0	+0
+2.070392583E+03	-2.742548591E+04	+0	+0
+2.060002380E+03	-2.730874286E+04	+0	+0
+2.049405286E+03	-2.719273836E+04	+0	+0
+2.039019338E+03	-2.707779963E+04	+0	+0
+2.029388743E+03	-2.696395028E+04	+0	+0
+2.018462390E+03	-2.685160593E+04	+0	+0
+2.008688367E+03	-2.673967866E+04	+0	+0
+1.998688689E+03	-2.662841241E+04	+0	+0
+1.989551875E+03	-2.651949684E+04	+0	+0
+1.978797992E+03	-2.640974989E+04	+0	+0
+1.968805781E+03	-2.630146514E+04	+0	+0
+1.959131218E+03	-2.619450755E+04	+0	+0
+1.949689087E+03	-2.608849342E+04	+0	+0
+1.939729279E+03	-2.598363278E+04	+0	+0
+1.930059851E+03	-2.587879707E+04	+0	+0
+1.921074919E+03	-2.577515353E+04	+0	+0
+1.911477769E+03	-2.567259277E+04	+0	+0
+1.902540449E+03	-2.557106614E+04	+0	+0
+1.893385934E+03	-2.547041803E+04	+0	+0
+1.884659736E+03	-2.537043016E+04	+0	+0
+1.875437931E+03	-2.527134479E+04	+0	+0
+1.866542368E+03	-2.517291180E+04	+0	+0
+1.857694263E+03	-2.507582484E+04	+0	+0
+1.849112766E+03	-2.497915092E+04	+0	+0
+1.840541488E+03	-2.488256134E+04	+0	+0
+1.831835261E+03	-2.478695111E+04	+0	+0
+1.823425953E+03	-2.469207542E+04	+0	+0
+1.815575674E+03	-2.459780505E+04	+0	+0
+1.806843407E+03	-2.450477298E+04	+0	+0
+1.798697892E+03	-2.441221119E+04	+0	+0
+1.790651859E+03	-2.432077723E+04	+0	+0
+1.782451043E+03	-2.423001046E+04	+0	+0
+1.774278698E+03	-2.413945823E+04	+0	+0
+1.766162059E+03	-2.404995418E+04	+0	+0
+1.758297138E+03	-2.396098938E+04	+0	+0
+1.750189519E+03	-2.387276334E+04	+0	+0
+1.742809866E+03	-2.378564762E+04	+0	+0
+1.735182505E+03	-2.369880390E+04	+0	+0
+1.727443429E+03	-2.361275735E+04	+0	+0
+1.719872821E+03	-2.352711014E+04	+0	+0
+1.712099864E+03	-2.344253577E+04	+0	+0
+1.704781115E+03	-2.335797872E+04	+0	+0
+1.696884035E+03	-2.327475877E+04	+0	+0
+1.689091309E+03	-2.319167648E+04	+0	+0
+1.681765885E+03	-2.310968659E+04	+0	+0
+1.674299627E+03	-2.302804836E+04	+0	+0
+1.666918447E+03	-2.294721200E+04	+0	+0
+1.659591507E+03	-2.286675197E+04	+0	+0
+1.652525521E+03	-2.278687438E+04	+0	+0
+1.645710632E+03	-2.270744232E+04	+0	+0
+1.638876375E+03	-2.262905244E+04	+0	+0
+1.631808351E+03	-2.255100725E+04	+0	+0
+1.625178749E+03	-2.247326716E+04	+0	+0
+1.618346607E+03	-2.239650017E+04	+0	+0
+1.612041377E+03	-2.232049895E+04	+0	+0
+1.605121741E+03	-2.224460784E+04	+0	+0
+1.598637186E+03	-2.216979456E+04	+0	+0
+1.591872010E+03	-2.209516342E+04	+0	+0
+1.585454030E+03	-2.202107433E+04	+0	+0
+1.578823722E+03	-2.194739807E+04	+0	+0
+1.572593534E+03	-2.187422994E+04	+0	+0
+1.566140709E+03	-2.180173877E+04	+0	+0
+1.559679209E+03	-2.172986177E+04	+0	+0
+1.553352441E+03	-2.165832334E+04	+0	+0
+1.547229901E+03	-2.158716726E+04	+0	+0
+1.540847158E+03	-2.151649814E+04	+0	+0
+1.534521369E+03	-2.144627083E+04	+0	+0
+1.528171494E+03	-2.137646397E+04	+0	+0
+1.521916396E+03	-2.130792787E+04	+0	+0
+1.516025638E+03	-2.123878721E+04	+0	+0
+1.509747530E+03	-2.117053703E+04	+0	+0
+1.503900863E+03	-2.110279162E+04	+0	+0
+1.497580648E+03	-2.103548303E+04	+0	+0
+1.491547905E+03	-2.096834174E+04	+0	+0
+1.485800092E+03	-2.090213708E+04	+0	+0
+1.480323479E+03	-2.083605204E+04	+0	+0
+1.474401140E+03	-2.077059441E+04	+0	+0
+1.468236539E+03	-2.070540434E+04	+0	+0
+1.462899264E+03	-2.064076071E+04	+0	+0
+1.457612496E+03	-2.057681707E+04	+0	+0
+1.451369814E+03	-2.051304561E+04	+0	+0
+1.445920091E+03	-2.044976290E+04	+0	+0
+1.440440630E+03	-2.038670695E+04	+0	+0
+1.435535603E+03	-2.032401906E+04	+0	+0
+1.429681396E+03	-2.026148920E+04	+0	+0
+1.424204604E+03	-2.019974630E+04	+0	+0
+1.418775897E+03	-2.013845628E+04	+0	+0
+1.413071412E+03	-2.007733207E+04	+0	+0
+1.407687931E+03	-2.001651001E+04	+0	+0
+1.402279770E+03	-1.995623251E+04	+0	+0
+1.397175015E+03	-1.989640873E+04	+0	+0
+1.391964638E+03	-1.983716941E+04	+0	+0
+1.386636180E+03	-1.977801485E+04	+0	+0
+1.381289545E+03	-1.971978302E+04	+0	+0
+1.376180642E+03	-1.966125455E+04	+0	+0
+1.370768482E+03	-1.960331591E+04	+0	+0
+1.365812805E+03	-1.954615380E+04	+0	+0
+1.360663462E+03	-1.948884173E+04	+0	+0
+1.355484835E+03	-1.943176545E+04	+0	+0
+1.350550247E+03	-1.937510825E+04	+0	+0
+1.345508884E+03	-1.931883780E+04	+0	+0
+1.340700042E+03	-1.926295269E+04	+0	+0
+1.336077838E+03	-1.920744053E+04	+0	+0
+1.331131259E+03	-1.915222852E+04	+0	+0
+1.326364707E+03	-1.909724488E+04	+0	+0
+1.321858268E+03	-1.904259674E+04	+0	+0
+1.316992412E+03	-1.898794892E+04	+0	+0
+1.312293240E+03	-1.893435305E+04	+0	+0
+1.307532201E+03	-1.888056548E+04	+0	+0
+1.302557445E+03	-1.882723169E+04	+0	+0
+1.298386254E+03	-1.877453724E+04	+0	+0
+1.293936952E+03	-1.872181638E+04	+0	+0
+1.289380129E+03	-1.866973204E+04	+0	+0
+1.284617306E+03	-1.861805113E+04	+0	+0
+1.280092854E+03	-1.856669053E+04	+0	+0
+1.275743314E+03	-1.851538614E+04	+0	+0
+1.271365359E+03	-1.846420760E+04	+0	+0
+1.267032148E+03	-1.841388384E+04	+0	+0
+1.262633344E+03	-1.836374296E+04	+0	+0
+1.258369063E+03	-1.831350904E+04	+0	+0
+1.253958487E+03	-1.826373911E+04	+0	+0
+1.249469629E+03	-1.821427538E+04	+0	+0
+1.244978355E+03	-1.816505607E+04	+0	+0
+1.240655149E+03	-1.811626823E+04	+0	+0
+1.236200107E+03	-1.806755730E+04	+0	+0
+1.232190199E+03	-1.801899273E+04	+0	+0
+1.227960218E+03	-1.797057806E+04	+0	+0
+1.224325891E+03	-1.792290741E+04	+0	+0
+1.220121988E+03	-1.787566394E+04	+0	+0
+1.216011325E+03	-1.782818793E+04	+0	+0
+1.211664338E+03	-1.778118695E+04	+0	+0
+1.207851293E+03	-1.773428318E+04	+0	+0
+1.203656485E+03	-1.768799011E+04	+0	+0
+1.199773178E+03	-1.764208578E+04	+0	+0
+1.195684509E+03	-1.759613870E+04	+0	+0
+1.191519734E+03	-1.755050078E+04	+0	+0
+1.187577909E+03	-1.750498041E+04	+0	+0
+1.183629462E+03	-1.745977467E+04	+0	+0
+1.179678107E+03	-1.741514986E+04	+0	+0
+1.175885540E+03	-1.737047741E+04	+0	+0
+1.171781134E+03	-1.732676139E+04	+0	+0
+1.167958915E+03	-1.728247605E+04	+0	+0
+1.164431450E+03	-1.723848834E+04	+0	+0
+1.160609957E+03	-1.719454220E+04	+0	+0
+1.156661247E+03	-1.715167422E+04	+0	+0
+1.153137913E+03	-1.710817223E+04	+0	+0
+1.149338065E+03	-1.706524267E+04	+0	+0
+1.145242931E+03	-1.702232153E+04	+0	+0
+1.141614696E+03	-1.697993848E+04	+0	+0
+1.137867645E+03	-1.693771175E+04	+0	+0
+1.134339932E+03	-1.689542581E+04	+0	+0
+1.130942787E+03	-1.685318515E+04	+0	+0
+1.127407228E+03	-1.681135639E+04	+0	+0
+1.124727682E+03	-1.676997960E+04	+0	+0
+1.120920805E+03	-1.672904421E+04	+0	+0
+1.117099466E+03	-1.668794060E+04	+0	+0
+1.113511685E+03	-1.664698965E+04	+0	+0
+1.110125445E+03	-1.660642009E+04	+0	+0
+1.106515571E+03	-1.656655079E+04	+0	+0
+1.102740205E+03	-1.652614924E+04	+0	+0
+1.099284267E+03	-1.648664732E+04	+0	+0
+1.095946245E+03	-1.644685115E+04	+0	+0
+1.092583147E+03	-1.640753167E+04	+0	+0
+1.089078968E+03	-1.636823049E+04	+0	+0
+1.086219189E+03	-1.632954993E+04	+0	+0
+1.082495501E+03	-1.629049566E+04	+0	+0
+1.079301616E+03	-1.625205631E+04	+0	+0
+1.076102899E+03	-1.621367515E+04	+0	+0
+1.072823423E+03	-1.617565261E+04	+0	+0
+1.069374176E+03	-1.613775386E+04	+0	+0
+1.065982196E+03	-1.609985840E+04	+0	+0
+1.062587707E+03	-1.606235945E+04	+0	+0
+1.059201935E+03	-1.602476823E+04	+0	+0
+1.056119037E+03	-1.598727096E+04	+0	+0
+1.052776361E+03	-1.595068535E+04	+0	+0
+1.049516591E+03	-1.591376491E+04	+0	+0
+1.046579612E+03	-1.587682461E+04	+0	+0
+1.043382953E+03	-1.584022136E+04	+0	+0
+1.040419095E+03	-1.580408063E+04	+0	+0
+1.037317209E+03	-1.576784510E+04	+0	+0
+1.034014625E+03	-1.573191694E+04	+0	+0
+1.031059557E+03	-1.569619361E+04	+0	+0
+1.028095731E+03	-1.566056283E+04	+0	+0
