# Supplementary material for: Optical and Electrical Characterization of Biocompatible Polymeric Lines for Hemodialysis Applications
Source: Materials (Basel). 2018 Mar 16;11(3):438. doi: 10.3390/ma11030438 (PMC5873017; doi:10.3390/ma11030438)
Supplement: Supplementary file 1 [file materials-11-00438-s001.zip › Data_for upload/EIS/Raw_Data/BE_1_4.csv]

+2.243031942E+03	-2.981574084E+04	+0	+0
+2.231003093E+03	-2.967585615E+04	+0	+0
+2.218526761E+03	-2.953820649E+04	+0	+0
+2.206462755E+03	-2.940182043E+04	+0	+0
+2.193664288E+03	-2.926605967E+04	+0	+0
+2.181966403E+03	-2.913356903E+04	+0	+0
+2.169759484E+03	-2.899963147E+04	+0	+0
+2.158222375E+03	-2.886788399E+04	+0	+0
+2.146768468E+03	-2.873792477E+04	+0	+0
+2.135139931E+03	-2.860904020E+04	+0	+0
+2.123707584E+03	-2.848142768E+04	+0	+0
+2.112220986E+03	-2.835450266E+04	+0	+0
+2.101213450E+03	-2.822900080E+04	+0	+0
+2.090244719E+03	-2.810504939E+04	+0	+0
+2.079496666E+03	-2.798214865E+04	+0	+0
+2.068925184E+03	-2.786014836E+04	+0	+0
+2.058322328E+03	-2.773927536E+04	+0	+0
+2.047411276E+03	-2.761949065E+04	+0	+0
+2.037151964E+03	-2.750116030E+04	+0	+0
+2.026618974E+03	-2.738363342E+04	+0	+0
+2.016576052E+03	-2.726698162E+04	+0	+0
+2.006164810E+03	-2.715154279E+04	+0	+0
+1.996381939E+03	-2.703734044E+04	+0	+0
+1.986322327E+03	-2.692364120E+04	+0	+0
+1.976430857E+03	-2.681130624E+04	+0	+0
+1.966378836E+03	-2.669975615E+04	+0	+0
+1.956429274E+03	-2.658945590E+04	+0	+0
+1.946668413E+03	-2.647942830E+04	+0	+0
+1.937140678E+03	-2.637095342E+04	+0	+0
+1.927579921E+03	-2.626324217E+04	+0	+0
+1.918101728E+03	-2.615680668E+04	+0	+0
+1.908649571E+03	-2.605101040E+04	+0	+0
+1.899441095E+03	-2.594599938E+04	+0	+0
+1.890239453E+03	-2.584199388E+04	+0	+0
+1.881084234E+03	-2.573887061E+04	+0	+0
+1.872054542E+03	-2.563695235E+04	+0	+0
+1.863067554E+03	-2.553557898E+04	+0	+0
+1.854265976E+03	-2.543498159E+04	+0	+0
+1.845407355E+03	-2.533574562E+04	+0	+0
+1.836798481E+03	-2.523677212E+04	+0	+0
+1.827836400E+03	-2.513844446E+04	+0	+0
+1.819532224E+03	-2.504087756E+04	+0	+0
+1.811180825E+03	-2.494414025E+04	+0	+0
+1.802833677E+03	-2.484793051E+04	+0	+0
+1.794606336E+03	-2.475327472E+04	+0	+0
+1.786427036E+03	-2.465856389E+04	+0	+0
+1.778389814E+03	-2.456510086E+04	+0	+0
+1.770156803E+03	-2.447235984E+04	+0	+0
+1.762651440E+03	-2.438014526E+04	+0	+0
+1.754156167E+03	-2.428856173E+04	+0	+0
+1.746503839E+03	-2.419776921E+04	+0	+0
+1.738377586E+03	-2.410742710E+04	+0	+0
+1.730631745E+03	-2.401810139E+04	+0	+0
+1.722965142E+03	-2.392976620E+04	+0	+0
+1.715639056E+03	-2.384168356E+04	+0	+0
+1.708170378E+03	-2.375491589E+04	+0	+0
+1.700421614E+03	-2.366820028E+04	+0	+0
+1.693171493E+03	-2.358214289E+04	+0	+0
+1.685310790E+03	-2.349705615E+04	+0	+0
+1.677876933E+03	-2.341244392E+04	+0	+0
+1.670611914E+03	-2.332858629E+04	+0	+0
+1.662819353E+03	-2.324524891E+04	+0	+0
+1.655729679E+03	-2.316255046E+04	+0	+0
+1.648554623E+03	-2.308038834E+04	+0	+0
+1.640967725E+03	-2.299925031E+04	+0	+0
+1.634201076E+03	-2.291859241E+04	+0	+0
+1.627207673E+03	-2.283853588E+04	+0	+0
+1.620295464E+03	-2.275860486E+04	+0	+0
+1.613966179E+03	-2.267977661E+04	+0	+0
+1.606927345E+03	-2.260117373E+04	+0	+0
+1.600228081E+03	-2.252344297E+04	+0	+0
+1.593655945E+03	-2.244597771E+04	+0	+0
+1.587112248E+03	-2.236958505E+04	+0	+0
+1.580715260E+03	-2.229346034E+04	+0	+0
+1.574329553E+03	-2.221809227E+04	+0	+0
+1.568028687E+03	-2.214285068E+04	+0	+0
+1.561675601E+03	-2.206814373E+04	+0	+0
+1.555006368E+03	-2.199441785E+04	+0	+0
+1.548769254E+03	-2.192058956E+04	+0	+0
+1.542280522E+03	-2.184806233E+04	+0	+0
+1.536395667E+03	-2.177583157E+04	+0	+0
+1.530113243E+03	-2.170394060E+04	+0	+0
+1.524127717E+03	-2.163244784E+04	+0	+0
+1.517779865E+03	-2.156132004E+04	+0	+0
+1.511767019E+03	-2.149097109E+04	+0	+0
+1.505372503E+03	-2.142093212E+04	+0	+0
+1.499333210E+03	-2.135157765E+04	+0	+0
+1.493202644E+03	-2.128291303E+04	+0	+0
+1.487623430E+03	-2.121383571E+04	+0	+0
+1.481540777E+03	-2.114581914E+04	+0	+0
+1.475313934E+03	-2.107827521E+04	+0	+0
+1.469468815E+03	-2.101113506E+04	+0	+0
+1.464088718E+03	-2.094434617E+04	+0	+0
+1.458127963E+03	-2.087787050E+04	+0	+0
+1.452468493E+03	-2.081219739E+04	+0	+0
+1.446556952E+03	-2.074658191E+04	+0	+0
+1.441251761E+03	-2.068166608E+04	+0	+0
+1.436167050E+03	-2.061751454E+04	+0	+0
+1.430321890E+03	-2.055345405E+04	+0	+0
+1.424688546E+03	-2.048973655E+04	+0	+0
+1.419477570E+03	-2.042638994E+04	+0	+0
+1.414088555E+03	-2.036390323E+04	+0	+0
+1.408900458E+03	-2.030078516E+04	+0	+0
+1.403256325E+03	-2.023833065E+04	+0	+0
+1.398048012E+03	-2.017694438E+04	+0	+0
+1.392847701E+03	-2.011575250E+04	+0	+0
+1.387253237E+03	-2.005463180E+04	+0	+0
+1.382142291E+03	-1.999421145E+04	+0	+0
+1.377350432E+03	-1.993410316E+04	+0	+0
+1.371771300E+03	-1.987441788E+04	+0	+0
+1.366710497E+03	-1.981517284E+04	+0	+0
+1.361409745E+03	-1.975605313E+04	+0	+0
+1.356325578E+03	-1.969759746E+04	+0	+0
+1.351492116E+03	-1.963950336E+04	+0	+0
+1.346142719E+03	-1.958160676E+04	+0	+0
+1.341465557E+03	-1.952440150E+04	+0	+0
+1.336070330E+03	-1.946712975E+04	+0	+0
+1.331376086E+03	-1.941000390E+04	+0	+0
+1.326702718E+03	-1.935367234E+04	+0	+0
+1.321869438E+03	-1.929759772E+04	+0	+0
+1.317199238E+03	-1.924201326E+04	+0	+0
+1.312340510E+03	-1.918647516E+04	+0	+0
+1.307723736E+03	-1.913122427E+04	+0	+0
+1.303375388E+03	-1.907616820E+04	+0	+0
+1.298618535E+03	-1.902150232E+04	+0	+0
+1.293824491E+03	-1.896738831E+04	+0	+0
+1.289130810E+03	-1.891370714E+04	+0	+0
+1.284578311E+03	-1.886013552E+04	+0	+0
+1.280229251E+03	-1.880680304E+04	+0	+0
+1.275820769E+03	-1.875397210E+04	+0	+0
+1.271418838E+03	-1.870209672E+04	+0	+0
+1.266942002E+03	-1.865006313E+04	+0	+0
+1.262412150E+03	-1.859838905E+04	+0	+0
+1.257961505E+03	-1.854656577E+04	+0	+0
+1.253848711E+03	-1.849527165E+04	+0	+0
+1.249428473E+03	-1.844481239E+04	+0	+0
+1.245248371E+03	-1.839457253E+04	+0	+0
+1.240706614E+03	-1.834427163E+04	+0	+0
+1.236683089E+03	-1.829434557E+04	+0	+0
+1.232297744E+03	-1.824444265E+04	+0	+0
+1.227913417E+03	-1.819509493E+04	+0	+0
+1.223564860E+03	-1.814615671E+04	+0	+0
+1.219354693E+03	-1.809729682E+04	+0	+0
+1.215353410E+03	-1.804858314E+04	+0	+0
+1.211458152E+03	-1.799991492E+04	+0	+0
+1.207643917E+03	-1.795218210E+04	+0	+0
+1.203459399E+03	-1.790457108E+04	+0	+0
+1.199220503E+03	-1.785683760E+04	+0	+0
+1.195177972E+03	-1.780982724E+04	+0	+0
+1.191316637E+03	-1.776272478E+04	+0	+0
+1.187265145E+03	-1.771609337E+04	+0	+0
+1.183381428E+03	-1.766985133E+04	+0	+0
+1.179302972E+03	-1.762387523E+04	+0	+0
+1.175438483E+03	-1.757825412E+04	+0	+0
+1.171465385E+03	-1.753258079E+04	+0	+0
+1.167475661E+03	-1.748734764E+04	+0	+0
+1.163632462E+03	-1.744212518E+04	+0	+0
+1.160060367E+03	-1.739772808E+04	+0	+0
+1.155804760E+03	-1.735309153E+04	+0	+0
+1.152329767E+03	-1.730938259E+04	+0	+0
+1.148950650E+03	-1.726529007E+04	+0	+0
+1.144959686E+03	-1.722126152E+04	+0	+0
+1.141176593E+03	-1.717781632E+04	+0	+0
+1.137500128E+03	-1.713421406E+04	+0	+0
+1.134299584E+03	-1.709101912E+04	+0	+0
+1.129976032E+03	-1.704833019E+04	+0	+0
+1.126335083E+03	-1.700545841E+04	+0	+0
+1.122910271E+03	-1.696305340E+04	+0	+0
+1.118894828E+03	-1.692069498E+04	+0	+0
+1.115890685E+03	-1.687849871E+04	+0	+0
+1.112539520E+03	-1.683662509E+04	+0	+0
+1.109113633E+03	-1.679506015E+04	+0	+0
+1.105895972E+03	-1.675367691E+04	+0	+0
+1.102317223E+03	-1.671280366E+04	+0	+0
+1.098768262E+03	-1.667140910E+04	+0	+0
+1.095448894E+03	-1.663100369E+04	+0	+0
+1.091931581E+03	-1.659067588E+04	+0	+0
+1.088376460E+03	-1.655046871E+04	+0	+0
+1.084766517E+03	-1.651071367E+04	+0	+0
+1.081413826E+03	-1.647067790E+04	+0	+0
+1.078104666E+03	-1.643105606E+04	+0	+0
+1.074992457E+03	-1.639183371E+04	+0	+0
+1.071740994E+03	-1.635303684E+04	+0	+0
+1.068148822E+03	-1.631409107E+04	+0	+0
+1.064988967E+03	-1.627546805E+04	+0	+0
+1.061869055E+03	-1.623701098E+04	+0	+0
+1.058656029E+03	-1.619876364E+04	+0	+0
+1.055360785E+03	-1.616092059E+04	+0	+0
+1.052061441E+03	-1.612289393E+04	+0	+0
+1.048800248E+03	-1.608490583E+04	+0	+0
+1.045375331E+03	-1.604746465E+04	+0	+0
+1.042277175E+03	-1.601036203E+04	+0	+0
+1.038996834E+03	-1.597288138E+04	+0	+0
+1.035922715E+03	-1.593588677E+04	+0	+0
+1.032845376E+03	-1.589907580E+04	+0	+0
+1.029887806E+03	-1.586239781E+04	+0	+0
+1.026878516E+03	-1.582597918E+04	+0	+0
+1.024037487E+03	-1.578979634E+04	+0	+0
+1.020777099E+03	-1.575366652E+04	+0	+0
+1.017745480E+03	-1.571788420E+04	+0	+0
+1.015013794E+03	-1.568224933E+04	+0	+0
