# Supplementary material for: Optical and Electrical Characterization of Biocompatible Polymeric Lines for Hemodialysis Applications
Source: Materials (Basel). 2018 Mar 16;11(3):438. doi: 10.3390/ma11030438 (PMC5873017; doi:10.3390/ma11030438)
Supplement: Supplementary file 1 [file materials-11-00438-s001.zip › Data_for upload/EIS/Raw_Data/BE_1_5.csv]

+2.228439857E+03	-2.986028721E+04	+0	+0
+2.216665401E+03	-2.971989794E+04	+0	+0
+2.204244049E+03	-2.958203624E+04	+0	+0
+2.192007394E+03	-2.944527546E+04	+0	+0
+2.179481253E+03	-2.930873453E+04	+0	+0
+2.168280213E+03	-2.917514983E+04	+0	+0
+2.156568813E+03	-2.904193918E+04	+0	+0
+2.144639656E+03	-2.890978253E+04	+0	+0
+2.133209041E+03	-2.878022238E+04	+0	+0
+2.122152531E+03	-2.865276651E+04	+0	+0
+2.110736489E+03	-2.852485749E+04	+0	+0
+2.098982085E+03	-2.839743347E+04	+0	+0
+2.087835029E+03	-2.826936352E+04	+0	+0
+2.077060463E+03	-2.814424352E+04	+0	+0
+2.066472516E+03	-2.802133015E+04	+0	+0
+2.055837904E+03	-2.789947263E+04	+0	+0
+2.045057014E+03	-2.777800156E+04	+0	+0
+2.034627932E+03	-2.765803008E+04	+0	+0
+2.023816218E+03	-2.753955794E+04	+0	+0
+2.014300162E+03	-2.742186874E+04	+0	+0
+2.003847617E+03	-2.730468772E+04	+0	+0
+1.993663746E+03	-2.718913673E+04	+0	+0
+1.983530813E+03	-2.707379593E+04	+0	+0
+1.973819016E+03	-2.695976999E+04	+0	+0
+1.964097250E+03	-2.684736624E+04	+0	+0
+1.953822576E+03	-2.673541978E+04	+0	+0
+1.944393402E+03	-2.662483937E+04	+0	+0
+1.934463880E+03	-2.651491800E+04	+0	+0
+1.925064680E+03	-2.640592101E+04	+0	+0
+1.915593763E+03	-2.629786213E+04	+0	+0
+1.906063254E+03	-2.619104021E+04	+0	+0
+1.896390915E+03	-2.608494250E+04	+0	+0
+1.887382951E+03	-2.597980896E+04	+0	+0
+1.878508303E+03	-2.587577426E+04	+0	+0
+1.869049523E+03	-2.577253254E+04	+0	+0
+1.860225367E+03	-2.566990535E+04	+0	+0
+1.851380003E+03	-2.556835768E+04	+0	+0
+1.842783015E+03	-2.546828254E+04	+0	+0
+1.833835867E+03	-2.536832140E+04	+0	+0
+1.825208714E+03	-2.526936807E+04	+0	+0
+1.816739265E+03	-2.517110185E+04	+0	+0
+1.808178493E+03	-2.507341251E+04	+0	+0
+1.799861295E+03	-2.497682843E+04	+0	+0
+1.790952314E+03	-2.488035119E+04	+0	+0
+1.782918764E+03	-2.478473605E+04	+0	+0
+1.774312681E+03	-2.468980733E+04	+0	+0
+1.765228653E+03	-2.459759356E+04	+0	+0
+1.757383751E+03	-2.450457070E+04	+0	+0
+1.749179643E+03	-2.441304316E+04	+0	+0
+1.741277528E+03	-2.432172399E+04	+0	+0
+1.733497449E+03	-2.423037937E+04	+0	+0
+1.725677955E+03	-2.414029015E+04	+0	+0
+1.717601766E+03	-2.405067031E+04	+0	+0
+1.710176890E+03	-2.396202558E+04	+0	+0
+1.702568192E+03	-2.387399780E+04	+0	+0
+1.697199172E+03	-2.378442742E+04	+0	+0
+1.689488944E+03	-2.369780555E+04	+0	+0
+1.682025598E+03	-2.361142950E+04	+0	+0
+1.674615296E+03	-2.352591702E+04	+0	+0
+1.667493388E+03	-2.344117585E+04	+0	+0
+1.660035525E+03	-2.335712351E+04	+0	+0
+1.652611030E+03	-2.327390522E+04	+0	+0
+1.645466402E+03	-2.319152214E+04	+0	+0
+1.637951934E+03	-2.310940446E+04	+0	+0
+1.630696199E+03	-2.302791915E+04	+0	+0
+1.623717340E+03	-2.294665852E+04	+0	+0
+1.616801106E+03	-2.286650064E+04	+0	+0
+1.610186174E+03	-2.278631887E+04	+0	+0
+1.603212459E+03	-2.270740087E+04	+0	+0
+1.596705890E+03	-2.262918763E+04	+0	+0
+1.589986695E+03	-2.255058174E+04	+0	+0
+1.583384528E+03	-2.247343296E+04	+0	+0
+1.577088583E+03	-2.239621795E+04	+0	+0
+1.570508100E+03	-2.232047885E+04	+0	+0
+1.564380635E+03	-2.224466636E+04	+0	+0
+1.557917085E+03	-2.216936196E+04	+0	+0
+1.551719057E+03	-2.209483988E+04	+0	+0
+1.545126598E+03	-2.202071262E+04	+0	+0
+1.539065768E+03	-2.194730296E+04	+0	+0
+1.532671029E+03	-2.187414525E+04	+0	+0
+1.526673052E+03	-2.180194070E+04	+0	+0
+1.520479826E+03	-2.172967589E+04	+0	+0
+1.514321146E+03	-2.165822104E+04	+0	+0
+1.507998754E+03	-2.158700714E+04	+0	+0
+1.501926171E+03	-2.151634491E+04	+0	+0
+1.495832453E+03	-2.144600045E+04	+0	+0
+1.489773941E+03	-2.137672580E+04	+0	+0
+1.483846999E+03	-2.130739472E+04	+0	+0
+1.477807757E+03	-2.123869438E+04	+0	+0
+1.472085023E+03	-2.117037361E+04	+0	+0
+1.466342963E+03	-2.110249516E+04	+0	+0
+1.460058921E+03	-2.103549154E+04	+0	+0
+1.454212459E+03	-2.096852523E+04	+0	+0
+1.448914377E+03	-2.090210227E+04	+0	+0
+1.443301632E+03	-2.083615887E+04	+0	+0
+1.437433280E+03	-2.077030270E+04	+0	+0
+1.431906563E+03	-2.070566714E+04	+0	+0
+1.426641820E+03	-2.064110952E+04	+0	+0
+1.421250905E+03	-2.057666174E+04	+0	+0
+1.415728422E+03	-2.051289643E+04	+0	+0
+1.410302316E+03	-2.044936089E+04	+0	+0
+1.405131135E+03	-2.038637253E+04	+0	+0
+1.399737215E+03	-2.032381669E+04	+0	+0
+1.394506232E+03	-2.026169247E+04	+0	+0
+1.389036933E+03	-2.019951291E+04	+0	+0
+1.384007404E+03	-2.013833042E+04	+0	+0
+1.378529728E+03	-2.007718031E+04	+0	+0
+1.373281283E+03	-2.001647086E+04	+0	+0
+1.368213354E+03	-1.995630173E+04	+0	+0
+1.363066410E+03	-1.989655221E+04	+0	+0
+1.357821651E+03	-1.983710874E+04	+0	+0
+1.352823140E+03	-1.977814047E+04	+0	+0
+1.347753417E+03	-1.971923519E+04	+0	+0
+1.342482974E+03	-1.966085035E+04	+0	+0
+1.337612423E+03	-1.960325064E+04	+0	+0
+1.332471773E+03	-1.954580066E+04	+0	+0
+1.327740225E+03	-1.948829595E+04	+0	+0
+1.322841613E+03	-1.943116731E+04	+0	+0
+1.318050250E+03	-1.937451339E+04	+0	+0
+1.313261841E+03	-1.931835796E+04	+0	+0
+1.308682633E+03	-1.926278699E+04	+0	+0
+1.303912245E+03	-1.920707084E+04	+0	+0
+1.299250733E+03	-1.915179137E+04	+0	+0
+1.294966202E+03	-1.909683788E+04	+0	+0
+1.290401463E+03	-1.904214145E+04	+0	+0
+1.285679356E+03	-1.898774684E+04	+0	+0
+1.280773060E+03	-1.893407214E+04	+0	+0
+1.276437622E+03	-1.888036230E+04	+0	+0
+1.271927448E+03	-1.882713404E+04	+0	+0
+1.267896057E+03	-1.877407482E+04	+0	+0
+1.263270538E+03	-1.872156188E+04	+0	+0
+1.258719689E+03	-1.866963874E+04	+0	+0
+1.254334370E+03	-1.861788461E+04	+0	+0
+1.249862067E+03	-1.856617888E+04	+0	+0
+1.246037576E+03	-1.851519505E+04	+0	+0
+1.241391532E+03	-1.846415375E+04	+0	+0
+1.237398986E+03	-1.841368528E+04	+0	+0
+1.232989217E+03	-1.836363340E+04	+0	+0
+1.228875691E+03	-1.831307195E+04	+0	+0
+1.224385983E+03	-1.826340398E+04	+0	+0
+1.220318268E+03	-1.821362142E+04	+0	+0
+1.215855390E+03	-1.816463426E+04	+0	+0
+1.211903228E+03	-1.811600962E+04	+0	+0
+1.207693149E+03	-1.806723767E+04	+0	+0
+1.203677965E+03	-1.801863148E+04	+0	+0
+1.200127481E+03	-1.797097161E+04	+0	+0
+1.195702466E+03	-1.792320224E+04	+0	+0
+1.191524829E+03	-1.787559235E+04	+0	+0
+1.187879905E+03	-1.782788971E+04	+0	+0
+1.184160815E+03	-1.778091132E+04	+0	+0
+1.180092592E+03	-1.773391177E+04	+0	+0
+1.176035282E+03	-1.768789961E+04	+0	+0
+1.172153445E+03	-1.764202110E+04	+0	+0
+1.168189075E+03	-1.759646067E+04	+0	+0
+1.164197179E+03	-1.755043070E+04	+0	+0
+1.160354524E+03	-1.750502307E+04	+0	+0
+1.156932659E+03	-1.745972284E+04	+0	+0
+1.152654692E+03	-1.741508404E+04	+0	+0
+1.148633953E+03	-1.737053588E+04	+0	+0
+1.145130303E+03	-1.732625093E+04	+0	+0
+1.141345324E+03	-1.728225508E+04	+0	+0
+1.137911017E+03	-1.723832056E+04	+0	+0
+1.134220563E+03	-1.719453432E+04	+0	+0
+1.130510089E+03	-1.715079820E+04	+0	+0
+1.126744884E+03	-1.710764392E+04	+0	+0
+1.123122756E+03	-1.706467387E+04	+0	+0
+1.119345724E+03	-1.702224944E+04	+0	+0
+1.115716327E+03	-1.697975284E+04	+0	+0
+1.111780421E+03	-1.693699051E+04	+0	+0
+1.108478913E+03	-1.689459264E+04	+0	+0
+1.105614479E+03	-1.685282701E+04	+0	+0
+1.102419066E+03	-1.681116818E+04	+0	+0
+1.098801200E+03	-1.676978639E+04	+0	+0
+1.095292660E+03	-1.672839309E+04	+0	+0
+1.091949802E+03	-1.668700180E+04	+0	+0
+1.088756950E+03	-1.664622484E+04	+0	+0
+1.085123323E+03	-1.660595892E+04	+0	+0
+1.081681330E+03	-1.656584189E+04	+0	+0
+1.077873356E+03	-1.652572583E+04	+0	+0
+1.074537748E+03	-1.648581062E+04	+0	+0
+1.071484158E+03	-1.644620602E+04	+0	+0
+1.068072238E+03	-1.640682157E+04	+0	+0
+1.064993191E+03	-1.636770963E+04	+0	+0
+1.061378871E+03	-1.632887063E+04	+0	+0
+1.058176729E+03	-1.628997908E+04	+0	+0
+1.055282594E+03	-1.625163385E+04	+0	+0
+1.051921736E+03	-1.621314246E+04	+0	+0
+1.048577533E+03	-1.617515634E+04	+0	+0
+1.045420439E+03	-1.613720615E+04	+0	+0
+1.042124846E+03	-1.609931729E+04	+0	+0
+1.038808206E+03	-1.606147111E+04	+0	+0
+1.035636513E+03	-1.602419599E+04	+0	+0
+1.032426686E+03	-1.598663335E+04	+0	+0
+1.029375993E+03	-1.594974176E+04	+0	+0
+1.026208310E+03	-1.591298413E+04	+0	+0
+1.023397655E+03	-1.587616112E+04	+0	+0
+1.020225767E+03	-1.583972954E+04	+0	+0
+1.017509899E+03	-1.580344120E+04	+0	+0
+1.014155807E+03	-1.576739274E+04	+0	+0
+1.011376919E+03	-1.573144814E+04	+0	+0
+1.008419891E+03	-1.569550782E+04	+0	+0
