# Supplementary material for: Optical and Electrical Characterization of Biocompatible Polymeric Lines for Hemodialysis Applications
Source: Materials (Basel). 2018 Mar 16;11(3):438. doi: 10.3390/ma11030438 (PMC5873017; doi:10.3390/ma11030438)
Supplement: Supplementary file 1 [file materials-11-00438-s001.zip › Data_for upload/EIS/Raw_Data/BE_1_6.csv]

+2.218231625E+03	-2.988815233E+04	+0	+0
+2.206475092E+03	-2.974826595E+04	+0	+0
+2.194320624E+03	-2.960977109E+04	+0	+0
+2.182098870E+03	-2.947275258E+04	+0	+0
+2.169501308E+03	-2.933659013E+04	+0	+0
+2.158182353E+03	-2.920384463E+04	+0	+0
+2.146279867E+03	-2.906992194E+04	+0	+0
+2.134814340E+03	-2.893813972E+04	+0	+0
+2.123381592E+03	-2.880703438E+04	+0	+0
+2.112029693E+03	-2.867774893E+04	+0	+0
+2.100940650E+03	-2.854995756E+04	+0	+0
+2.089666484E+03	-2.842308349E+04	+0	+0
+2.078757586E+03	-2.829683528E+04	+0	+0
+2.067999247E+03	-2.817250631E+04	+0	+0
+2.057341290E+03	-2.804879514E+04	+0	+0
+2.046848928E+03	-2.792657400E+04	+0	+0
+2.035993830E+03	-2.780558641E+04	+0	+0
+2.025663808E+03	-2.768524117E+04	+0	+0
+2.014977276E+03	-2.756575188E+04	+0	+0
+2.004967179E+03	-2.744798059E+04	+0	+0
+1.994778471E+03	-2.733106426E+04	+0	+0
+1.984756808E+03	-2.721505227E+04	+0	+0
+1.974782402E+03	-2.710066209E+04	+0	+0
+1.965047869E+03	-2.698662441E+04	+0	+0
+1.955225426E+03	-2.687362706E+04	+0	+0
+1.945321869E+03	-2.676178738E+04	+0	+0
+1.934855543E+03	-2.665103332E+04	+0	+0
+1.926262095E+03	-2.654049582E+04	+0	+0
+1.916397498E+03	-2.643147801E+04	+0	+0
+1.907030083E+03	-2.632388815E+04	+0	+0
+1.897834188E+03	-2.621680240E+04	+0	+0
+1.888480938E+03	-2.611032778E+04	+0	+0
+1.879039956E+03	-2.600511100E+04	+0	+0
+1.869908214E+03	-2.590066521E+04	+0	+0
+1.861306649E+03	-2.579727938E+04	+0	+0
+1.852259426E+03	-2.569454703E+04	+0	+0
+1.843461624E+03	-2.559253009E+04	+0	+0
+1.834534289E+03	-2.549198085E+04	+0	+0
+1.825838509E+03	-2.539219056E+04	+0	+0
+1.817267497E+03	-2.529327075E+04	+0	+0
+1.808476054E+03	-2.519476240E+04	+0	+0
+1.800068434E+03	-2.509720161E+04	+0	+0
+1.792203084E+03	-2.499992676E+04	+0	+0
+1.783392532E+03	-2.490346759E+04	+0	+0
+1.775392095E+03	-2.480777491E+04	+0	+0
+1.767480756E+03	-2.471335511E+04	+0	+0
+1.759636014E+03	-2.461937798E+04	+0	+0
+1.751545073E+03	-2.452587589E+04	+0	+0
+1.743627942E+03	-2.443324975E+04	+0	+0
+1.735625404E+03	-2.434172889E+04	+0	+0
+1.728083986E+03	-2.425077163E+04	+0	+0
+1.720224970E+03	-2.416037230E+04	+0	+0
+1.712534720E+03	-2.407037642E+04	+0	+0
+1.704791483E+03	-2.398185942E+04	+0	+0
+1.697605641E+03	-2.389357703E+04	+0	+0
+1.689960192E+03	-2.380637901E+04	+0	+0
+1.682528709E+03	-2.371928403E+04	+0	+0
+1.675190767E+03	-2.363313245E+04	+0	+0
+1.667374489E+03	-2.354770956E+04	+0	+0
+1.660181524E+03	-2.346253454E+04	+0	+0
+1.652877277E+03	-2.337843510E+04	+0	+0
+1.645480047E+03	-2.329514663E+04	+0	+0
+1.638717165E+03	-2.321186248E+04	+0	+0
+1.631316897E+03	-2.312989705E+04	+0	+0
+1.624183715E+03	-2.304832938E+04	+0	+0
+1.616875370E+03	-2.296712202E+04	+0	+0
+1.609856899E+03	-2.288698043E+04	+0	+0
+1.603335298E+03	-2.280672131E+04	+0	+0
+1.596769508E+03	-2.272761312E+04	+0	+0
+1.590113609E+03	-2.264886952E+04	+0	+0
+1.583215894E+03	-2.257065928E+04	+0	+0
+1.576605780E+03	-2.249307836E+04	+0	+0
+1.570614259E+03	-2.241626533E+04	+0	+0
+1.564143869E+03	-2.234011338E+04	+0	+0
+1.557673091E+03	-2.226435585E+04	+0	+0
+1.551342690E+03	-2.218890566E+04	+0	+0
+1.544705492E+03	-2.211385967E+04	+0	+0
+1.538529651E+03	-2.204018873E+04	+0	+0
+1.532296431E+03	-2.196641345E+04	+0	+0
+1.526272361E+03	-2.189354176E+04	+0	+0
+1.519998186E+03	-2.182085763E+04	+0	+0
+1.513690812E+03	-2.174883415E+04	+0	+0
+1.507827350E+03	-2.167689072E+04	+0	+0
+1.501699916E+03	-2.160573170E+04	+0	+0
+1.495481687E+03	-2.153503940E+04	+0	+0
+1.489205593E+03	-2.146489098E+04	+0	+0
+1.483553540E+03	-2.139520836E+04	+0	+0
+1.477685981E+03	-2.132615282E+04	+0	+0
+1.471898013E+03	-2.125695737E+04	+0	+0
+1.465847712E+03	-2.118849664E+04	+0	+0
+1.459992398E+03	-2.112058036E+04	+0	+0
+1.453713379E+03	-2.105319203E+04	+0	+0
+1.448292595E+03	-2.098624102E+04	+0	+0
+1.442721085E+03	-2.091977770E+04	+0	+0
+1.437257278E+03	-2.085377462E+04	+0	+0
+1.431161366E+03	-2.078791753E+04	+0	+0
+1.425829739E+03	-2.072307646E+04	+0	+0
+1.420816194E+03	-2.065830732E+04	+0	+0
+1.415088190E+03	-2.059414233E+04	+0	+0
+1.409622744E+03	-2.053005673E+04	+0	+0
+1.404448020E+03	-2.046657169E+04	+0	+0
+1.399050884E+03	-2.040352775E+04	+0	+0
+1.393751151E+03	-2.034046968E+04	+0	+0
+1.388482923E+03	-2.027843423E+04	+0	+0
+1.383416038E+03	-2.021639978E+04	+0	+0
+1.378107974E+03	-2.015495098E+04	+0	+0
+1.372553441E+03	-2.009380231E+04	+0	+0
+1.367592140E+03	-2.003314459E+04	+0	+0
+1.362554492E+03	-1.997268043E+04	+0	+0
+1.357405932E+03	-1.991280726E+04	+0	+0
+1.352201816E+03	-1.985367656E+04	+0	+0
+1.347136530E+03	-1.979432068E+04	+0	+0
+1.341913184E+03	-1.973585806E+04	+0	+0
+1.337014352E+03	-1.967707859E+04	+0	+0
+1.332204451E+03	-1.961916834E+04	+0	+0
+1.327090777E+03	-1.956150612E+04	+0	+0
+1.322087667E+03	-1.950432807E+04	+0	+0
+1.317019100E+03	-1.944723744E+04	+0	+0
+1.312503985E+03	-1.939047675E+04	+0	+0
+1.307829578E+03	-1.933417287E+04	+0	+0
+1.303082550E+03	-1.927825522E+04	+0	+0
+1.298616426E+03	-1.922257949E+04	+0	+0
+1.293859451E+03	-1.916760602E+04	+0	+0
+1.289583324E+03	-1.911246705E+04	+0	+0
+1.285020187E+03	-1.905746864E+04	+0	+0
+1.280297880E+03	-1.900302206E+04	+0	+0
+1.275634527E+03	-1.894892658E+04	+0	+0
+1.271145520E+03	-1.889552874E+04	+0	+0
+1.266478512E+03	-1.884234209E+04	+0	+0
+1.262145008E+03	-1.878942768E+04	+0	+0
+1.258071756E+03	-1.873678391E+04	+0	+0
+1.253738672E+03	-1.868435243E+04	+0	+0
+1.249308691E+03	-1.863246612E+04	+0	+0
+1.244823333E+03	-1.858082776E+04	+0	+0
+1.240692008E+03	-1.852976758E+04	+0	+0
+1.236555479E+03	-1.847875244E+04	+0	+0
+1.232336751E+03	-1.842841058E+04	+0	+0
+1.228142251E+03	-1.837819663E+04	+0	+0
+1.223730178E+03	-1.832777854E+04	+0	+0
+1.219399603E+03	-1.827768909E+04	+0	+0
+1.214960663E+03	-1.822806491E+04	+0	+0
+1.210789942E+03	-1.817939297E+04	+0	+0
+1.206516173E+03	-1.813034574E+04	+0	+0
+1.202639982E+03	-1.808132045E+04	+0	+0
+1.198775957E+03	-1.803266328E+04	+0	+0
+1.195100602E+03	-1.798441756E+04	+0	+0
+1.190689817E+03	-1.793672289E+04	+0	+0
+1.186750398E+03	-1.788888191E+04	+0	+0
+1.182568810E+03	-1.784167927E+04	+0	+0
+1.179201521E+03	-1.779455228E+04	+0	+0
+1.175027020E+03	-1.774780136E+04	+0	+0
+1.170909891E+03	-1.770131446E+04	+0	+0
+1.167173698E+03	-1.765537533E+04	+0	+0
+1.163171321E+03	-1.760943649E+04	+0	+0
+1.159290226E+03	-1.756367370E+04	+0	+0
+1.155675092E+03	-1.751813220E+04	+0	+0
+1.151880003E+03	-1.747275793E+04	+0	+0
+1.148006703E+03	-1.742804451E+04	+0	+0
+1.144084443E+03	-1.738360540E+04	+0	+0
+1.140109235E+03	-1.733912532E+04	+0	+0
+1.137168750E+03	-1.729548187E+04	+0	+0
+1.133203854E+03	-1.725137097E+04	+0	+0
+1.129492388E+03	-1.720767436E+04	+0	+0
+1.125903283E+03	-1.716392968E+04	+0	+0
+1.122276084E+03	-1.712070986E+04	+0	+0
+1.118356591E+03	-1.707769455E+04	+0	+0
+1.114755396E+03	-1.703480887E+04	+0	+0
+1.111131478E+03	-1.699232569E+04	+0	+0
+1.107443510E+03	-1.694966231E+04	+0	+0
+1.103994938E+03	-1.690734745E+04	+0	+0
+1.101093212E+03	-1.686587575E+04	+0	+0
+1.097909310E+03	-1.682392357E+04	+0	+0
+1.094155787E+03	-1.678211806E+04	+0	+0
+1.090895870E+03	-1.674106834E+04	+0	+0
+1.087615994E+03	-1.669989902E+04	+0	+0
+1.084309771E+03	-1.665925605E+04	+0	+0
+1.080403096E+03	-1.661886491E+04	+0	+0
+1.077185906E+03	-1.657859844E+04	+0	+0
+1.073622394E+03	-1.653817109E+04	+0	+0
+1.070187750E+03	-1.649858422E+04	+0	+0
+1.067265744E+03	-1.645885303E+04	+0	+0
+1.063836880E+03	-1.641948003E+04	+0	+0
+1.060758118E+03	-1.638033750E+04	+0	+0
+1.057235685E+03	-1.634125282E+04	+0	+0
+1.054162316E+03	-1.630244556E+04	+0	+0
+1.051024177E+03	-1.626415442E+04	+0	+0
+1.047886594E+03	-1.622560700E+04	+0	+0
+1.044313533E+03	-1.618753800E+04	+0	+0
+1.041118131E+03	-1.614953158E+04	+0	+0
+1.037800441E+03	-1.611168983E+04	+0	+0
+1.034651918E+03	-1.607370677E+04	+0	+0
+1.031485563E+03	-1.603613713E+04	+0	+0
+1.028575178E+03	-1.599925762E+04	+0	+0
+1.025179761E+03	-1.596198983E+04	+0	+0
+1.022248015E+03	-1.592486928E+04	+0	+0
+1.019106336E+03	-1.588794734E+04	+0	+0
+1.016147964E+03	-1.585166838E+04	+0	+0
+1.013328168E+03	-1.581530386E+04	+0	+0
+1.010195414E+03	-1.577922421E+04	+0	+0
+1.007169281E+03	-1.574315299E+04	+0	+0
+1.004640277E+03	-1.570751806E+04	+0	+0
