# Supplementary material for: Optical and Electrical Characterization of Biocompatible Polymeric Lines for Hemodialysis Applications
Source: Materials (Basel). 2018 Mar 16;11(3):438. doi: 10.3390/ma11030438 (PMC5873017; doi:10.3390/ma11030438)
Supplement: Supplementary file 1 [file materials-11-00438-s001.zip › Data_for upload/EIS/Raw_Data/BE_2_1.csv]

+2.220791573E+03	-2.920107692E+04	+0	+0
+2.209331640E+03	-2.906477944E+04	+0	+0
+2.197558809E+03	-2.892940512E+04	+0	+0
+2.186441257E+03	-2.879587585E+04	+0	+0
+2.175032956E+03	-2.866293914E+04	+0	+0
+2.163533151E+03	-2.853377656E+04	+0	+0
+2.151450689E+03	-2.840378642E+04	+0	+0
+2.139557231E+03	-2.827513735E+04	+0	+0
+2.127789781E+03	-2.814758449E+04	+0	+0
+2.115620364E+03	-2.802064278E+04	+0	+0
+2.104503335E+03	-2.789496632E+04	+0	+0
+2.093060396E+03	-2.776969340E+04	+0	+0
+2.081530564E+03	-2.764660466E+04	+0	+0
+2.070586965E+03	-2.752517887E+04	+0	+0
+2.059823213E+03	-2.740460824E+04	+0	+0
+2.049445971E+03	-2.728490094E+04	+0	+0
+2.038891966E+03	-2.716599942E+04	+0	+0
+2.028549015E+03	-2.704875018E+04	+0	+0
+2.018445164E+03	-2.693154714E+04	+0	+0
+2.010045640E+03	-2.681667182E+04	+0	+0
+2.000747169E+03	-2.670233772E+04	+0	+0
+1.991846909E+03	-2.658924205E+04	+0	+0
+1.982063927E+03	-2.647693626E+04	+0	+0
+1.970170282E+03	-2.636586124E+04	+0	+0
+1.960558773E+03	-2.625552709E+04	+0	+0
+1.951177015E+03	-2.614649228E+04	+0	+0
+1.938961762E+03	-2.603805046E+04	+0	+0
+1.929799798E+03	-2.593091260E+04	+0	+0
+1.919176658E+03	-2.582415659E+04	+0	+0
+1.909428543E+03	-2.571855120E+04	+0	+0
+1.899908693E+03	-2.561407195E+04	+0	+0
+1.891792655E+03	-2.551013236E+04	+0	+0
+1.883827319E+03	-2.540757161E+04	+0	+0
+1.877427699E+03	-2.530534997E+04	+0	+0
+1.872528399E+03	-2.520469295E+04	+0	+0
+1.872708297E+03	-2.510465979E+04	+0	+0
+1.869097191E+03	-2.500507631E+04	+0	+0
+1.853537125E+03	-2.490658212E+04	+0	+0
+1.836033500E+03	-2.480907600E+04	+0	+0
+1.825755275E+03	-2.471249681E+04	+0	+0
+1.817985084E+03	-2.461676229E+04	+0	+0
+1.808438751E+03	-2.452086067E+04	+0	+0
+1.805495023E+03	-2.442606804E+04	+0	+0
+1.797373615E+03	-2.433188091E+04	+0	+0
+1.790073517E+03	-2.423853426E+04	+0	+0
+1.780431370E+03	-2.414552879E+04	+0	+0
+1.771170973E+03	-2.405415279E+04	+0	+0
+1.760378202E+03	-2.396252897E+04	+0	+0
+1.757019905E+03	-2.387261972E+04	+0	+0
+1.756182605E+03	-2.378304137E+04	+0	+0
+1.749666546E+03	-2.369432951E+04	+0	+0
+1.741801192E+03	-2.360597692E+04	+0	+0
+1.736623202E+03	-2.351860915E+04	+0	+0
+1.732968711E+03	-2.343186974E+04	+0	+0
+1.728750515E+03	-2.334540013E+04	+0	+0
+1.709261960E+03	-2.325980221E+04	+0	+0
+1.724284487E+03	-2.317506219E+04	+0	+0
+1.753805750E+03	-2.309129344E+04	+0	+0
+1.776411069E+03	-2.300852894E+04	+0	+0
+1.773395587E+03	-2.292539005E+04	+0	+0
+1.766687995E+03	-2.284273582E+04	+0	+0
+1.675793321E+03	-2.276078188E+04	+0	+0
+1.653533135E+03	-2.267961821E+04	+0	+0
+1.648556240E+03	-2.259941469E+04	+0	+0
+1.638305972E+03	-2.251952776E+04	+0	+0
+1.626305264E+03	-2.244008191E+04	+0	+0
+1.612893341E+03	-2.236178347E+04	+0	+0
+1.603761785E+03	-2.228374996E+04	+0	+0
+1.598104060E+03	-2.220656543E+04	+0	+0
+1.590400870E+03	-2.212962337E+04	+0	+0
+1.581036496E+03	-2.205298876E+04	+0	+0
+1.572374685E+03	-2.197719630E+04	+0	+0
+1.565498350E+03	-2.190237013E+04	+0	+0
+1.558178386E+03	-2.182798445E+04	+0	+0
+1.551488601E+03	-2.175401970E+04	+0	+0
+1.544439259E+03	-2.168039275E+04	+0	+0
+1.537595114E+03	-2.160704052E+04	+0	+0
+1.530584249E+03	-2.153490938E+04	+0	+0
+1.524233921E+03	-2.146288277E+04	+0	+0
+1.517770912E+03	-2.139151780E+04	+0	+0
+1.511293841E+03	-2.132068160E+04	+0	+0
+1.504902673E+03	-2.125029078E+04	+0	+0
+1.498908626E+03	-2.118018119E+04	+0	+0
+1.492329193E+03	-2.111046615E+04	+0	+0
+1.486140594E+03	-2.104147190E+04	+0	+0
+1.479959191E+03	-2.097286986E+04	+0	+0
+1.473707989E+03	-2.090467317E+04	+0	+0
+1.467572478E+03	-2.083697689E+04	+0	+0
+1.461585630E+03	-2.076979223E+04	+0	+0
+1.455432824E+03	-2.070295033E+04	+0	+0
+1.449503539E+03	-2.063675155E+04	+0	+0
+1.443489841E+03	-2.057094940E+04	+0	+0
+1.437538504E+03	-2.050550022E+04	+0	+0
+1.431793553E+03	-2.044056870E+04	+0	+0
+1.425924806E+03	-2.037607596E+04	+0	+0
+1.419972988E+03	-2.031166062E+04	+0	+0
+1.414399167E+03	-2.024811980E+04	+0	+0
+1.408904770E+03	-2.018492078E+04	+0	+0
+1.403256092E+03	-2.012193852E+04	+0	+0
+1.397672260E+03	-2.005968393E+04	+0	+0
+1.391981508E+03	-1.999749588E+04	+0	+0
+1.386636450E+03	-1.993553836E+04	+0	+0
+1.381182690E+03	-1.987451969E+04	+0	+0
+1.375681648E+03	-1.981372303E+04	+0	+0
+1.370342364E+03	-1.975345116E+04	+0	+0
+1.365156440E+03	-1.969329715E+04	+0	+0
+1.359795471E+03	-1.963354670E+04	+0	+0
+1.354889728E+03	-1.957438183E+04	+0	+0
+1.349623414E+03	-1.951543953E+04	+0	+0
+1.344341025E+03	-1.945703404E+04	+0	+0
+1.339513729E+03	-1.939914995E+04	+0	+0
+1.334348343E+03	-1.934132077E+04	+0	+0
+1.329666196E+03	-1.928393626E+04	+0	+0
+1.324402043E+03	-1.922664813E+04	+0	+0
+1.319223850E+03	-1.917007458E+04	+0	+0
+1.314581215E+03	-1.911378588E+04	+0	+0
+1.309629657E+03	-1.905806301E+04	+0	+0
+1.304841926E+03	-1.900220116E+04	+0	+0
+1.300268881E+03	-1.894659628E+04	+0	+0
+1.295602381E+03	-1.889148830E+04	+0	+0
+1.290804447E+03	-1.883699324E+04	+0	+0
+1.286073538E+03	-1.878240639E+04	+0	+0
+1.281623856E+03	-1.872843662E+04	+0	+0
+1.277013546E+03	-1.867469881E+04	+0	+0
+1.272069209E+03	-1.862107483E+04	+0	+0
+1.267438078E+03	-1.856856681E+04	+0	+0
+1.262926910E+03	-1.851576821E+04	+0	+0
+1.258439498E+03	-1.846312247E+04	+0	+0
+1.254179686E+03	-1.841102548E+04	+0	+0
+1.249816426E+03	-1.835917372E+04	+0	+0
+1.245523634E+03	-1.830787248E+04	+0	+0
+1.241597059E+03	-1.825685817E+04	+0	+0
+1.237381846E+03	-1.820610720E+04	+0	+0
+1.233879765E+03	-1.815575617E+04	+0	+0
+1.229848722E+03	-1.810566790E+04	+0	+0
+1.225417706E+03	-1.805590413E+04	+0	+0
+1.221304648E+03	-1.800643092E+04	+0	+0
+1.217564873E+03	-1.795719090E+04	+0	+0
+1.213556645E+03	-1.790840901E+04	+0	+0
+1.209679826E+03	-1.785961557E+04	+0	+0
+1.206778922E+03	-1.781116643E+04	+0	+0
+1.202729570E+03	-1.776298824E+04	+0	+0
+1.198053417E+03	-1.771523393E+04	+0	+0
+1.193458107E+03	-1.766740094E+04	+0	+0
+1.189562181E+03	-1.761991982E+04	+0	+0
+1.186116587E+03	-1.757310329E+04	+0	+0
+1.182428786E+03	-1.752624135E+04	+0	+0
+1.178567028E+03	-1.747943583E+04	+0	+0
+1.174383537E+03	-1.743326514E+04	+0	+0
+1.170749785E+03	-1.738741157E+04	+0	+0
+1.167005020E+03	-1.734170625E+04	+0	+0
+1.163449048E+03	-1.729665688E+04	+0	+0
+1.159923456E+03	-1.725136351E+04	+0	+0
+1.157162743E+03	-1.720672172E+04	+0	+0
+1.154225833E+03	-1.716180226E+04	+0	+0
+1.151222833E+03	-1.711716290E+04	+0	+0
+1.147384565E+03	-1.707305946E+04	+0	+0
+1.143602738E+03	-1.702904249E+04	+0	+0
+1.140066189E+03	-1.698578971E+04	+0	+0
+1.136382175E+03	-1.694252395E+04	+0	+0
+1.132748319E+03	-1.689911015E+04	+0	+0
+1.129151410E+03	-1.685596824E+04	+0	+0
+1.125841916E+03	-1.681342973E+04	+0	+0
+1.121722041E+03	-1.677115193E+04	+0	+0
+1.118012629E+03	-1.672905368E+04	+0	+0
+1.113190060E+03	-1.668641935E+04	+0	+0
+1.109393653E+03	-1.664456562E+04	+0	+0
+1.106205553E+03	-1.660318650E+04	+0	+0
+1.102604476E+03	-1.656149931E+04	+0	+0
+1.099117205E+03	-1.652038190E+04	+0	+0
+1.096063175E+03	-1.647963618E+04	+0	+0
+1.092069895E+03	-1.643843812E+04	+0	+0
+1.087284140E+03	-1.639773814E+04	+0	+0
+1.083289900E+03	-1.635783459E+04	+0	+0
+1.079534150E+03	-1.631775622E+04	+0	+0
+1.076191964E+03	-1.627773258E+04	+0	+0
+1.072336205E+03	-1.623836012E+04	+0	+0
+1.069150917E+03	-1.619886908E+04	+0	+0
+1.065358469E+03	-1.616001251E+04	+0	+0
+1.060466394E+03	-1.612079323E+04	+0	+0
+1.056864132E+03	-1.608179628E+04	+0	+0
+1.053405072E+03	-1.604321019E+04	+0	+0
+1.049974072E+03	-1.600508748E+04	+0	+0
+1.045941606E+03	-1.596716730E+04	+0	+0
+1.042459169E+03	-1.592922873E+04	+0	+0
+1.039241137E+03	-1.589161945E+04	+0	+0
+1.036031278E+03	-1.585420928E+04	+0	+0
+1.032271837E+03	-1.581672772E+04	+0	+0
+1.029017784E+03	-1.577954387E+04	+0	+0
+1.025704782E+03	-1.574256553E+04	+0	+0
+1.022191351E+03	-1.570565571E+04	+0	+0
+1.018967268E+03	-1.566915128E+04	+0	+0
+1.015549010E+03	-1.563292474E+04	+0	+0
+1.012757393E+03	-1.559649879E+04	+0	+0
+1.009423448E+03	-1.556035619E+04	+0	+0
+1.006412391E+03	-1.552447983E+04	+0	+0
+1.003406401E+03	-1.548890393E+04	+0	+0
+1.000378761E+03	-1.545319793E+04	+0	+0
+9.972715022E+02	-1.541791814E+04	+0	+0
+9.945495799E+02	-1.538247252E+04	+0	+0
+9.915951514E+02	-1.534761153E+04	+0	+0
