# Supplementary material for: Optical and Electrical Characterization of Biocompatible Polymeric Lines for Hemodialysis Applications
Source: Materials (Basel). 2018 Mar 16;11(3):438. doi: 10.3390/ma11030438 (PMC5873017; doi:10.3390/ma11030438)
Supplement: Supplementary file 1 [file materials-11-00438-s001.zip › Data_for upload/EIS/Raw_Data/BE_3_1.csv]

+2.199258888E+03	-3.365281779E+04	+0	+0
+2.187072399E+03	-3.349487887E+04	+0	+0
+2.174758360E+03	-3.333896598E+04	+0	+0
+2.162815865E+03	-3.318337843E+04	+0	+0
+2.151147270E+03	-3.303034940E+04	+0	+0
+2.140419061E+03	-3.288176174E+04	+0	+0
+2.127689347E+03	-3.273199237E+04	+0	+0
+2.115554064E+03	-3.258314613E+04	+0	+0
+2.104012726E+03	-3.243614914E+04	+0	+0
+2.092714940E+03	-3.229084967E+04	+0	+0
+2.081285920E+03	-3.214606263E+04	+0	+0
+2.070473530E+03	-3.200330606E+04	+0	+0
+2.059908091E+03	-3.186234640E+04	+0	+0
+2.049141922E+03	-3.172210485E+04	+0	+0
+2.038616554E+03	-3.158286703E+04	+0	+0
+2.026037848E+03	-3.144645060E+04	+0	+0
+2.016006632E+03	-3.131004367E+04	+0	+0
+2.005985824E+03	-3.117413622E+04	+0	+0
+1.995389353E+03	-3.103968290E+04	+0	+0
+1.986094480E+03	-3.090658370E+04	+0	+0
+1.976207319E+03	-3.077540705E+04	+0	+0
+1.966862236E+03	-3.064453323E+04	+0	+0
+1.958832953E+03	-3.051533329E+04	+0	+0
+1.949598327E+03	-3.038654729E+04	+0	+0
+1.940267289E+03	-3.025988670E+04	+0	+0
+1.931193111E+03	-3.013408074E+04	+0	+0
+1.921472837E+03	-3.001036418E+04	+0	+0
+1.913371523E+03	-2.988548458E+04	+0	+0
+1.904862139E+03	-2.976315673E+04	+0	+0
+1.897106876E+03	-2.964189655E+04	+0	+0
+1.888198569E+03	-2.952123764E+04	+0	+0
+1.879982712E+03	-2.940192129E+04	+0	+0
+1.874392498E+03	-2.928319268E+04	+0	+0
+1.867047234E+03	-2.916519313E+04	+0	+0
+1.858031541E+03	-2.904885880E+04	+0	+0
+1.850039274E+03	-2.893295346E+04	+0	+0
+1.842135493E+03	-2.881876171E+04	+0	+0
+1.834293905E+03	-2.870491967E+04	+0	+0
+1.826763231E+03	-2.859206338E+04	+0	+0
+1.819185512E+03	-2.848031959E+04	+0	+0
+1.811798390E+03	-2.836962588E+04	+0	+0
+1.805186544E+03	-2.825909299E+04	+0	+0
+1.798025609E+03	-2.814955520E+04	+0	+0
+1.790157301E+03	-2.804076786E+04	+0	+0
+1.784056478E+03	-2.793334581E+04	+0	+0
+1.777656023E+03	-2.782660371E+04	+0	+0
+1.770485681E+03	-2.772047711E+04	+0	+0
+1.763155692E+03	-2.761554782E+04	+0	+0
+1.756159316E+03	-2.751203834E+04	+0	+0
+1.750180549E+03	-2.740816554E+04	+0	+0
+1.745854118E+03	-2.730586438E+04	+0	+0
+1.737987359E+03	-2.720440878E+04	+0	+0
+1.731537545E+03	-2.710338082E+04	+0	+0
+1.725548812E+03	-2.700328452E+04	+0	+0
+1.717040994E+03	-2.690313934E+04	+0	+0
+1.693653070E+03	-2.680436695E+04	+0	+0
+1.680673890E+03	-2.670650812E+04	+0	+0
+1.670226155E+03	-2.660930908E+04	+0	+0
+1.660540488E+03	-2.651310454E+04	+0	+0
+1.652178996E+03	-2.641722663E+04	+0	+0
+1.643305048E+03	-2.632283987E+04	+0	+0
+1.635537387E+03	-2.622855090E+04	+0	+0
+1.626189859E+03	-2.613551318E+04	+0	+0
+1.616792325E+03	-2.604279984E+04	+0	+0
+1.608086003E+03	-2.595062863E+04	+0	+0
+1.600512985E+03	-2.585909701E+04	+0	+0
+1.591895305E+03	-2.576871031E+04	+0	+0
+1.584253258E+03	-2.567909372E+04	+0	+0
+1.576244598E+03	-2.558950783E+04	+0	+0
+1.568900158E+03	-2.550097166E+04	+0	+0
+1.561850879E+03	-2.541311389E+04	+0	+0
+1.554856170E+03	-2.532604366E+04	+0	+0
+1.547472358E+03	-2.523924308E+04	+0	+0
+1.541475093E+03	-2.515325331E+04	+0	+0
+1.534668224E+03	-2.506757290E+04	+0	+0
+1.528423622E+03	-2.498287943E+04	+0	+0
+1.522546924E+03	-2.489886877E+04	+0	+0
+1.516236386E+03	-2.481492450E+04	+0	+0
+1.509792886E+03	-2.473222307E+04	+0	+0
+1.503833285E+03	-2.465007037E+04	+0	+0
+1.497792010E+03	-2.456795926E+04	+0	+0
+1.491541888E+03	-2.448677418E+04	+0	+0
+1.485844215E+03	-2.440589932E+04	+0	+0
+1.478932545E+03	-2.432552465E+04	+0	+0
+1.473003757E+03	-2.424597221E+04	+0	+0
+1.467415319E+03	-2.416668229E+04	+0	+0
+1.461423896E+03	-2.408846060E+04	+0	+0
+1.455894611E+03	-2.401066264E+04	+0	+0
+1.449655326E+03	-2.393287886E+04	+0	+0
+1.444066790E+03	-2.385601270E+04	+0	+0
+1.438364376E+03	-2.377953769E+04	+0	+0
+1.432961739E+03	-2.370396931E+04	+0	+0
+1.426809663E+03	-2.362836784E+04	+0	+0
+1.421271672E+03	-2.355358745E+04	+0	+0
+1.418422571E+03	-2.347939403E+04	+0	+0
+1.413222555E+03	-2.340543777E+04	+0	+0
+1.408255209E+03	-2.333238911E+04	+0	+0
+1.403803408E+03	-2.325956916E+04	+0	+0
+1.398970875E+03	-2.318734897E+04	+0	+0
+1.394192406E+03	-2.311470969E+04	+0	+0
+1.390016454E+03	-2.304362272E+04	+0	+0
+1.384990697E+03	-2.297237794E+04	+0	+0
+1.380454982E+03	-2.290192943E+04	+0	+0
+1.376265349E+03	-2.283140400E+04	+0	+0
+1.371801723E+03	-2.276214869E+04	+0	+0
+1.367692448E+03	-2.269269161E+04	+0	+0
+1.363768519E+03	-2.262339562E+04	+0	+0
+1.360539489E+03	-2.255533508E+04	+0	+0
+1.356466783E+03	-2.248742268E+04	+0	+0
+1.352825815E+03	-2.241974059E+04	+0	+0
+1.350527738E+03	-2.235311015E+04	+0	+0
+1.349011253E+03	-2.228591340E+04	+0	+0
+1.348667473E+03	-2.221950015E+04	+0	+0
+1.345551519E+03	-2.215378129E+04	+0	+0
+1.342559020E+03	-2.208868182E+04	+0	+0
+1.339546368E+03	-2.202383986E+04	+0	+0
+1.336750148E+03	-2.195900424E+04	+0	+0
+1.333848654E+03	-2.189511209E+04	+0	+0
+1.331310318E+03	-2.183179352E+04	+0	+0
+1.328633039E+03	-2.176829480E+04	+0	+0
+1.325849337E+03	-2.170576853E+04	+0	+0
+1.323675505E+03	-2.164270218E+04	+0	+0
+1.319244833E+03	-2.158052579E+04	+0	+0
+1.314590080E+03	-2.151860386E+04	+0	+0
+1.309856491E+03	-2.145727691E+04	+0	+0
+1.305578323E+03	-2.139578034E+04	+0	+0
+1.301066772E+03	-2.133515258E+04	+0	+0
+1.296723462E+03	-2.127451368E+04	+0	+0
+1.292402770E+03	-2.121491972E+04	+0	+0
+1.287888943E+03	-2.115513035E+04	+0	+0
+1.283607625E+03	-2.109572646E+04	+0	+0
+1.279376472E+03	-2.103655962E+04	+0	+0
+1.274239047E+03	-2.097844022E+04	+0	+0
+1.270548627E+03	-2.092057183E+04	+0	+0
+1.266407588E+03	-2.086270280E+04	+0	+0
+1.262019642E+03	-2.080498137E+04	+0	+0
+1.257718076E+03	-2.074813277E+04	+0	+0
+1.253414445E+03	-2.069132508E+04	+0	+0
+1.248992589E+03	-2.063479691E+04	+0	+0
+1.244913393E+03	-2.057857016E+04	+0	+0
+1.240078766E+03	-2.052277458E+04	+0	+0
+1.235827746E+03	-2.046719082E+04	+0	+0
+1.231470823E+03	-2.041236072E+04	+0	+0
+1.227773874E+03	-2.035765303E+04	+0	+0
+1.223622584E+03	-2.030347636E+04	+0	+0
+1.219902060E+03	-2.024914909E+04	+0	+0
+1.216392464E+03	-2.019575817E+04	+0	+0
+1.212441604E+03	-2.014198325E+04	+0	+0
+1.207945001E+03	-2.008880535E+04	+0	+0
+1.204457116E+03	-2.003578212E+04	+0	+0
+1.200346443E+03	-1.998334846E+04	+0	+0
+1.196371084E+03	-1.993074642E+04	+0	+0
+1.192194404E+03	-1.987932369E+04	+0	+0
+1.188550950E+03	-1.982767098E+04	+0	+0
+1.184496056E+03	-1.977597031E+04	+0	+0
+1.180861774E+03	-1.972457521E+04	+0	+0
+1.177804183E+03	-1.967404144E+04	+0	+0
+1.173624001E+03	-1.962385454E+04	+0	+0
+1.169624896E+03	-1.957341723E+04	+0	+0
+1.166355501E+03	-1.952361279E+04	+0	+0
+1.162619381E+03	-1.947370830E+04	+0	+0
+1.158612409E+03	-1.942384847E+04	+0	+0
+1.155367080E+03	-1.937462416E+04	+0	+0
+1.151231520E+03	-1.932585461E+04	+0	+0
+1.147439009E+03	-1.927688867E+04	+0	+0
+1.143471352E+03	-1.922840738E+04	+0	+0
+1.139721380E+03	-1.918005078E+04	+0	+0
+1.136192029E+03	-1.913241851E+04	+0	+0
+1.132433924E+03	-1.908454954E+04	+0	+0
+1.129182395E+03	-1.903748682E+04	+0	+0
+1.126022416E+03	-1.899053119E+04	+0	+0
+1.122946584E+03	-1.894405327E+04	+0	+0
+1.119773889E+03	-1.889685285E+04	+0	+0
+1.116521621E+03	-1.885066754E+04	+0	+0
+1.112729484E+03	-1.880412867E+04	+0	+0
+1.109757213E+03	-1.875832905E+04	+0	+0
+1.106231413E+03	-1.871308691E+04	+0	+0
+1.102939663E+03	-1.866794507E+04	+0	+0
+1.099496395E+03	-1.862275028E+04	+0	+0
+1.096064558E+03	-1.857776059E+04	+0	+0
+1.093240569E+03	-1.853320272E+04	+0	+0
+1.090106277E+03	-1.848880916E+04	+0	+0
+1.086944732E+03	-1.844448178E+04	+0	+0
+1.083386208E+03	-1.840079750E+04	+0	+0
+1.080282043E+03	-1.835725484E+04	+0	+0
+1.077222067E+03	-1.831384501E+04	+0	+0
+1.074250025E+03	-1.827044533E+04	+0	+0
+1.070713523E+03	-1.822702850E+04	+0	+0
+1.067554504E+03	-1.818396896E+04	+0	+0
+1.064143637E+03	-1.814143914E+04	+0	+0
+1.060951524E+03	-1.809920731E+04	+0	+0
+1.057601090E+03	-1.805648810E+04	+0	+0
+1.054317151E+03	-1.801488062E+04	+0	+0
+1.051484211E+03	-1.797328268E+04	+0	+0
+1.048475135E+03	-1.793153773E+04	+0	+0
+1.045390880E+03	-1.789064371E+04	+0	+0
+1.041778668E+03	-1.784964464E+04	+0	+0
+1.039345014E+03	-1.780898305E+04	+0	+0
+1.036085862E+03	-1.776808493E+04	+0	+0
+1.033001157E+03	-1.772762776E+04	+0	+0
+1.030244412E+03	-1.768708855E+04	+0	+0
