# Supplementary material for: Optical and Electrical Characterization of Biocompatible Polymeric Lines for Hemodialysis Applications
Source: Materials (Basel). 2018 Mar 16;11(3):438. doi: 10.3390/ma11030438 (PMC5873017; doi:10.3390/ma11030438)
Supplement: Supplementary file 1 [file materials-11-00438-s001.zip › Data_for upload/EIS/Raw_Data/BE_3_2.csv]

+2.179686414E+03	-3.441641634E+04	+0	+0
+2.167609372E+03	-3.425531607E+04	+0	+0
+2.155170712E+03	-3.409513562E+04	+0	+0
+2.142824600E+03	-3.393661762E+04	+0	+0
+2.131056163E+03	-3.377960038E+04	+0	+0
+2.119825154E+03	-3.362723067E+04	+0	+0
+2.108292901E+03	-3.347325966E+04	+0	+0
+2.096504861E+03	-3.332065843E+04	+0	+0
+2.085525255E+03	-3.316930365E+04	+0	+0
+2.073793155E+03	-3.301967613E+04	+0	+0
+2.062897630E+03	-3.287138137E+04	+0	+0
+2.051638497E+03	-3.272465434E+04	+0	+0
+2.040681546E+03	-3.257913161E+04	+0	+0
+2.029600456E+03	-3.243543999E+04	+0	+0
+2.018995869E+03	-3.229228174E+04	+0	+0
+2.008223432E+03	-3.215067880E+04	+0	+0
+1.997722499E+03	-3.201075709E+04	+0	+0
+1.987583389E+03	-3.187158161E+04	+0	+0
+1.977375882E+03	-3.173401170E+04	+0	+0
+1.967163568E+03	-3.159745188E+04	+0	+0
+1.954913280E+03	-3.146339146E+04	+0	+0
+1.944759269E+03	-3.132964769E+04	+0	+0
+1.934723719E+03	-3.119683691E+04	+0	+0
+1.925190586E+03	-3.106545913E+04	+0	+0
+1.915180837E+03	-3.093479863E+04	+0	+0
+1.905522882E+03	-3.080551257E+04	+0	+0
+1.896931719E+03	-3.067747884E+04	+0	+0
+1.886850911E+03	-3.055050709E+04	+0	+0
+1.876830024E+03	-3.042447114E+04	+0	+0
+1.867926229E+03	-3.030017138E+04	+0	+0
+1.858401528E+03	-3.017630463E+04	+0	+0
+1.849102455E+03	-3.005356090E+04	+0	+0
+1.839138696E+03	-2.993208379E+04	+0	+0
+1.830429946E+03	-2.981134151E+04	+0	+0
+1.821396163E+03	-2.969248218E+04	+0	+0
+1.812646707E+03	-2.957379543E+04	+0	+0
+1.803740356E+03	-2.945596903E+04	+0	+0
+1.795331259E+03	-2.933971918E+04	+0	+0
+1.785974340E+03	-2.922404699E+04	+0	+0
+1.777698516E+03	-2.910958230E+04	+0	+0
+1.768894651E+03	-2.899584332E+04	+0	+0
+1.760741142E+03	-2.888304996E+04	+0	+0
+1.752422975E+03	-2.877035124E+04	+0	+0
+1.744251995E+03	-2.865884661E+04	+0	+0
+1.736374932E+03	-2.854872600E+04	+0	+0
+1.728205976E+03	-2.843941107E+04	+0	+0
+1.720151619E+03	-2.833072329E+04	+0	+0
+1.712434425E+03	-2.822313846E+04	+0	+0
+1.704370916E+03	-2.811602386E+04	+0	+0
+1.696496258E+03	-2.801036924E+04	+0	+0
+1.688629255E+03	-2.790575420E+04	+0	+0
+1.680656617E+03	-2.780100188E+04	+0	+0
+1.672750144E+03	-2.769741841E+04	+0	+0
+1.665196808E+03	-2.759548179E+04	+0	+0
+1.657637675E+03	-2.749367798E+04	+0	+0
+1.650235674E+03	-2.739259246E+04	+0	+0
+1.642803287E+03	-2.729248446E+04	+0	+0
+1.635476422E+03	-2.719310555E+04	+0	+0
+1.628113155E+03	-2.709453618E+04	+0	+0
+1.620967009E+03	-2.699692881E+04	+0	+0
+1.613548735E+03	-2.689971994E+04	+0	+0
+1.606061682E+03	-2.680400968E+04	+0	+0
+1.599414423E+03	-2.670836207E+04	+0	+0
+1.592419238E+03	-2.661290320E+04	+0	+0
+1.585288908E+03	-2.651896228E+04	+0	+0
+1.578491245E+03	-2.642520143E+04	+0	+0
+1.571243575E+03	-2.633253020E+04	+0	+0
+1.564469804E+03	-2.624049258E+04	+0	+0
+1.557896234E+03	-2.614905158E+04	+0	+0
+1.551278814E+03	-2.605791344E+04	+0	+0
+1.544439251E+03	-2.596820566E+04	+0	+0
+1.537834068E+03	-2.587838784E+04	+0	+0
+1.531402706E+03	-2.579022579E+04	+0	+0
+1.525070202E+03	-2.570225314E+04	+0	+0
+1.518695599E+03	-2.561497216E+04	+0	+0
+1.512469367E+03	-2.552837803E+04	+0	+0
+1.506473040E+03	-2.544218492E+04	+0	+0
+1.499909405E+03	-2.535629436E+04	+0	+0
+1.494141100E+03	-2.527123315E+04	+0	+0
+1.487505699E+03	-2.518683775E+04	+0	+0
+1.481177590E+03	-2.510314665E+04	+0	+0
+1.475098367E+03	-2.501957248E+04	+0	+0
+1.468865106E+03	-2.493589440E+04	+0	+0
+1.462778515E+03	-2.485253635E+04	+0	+0
+1.456470582E+03	-2.477019397E+04	+0	+0
+1.450674151E+03	-2.468899090E+04	+0	+0
+1.444533644E+03	-2.460844018E+04	+0	+0
+1.438621189E+03	-2.452810639E+04	+0	+0
+1.432906150E+03	-2.444910017E+04	+0	+0
+1.427193133E+03	-2.437040802E+04	+0	+0
+1.421866240E+03	-2.429268925E+04	+0	+0
+1.415585892E+03	-2.421488333E+04	+0	+0
+1.409825242E+03	-2.413757615E+04	+0	+0
+1.404092696E+03	-2.406101290E+04	+0	+0
+1.398156695E+03	-2.398513275E+04	+0	+0
+1.392349238E+03	-2.390970517E+04	+0	+0
+1.387375410E+03	-2.383471981E+04	+0	+0
+1.382031896E+03	-2.376052302E+04	+0	+0
+1.376498637E+03	-2.368644794E+04	+0	+0
+1.370999914E+03	-2.361304379E+04	+0	+0
+1.365864635E+03	-2.353934180E+04	+0	+0
+1.360400312E+03	-2.346668930E+04	+0	+0
+1.355072552E+03	-2.339424380E+04	+0	+0
+1.350206266E+03	-2.332282530E+04	+0	+0
+1.344939069E+03	-2.325134207E+04	+0	+0
+1.339638804E+03	-2.318044042E+04	+0	+0
+1.334255529E+03	-2.311006785E+04	+0	+0
+1.329395734E+03	-2.304002179E+04	+0	+0
+1.324059986E+03	-2.297032736E+04	+0	+0
+1.318797954E+03	-2.290138301E+04	+0	+0
+1.313570743E+03	-2.283284656E+04	+0	+0
+1.309039533E+03	-2.276462445E+04	+0	+0
+1.303741543E+03	-2.269671396E+04	+0	+0
+1.298899421E+03	-2.262938100E+04	+0	+0
+1.293933460E+03	-2.256223623E+04	+0	+0
+1.288426957E+03	-2.249606087E+04	+0	+0
+1.283630315E+03	-2.243001908E+04	+0	+0
+1.278981107E+03	-2.236422972E+04	+0	+0
+1.274530404E+03	-2.229926456E+04	+0	+0
+1.269209254E+03	-2.223488277E+04	+0	+0
+1.264591150E+03	-2.217041976E+04	+0	+0
+1.260370025E+03	-2.210599978E+04	+0	+0
+1.255536686E+03	-2.204261646E+04	+0	+0
+1.250944932E+03	-2.197932379E+04	+0	+0
+1.246504182E+03	-2.191579758E+04	+0	+0
+1.242087537E+03	-2.185353149E+04	+0	+0
+1.237444537E+03	-2.179167734E+04	+0	+0
+1.232831507E+03	-2.172933269E+04	+0	+0
+1.228793132E+03	-2.166862952E+04	+0	+0
+1.224242141E+03	-2.160738508E+04	+0	+0
+1.220053379E+03	-2.154692231E+04	+0	+0
+1.215924538E+03	-2.148610511E+04	+0	+0
+1.211516061E+03	-2.142664236E+04	+0	+0
+1.207132822E+03	-2.136700048E+04	+0	+0
+1.202535722E+03	-2.130783059E+04	+0	+0
+1.198514736E+03	-2.124902662E+04	+0	+0
+1.193897710E+03	-2.119057120E+04	+0	+0
+1.189746014E+03	-2.113242895E+04	+0	+0
+1.185813191E+03	-2.107437979E+04	+0	+0
+1.181077977E+03	-2.101665109E+04	+0	+0
+1.176960349E+03	-2.096004614E+04	+0	+0
+1.172426528E+03	-2.090325579E+04	+0	+0
+1.168661222E+03	-2.084690970E+04	+0	+0
+1.164460813E+03	-2.079074242E+04	+0	+0
+1.160530201E+03	-2.073527350E+04	+0	+0
+1.156453710E+03	-2.068017687E+04	+0	+0
+1.152089801E+03	-2.062515219E+04	+0	+0
+1.148440111E+03	-2.057037145E+04	+0	+0
+1.144422835E+03	-2.051610816E+04	+0	+0
+1.140425841E+03	-2.046202621E+04	+0	+0
+1.136617706E+03	-2.040807391E+04	+0	+0
+1.132774326E+03	-2.035461120E+04	+0	+0
+1.128631198E+03	-2.030181694E+04	+0	+0
+1.124806734E+03	-2.024916011E+04	+0	+0
+1.120867889E+03	-2.019633552E+04	+0	+0
+1.117506684E+03	-2.014368095E+04	+0	+0
+1.113903607E+03	-2.009143403E+04	+0	+0
+1.110077718E+03	-2.003950247E+04	+0	+0
+1.106224966E+03	-1.998816363E+04	+0	+0
+1.102725315E+03	-1.993728280E+04	+0	+0
+1.098768894E+03	-1.988628363E+04	+0	+0
+1.095167753E+03	-1.983524570E+04	+0	+0
+1.091636960E+03	-1.978502579E+04	+0	+0
+1.087668250E+03	-1.973469961E+04	+0	+0
+1.084147043E+03	-1.968461259E+04	+0	+0
+1.080449830E+03	-1.963500826E+04	+0	+0
+1.076759166E+03	-1.958569231E+04	+0	+0
+1.073078220E+03	-1.953651069E+04	+0	+0
+1.069446973E+03	-1.948821782E+04	+0	+0
+1.066199953E+03	-1.943967792E+04	+0	+0
+1.062897587E+03	-1.939155583E+04	+0	+0
+1.059373762E+03	-1.934393470E+04	+0	+0
+1.056326144E+03	-1.929612977E+04	+0	+0
+1.052659086E+03	-1.924839462E+04	+0	+0
+1.049225185E+03	-1.920117684E+04	+0	+0
+1.046032446E+03	-1.915438287E+04	+0	+0
+1.042572885E+03	-1.910758540E+04	+0	+0
+1.039303153E+03	-1.906090676E+04	+0	+0
+1.035891117E+03	-1.901501164E+04	+0	+0
+1.032175332E+03	-1.896936628E+04	+0	+0
+1.029393941E+03	-1.892352898E+04	+0	+0
+1.026047082E+03	-1.887785043E+04	+0	+0
+1.022900559E+03	-1.883288020E+04	+0	+0
+1.019791210E+03	-1.878789493E+04	+0	+0
+1.016531118E+03	-1.874309965E+04	+0	+0
+1.013542849E+03	-1.869865126E+04	+0	+0
+1.009964430E+03	-1.865441266E+04	+0	+0
+1.006681784E+03	-1.861018396E+04	+0	+0
+1.003594437E+03	-1.856636270E+04	+0	+0
+1.000376574E+03	-1.852294536E+04	+0	+0
+9.969379640E+02	-1.847918971E+04	+0	+0
+9.934180303E+02	-1.843605055E+04	+0	+0
+9.902843836E+02	-1.839287138E+04	+0	+0
+9.875276831E+02	-1.835039332E+04	+0	+0
+9.846059080E+02	-1.830814703E+04	+0	+0
+9.813423061E+02	-1.826575782E+04	+0	+0
+9.779274206E+02	-1.822426940E+04	+0	+0
+9.751512272E+02	-1.818196148E+04	+0	+0
+9.719366751E+02	-1.814072138E+04	+0	+0
+9.690429953E+02	-1.809896489E+04	+0	+0
+9.662863635E+02	-1.805833935E+04	+0	+0
