# Supplementary material for: Optical and Electrical Characterization of Biocompatible Polymeric Lines for Hemodialysis Applications
Source: Materials (Basel). 2018 Mar 16;11(3):438. doi: 10.3390/ma11030438 (PMC5873017; doi:10.3390/ma11030438)
Supplement: Supplementary file 1 [file materials-11-00438-s001.zip › Data_for upload/EIS/Raw_Data/BE_4_1.csv]

+2.330323492E+03	-2.830641384E+04	+0	+0
+2.317703400E+03	-2.817828569E+04	+0	+0
+2.304699478E+03	-2.804893889E+04	+0	+0
+2.290762864E+03	-2.791073051E+04	+0	+0
+2.277476209E+03	-2.778141611E+04	+0	+0
+2.265302660E+03	-2.765803483E+04	+0	+0
+2.252406993E+03	-2.753426057E+04	+0	+0
+2.240425971E+03	-2.741146570E+04	+0	+0
+2.228277587E+03	-2.728987097E+04	+0	+0
+2.216064620E+03	-2.716916675E+04	+0	+0
+2.204238846E+03	-2.704960525E+04	+0	+0
+2.191996119E+03	-2.693176071E+04	+0	+0
+2.180301800E+03	-2.681506563E+04	+0	+0
+2.168551629E+03	-2.669890671E+04	+0	+0
+2.157283486E+03	-2.658385682E+04	+0	+0
+2.146008411E+03	-2.646992843E+04	+0	+0
+2.134618107E+03	-2.635720114E+04	+0	+0
+2.123460749E+03	-2.624486599E+04	+0	+0
+2.112092759E+03	-2.613364609E+04	+0	+0
+2.101131405E+03	-2.602342589E+04	+0	+0
+2.090379464E+03	-2.591438825E+04	+0	+0
+2.079832078E+03	-2.580643428E+04	+0	+0
+2.069100615E+03	-2.569937383E+04	+0	+0
+2.058453140E+03	-2.559325114E+04	+0	+0
+2.048067460E+03	-2.548803287E+04	+0	+0
+2.037633032E+03	-2.538367029E+04	+0	+0
+2.026636269E+03	-2.528041868E+04	+0	+0
+2.017132815E+03	-2.517741964E+04	+0	+0
+2.007229744E+03	-2.507636501E+04	+0	+0
+1.996875766E+03	-2.497545391E+04	+0	+0
+1.986816943E+03	-2.487545845E+04	+0	+0
+1.976738069E+03	-2.477631909E+04	+0	+0
+1.967328215E+03	-2.467788240E+04	+0	+0
+1.957274939E+03	-2.458070362E+04	+0	+0
+1.947388469E+03	-2.448430568E+04	+0	+0
+1.937564536E+03	-2.438865037E+04	+0	+0
+1.928242243E+03	-2.429337201E+04	+0	+0
+1.918872498E+03	-2.419974017E+04	+0	+0
+1.909274041E+03	-2.410655128E+04	+0	+0
+1.899926808E+03	-2.401416008E+04	+0	+0
+1.891110213E+03	-2.392217578E+04	+0	+0
+1.882205146E+03	-2.383102424E+04	+0	+0
+1.873391671E+03	-2.374042027E+04	+0	+0
+1.864427080E+03	-2.365047828E+04	+0	+0
+1.855563110E+03	-2.356125900E+04	+0	+0
+1.846920087E+03	-2.347265359E+04	+0	+0
+1.838485524E+03	-2.338487450E+04	+0	+0
+1.829833678E+03	-2.329793256E+04	+0	+0
+1.821584224E+03	-2.321152731E+04	+0	+0
+1.813021071E+03	-2.312587045E+04	+0	+0
+1.804738934E+03	-2.304075087E+04	+0	+0
+1.796346789E+03	-2.295648110E+04	+0	+0
+1.788086006E+03	-2.287265451E+04	+0	+0
+1.779786266E+03	-2.278987590E+04	+0	+0
+1.771854350E+03	-2.270746076E+04	+0	+0
+1.764213108E+03	-2.262547748E+04	+0	+0
+1.756123468E+03	-2.254444032E+04	+0	+0
+1.748034259E+03	-2.246407198E+04	+0	+0
+1.740215323E+03	-2.238412326E+04	+0	+0
+1.732284997E+03	-2.230482835E+04	+0	+0
+1.724419950E+03	-2.222622301E+04	+0	+0
+1.716737269E+03	-2.214789137E+04	+0	+0
+1.709207668E+03	-2.207052049E+04	+0	+0
+1.701608705E+03	-2.199349935E+04	+0	+0
+1.693936651E+03	-2.191688133E+04	+0	+0
+1.686487780E+03	-2.184117010E+04	+0	+0
+1.679235395E+03	-2.176588898E+04	+0	+0
+1.672354718E+03	-2.169121254E+04	+0	+0
+1.664940408E+03	-2.161669365E+04	+0	+0
+1.657606257E+03	-2.154332362E+04	+0	+0
+1.650463098E+03	-2.147002778E+04	+0	+0
+1.643286637E+03	-2.139772254E+04	+0	+0
+1.636523502E+03	-2.132586676E+04	+0	+0
+1.629575401E+03	-2.125443593E+04	+0	+0
+1.622807029E+03	-2.118349202E+04	+0	+0
+1.616026117E+03	-2.111293168E+04	+0	+0
+1.609309007E+03	-2.104334708E+04	+0	+0
+1.602453340E+03	-2.097408375E+04	+0	+0
+1.595928808E+03	-2.090502793E+04	+0	+0
+1.589177050E+03	-2.083652444E+04	+0	+0
+1.582212700E+03	-2.076894419E+04	+0	+0
+1.575758707E+03	-2.070146385E+04	+0	+0
+1.569158183E+03	-2.063429422E+04	+0	+0
+1.562897580E+03	-2.056777016E+04	+0	+0
+1.556027319E+03	-2.050191731E+04	+0	+0
+1.549546770E+03	-2.043589820E+04	+0	+0
+1.543489968E+03	-2.037075416E+04	+0	+0
+1.536935175E+03	-2.030587567E+04	+0	+0
+1.530667016E+03	-2.024164200E+04	+0	+0
+1.524359404E+03	-2.017772271E+04	+0	+0
+1.518555426E+03	-2.011397506E+04	+0	+0
+1.512142356E+03	-2.005096558E+04	+0	+0
+1.505979423E+03	-1.998820557E+04	+0	+0
+1.500160199E+03	-1.992567660E+04	+0	+0
+1.494052693E+03	-1.986364156E+04	+0	+0
+1.487893907E+03	-1.980220215E+04	+0	+0
+1.481866532E+03	-1.974134355E+04	+0	+0
+1.476536625E+03	-1.968082049E+04	+0	+0
+1.470736284E+03	-1.962081575E+04	+0	+0
+1.464810070E+03	-1.956086474E+04	+0	+0
+1.459114024E+03	-1.950161264E+04	+0	+0
+1.453364953E+03	-1.944252799E+04	+0	+0
+1.447536127E+03	-1.938356723E+04	+0	+0
+1.441902570E+03	-1.932517757E+04	+0	+0
+1.436369924E+03	-1.926741306E+04	+0	+0
+1.430594678E+03	-1.920987876E+04	+0	+0
+1.424958590E+03	-1.915300908E+04	+0	+0
+1.419263820E+03	-1.909622476E+04	+0	+0
+1.413925773E+03	-1.904003671E+04	+0	+0
+1.408073440E+03	-1.898394993E+04	+0	+0
+1.402842113E+03	-1.892855007E+04	+0	+0
+1.397687814E+03	-1.887360678E+04	+0	+0
+1.392441949E+03	-1.881926529E+04	+0	+0
+1.387062981E+03	-1.876372860E+04	+0	+0
+1.381722539E+03	-1.870972302E+04	+0	+0
+1.376278704E+03	-1.865571003E+04	+0	+0
+1.371482559E+03	-1.860203108E+04	+0	+0
+1.366192418E+03	-1.854854125E+04	+0	+0
+1.361140381E+03	-1.849556059E+04	+0	+0
+1.356328763E+03	-1.844300985E+04	+0	+0
+1.351228103E+03	-1.839051211E+04	+0	+0
+1.346104896E+03	-1.833849284E+04	+0	+0
+1.341319859E+03	-1.828645344E+04	+0	+0
+1.335952229E+03	-1.823504471E+04	+0	+0
+1.330926583E+03	-1.818378601E+04	+0	+0
+1.325950932E+03	-1.813289277E+04	+0	+0
+1.321101606E+03	-1.808225733E+04	+0	+0
+1.316441699E+03	-1.803211321E+04	+0	+0
+1.311477245E+03	-1.798215123E+04	+0	+0
+1.306554693E+03	-1.793274677E+04	+0	+0
+1.301623423E+03	-1.788351552E+04	+0	+0
+1.296997070E+03	-1.783465641E+04	+0	+0
+1.292173745E+03	-1.778619325E+04	+0	+0
+1.287456553E+03	-1.773781674E+04	+0	+0
+1.282572507E+03	-1.768948952E+04	+0	+0
+1.278290238E+03	-1.764174516E+04	+0	+0
+1.273845776E+03	-1.759443963E+04	+0	+0
+1.269239068E+03	-1.754726725E+04	+0	+0
+1.264690929E+03	-1.750030482E+04	+0	+0
+1.260259355E+03	-1.745389899E+04	+0	+0
+1.255923522E+03	-1.740725614E+04	+0	+0
+1.251487247E+03	-1.736084262E+04	+0	+0
+1.246740009E+03	-1.731517509E+04	+0	+0
+1.242640975E+03	-1.726948434E+04	+0	+0
+1.238518666E+03	-1.722400759E+04	+0	+0
+1.234206758E+03	-1.717875915E+04	+0	+0
+1.229979076E+03	-1.713419723E+04	+0	+0
+1.225786274E+03	-1.708923096E+04	+0	+0
+1.221399367E+03	-1.704472148E+04	+0	+0
+1.217408500E+03	-1.700072313E+04	+0	+0
+1.212993570E+03	-1.695671408E+04	+0	+0
+1.208545950E+03	-1.691335403E+04	+0	+0
+1.204351977E+03	-1.686996186E+04	+0	+0
+1.200490117E+03	-1.682716904E+04	+0	+0
+1.196382944E+03	-1.678417769E+04	+0	+0
+1.192106160E+03	-1.674123141E+04	+0	+0
+1.188369639E+03	-1.669888409E+04	+0	+0
+1.184024888E+03	-1.665701948E+04	+0	+0
+1.179923182E+03	-1.661513352E+04	+0	+0
+1.175770030E+03	-1.657370586E+04	+0	+0
+1.172065599E+03	-1.653258077E+04	+0	+0
+1.168242401E+03	-1.649106918E+04	+0	+0
+1.164521541E+03	-1.644985226E+04	+0	+0
+1.160504476E+03	-1.640900595E+04	+0	+0
+1.156851945E+03	-1.636850082E+04	+0	+0
+1.153265803E+03	-1.632809202E+04	+0	+0
+1.149330074E+03	-1.628781840E+04	+0	+0
+1.145482715E+03	-1.624782978E+04	+0	+0
+1.141686327E+03	-1.620821939E+04	+0	+0
+1.137802720E+03	-1.616857301E+04	+0	+0
+1.134245568E+03	-1.612917594E+04	+0	+0
+1.130995048E+03	-1.609030417E+04	+0	+0
+1.127317122E+03	-1.605139410E+04	+0	+0
+1.123614624E+03	-1.601272589E+04	+0	+0
+1.119929968E+03	-1.597398743E+04	+0	+0
+1.116417557E+03	-1.593538925E+04	+0	+0
+1.112587572E+03	-1.589746471E+04	+0	+0
+1.108802228E+03	-1.585975166E+04	+0	+0
+1.105408657E+03	-1.582186160E+04	+0	+0
+1.101825755E+03	-1.578435297E+04	+0	+0
+1.098101681E+03	-1.574711144E+04	+0	+0
+1.094437204E+03	-1.571011950E+04	+0	+0
+1.091476682E+03	-1.567319486E+04	+0	+0
+1.087727579E+03	-1.563701439E+04	+0	+0
+1.084101073E+03	-1.560044274E+04	+0	+0
+1.081029794E+03	-1.556399532E+04	+0	+0
+1.077672283E+03	-1.552806743E+04	+0	+0
+1.074354341E+03	-1.549177179E+04	+0	+0
+1.071007654E+03	-1.545617035E+04	+0	+0
+1.067517807E+03	-1.542062475E+04	+0	+0
+1.064148305E+03	-1.538530506E+04	+0	+0
+1.060784751E+03	-1.534986788E+04	+0	+0
+1.057271874E+03	-1.531470120E+04	+0	+0
+1.053992363E+03	-1.527997326E+04	+0	+0
+1.050918320E+03	-1.524532934E+04	+0	+0
+1.047704854E+03	-1.521056233E+04	+0	+0
+1.044640636E+03	-1.517603256E+04	+0	+0
+1.041435229E+03	-1.514181871E+04	+0	+0
+1.038168690E+03	-1.510781205E+04	+0	+0
+1.034902263E+03	-1.507375065E+04	+0	+0
+1.032170608E+03	-1.504009787E+04	+0	+0
