# Supplementary material for: Optical and Electrical Characterization of Biocompatible Polymeric Lines for Hemodialysis Applications
Source: Materials (Basel). 2018 Mar 16;11(3):438. doi: 10.3390/ma11030438 (PMC5873017; doi:10.3390/ma11030438)
Supplement: Supplementary file 1 [file materials-11-00438-s001.zip › Data_for upload/EIS/Raw_Data/BE_4_2.csv]

+2.234873452E+03	-2.872399444E+04	+0	+0
+2.219872662E+03	-2.857114467E+04	+0	+0
+2.202826938E+03	-2.839895228E+04	+0	+0
+2.190165865E+03	-2.826478415E+04	+0	+0
+2.178080972E+03	-2.813804834E+04	+0	+0
+2.166464180E+03	-2.800874837E+04	+0	+0
+2.154216793E+03	-2.788218847E+04	+0	+0
+2.142576099E+03	-2.775737415E+04	+0	+0
+2.131278863E+03	-2.763268292E+04	+0	+0
+2.119542326E+03	-2.750951716E+04	+0	+0
+2.107975118E+03	-2.738760298E+04	+0	+0
+2.096706028E+03	-2.726691285E+04	+0	+0
+2.085491328E+03	-2.714726481E+04	+0	+0
+2.074376080E+03	-2.702876739E+04	+0	+0
+2.063586240E+03	-2.691135179E+04	+0	+0
+2.052740198E+03	-2.679495809E+04	+0	+0
+2.041878605E+03	-2.667958402E+04	+0	+0
+2.031085080E+03	-2.656507958E+04	+0	+0
+2.020274737E+03	-2.645164950E+04	+0	+0
+2.009900771E+03	-2.633883676E+04	+0	+0
+1.999865721E+03	-2.622715965E+04	+0	+0
+1.989538647E+03	-2.611723885E+04	+0	+0
+1.979472788E+03	-2.600752739E+04	+0	+0
+1.969424397E+03	-2.589949537E+04	+0	+0
+1.959394783E+03	-2.579198918E+04	+0	+0
+1.949631933E+03	-2.568538953E+04	+0	+0
+1.939617769E+03	-2.557955941E+04	+0	+0
+1.930175488E+03	-2.547478844E+04	+0	+0
+1.920384381E+03	-2.537067227E+04	+0	+0
+1.910641731E+03	-2.526763051E+04	+0	+0
+1.901202434E+03	-2.516559654E+04	+0	+0
+1.891572761E+03	-2.506479412E+04	+0	+0
+1.882633599E+03	-2.496397980E+04	+0	+0
+1.873069539E+03	-2.486424000E+04	+0	+0
+1.864017982E+03	-2.476532660E+04	+0	+0
+1.854754127E+03	-2.466793197E+04	+0	+0
+1.845601660E+03	-2.457072307E+04	+0	+0
+1.836763821E+03	-2.447489126E+04	+0	+0
+1.827733213E+03	-2.437973889E+04	+0	+0
+1.818776035E+03	-2.428555385E+04	+0	+0
+1.810439949E+03	-2.419174216E+04	+0	+0
+1.801933112E+03	-2.409844820E+04	+0	+0
+1.793681029E+03	-2.400597455E+04	+0	+0
+1.785118876E+03	-2.391403735E+04	+0	+0
+1.776704359E+03	-2.382260597E+04	+0	+0
+1.768517542E+03	-2.373231322E+04	+0	+0
+1.760567805E+03	-2.364250149E+04	+0	+0
+1.752340423E+03	-2.355367773E+04	+0	+0
+1.744216622E+03	-2.346515758E+04	+0	+0
+1.736545545E+03	-2.337811771E+04	+0	+0
+1.728359169E+03	-2.329128531E+04	+0	+0
+1.720271311E+03	-2.320518555E+04	+0	+0
+1.712658681E+03	-2.311991499E+04	+0	+0
+1.704925596E+03	-2.303562755E+04	+0	+0
+1.697511605E+03	-2.295184939E+04	+0	+0
+1.689671803E+03	-2.286821333E+04	+0	+0
+1.682394534E+03	-2.278567852E+04	+0	+0
+1.674632687E+03	-2.270348953E+04	+0	+0
+1.667152321E+03	-2.262219348E+04	+0	+0
+1.659697690E+03	-2.254132613E+04	+0	+0
+1.652216992E+03	-2.246097450E+04	+0	+0
+1.644815478E+03	-2.238140141E+04	+0	+0
+1.637769491E+03	-2.230241982E+04	+0	+0
+1.630340039E+03	-2.222395557E+04	+0	+0
+1.623470289E+03	-2.214616435E+04	+0	+0
+1.616185646E+03	-2.206841587E+04	+0	+0
+1.608760537E+03	-2.199138118E+04	+0	+0
+1.602237947E+03	-2.191617450E+04	+0	+0
+1.595340057E+03	-2.183948917E+04	+0	+0
+1.588373055E+03	-2.176464122E+04	+0	+0
+1.581530748E+03	-2.169043130E+04	+0	+0
+1.575011762E+03	-2.161625354E+04	+0	+0
+1.568440044E+03	-2.154262034E+04	+0	+0
+1.561719317E+03	-2.147007257E+04	+0	+0
+1.555272760E+03	-2.139740275E+04	+0	+0
+1.548989384E+03	-2.132560544E+04	+0	+0
+1.542488803E+03	-2.125557219E+04	+0	+0
+1.536174149E+03	-2.118716526E+04	+0	+0
+1.529603426E+03	-2.111333681E+04	+0	+0
+1.523294459E+03	-2.104347237E+04	+0	+0
+1.516520766E+03	-2.097404673E+04	+0	+0
+1.510485338E+03	-2.090484994E+04	+0	+0
+1.504253810E+03	-2.083652821E+04	+0	+0
+1.498311604E+03	-2.076864051E+04	+0	+0
+1.491675786E+03	-2.070132181E+04	+0	+0
+1.485535821E+03	-2.063470974E+04	+0	+0
+1.479633606E+03	-2.056794577E+04	+0	+0
+1.473354472E+03	-2.050166217E+04	+0	+0
+1.467638473E+03	-2.043619382E+04	+0	+0
+1.461720597E+03	-2.037113223E+04	+0	+0
+1.456029315E+03	-2.030640747E+04	+0	+0
+1.450068921E+03	-2.024201955E+04	+0	+0
+1.443935959E+03	-2.017770834E+04	+0	+0
+1.438509537E+03	-2.011409791E+04	+0	+0
+1.432845080E+03	-2.005127994E+04	+0	+0
+1.426997627E+03	-1.998827450E+04	+0	+0
+1.421487238E+03	-1.992635522E+04	+0	+0
+1.416125051E+03	-1.986425538E+04	+0	+0
+1.410608479E+03	-1.980329651E+04	+0	+0
+1.405205701E+03	-1.974239776E+04	+0	+0
+1.399801751E+03	-1.968186105E+04	+0	+0
+1.393948370E+03	-1.962128713E+04	+0	+0
+1.388911813E+03	-1.956166476E+04	+0	+0
+1.383318809E+03	-1.950224993E+04	+0	+0
+1.377599444E+03	-1.944338955E+04	+0	+0
+1.372581011E+03	-1.938516497E+04	+0	+0
+1.367336487E+03	-1.932695715E+04	+0	+0
+1.362000238E+03	-1.926936014E+04	+0	+0
+1.356841283E+03	-1.921196205E+04	+0	+0
+1.351460957E+03	-1.915492796E+04	+0	+0
+1.346257867E+03	-1.909838466E+04	+0	+0
+1.341522514E+03	-1.904207465E+04	+0	+0
+1.336515467E+03	-1.898603091E+04	+0	+0
+1.331349265E+03	-1.893067465E+04	+0	+0
+1.326038514E+03	-1.887541197E+04	+0	+0
+1.321064492E+03	-1.882048751E+04	+0	+0
+1.316015090E+03	-1.876576858E+04	+0	+0
+1.311371788E+03	-1.871134760E+04	+0	+0
+1.306276504E+03	-1.865759665E+04	+0	+0
+1.301815771E+03	-1.860382013E+04	+0	+0
+1.297156775E+03	-1.855025118E+04	+0	+0
+1.292247407E+03	-1.849740626E+04	+0	+0
+1.287606960E+03	-1.844447183E+04	+0	+0
+1.283250445E+03	-1.839225770E+04	+0	+0
+1.278441841E+03	-1.833991270E+04	+0	+0
+1.273277537E+03	-1.828824270E+04	+0	+0
+1.268610597E+03	-1.823683361E+04	+0	+0
+1.264277929E+03	-1.818574226E+04	+0	+0
+1.259756506E+03	-1.813473886E+04	+0	+0
+1.254944539E+03	-1.808425326E+04	+0	+0
+1.250299666E+03	-1.803391522E+04	+0	+0
+1.246083205E+03	-1.798423646E+04	+0	+0
+1.241278061E+03	-1.793466385E+04	+0	+0
+1.236696653E+03	-1.788561051E+04	+0	+0
+1.232502413E+03	-1.783650183E+04	+0	+0
+1.228109038E+03	-1.778805916E+04	+0	+0
+1.223899393E+03	-1.773961977E+04	+0	+0
+1.219824291E+03	-1.769167732E+04	+0	+0
+1.215612448E+03	-1.764355885E+04	+0	+0
+1.211293101E+03	-1.759603932E+04	+0	+0
+1.206931639E+03	-1.754883880E+04	+0	+0
+1.202695339E+03	-1.750156787E+04	+0	+0
+1.198396405E+03	-1.745447578E+04	+0	+0
+1.194514771E+03	-1.740813863E+04	+0	+0
+1.190508914E+03	-1.736181796E+04	+0	+0
+1.186594086E+03	-1.731584223E+04	+0	+0
+1.182645751E+03	-1.727025057E+04	+0	+0
+1.178752076E+03	-1.722475499E+04	+0	+0
+1.174581248E+03	-1.717919802E+04	+0	+0
+1.170627350E+03	-1.713459899E+04	+0	+0
+1.166581299E+03	-1.709102716E+04	+0	+0
+1.162359071E+03	-1.704608170E+04	+0	+0
+1.158531077E+03	-1.700099732E+04	+0	+0
+1.154904458E+03	-1.695750135E+04	+0	+0
+1.150853196E+03	-1.691372005E+04	+0	+0
+1.146964106E+03	-1.687022457E+04	+0	+0
+1.143279798E+03	-1.682707320E+04	+0	+0
+1.139334225E+03	-1.678510660E+04	+0	+0
+1.135742217E+03	-1.674331254E+04	+0	+0
+1.131458309E+03	-1.669977281E+04	+0	+0
+1.127852162E+03	-1.665800080E+04	+0	+0
+1.124404168E+03	-1.661608028E+04	+0	+0
+1.120875733E+03	-1.657401551E+04	+0	+0
+1.116986232E+03	-1.653275721E+04	+0	+0
+1.113179619E+03	-1.649112928E+04	+0	+0
+1.109739756E+03	-1.644996132E+04	+0	+0
+1.106029531E+03	-1.640905367E+04	+0	+0
+1.102630125E+03	-1.636822014E+04	+0	+0
+1.098935756E+03	-1.632749052E+04	+0	+0
+1.095616735E+03	-1.628772481E+04	+0	+0
+1.092317188E+03	-1.624719932E+04	+0	+0
+1.089213106E+03	-1.620765009E+04	+0	+0
+1.085781862E+03	-1.616816692E+04	+0	+0
+1.081606271E+03	-1.612866431E+04	+0	+0
+1.078355020E+03	-1.608936951E+04	+0	+0
+1.075088567E+03	-1.605054563E+04	+0	+0
+1.071292615E+03	-1.601185709E+04	+0	+0
+1.067948005E+03	-1.597347897E+04	+0	+0
+1.064576754E+03	-1.593512406E+04	+0	+0
+1.061225290E+03	-1.589734042E+04	+0	+0
+1.057823144E+03	-1.585895305E+04	+0	+0
+1.054348984E+03	-1.582115295E+04	+0	+0
+1.051363662E+03	-1.578362114E+04	+0	+0
+1.047926583E+03	-1.574664962E+04	+0	+0
+1.044606252E+03	-1.570988675E+04	+0	+0
+1.041448157E+03	-1.567344396E+04	+0	+0
+1.038228407E+03	-1.563682168E+04	+0	+0
+1.034967245E+03	-1.560052680E+04	+0	+0
+1.031726951E+03	-1.556386055E+04	+0	+0
+1.028744013E+03	-1.552796015E+04	+0	+0
+1.025329725E+03	-1.549192218E+04	+0	+0
+1.021897428E+03	-1.545632968E+04	+0	+0
+1.018689706E+03	-1.542023296E+04	+0	+0
+1.015712201E+03	-1.538504771E+04	+0	+0
+1.012557031E+03	-1.535000986E+04	+0	+0
+1.009653234E+03	-1.531480509E+04	+0	+0
+1.006581062E+03	-1.527990552E+04	+0	+0
+1.003471754E+03	-1.524521756E+04	+0	+0
+1.000609519E+03	-1.521054461E+04	+0	+0
+9.973541674E+02	-1.517591519E+04	+0	+0
+9.943931236E+02	-1.514211596E+04	+0	+0
