# Supplementary material for: Optical and Electrical Characterization of Biocompatible Polymeric Lines for Hemodialysis Applications
Source: Materials (Basel). 2018 Mar 16;11(3):438. doi: 10.3390/ma11030438 (PMC5873017; doi:10.3390/ma11030438)
Supplement: Supplementary file 1 [file materials-11-00438-s001.zip › Data_for upload/EIS/Raw_Data/BE_4_3.csv]

+2.177631759E+03	-2.882858198E+04	+0	+0
+2.165043618E+03	-2.869256424E+04	+0	+0
+2.152973865E+03	-2.855905932E+04	+0	+0
+2.140928024E+03	-2.842769051E+04	+0	+0
+2.128987001E+03	-2.829700631E+04	+0	+0
+2.118173930E+03	-2.816995047E+04	+0	+0
+2.106121036E+03	-2.804220515E+04	+0	+0
+2.094745906E+03	-2.791557500E+04	+0	+0
+2.083243897E+03	-2.779011972E+04	+0	+0
+2.072115566E+03	-2.766534436E+04	+0	+0
+2.060942470E+03	-2.754233214E+04	+0	+0
+2.049621535E+03	-2.742041160E+04	+0	+0
+2.038658824E+03	-2.729973501E+04	+0	+0
+2.027785755E+03	-2.718034891E+04	+0	+0
+2.017415230E+03	-2.706186824E+04	+0	+0
+2.006949766E+03	-2.694420497E+04	+0	+0
+1.996432390E+03	-2.682727286E+04	+0	+0
+1.985920577E+03	-2.671196977E+04	+0	+0
+1.975471868E+03	-2.659736069E+04	+0	+0
+1.965241273E+03	-2.648386010E+04	+0	+0
+1.955392267E+03	-2.637145191E+04	+0	+0
+1.945454736E+03	-2.626009386E+04	+0	+0
+1.935513776E+03	-2.614941753E+04	+0	+0
+1.925812952E+03	-2.604009843E+04	+0	+0
+1.916022284E+03	-2.593188570E+04	+0	+0
+1.906362524E+03	-2.582447059E+04	+0	+0
+1.896603524E+03	-2.571819438E+04	+0	+0
+1.887391388E+03	-2.561171695E+04	+0	+0
+1.877761213E+03	-2.550702890E+04	+0	+0
+1.868455938E+03	-2.540317121E+04	+0	+0
+1.859041017E+03	-2.530024490E+04	+0	+0
+1.849589629E+03	-2.519814088E+04	+0	+0
+1.840624407E+03	-2.509646697E+04	+0	+0
+1.831571930E+03	-2.499600629E+04	+0	+0
+1.822800877E+03	-2.489655474E+04	+0	+0
+1.813774200E+03	-2.479793597E+04	+0	+0
+1.804740721E+03	-2.469998092E+04	+0	+0
+1.796140138E+03	-2.460320680E+04	+0	+0
+1.787447743E+03	-2.450704985E+04	+0	+0
+1.778687572E+03	-2.441209677E+04	+0	+0
+1.770454255E+03	-2.431770291E+04	+0	+0
+1.761954442E+03	-2.422357556E+04	+0	+0
+1.753829976E+03	-2.413019274E+04	+0	+0
+1.745531604E+03	-2.403764974E+04	+0	+0
+1.737316852E+03	-2.394531838E+04	+0	+0
+1.729266531E+03	-2.385423004E+04	+0	+0
+1.721564903E+03	-2.376405357E+04	+0	+0
+1.713617496E+03	-2.367400509E+04	+0	+0
+1.705612374E+03	-2.358535086E+04	+0	+0
+1.697762587E+03	-2.349727933E+04	+0	+0
+1.690013951E+03	-2.340983299E+04	+0	+0
+1.682408053E+03	-2.332300575E+04	+0	+0
+1.674879177E+03	-2.323690833E+04	+0	+0
+1.667283160E+03	-2.315167150E+04	+0	+0
+1.659746643E+03	-2.306691535E+04	+0	+0
+1.652322740E+03	-2.298284204E+04	+0	+0
+1.644757388E+03	-2.289948142E+04	+0	+0
+1.637801695E+03	-2.281673394E+04	+0	+0
+1.630352977E+03	-2.273477695E+04	+0	+0
+1.622774216E+03	-2.265317877E+04	+0	+0
+1.615531656E+03	-2.257226417E+04	+0	+0
+1.608144545E+03	-2.249214756E+04	+0	+0
+1.601338513E+03	-2.241250721E+04	+0	+0
+1.594366038E+03	-2.233323847E+04	+0	+0
+1.587102169E+03	-2.225457109E+04	+0	+0
+1.580099558E+03	-2.217659461E+04	+0	+0
+1.573133849E+03	-2.209940857E+04	+0	+0
+1.566503668E+03	-2.202269405E+04	+0	+0
+1.559635646E+03	-2.194649640E+04	+0	+0
+1.553120011E+03	-2.187066851E+04	+0	+0
+1.546501743E+03	-2.179563125E+04	+0	+0
+1.540080370E+03	-2.172104447E+04	+0	+0
+1.533549395E+03	-2.164731638E+04	+0	+0
+1.527293562E+03	-2.157405759E+04	+0	+0
+1.520800609E+03	-2.150093557E+04	+0	+0
+1.514509153E+03	-2.142866371E+04	+0	+0
+1.508614979E+03	-2.135706284E+04	+0	+0
+1.501991039E+03	-2.128580231E+04	+0	+0
+1.495788601E+03	-2.121495914E+04	+0	+0
+1.489295706E+03	-2.114462205E+04	+0	+0
+1.483365205E+03	-2.107483055E+04	+0	+0
+1.477180366E+03	-2.100548788E+04	+0	+0
+1.471119532E+03	-2.093665363E+04	+0	+0
+1.465200847E+03	-2.086785896E+04	+0	+0
+1.458857150E+03	-2.080030726E+04	+0	+0
+1.452798069E+03	-2.073276660E+04	+0	+0
+1.446866925E+03	-2.066580434E+04	+0	+0
+1.440895619E+03	-2.059914956E+04	+0	+0
+1.435367497E+03	-2.053293151E+04	+0	+0
+1.429329166E+03	-2.046735021E+04	+0	+0
+1.423976179E+03	-2.040227581E+04	+0	+0
+1.417862903E+03	-2.033770479E+04	+0	+0
+1.412185521E+03	-2.027304607E+04	+0	+0
+1.406783161E+03	-2.020912404E+04	+0	+0
+1.401004564E+03	-2.014540757E+04	+0	+0
+1.395449488E+03	-2.008271600E+04	+0	+0
+1.389791326E+03	-2.002014471E+04	+0	+0
+1.384779562E+03	-1.995754259E+04	+0	+0
+1.379507813E+03	-1.989566044E+04	+0	+0
+1.374104363E+03	-1.983428287E+04	+0	+0
+1.368774116E+03	-1.977332552E+04	+0	+0
+1.363196963E+03	-1.971252408E+04	+0	+0
+1.358092949E+03	-1.965239207E+04	+0	+0
+1.352797350E+03	-1.959251281E+04	+0	+0
+1.347490249E+03	-1.953318191E+04	+0	+0
+1.342364075E+03	-1.947413528E+04	+0	+0
+1.337143872E+03	-1.941539256E+04	+0	+0
+1.331696130E+03	-1.935741214E+04	+0	+0
+1.326809462E+03	-1.929949884E+04	+0	+0
+1.321808191E+03	-1.924194993E+04	+0	+0
+1.316641102E+03	-1.918498821E+04	+0	+0
+1.311905555E+03	-1.912842185E+04	+0	+0
+1.306992462E+03	-1.907203978E+04	+0	+0
+1.301788854E+03	-1.901602131E+04	+0	+0
+1.296960047E+03	-1.896031981E+04	+0	+0
+1.291869258E+03	-1.890522818E+04	+0	+0
+1.287182444E+03	-1.885152530E+04	+0	+0
+1.282777612E+03	-1.879974307E+04	+0	+0
+1.277861353E+03	-1.874284659E+04	+0	+0
+1.273362192E+03	-1.868772916E+04	+0	+0
+1.268591337E+03	-1.863389607E+04	+0	+0
+1.264281884E+03	-1.858040195E+04	+0	+0
+1.259299650E+03	-1.852712083E+04	+0	+0
+1.254792189E+03	-1.847431431E+04	+0	+0
+1.250199433E+03	-1.842173982E+04	+0	+0
+1.245456680E+03	-1.836982329E+04	+0	+0
+1.240992206E+03	-1.831830466E+04	+0	+0
+1.236776909E+03	-1.826666134E+04	+0	+0
+1.232172302E+03	-1.821514414E+04	+0	+0
+1.227468858E+03	-1.816414586E+04	+0	+0
+1.222940384E+03	-1.811382956E+04	+0	+0
+1.218929990E+03	-1.806332084E+04	+0	+0
+1.214236997E+03	-1.801315271E+04	+0	+0
+1.209680940E+03	-1.796368781E+04	+0	+0
+1.205534285E+03	-1.791450846E+04	+0	+0
+1.201538747E+03	-1.786538353E+04	+0	+0
+1.197190443E+03	-1.781672777E+04	+0	+0
+1.193139958E+03	-1.776827226E+04	+0	+0
+1.189094010E+03	-1.772005751E+04	+0	+0
+1.184907956E+03	-1.767237228E+04	+0	+0
+1.180632633E+03	-1.762429470E+04	+0	+0
+1.176390297E+03	-1.757675010E+04	+0	+0
+1.172435814E+03	-1.752976255E+04	+0	+0
+1.168471508E+03	-1.748286931E+04	+0	+0
+1.164454336E+03	-1.743621553E+04	+0	+0
+1.160754540E+03	-1.738957559E+04	+0	+0
+1.156947799E+03	-1.734377109E+04	+0	+0
+1.153049465E+03	-1.729785376E+04	+0	+0
+1.148903008E+03	-1.725221132E+04	+0	+0
+1.145322105E+03	-1.720692444E+04	+0	+0
+1.141121053E+03	-1.716197039E+04	+0	+0
+1.137013063E+03	-1.711725786E+04	+0	+0
+1.133259519E+03	-1.707302405E+04	+0	+0
+1.129562938E+03	-1.702875110E+04	+0	+0
+1.126014875E+03	-1.698512757E+04	+0	+0
+1.121865945E+03	-1.694154112E+04	+0	+0
+1.118181828E+03	-1.689789264E+04	+0	+0
+1.114401825E+03	-1.685469253E+04	+0	+0
+1.110890425E+03	-1.681225048E+04	+0	+0
+1.106917773E+03	-1.676956320E+04	+0	+0
+1.103581424E+03	-1.672806326E+04	+0	+0
+1.100165547E+03	-1.668605311E+04	+0	+0
+1.096388481E+03	-1.664316626E+04	+0	+0
+1.092788480E+03	-1.660067792E+04	+0	+0
+1.089335734E+03	-1.655922543E+04	+0	+0
+1.085700111E+03	-1.651812447E+04	+0	+0
+1.081680376E+03	-1.647634991E+04	+0	+0
+1.078275209E+03	-1.643519289E+04	+0	+0
+1.074779585E+03	-1.639376860E+04	+0	+0
+1.071535458E+03	-1.635297088E+04	+0	+0
+1.068311345E+03	-1.631222267E+04	+0	+0
+1.065298446E+03	-1.627233061E+04	+0	+0
+1.062002719E+03	-1.623256434E+04	+0	+0
+1.058257093E+03	-1.619274292E+04	+0	+0
+1.054759535E+03	-1.615325507E+04	+0	+0
+1.051404683E+03	-1.611388282E+04	+0	+0
+1.047936430E+03	-1.607532526E+04	+0	+0
+1.044500595E+03	-1.603653674E+04	+0	+0
+1.041236889E+03	-1.599809593E+04	+0	+0
+1.037919181E+03	-1.595934906E+04	+0	+0
+1.034806201E+03	-1.592105868E+04	+0	+0
+1.031313609E+03	-1.588298298E+04	+0	+0
+1.028424191E+03	-1.584516792E+04	+0	+0
+1.024811749E+03	-1.580805406E+04	+0	+0
+1.021557129E+03	-1.577218694E+04	+0	+0
+1.018644726E+03	-1.573596524E+04	+0	+0
+1.015489713E+03	-1.569931332E+04	+0	+0
+1.012386532E+03	-1.566236234E+04	+0	+0
+1.009389502E+03	-1.562596460E+04	+0	+0
+1.006383782E+03	-1.558978663E+04	+0	+0
+1.003036567E+03	-1.555350733E+04	+0	+0
+9.998948540E+02	-1.551753337E+04	+0	+0
+9.966736861E+02	-1.548159347E+04	+0	+0
+9.935205340E+02	-1.544596401E+04	+0	+0
+9.908358167E+02	-1.541055261E+04	+0	+0
+9.875117886E+02	-1.537487573E+04	+0	+0
+9.845389701E+02	-1.533991935E+04	+0	+0
+9.816593873E+02	-1.530494432E+04	+0	+0
+9.787477199E+02	-1.526984820E+04	+0	+0
+9.756934155E+02	-1.523512598E+04	+0	+0
+9.730181319E+02	-1.520053389E+04	+0	+0
