# Supplementary material for: Optical and Electrical Characterization of Biocompatible Polymeric Lines for Hemodialysis Applications
Source: Materials (Basel). 2018 Mar 16;11(3):438. doi: 10.3390/ma11030438 (PMC5873017; doi:10.3390/ma11030438)
Supplement: Supplementary file 1 [file materials-11-00438-s001.zip › Data_for upload/EIS/Raw_Data/BE_4_4.csv]

+2.138153841E+03	-2.896525151E+04	+0	+0
+2.126958341E+03	-2.883609127E+04	+0	+0
+2.114537788E+03	-2.869682530E+04	+0	+0
+2.102260520E+03	-2.855891277E+04	+0	+0
+2.090442896E+03	-2.842663219E+04	+0	+0
+2.079290271E+03	-2.829883052E+04	+0	+0
+2.067808293E+03	-2.817003600E+04	+0	+0
+2.056636644E+03	-2.804233589E+04	+0	+0
+2.045365832E+03	-2.791553868E+04	+0	+0
+2.034228888E+03	-2.779045286E+04	+0	+0
+2.023399175E+03	-2.766619172E+04	+0	+0
+2.012395999E+03	-2.754343561E+04	+0	+0
+2.001659083E+03	-2.742199874E+04	+0	+0
+1.991070393E+03	-2.730145026E+04	+0	+0
+1.980740359E+03	-2.718224610E+04	+0	+0
+1.970597078E+03	-2.706433247E+04	+0	+0
+1.960415557E+03	-2.694763072E+04	+0	+0
+1.950204823E+03	-2.683371933E+04	+0	+0
+1.940279944E+03	-2.672059631E+04	+0	+0
+1.930631622E+03	-2.660839746E+04	+0	+0
+1.920484609E+03	-2.649529167E+04	+0	+0
+1.910261462E+03	-2.638076132E+04	+0	+0
+1.900462759E+03	-2.627028396E+04	+0	+0
+1.890792193E+03	-2.615888704E+04	+0	+0
+1.880781400E+03	-2.604709988E+04	+0	+0
+1.871396043E+03	-2.593830261E+04	+0	+0
+1.862378829E+03	-2.583102082E+04	+0	+0
+1.852792065E+03	-2.572280832E+04	+0	+0
+1.843783762E+03	-2.561761100E+04	+0	+0
+1.834782057E+03	-2.551358848E+04	+0	+0
+1.825290082E+03	-2.541076092E+04	+0	+0
+1.816314510E+03	-2.530811076E+04	+0	+0
+1.807234398E+03	-2.520384065E+04	+0	+0
+1.798302975E+03	-2.510224882E+04	+0	+0
+1.789393424E+03	-2.500199163E+04	+0	+0
+1.780624076E+03	-2.490332852E+04	+0	+0
+1.771925618E+03	-2.480536487E+04	+0	+0
+1.763547418E+03	-2.470810263E+04	+0	+0
+1.754760210E+03	-2.461149941E+04	+0	+0
+1.746261876E+03	-2.451430504E+04	+0	+0
+1.737696907E+03	-2.441804246E+04	+0	+0
+1.729760841E+03	-2.432388865E+04	+0	+0
+1.721835266E+03	-2.423040542E+04	+0	+0
+1.713666746E+03	-2.413737588E+04	+0	+0
+1.705672904E+03	-2.404383581E+04	+0	+0
+1.697684779E+03	-2.395225392E+04	+0	+0
+1.690074867E+03	-2.386155229E+04	+0	+0
+1.682355899E+03	-2.377121493E+04	+0	+0
+1.674540384E+03	-2.368165201E+04	+0	+0
+1.666974640E+03	-2.359316824E+04	+0	+0
+1.659228268E+03	-2.350466612E+04	+0	+0
+1.651706561E+03	-2.341728672E+04	+0	+0
+1.644147577E+03	-2.333097923E+04	+0	+0
+1.636646582E+03	-2.324455640E+04	+0	+0
+1.629489325E+03	-2.315901536E+04	+0	+0
+1.622022738E+03	-2.307454522E+04	+0	+0
+1.614807889E+03	-2.299094635E+04	+0	+0
+1.607887046E+03	-2.290797154E+04	+0	+0
+1.600533617E+03	-2.282560506E+04	+0	+0
+1.593294742E+03	-2.274419303E+04	+0	+0
+1.586035229E+03	-2.266215101E+04	+0	+0
+1.578871253E+03	-2.258015973E+04	+0	+0
+1.571723019E+03	-2.249956537E+04	+0	+0
+1.565210406E+03	-2.242137189E+04	+0	+0
+1.558053448E+03	-2.234165006E+04	+0	+0
+1.551376005E+03	-2.226267611E+04	+0	+0
+1.544235077E+03	-2.218495472E+04	+0	+0
+1.538141330E+03	-2.210915651E+04	+0	+0
+1.531540275E+03	-2.203359199E+04	+0	+0
+1.525175698E+03	-2.195973658E+04	+0	+0
+1.518698524E+03	-2.188266451E+04	+0	+0
+1.512068500E+03	-2.180433716E+04	+0	+0
+1.505765273E+03	-2.172978770E+04	+0	+0
+1.499366325E+03	-2.165566935E+04	+0	+0
+1.493274492E+03	-2.158418048E+04	+0	+0
+1.487212657E+03	-2.151028569E+04	+0	+0
+1.481103459E+03	-2.143766799E+04	+0	+0
+1.474915583E+03	-2.136591710E+04	+0	+0
+1.468641471E+03	-2.129419855E+04	+0	+0
+1.462611438E+03	-2.122330790E+04	+0	+0
+1.456595615E+03	-2.115308063E+04	+0	+0
+1.450427393E+03	-2.108307599E+04	+0	+0
+1.444668570E+03	-2.101375051E+04	+0	+0
+1.438779025E+03	-2.094462894E+04	+0	+0
+1.432926114E+03	-2.087641592E+04	+0	+0
+1.426967758E+03	-2.080836014E+04	+0	+0
+1.421063482E+03	-2.074063055E+04	+0	+0
+1.415343958E+03	-2.067357316E+04	+0	+0
+1.409728385E+03	-2.060706135E+04	+0	+0
+1.404026973E+03	-2.054096334E+04	+0	+0
+1.398443146E+03	-2.047527970E+04	+0	+0
+1.392655991E+03	-2.040991542E+04	+0	+0
+1.387111324E+03	-2.034474713E+04	+0	+0
+1.381868421E+03	-2.028045108E+04	+0	+0
+1.376475146E+03	-2.021665980E+04	+0	+0
+1.370962865E+03	-2.015284749E+04	+0	+0
+1.365407549E+03	-2.008996577E+04	+0	+0
+1.360450591E+03	-2.002744174E+04	+0	+0
+1.355346069E+03	-1.996497950E+04	+0	+0
+1.350031447E+03	-1.990308596E+04	+0	+0
+1.344938101E+03	-1.984131423E+04	+0	+0
+1.339046466E+03	-1.978023528E+04	+0	+0
+1.334320508E+03	-1.971952055E+04	+0	+0
+1.329282611E+03	-1.965899899E+04	+0	+0
+1.324087907E+03	-1.959951550E+04	+0	+0
+1.319264386E+03	-1.953999170E+04	+0	+0
+1.314107204E+03	-1.948106514E+04	+0	+0
+1.308744689E+03	-1.942232592E+04	+0	+0
+1.303844154E+03	-1.936418928E+04	+0	+0
+1.298900685E+03	-1.930621497E+04	+0	+0
+1.293984789E+03	-1.924892471E+04	+0	+0
+1.289254279E+03	-1.919272935E+04	+0	+0
+1.284504916E+03	-1.913431645E+04	+0	+0
+1.279740102E+03	-1.907749051E+04	+0	+0
+1.274357891E+03	-1.902179642E+04	+0	+0
+1.269779196E+03	-1.896756314E+04	+0	+0
+1.265365572E+03	-1.891406522E+04	+0	+0
+1.260876857E+03	-1.886046042E+04	+0	+0
+1.256096816E+03	-1.880617324E+04	+0	+0
+1.251759733E+03	-1.875217553E+04	+0	+0
+1.247274398E+03	-1.869785110E+04	+0	+0
+1.242699539E+03	-1.864160723E+04	+0	+0
+1.237956065E+03	-1.858599814E+04	+0	+0
+1.233636509E+03	-1.853252604E+04	+0	+0
+1.228980515E+03	-1.847975988E+04	+0	+0
+1.224702029E+03	-1.842716100E+04	+0	+0
+1.220301450E+03	-1.837467201E+04	+0	+0
+1.215780257E+03	-1.832228987E+04	+0	+0
+1.211531836E+03	-1.827183201E+04	+0	+0
+1.207188090E+03	-1.822199225E+04	+0	+0
+1.202690929E+03	-1.816831792E+04	+0	+0
+1.198461698E+03	-1.811772539E+04	+0	+0
+1.193968284E+03	-1.806735669E+04	+0	+0
+1.189633540E+03	-1.801740074E+04	+0	+0
+1.185319518E+03	-1.796769447E+04	+0	+0
+1.181431070E+03	-1.791856271E+04	+0	+0
+1.177330233E+03	-1.786988355E+04	+0	+0
+1.173458880E+03	-1.782124518E+04	+0	+0
+1.169636890E+03	-1.777279386E+04	+0	+0
+1.165477088E+03	-1.772465050E+04	+0	+0
+1.161188482E+03	-1.767624529E+04	+0	+0
+1.157191808E+03	-1.762831728E+04	+0	+0
+1.153046709E+03	-1.758057930E+04	+0	+0
+1.149178333E+03	-1.753335441E+04	+0	+0
+1.145265499E+03	-1.748611325E+04	+0	+0
+1.141713118E+03	-1.743962838E+04	+0	+0
+1.138065194E+03	-1.739326984E+04	+0	+0
+1.134110863E+03	-1.734678833E+04	+0	+0
+1.130054395E+03	-1.730099215E+04	+0	+0
+1.126546315E+03	-1.725558315E+04	+0	+0
+1.122579565E+03	-1.721036783E+04	+0	+0
+1.118702377E+03	-1.716536401E+04	+0	+0
+1.115120865E+03	-1.712069637E+04	+0	+0
+1.111288329E+03	-1.707614851E+04	+0	+0
+1.107821685E+03	-1.703203023E+04	+0	+0
+1.103613858E+03	-1.698749776E+04	+0	+0
+1.100399021E+03	-1.694382480E+04	+0	+0
+1.096621490E+03	-1.690019886E+04	+0	+0
+1.092990379E+03	-1.685718449E+04	+0	+0
+1.089235514E+03	-1.681420700E+04	+0	+0
+1.085941329E+03	-1.677180542E+04	+0	+0
+1.082361982E+03	-1.672900744E+04	+0	+0
+1.078829790E+03	-1.668679421E+04	+0	+0
+1.075375570E+03	-1.664480324E+04	+0	+0
+1.071970605E+03	-1.660301907E+04	+0	+0
+1.068570881E+03	-1.656160248E+04	+0	+0
+1.064725320E+03	-1.651985090E+04	+0	+0
+1.061361811E+03	-1.647876194E+04	+0	+0
+1.057632972E+03	-1.643763791E+04	+0	+0
+1.054519652E+03	-1.639691434E+04	+0	+0
+1.051476157E+03	-1.635629083E+04	+0	+0
+1.048408494E+03	-1.631565148E+04	+0	+0
+1.045330924E+03	-1.627582235E+04	+0	+0
+1.041801363E+03	-1.623604504E+04	+0	+0
+1.038616368E+03	-1.619638618E+04	+0	+0
+1.035148450E+03	-1.615710408E+04	+0	+0
+1.031727250E+03	-1.611777251E+04	+0	+0
+1.028333442E+03	-1.607907003E+04	+0	+0
+1.025076959E+03	-1.604009443E+04	+0	+0
+1.021766385E+03	-1.600142871E+04	+0	+0
+1.018910294E+03	-1.596282150E+04	+0	+0
+1.015578201E+03	-1.592450205E+04	+0	+0
+1.012490781E+03	-1.588656195E+04	+0	+0
+1.009213678E+03	-1.584891570E+04	+0	+0
+1.005861059E+03	-1.581131472E+04	+0	+0
+1.003112893E+03	-1.577418191E+04	+0	+0
+1.000087719E+03	-1.573705011E+04	+0	+0
+9.970019874E+02	-1.570023912E+04	+0	+0
+9.940602089E+02	-1.566356187E+04	+0	+0
+9.910390209E+02	-1.562715660E+04	+0	+0
+9.878059028E+02	-1.559060042E+04	+0	+0
+9.846425749E+02	-1.555423830E+04	+0	+0
+9.815782650E+02	-1.551816695E+04	+0	+0
+9.788269915E+02	-1.548243607E+04	+0	+0
+9.759232550E+02	-1.544664542E+04	+0	+0
+9.728864651E+02	-1.541125106E+04	+0	+0
+9.699427224E+02	-1.537572513E+04	+0	+0
+9.669659976E+02	-1.534050506E+04	+0	+0
+9.641280456E+02	-1.530561066E+04	+0	+0
+9.611236613E+02	-1.527053220E+04	+0	+0
+9.583457856E+02	-1.523579661E+04	+0	+0
