# Supplementary material for: Optical and Electrical Characterization of Biocompatible Polymeric Lines for Hemodialysis Applications
Source: Materials (Basel). 2018 Mar 16;11(3):438. doi: 10.3390/ma11030438 (PMC5873017; doi:10.3390/ma11030438)
Supplement: Supplementary file 1 [file materials-11-00438-s001.zip › Data_for upload/EIS/Raw_Data/BE_4_5.csv]

+2.118371765E+03	-2.902058309E+04	+0	+0
+2.106445903E+03	-2.888412629E+04	+0	+0
+2.094613915E+03	-2.874892332E+04	+0	+0
+2.083039261E+03	-2.861643617E+04	+0	+0
+2.071485038E+03	-2.848464605E+04	+0	+0
+2.060451381E+03	-2.835625620E+04	+0	+0
+2.049048805E+03	-2.822718099E+04	+0	+0
+2.037888249E+03	-2.809915940E+04	+0	+0
+2.026818578E+03	-2.797260916E+04	+0	+0
+2.015800976E+03	-2.784712397E+04	+0	+0
+2.005070964E+03	-2.772248834E+04	+0	+0
+1.994211997E+03	-2.759926287E+04	+0	+0
+1.983420735E+03	-2.747736570E+04	+0	+0
+1.973093667E+03	-2.735654544E+04	+0	+0
+1.962627344E+03	-2.723648753E+04	+0	+0
+1.952477813E+03	-2.711790177E+04	+0	+0
+1.942214681E+03	-2.700027415E+04	+0	+0
+1.931907133E+03	-2.688355350E+04	+0	+0
+1.921858432E+03	-2.676815127E+04	+0	+0
+1.911614603E+03	-2.665377073E+04	+0	+0
+1.901895319E+03	-2.653990613E+04	+0	+0
+1.892337999E+03	-2.642727688E+04	+0	+0
+1.882752727E+03	-2.631577120E+04	+0	+0
+1.873303386E+03	-2.620457296E+04	+0	+0
+1.863631033E+03	-2.609511794E+04	+0	+0
+1.854386951E+03	-2.598660220E+04	+0	+0
+1.844784695E+03	-2.587901014E+04	+0	+0
+1.835932915E+03	-2.577214136E+04	+0	+0
+1.826498837E+03	-2.566679614E+04	+0	+0
+1.817696280E+03	-2.556272066E+04	+0	+0
+1.808551000E+03	-2.545987720E+04	+0	+0
+1.799368881E+03	-2.535863475E+04	+0	+0
+1.790799992E+03	-2.525646875E+04	+0	+0
+1.781851794E+03	-2.515576377E+04	+0	+0
+1.772954729E+03	-2.505557152E+04	+0	+0
+1.764359840E+03	-2.495624240E+04	+0	+0
+1.755981634E+03	-2.485807329E+04	+0	+0
+1.747643689E+03	-2.476119496E+04	+0	+0
+1.738946893E+03	-2.466559282E+04	+0	+0
+1.730574206E+03	-2.457012205E+04	+0	+0
+1.722266915E+03	-2.447436217E+04	+0	+0
+1.714072187E+03	-2.437973499E+04	+0	+0
+1.706533292E+03	-2.428599971E+04	+0	+0
+1.698091240E+03	-2.419307806E+04	+0	+0
+1.690346309E+03	-2.410094831E+04	+0	+0
+1.682542548E+03	-2.400894152E+04	+0	+0
+1.674699061E+03	-2.391748083E+04	+0	+0
+1.667264532E+03	-2.382655173E+04	+0	+0
+1.659515389E+03	-2.373699807E+04	+0	+0
+1.652126961E+03	-2.364840864E+04	+0	+0
+1.644423334E+03	-2.355992781E+04	+0	+0
+1.636592347E+03	-2.347242762E+04	+0	+0
+1.629137890E+03	-2.338600902E+04	+0	+0
+1.621820550E+03	-2.329998490E+04	+0	+0
+1.614907814E+03	-2.321452793E+04	+0	+0
+1.607606924E+03	-2.312974249E+04	+0	+0
+1.600221297E+03	-2.304564177E+04	+0	+0
+1.593021192E+03	-2.296188584E+04	+0	+0
+1.586092161E+03	-2.287926553E+04	+0	+0
+1.578711134E+03	-2.279727606E+04	+0	+0
+1.571550262E+03	-2.271550644E+04	+0	+0
+1.564603696E+03	-2.263421875E+04	+0	+0
+1.557669679E+03	-2.255427162E+04	+0	+0
+1.550812162E+03	-2.247463421E+04	+0	+0
+1.543835245E+03	-2.239544264E+04	+0	+0
+1.537027009E+03	-2.231632384E+04	+0	+0
+1.530261612E+03	-2.223823338E+04	+0	+0
+1.523965698E+03	-2.216079775E+04	+0	+0
+1.517117402E+03	-2.208280498E+04	+0	+0
+1.510386964E+03	-2.200444359E+04	+0	+0
+1.503674436E+03	-2.192683225E+04	+0	+0
+1.497612048E+03	-2.185131399E+04	+0	+0
+1.491162776E+03	-2.177666245E+04	+0	+0
+1.484836968E+03	-2.170213542E+04	+0	+0
+1.478851242E+03	-2.162803498E+04	+0	+0
+1.472862178E+03	-2.155480238E+04	+0	+0
+1.466709213E+03	-2.148249689E+04	+0	+0
+1.460744282E+03	-2.141062634E+04	+0	+0
+1.454235237E+03	-2.133919365E+04	+0	+0
+1.448550723E+03	-2.126818281E+04	+0	+0
+1.442254818E+03	-2.119784005E+04	+0	+0
+1.436306779E+03	-2.112831405E+04	+0	+0
+1.430679633E+03	-2.105910750E+04	+0	+0
+1.424667221E+03	-2.099004037E+04	+0	+0
+1.418988907E+03	-2.092108368E+04	+0	+0
+1.412920056E+03	-2.085296683E+04	+0	+0
+1.407430177E+03	-2.078500597E+04	+0	+0
+1.401407872E+03	-2.071808927E+04	+0	+0
+1.396114146E+03	-2.065127252E+04	+0	+0
+1.390328765E+03	-2.058479302E+04	+0	+0
+1.384920810E+03	-2.051903108E+04	+0	+0
+1.379265164E+03	-2.045322876E+04	+0	+0
+1.373755153E+03	-2.038838865E+04	+0	+0
+1.368524165E+03	-2.032360731E+04	+0	+0
+1.363203102E+03	-2.025963875E+04	+0	+0
+1.357882835E+03	-2.019505598E+04	+0	+0
+1.352020299E+03	-2.013078107E+04	+0	+0
+1.347195394E+03	-2.006724781E+04	+0	+0
+1.342288481E+03	-2.000771331E+04	+0	+0
+1.336826141E+03	-1.994604266E+04	+0	+0
+1.331519559E+03	-1.988202424E+04	+0	+0
+1.326228250E+03	-1.982029824E+04	+0	+0
+1.320804686E+03	-1.975932171E+04	+0	+0
+1.315823597E+03	-1.969975152E+04	+0	+0
+1.311349097E+03	-1.964724398E+04	+0	+0
+1.306449145E+03	-1.959132397E+04	+0	+0
+1.300641275E+03	-1.952248961E+04	+0	+0
+1.295325940E+03	-1.946423582E+04	+0	+0
+1.290490912E+03	-1.940621481E+04	+0	+0
+1.285483688E+03	-1.934748498E+04	+0	+0
+1.280402679E+03	-1.929077583E+04	+0	+0
+1.275981483E+03	-1.923406150E+04	+0	+0
+1.271063185E+03	-1.917858705E+04	+0	+0
+1.266345701E+03	-1.912274552E+04	+0	+0
+1.261395769E+03	-1.906774198E+04	+0	+0
+1.256690969E+03	-1.901366197E+04	+0	+0
+1.251881999E+03	-1.895765916E+04	+0	+0
+1.247615656E+03	-1.890258480E+04	+0	+0
+1.242729500E+03	-1.884913552E+04	+0	+0
+1.238074471E+03	-1.879424760E+04	+0	+0
+1.233527614E+03	-1.873954098E+04	+0	+0
+1.229076179E+03	-1.868634361E+04	+0	+0
+1.224648898E+03	-1.863359850E+04	+0	+0
+1.220384373E+03	-1.858138448E+04	+0	+0
+1.215648427E+03	-1.852880764E+04	+0	+0
+1.211438352E+03	-1.847593819E+04	+0	+0
+1.206618104E+03	-1.842266474E+04	+0	+0
+1.202797697E+03	-1.837065086E+04	+0	+0
+1.198219776E+03	-1.831940315E+04	+0	+0
+1.194101711E+03	-1.826802868E+04	+0	+0
+1.189262781E+03	-1.821661735E+04	+0	+0
+1.185115915E+03	-1.816549518E+04	+0	+0
+1.180814535E+03	-1.811515136E+04	+0	+0
+1.176274315E+03	-1.806530870E+04	+0	+0
+1.172233178E+03	-1.801550200E+04	+0	+0
+1.168217614E+03	-1.796573806E+04	+0	+0
+1.164059926E+03	-1.791661544E+04	+0	+0
+1.160033142E+03	-1.786794419E+04	+0	+0
+1.156395267E+03	-1.781899948E+04	+0	+0
+1.152197192E+03	-1.777074111E+04	+0	+0
+1.147945373E+03	-1.772268930E+04	+0	+0
+1.144119011E+03	-1.767435218E+04	+0	+0
+1.139836297E+03	-1.762670971E+04	+0	+0
+1.136223548E+03	-1.757954446E+04	+0	+0
+1.132239297E+03	-1.753216104E+04	+0	+0
+1.128822140E+03	-1.748529438E+04	+0	+0
+1.124977547E+03	-1.743908352E+04	+0	+0
+1.121250821E+03	-1.739264422E+04	+0	+0
+1.117265082E+03	-1.734662215E+04	+0	+0
+1.113649952E+03	-1.730101716E+04	+0	+0
+1.109801886E+03	-1.725563407E+04	+0	+0
+1.105749768E+03	-1.721070794E+04	+0	+0
+1.102083470E+03	-1.716623992E+04	+0	+0
+1.098845744E+03	-1.712145152E+04	+0	+0
+1.094883246E+03	-1.707695236E+04	+0	+0
+1.090983576E+03	-1.703236926E+04	+0	+0
+1.087736072E+03	-1.698868657E+04	+0	+0
+1.083956993E+03	-1.694512595E+04	+0	+0
+1.080472598E+03	-1.690174606E+04	+0	+0
+1.076450743E+03	-1.685870138E+04	+0	+0
+1.073391880E+03	-1.681606025E+04	+0	+0
+1.069811973E+03	-1.677343322E+04	+0	+0
+1.066129412E+03	-1.673078033E+04	+0	+0
+1.062758536E+03	-1.668879734E+04	+0	+0
+1.059575020E+03	-1.664676745E+04	+0	+0
+1.056172640E+03	-1.660541021E+04	+0	+0
+1.052298306E+03	-1.656368256E+04	+0	+0
+1.049086632E+03	-1.652228610E+04	+0	+0
+1.045448350E+03	-1.648110367E+04	+0	+0
+1.042142081E+03	-1.644021459E+04	+0	+0
+1.039099554E+03	-1.639944160E+04	+0	+0
+1.036356752E+03	-1.635888992E+04	+0	+0
+1.033060097E+03	-1.631852401E+04	+0	+0
+1.029574255E+03	-1.627869277E+04	+0	+0
+1.026437179E+03	-1.623872244E+04	+0	+0
+1.023270152E+03	-1.619876857E+04	+0	+0
+1.019686745E+03	-1.615957499E+04	+0	+0
+1.016256070E+03	-1.612057235E+04	+0	+0
+1.013177409E+03	-1.608182490E+04	+0	+0
+1.010007536E+03	-1.604283938E+04	+0	+0
+1.006851239E+03	-1.600400819E+04	+0	+0
+1.003623422E+03	-1.596551794E+04	+0	+0
+1.000698203E+03	-1.592724028E+04	+0	+0
+9.974139145E+02	-1.588954867E+04	+0	+0
+9.942109134E+02	-1.585170901E+04	+0	+0
+9.914488564E+02	-1.581432948E+04	+0	+0
+9.883552386E+02	-1.577713598E+04	+0	+0
+9.853504123E+02	-1.574012592E+04	+0	+0
+9.824771934E+02	-1.570324552E+04	+0	+0
+9.796395672E+02	-1.566657205E+04	+0	+0
+9.764621324E+02	-1.563000835E+04	+0	+0
+9.731495001E+02	-1.559349690E+04	+0	+0
+9.699950017E+02	-1.555715030E+04	+0	+0
+9.670649266E+02	-1.552122594E+04	+0	+0
+9.644972452E+02	-1.548555110E+04	+0	+0
+9.616833955E+02	-1.544974561E+04	+0	+0
+9.586554979E+02	-1.541417762E+04	+0	+0
+9.558100719E+02	-1.537886567E+04	+0	+0
+9.528419616E+02	-1.534389049E+04	+0	+0
+9.498101891E+02	-1.530887433E+04	+0	+0
+9.470415563E+02	-1.527369885E+04	+0	+0
