# Supplementary material for: Optical and Electrical Characterization of Biocompatible Polymeric Lines for Hemodialysis Applications
Source: Materials (Basel). 2018 Mar 16;11(3):438. doi: 10.3390/ma11030438 (PMC5873017; doi:10.3390/ma11030438)
Supplement: Supplementary file 1 [file materials-11-00438-s001.zip › Data_for upload/EIS/Raw_Data/BE_5_1.csv]

+2.326574164E+03	-2.822039387E+04	+0	+0
+2.313580449E+03	-2.808854789E+04	+0	+0
+2.300584013E+03	-2.795955373E+04	+0	+0
+2.288194592E+03	-2.783261226E+04	+0	+0
+2.275949494E+03	-2.770705667E+04	+0	+0
+2.263814929E+03	-2.758440933E+04	+0	+0
+2.251223984E+03	-2.746036097E+04	+0	+0
+2.239332893E+03	-2.733772053E+04	+0	+0
+2.227716278E+03	-2.721617509E+04	+0	+0
+2.215151398E+03	-2.709546591E+04	+0	+0
+2.203334259E+03	-2.697572724E+04	+0	+0
+2.190615197E+03	-2.685653976E+04	+0	+0
+2.178882497E+03	-2.673993942E+04	+0	+0
+2.167321353E+03	-2.662399066E+04	+0	+0
+2.156217848E+03	-2.650974216E+04	+0	+0
+2.144932276E+03	-2.639603244E+04	+0	+0
+2.133676148E+03	-2.628237693E+04	+0	+0
+2.122171574E+03	-2.617069578E+04	+0	+0
+2.111115522E+03	-2.606016620E+04	+0	+0
+2.100495907E+03	-2.595016707E+04	+0	+0
+2.089804809E+03	-2.584136484E+04	+0	+0
+2.079271307E+03	-2.573314694E+04	+0	+0
+2.068230252E+03	-2.562626664E+04	+0	+0
+2.057832839E+03	-2.552071716E+04	+0	+0
+2.047317616E+03	-2.541581883E+04	+0	+0
+2.036978522E+03	-2.531121471E+04	+0	+0
+2.027394372E+03	-2.520761092E+04	+0	+0
+2.017264594E+03	-2.510560639E+04	+0	+0
+2.007628545E+03	-2.500449230E+04	+0	+0
+1.997362075E+03	-2.490377188E+04	+0	+0
+1.987368771E+03	-2.480405588E+04	+0	+0
+1.977460937E+03	-2.470475129E+04	+0	+0
+1.967752971E+03	-2.460612339E+04	+0	+0
+1.958503546E+03	-2.450894976E+04	+0	+0
+1.950241354E+03	-2.441418067E+04	+0	+0
+1.941383852E+03	-2.432014643E+04	+0	+0
+1.931441198E+03	-2.422671275E+04	+0	+0
+1.922320258E+03	-2.413357882E+04	+0	+0
+1.910717106E+03	-2.404023810E+04	+0	+0
+1.900783353E+03	-2.394682210E+04	+0	+0
+1.891517038E+03	-2.385467434E+04	+0	+0
+1.882724327E+03	-2.376342215E+04	+0	+0
+1.874278411E+03	-2.367191473E+04	+0	+0
+1.865205771E+03	-2.358215361E+04	+0	+0
+1.856165635E+03	-2.349283649E+04	+0	+0
+1.847510932E+03	-2.340432669E+04	+0	+0
+1.838841838E+03	-2.331673166E+04	+0	+0
+1.830025435E+03	-2.322965197E+04	+0	+0
+1.821145548E+03	-2.314387740E+04	+0	+0
+1.812769041E+03	-2.305807790E+04	+0	+0
+1.804222384E+03	-2.297346978E+04	+0	+0
+1.795718745E+03	-2.288933072E+04	+0	+0
+1.787437566E+03	-2.280603492E+04	+0	+0
+1.779297888E+03	-2.272305364E+04	+0	+0
+1.771154702E+03	-2.264112287E+04	+0	+0
+1.763247868E+03	-2.255999390E+04	+0	+0
+1.754968407E+03	-2.247913031E+04	+0	+0
+1.746886603E+03	-2.239894998E+04	+0	+0
+1.739015691E+03	-2.231953282E+04	+0	+0
+1.730833281E+03	-2.224061415E+04	+0	+0
+1.723049673E+03	-2.216222154E+04	+0	+0
+1.715444705E+03	-2.208421635E+04	+0	+0
+1.707862278E+03	-2.200702343E+04	+0	+0
+1.700337416E+03	-2.193063776E+04	+0	+0
+1.692568756E+03	-2.185399006E+04	+0	+0
+1.685039994E+03	-2.177860708E+04	+0	+0
+1.677401424E+03	-2.170344042E+04	+0	+0
+1.670605124E+03	-2.162914964E+04	+0	+0
+1.663156093E+03	-2.155500062E+04	+0	+0
+1.655952251E+03	-2.148163940E+04	+0	+0
+1.648578057E+03	-2.140888103E+04	+0	+0
+1.641815913E+03	-2.133667728E+04	+0	+0
+1.634840250E+03	-2.126486860E+04	+0	+0
+1.628018702E+03	-2.119356232E+04	+0	+0
+1.620991815E+03	-2.112280690E+04	+0	+0
+1.614232982E+03	-2.105278785E+04	+0	+0
+1.607469785E+03	-2.098317291E+04	+0	+0
+1.600702974E+03	-2.091404149E+04	+0	+0
+1.594044012E+03	-2.084507721E+04	+0	+0
+1.587385184E+03	-2.077715638E+04	+0	+0
+1.580705090E+03	-2.070967765E+04	+0	+0
+1.573810218E+03	-2.064218532E+04	+0	+0
+1.567679054E+03	-2.057544935E+04	+0	+0
+1.561092990E+03	-2.050887060E+04	+0	+0
+1.554214150E+03	-2.044290192E+04	+0	+0
+1.547957977E+03	-2.037735819E+04	+0	+0
+1.541956987E+03	-2.031204965E+04	+0	+0
+1.535438806E+03	-2.024762457E+04	+0	+0
+1.528837888E+03	-2.018361315E+04	+0	+0
+1.522699174E+03	-2.011997287E+04	+0	+0
+1.517006359E+03	-2.005664040E+04	+0	+0
+1.510694707E+03	-1.999368631E+04	+0	+0
+1.504801117E+03	-1.993074417E+04	+0	+0
+1.498676405E+03	-1.986851191E+04	+0	+0
+1.492830954E+03	-1.980712526E+04	+0	+0
+1.486830381E+03	-1.974575755E+04	+0	+0
+1.480867509E+03	-1.968493953E+04	+0	+0
+1.475510847E+03	-1.962424633E+04	+0	+0
+1.469599850E+03	-1.956430394E+04	+0	+0
+1.463765594E+03	-1.950486086E+04	+0	+0
+1.458076354E+03	-1.944563935E+04	+0	+0
+1.452318713E+03	-1.938639259E+04	+0	+0
+1.446250658E+03	-1.932792084E+04	+0	+0
+1.440366060E+03	-1.926968381E+04	+0	+0
+1.434518617E+03	-1.921220352E+04	+0	+0
+1.429201832E+03	-1.915484394E+04	+0	+0
+1.423327411E+03	-1.909759589E+04	+0	+0
+1.417757240E+03	-1.904118378E+04	+0	+0
+1.412156042E+03	-1.898501444E+04	+0	+0
+1.406722875E+03	-1.892925566E+04	+0	+0
+1.401129408E+03	-1.887381583E+04	+0	+0
+1.396391866E+03	-1.881872092E+04	+0	+0
+1.391057088E+03	-1.876379099E+04	+0	+0
+1.385785950E+03	-1.870951544E+04	+0	+0
+1.380480145E+03	-1.865544948E+04	+0	+0
+1.375143933E+03	-1.860147987E+04	+0	+0
+1.369737805E+03	-1.854802877E+04	+0	+0
+1.364921984E+03	-1.849471067E+04	+0	+0
+1.360042529E+03	-1.844206662E+04	+0	+0
+1.355363265E+03	-1.838949064E+04	+0	+0
+1.350138742E+03	-1.833692493E+04	+0	+0
+1.345043246E+03	-1.828512264E+04	+0	+0
+1.339884974E+03	-1.823337563E+04	+0	+0
+1.335068601E+03	-1.818173086E+04	+0	+0
+1.329883754E+03	-1.813063737E+04	+0	+0
+1.324737383E+03	-1.807972323E+04	+0	+0
+1.319914433E+03	-1.802934527E+04	+0	+0
+1.315069491E+03	-1.797914834E+04	+0	+0
+1.310468876E+03	-1.792941497E+04	+0	+0
+1.305457363E+03	-1.788023630E+04	+0	+0
+1.300485984E+03	-1.783106306E+04	+0	+0
+1.295754296E+03	-1.778246998E+04	+0	+0
+1.290897759E+03	-1.773357504E+04	+0	+0
+1.286529638E+03	-1.768524954E+04	+0	+0
+1.281941498E+03	-1.763728624E+04	+0	+0
+1.277256469E+03	-1.758962291E+04	+0	+0
+1.273007004E+03	-1.754228825E+04	+0	+0
+1.268604980E+03	-1.749515156E+04	+0	+0
+1.264237192E+03	-1.744835116E+04	+0	+0
+1.259693983E+03	-1.740146333E+04	+0	+0
+1.255096837E+03	-1.735504404E+04	+0	+0
+1.250431439E+03	-1.730923846E+04	+0	+0
+1.245964722E+03	-1.726332969E+04	+0	+0
+1.241883578E+03	-1.721762709E+04	+0	+0
+1.237688259E+03	-1.717232677E+04	+0	+0
+1.233379401E+03	-1.712710961E+04	+0	+0
+1.229117760E+03	-1.708221853E+04	+0	+0
+1.225243849E+03	-1.703752186E+04	+0	+0
+1.220743029E+03	-1.699340947E+04	+0	+0
+1.216880653E+03	-1.694930810E+04	+0	+0
+1.212567569E+03	-1.690543739E+04	+0	+0
+1.208378193E+03	-1.686207792E+04	+0	+0
+1.204480255E+03	-1.681903057E+04	+0	+0
+1.200301348E+03	-1.677579545E+04	+0	+0
+1.196643652E+03	-1.673299153E+04	+0	+0
+1.192429333E+03	-1.669047442E+04	+0	+0
+1.188456917E+03	-1.664833931E+04	+0	+0
+1.183873055E+03	-1.660641154E+04	+0	+0
+1.180011558E+03	-1.656437770E+04	+0	+0
+1.175894694E+03	-1.652304151E+04	+0	+0
+1.172058073E+03	-1.648190170E+04	+0	+0
+1.168081919E+03	-1.644042377E+04	+0	+0
+1.164150301E+03	-1.639927137E+04	+0	+0
+1.160320580E+03	-1.635885604E+04	+0	+0
+1.156477062E+03	-1.631840447E+04	+0	+0
+1.152645500E+03	-1.627798659E+04	+0	+0
+1.148581623E+03	-1.623811086E+04	+0	+0
+1.144320997E+03	-1.619806405E+04	+0	+0
+1.140541777E+03	-1.615867380E+04	+0	+0
+1.136985149E+03	-1.611918118E+04	+0	+0
+1.133391604E+03	-1.607999538E+04	+0	+0
+1.130359968E+03	-1.604096410E+04	+0	+0
+1.126555236E+03	-1.600199051E+04	+0	+0
+1.122800795E+03	-1.596343697E+04	+0	+0
+1.118853692E+03	-1.592446156E+04	+0	+0
+1.115215958E+03	-1.588598902E+04	+0	+0
+1.111505863E+03	-1.584806343E+04	+0	+0
+1.107844311E+03	-1.581002529E+04	+0	+0
+1.104407351E+03	-1.577302876E+04	+0	+0
+1.101092336E+03	-1.573723692E+04	+0	+0
+1.097224571E+03	-1.570122054E+04	+0	+0
+1.093867663E+03	-1.566465774E+04	+0	+0
+1.090629251E+03	-1.562662582E+04	+0	+0
+1.086816110E+03	-1.558976468E+04	+0	+0
+1.083153595E+03	-1.555363401E+04	+0	+0
+1.080053012E+03	-1.551782500E+04	+0	+0
+1.076549305E+03	-1.548228591E+04	+0	+0
+1.073205894E+03	-1.544749511E+04	+0	+0
+1.069952189E+03	-1.541294660E+04	+0	+0
+1.066663371E+03	-1.537800369E+04	+0	+0
+1.063160821E+03	-1.534266936E+04	+0	+0
+1.059891903E+03	-1.530700752E+04	+0	+0
+1.056484830E+03	-1.527183632E+04	+0	+0
+1.053278110E+03	-1.523692263E+04	+0	+0
+1.050189706E+03	-1.520252730E+04	+0	+0
+1.046993577E+03	-1.516847207E+04	+0	+0
+1.043948476E+03	-1.513430289E+04	+0	+0
+1.040960839E+03	-1.510018806E+04	+0	+0
+1.037583516E+03	-1.506591489E+04	+0	+0
+1.034368724E+03	-1.503188303E+04	+0	+0
+1.031480060E+03	-1.499871143E+04	+0	+0
