# Supplementary material for: Optical and Electrical Characterization of Biocompatible Polymeric Lines for Hemodialysis Applications
Source: Materials (Basel). 2018 Mar 16;11(3):438. doi: 10.3390/ma11030438 (PMC5873017; doi:10.3390/ma11030438)
Supplement: Supplementary file 1 [file materials-11-00438-s001.zip › Data_for upload/EIS/Raw_Data/BE_5_2.csv]

+2.225734673E+03	-2.859041750E+04	+0	+0
+2.213379475E+03	-2.846095138E+04	+0	+0
+2.202689045E+03	-2.834551768E+04	+0	+0
+2.189817104E+03	-2.820825490E+04	+0	+0
+2.176909151E+03	-2.807283331E+04	+0	+0
+2.165208947E+03	-2.794625564E+04	+0	+0
+2.153048246E+03	-2.782020232E+04	+0	+0
+2.141318585E+03	-2.769544825E+04	+0	+0
+2.129664646E+03	-2.757090925E+04	+0	+0
+2.118042318E+03	-2.744884885E+04	+0	+0
+2.106774012E+03	-2.732731546E+04	+0	+0
+2.095082511E+03	-2.720606405E+04	+0	+0
+2.083803750E+03	-2.708746111E+04	+0	+0
+2.073012791E+03	-2.697233208E+04	+0	+0
+2.062201807E+03	-2.685514580E+04	+0	+0
+2.051562082E+03	-2.674266334E+04	+0	+0
+2.040476503E+03	-2.662632684E+04	+0	+0
+2.030084918E+03	-2.651556888E+04	+0	+0
+2.019592010E+03	-2.640328626E+04	+0	+0
+2.009211678E+03	-2.628900545E+04	+0	+0
+1.998944700E+03	-2.617914115E+04	+0	+0
+1.988630057E+03	-2.606887736E+04	+0	+0
+1.978147601E+03	-2.595924482E+04	+0	+0
+1.968061204E+03	-2.585014713E+04	+0	+0
+1.958171133E+03	-2.574360170E+04	+0	+0
+1.948337965E+03	-2.563670385E+04	+0	+0
+1.939611289E+03	-2.553107400E+04	+0	+0
+1.928415611E+03	-2.542632241E+04	+0	+0
+1.918970695E+03	-2.532344581E+04	+0	+0
+1.909269404E+03	-2.522093758E+04	+0	+0
+1.899982410E+03	-2.512335238E+04	+0	+0
+1.890405164E+03	-2.502247502E+04	+0	+0
+1.881254069E+03	-2.492232043E+04	+0	+0
+1.871997710E+03	-2.482301712E+04	+0	+0
+1.862897612E+03	-2.472498422E+04	+0	+0
+1.853619753E+03	-2.462770097E+04	+0	+0
+1.844530820E+03	-2.452989661E+04	+0	+0
+1.835706650E+03	-2.443671284E+04	+0	+0
+1.826873325E+03	-2.434195517E+04	+0	+0
+1.817355792E+03	-2.424651128E+04	+0	+0
+1.808998654E+03	-2.415279448E+04	+0	+0
+1.800593936E+03	-2.406133833E+04	+0	+0
+1.792262562E+03	-2.397014951E+04	+0	+0
+1.783999123E+03	-2.387842609E+04	+0	+0
+1.775289988E+03	-2.378827869E+04	+0	+0
+1.767095535E+03	-2.369923247E+04	+0	+0
+1.758990079E+03	-2.360647798E+04	+0	+0
+1.750295296E+03	-2.351487956E+04	+0	+0
+1.742270690E+03	-2.342494599E+04	+0	+0
+1.734610136E+03	-2.334195820E+04	+0	+0
+1.726459783E+03	-2.325641921E+04	+0	+0
+1.717955750E+03	-2.316593255E+04	+0	+0
+1.710276782E+03	-2.308112897E+04	+0	+0
+1.702406231E+03	-2.299723910E+04	+0	+0
+1.694899025E+03	-2.291363841E+04	+0	+0
+1.687221791E+03	-2.283118559E+04	+0	+0
+1.679882819E+03	-2.274900592E+04	+0	+0
+1.672074597E+03	-2.266608024E+04	+0	+0
+1.664624691E+03	-2.258460213E+04	+0	+0
+1.657127802E+03	-2.250409012E+04	+0	+0
+1.649635440E+03	-2.242404496E+04	+0	+0
+1.642132318E+03	-2.234495583E+04	+0	+0
+1.635110932E+03	-2.226659551E+04	+0	+0
+1.628231657E+03	-2.218833841E+04	+0	+0
+1.620751230E+03	-2.211017955E+04	+0	+0
+1.613424166E+03	-2.203312032E+04	+0	+0
+1.606528235E+03	-2.195742594E+04	+0	+0
+1.599886405E+03	-2.188270141E+04	+0	+0
+1.592814743E+03	-2.180633951E+04	+0	+0
+1.585858710E+03	-2.173091445E+04	+0	+0
+1.579251590E+03	-2.165740107E+04	+0	+0
+1.572615946E+03	-2.158307805E+04	+0	+0
+1.566127910E+03	-2.150973894E+04	+0	+0
+1.559552520E+03	-2.143648370E+04	+0	+0
+1.553166186E+03	-2.136392498E+04	+0	+0
+1.546709388E+03	-2.129207332E+04	+0	+0
+1.540269363E+03	-2.122134008E+04	+0	+0
+1.533828386E+03	-2.115069310E+04	+0	+0
+1.527703762E+03	-2.107983396E+04	+0	+0
+1.521235709E+03	-2.101038884E+04	+0	+0
+1.515092667E+03	-2.094251960E+04	+0	+0
+1.508687899E+03	-2.087207847E+04	+0	+0
+1.502750367E+03	-2.080580005E+04	+0	+0
+1.497312416E+03	-2.074297160E+04	+0	+0
+1.491138528E+03	-2.067350528E+04	+0	+0
+1.484946191E+03	-2.060749201E+04	+0	+0
+1.478744795E+03	-2.054079774E+04	+0	+0
+1.472711749E+03	-2.047483006E+04	+0	+0
+1.466798667E+03	-2.040830629E+04	+0	+0
+1.460644800E+03	-2.034143732E+04	+0	+0
+1.455281773E+03	-2.027643757E+04	+0	+0
+1.449426902E+03	-2.021124247E+04	+0	+0
+1.443817875E+03	-2.014648253E+04	+0	+0
+1.438395889E+03	-2.008399661E+04	+0	+0
+1.433731423E+03	-2.002210567E+04	+0	+0
+1.428069501E+03	-1.995971369E+04	+0	+0
+1.423491947E+03	-1.989773413E+04	+0	+0
+1.418958993E+03	-1.983678010E+04	+0	+0
+1.412513842E+03	-1.977554175E+04	+0	+0
+1.405788775E+03	-1.971478060E+04	+0	+0
+1.400251144E+03	-1.965385074E+04	+0	+0
+1.394420211E+03	-1.959482124E+04	+0	+0
+1.389147234E+03	-1.953595934E+04	+0	+0
+1.383101046E+03	-1.947616803E+04	+0	+0
+1.377241993E+03	-1.941714088E+04	+0	+0
+1.371885241E+03	-1.935781798E+04	+0	+0
+1.366440962E+03	-1.930041465E+04	+0	+0
+1.361023802E+03	-1.924269880E+04	+0	+0
+1.355774563E+03	-1.918628251E+04	+0	+0
+1.350526343E+03	-1.912955696E+04	+0	+0
+1.345551702E+03	-1.907224606E+04	+0	+0
+1.340719936E+03	-1.901623625E+04	+0	+0
+1.335795857E+03	-1.896085959E+04	+0	+0
+1.330436280E+03	-1.890591595E+04	+0	+0
+1.324897652E+03	-1.885124787E+04	+0	+0
+1.319689266E+03	-1.879625306E+04	+0	+0
+1.314466953E+03	-1.874093495E+04	+0	+0
+1.310064045E+03	-1.869006773E+04	+0	+0
+1.305146178E+03	-1.863398971E+04	+0	+0
+1.300738208E+03	-1.858124905E+04	+0	+0
+1.296137284E+03	-1.852726205E+04	+0	+0
+1.291261872E+03	-1.847104153E+04	+0	+0
+1.286258852E+03	-1.841545556E+04	+0	+0
+1.282105368E+03	-1.836309693E+04	+0	+0
+1.277711806E+03	-1.831167602E+04	+0	+0
+1.272666884E+03	-1.825982760E+04	+0	+0
+1.267990943E+03	-1.820872958E+04	+0	+0
+1.263325269E+03	-1.815723412E+04	+0	+0
+1.258697351E+03	-1.810585165E+04	+0	+0
+1.253898095E+03	-1.805559460E+04	+0	+0
+1.249075503E+03	-1.800644606E+04	+0	+0
+1.244361938E+03	-1.795909705E+04	+0	+0
+1.239574887E+03	-1.791076480E+04	+0	+0
+1.235069173E+03	-1.786354001E+04	+0	+0
+1.230825852E+03	-1.781725830E+04	+0	+0
+1.226478424E+03	-1.776760583E+04	+0	+0
+1.222276127E+03	-1.771835239E+04	+0	+0
+1.217844474E+03	-1.766915061E+04	+0	+0
+1.213497543E+03	-1.762159836E+04	+0	+0
+1.209186612E+03	-1.757471943E+04	+0	+0
+1.205090020E+03	-1.753033925E+04	+0	+0
+1.201014103E+03	-1.748250788E+04	+0	+0
+1.196900272E+03	-1.743684463E+04	+0	+0
+1.193147759E+03	-1.739086446E+04	+0	+0
+1.188850933E+03	-1.733972466E+04	+0	+0
+1.185033756E+03	-1.729250274E+04	+0	+0
+1.180994818E+03	-1.724446361E+04	+0	+0
+1.176626677E+03	-1.719772685E+04	+0	+0
+1.172764777E+03	-1.715268380E+04	+0	+0
+1.168790200E+03	-1.710663124E+04	+0	+0
+1.164602773E+03	-1.706275261E+04	+0	+0
+1.160629137E+03	-1.701846024E+04	+0	+0
+1.156742567E+03	-1.697437150E+04	+0	+0
+1.152925137E+03	-1.693027781E+04	+0	+0
+1.149226244E+03	-1.688675683E+04	+0	+0
+1.145502107E+03	-1.684235293E+04	+0	+0
+1.141424100E+03	-1.679920711E+04	+0	+0
+1.137369233E+03	-1.675515447E+04	+0	+0
+1.133445163E+03	-1.671115832E+04	+0	+0
+1.129839345E+03	-1.667093852E+04	+0	+0
+1.126558079E+03	-1.662912455E+04	+0	+0
+1.122903133E+03	-1.658649228E+04	+0	+0
+1.119121282E+03	-1.654425557E+04	+0	+0
+1.115353841E+03	-1.650289876E+04	+0	+0
+1.111731624E+03	-1.646171655E+04	+0	+0
+1.108383720E+03	-1.641994276E+04	+0	+0
+1.104752756E+03	-1.637918350E+04	+0	+0
+1.100989682E+03	-1.633830733E+04	+0	+0
+1.097331655E+03	-1.629906829E+04	+0	+0
+1.094051330E+03	-1.626093612E+04	+0	+0
+1.090559442E+03	-1.622021492E+04	+0	+0
+1.087318544E+03	-1.618099906E+04	+0	+0
+1.083770508E+03	-1.614137094E+04	+0	+0
+1.079676688E+03	-1.610173787E+04	+0	+0
+1.076074569E+03	-1.606214097E+04	+0	+0
+1.072489955E+03	-1.602251290E+04	+0	+0
+1.069101262E+03	-1.598365676E+04	+0	+0
+1.065464224E+03	-1.594498621E+04	+0	+0
+1.062033981E+03	-1.590562823E+04	+0	+0
+1.058603442E+03	-1.586707346E+04	+0	+0
+1.055325284E+03	-1.583103874E+04	+0	+0
+1.051828557E+03	-1.579407445E+04	+0	+0
+1.048498981E+03	-1.575621705E+04	+0	+0
+1.045022042E+03	-1.571989259E+04	+0	+0
+1.041393839E+03	-1.568331633E+04	+0	+0
+1.038352586E+03	-1.564651567E+04	+0	+0
+1.035044460E+03	-1.561019797E+04	+0	+0
+1.031872953E+03	-1.557395299E+04	+0	+0
+1.028453348E+03	-1.553814128E+04	+0	+0
+1.025231239E+03	-1.550216072E+04	+0	+0
+1.021812788E+03	-1.546597740E+04	+0	+0
+1.018448641E+03	-1.543063496E+04	+0	+0
+1.015091581E+03	-1.539495515E+04	+0	+0
+1.011989880E+03	-1.535946406E+04	+0	+0
+1.009205488E+03	-1.532439378E+04	+0	+0
+1.005964834E+03	-1.528913553E+04	+0	+0
+1.002962918E+03	-1.525437797E+04	+0	+0
+9.999603645E+02	-1.521861116E+04	+0	+0
+9.967605543E+02	-1.518357673E+04	+0	+0
+9.935999790E+02	-1.514709734E+04	+0	+0
+9.906530754E+02	-1.511342683E+04	+0	+0
