# Supplementary material for: Optical and Electrical Characterization of Biocompatible Polymeric Lines for Hemodialysis Applications
Source: Materials (Basel). 2018 Mar 16;11(3):438. doi: 10.3390/ma11030438 (PMC5873017; doi:10.3390/ma11030438)
Supplement: Supplementary file 1 [file materials-11-00438-s001.zip › Data_for upload/EIS/Raw_Data/BE_5_3.csv]

+2.175152967E+03	-2.876870188E+04	+0	+0
+2.162869406E+03	-2.864156364E+04	+0	+0
+2.153252971E+03	-2.853371775E+04	+0	+0
+2.139263762E+03	-2.838313584E+04	+0	+0
+2.127132534E+03	-2.825313818E+04	+0	+0
+2.116289273E+03	-2.812797413E+04	+0	+0
+2.104299562E+03	-2.800016177E+04	+0	+0
+2.092360645E+03	-2.787110142E+04	+0	+0
+2.081128444E+03	-2.774788289E+04	+0	+0
+2.069792284E+03	-2.762327345E+04	+0	+0
+2.058531265E+03	-2.749997397E+04	+0	+0
+2.047113191E+03	-2.737603149E+04	+0	+0
+2.036030062E+03	-2.725437702E+04	+0	+0
+2.025353237E+03	-2.713595568E+04	+0	+0
+2.014612773E+03	-2.701745856E+04	+0	+0
+2.004244048E+03	-2.690039845E+04	+0	+0
+1.993350983E+03	-2.678443646E+04	+0	+0
+1.982980538E+03	-2.666893664E+04	+0	+0
+1.972613104E+03	-2.655466491E+04	+0	+0
+1.962427653E+03	-2.644142622E+04	+0	+0
+1.952148781E+03	-2.632952716E+04	+0	+0
+1.942409510E+03	-2.621832151E+04	+0	+0
+1.932271924E+03	-2.610827234E+04	+0	+0
+1.922375937E+03	-2.599896753E+04	+0	+0
+1.912377975E+03	-2.589033856E+04	+0	+0
+1.902746271E+03	-2.578257564E+04	+0	+0
+1.893070523E+03	-2.567573074E+04	+0	+0
+1.883768776E+03	-2.557081744E+04	+0	+0
+1.874316566E+03	-2.546632297E+04	+0	+0
+1.864824754E+03	-2.536276446E+04	+0	+0
+1.855401501E+03	-2.525998523E+04	+0	+0
+1.845933089E+03	-2.515809505E+04	+0	+0
+1.837070397E+03	-2.505690872E+04	+0	+0
+1.827729849E+03	-2.495672781E+04	+0	+0
+1.819253470E+03	-2.485768638E+04	+0	+0
+1.810075081E+03	-2.475896899E+04	+0	+0
+1.801170983E+03	-2.466141498E+04	+0	+0
+1.792556839E+03	-2.456473544E+04	+0	+0
+1.783654228E+03	-2.446874103E+04	+0	+0
+1.774827413E+03	-2.437387877E+04	+0	+0
+1.766589715E+03	-2.427970306E+04	+0	+0
+1.758203935E+03	-2.418578921E+04	+0	+0
+1.750134354E+03	-2.409221367E+04	+0	+0
+1.741853082E+03	-2.399997895E+04	+0	+0
+1.733909486E+03	-2.391280048E+04	+0	+0
+1.725845418E+03	-2.382069968E+04	+0	+0
+1.718152588E+03	-2.373058512E+04	+0	+0
+1.710013069E+03	-2.364117212E+04	+0	+0
+1.702334040E+03	-2.355244326E+04	+0	+0
+1.694451590E+03	-2.346404746E+04	+0	+0
+1.686356853E+03	-2.337528966E+04	+0	+0
+1.678827127E+03	-2.328752143E+04	+0	+0
+1.671071001E+03	-2.320133761E+04	+0	+0
+1.663175853E+03	-2.311438064E+04	+0	+0
+1.655966580E+03	-2.302958165E+04	+0	+0
+1.648825106E+03	-2.294736532E+04	+0	+0
+1.641253035E+03	-2.286414430E+04	+0	+0
+1.634110066E+03	-2.278170431E+04	+0	+0
+1.626549607E+03	-2.269996685E+04	+0	+0
+1.619112891E+03	-2.262025512E+04	+0	+0
+1.611897441E+03	-2.253930834E+04	+0	+0
+1.604956016E+03	-2.245915817E+04	+0	+0
+1.597981048E+03	-2.238323760E+04	+0	+0
+1.591043952E+03	-2.230455145E+04	+0	+0
+1.583696298E+03	-2.222649756E+04	+0	+0
+1.576832677E+03	-2.214656600E+04	+0	+0
+1.569454872E+03	-2.206859561E+04	+0	+0
+1.562833051E+03	-2.199160483E+04	+0	+0
+1.556143581E+03	-2.191594145E+04	+0	+0
+1.549082979E+03	-2.183998336E+04	+0	+0
+1.542450735E+03	-2.176551344E+04	+0	+0
+1.536132648E+03	-2.169285780E+04	+0	+0
+1.529774508E+03	-2.162246885E+04	+0	+0
+1.523469847E+03	-2.155158612E+04	+0	+0
+1.517256975E+03	-2.147832008E+04	+0	+0
+1.510858238E+03	-2.140494860E+04	+0	+0
+1.504635633E+03	-2.133379872E+04	+0	+0
+1.497745460E+03	-2.126147728E+04	+0	+0
+1.491617603E+03	-2.119026257E+04	+0	+0
+1.485183810E+03	-2.111942877E+04	+0	+0
+1.478821082E+03	-2.104844231E+04	+0	+0
+1.472404333E+03	-2.097814466E+04	+0	+0
+1.466842605E+03	-2.091035271E+04	+0	+0
+1.460836334E+03	-2.084293344E+04	+0	+0
+1.454685037E+03	-2.077614309E+04	+0	+0
+1.448493439E+03	-2.070887290E+04	+0	+0
+1.442644200E+03	-2.064133155E+04	+0	+0
+1.436502235E+03	-2.057366625E+04	+0	+0
+1.430871979E+03	-2.050789378E+04	+0	+0
+1.425260223E+03	-2.044194307E+04	+0	+0
+1.419647416E+03	-2.037623566E+04	+0	+0
+1.413803470E+03	-2.031161285E+04	+0	+0
+1.408014784E+03	-2.024693161E+04	+0	+0
+1.402433416E+03	-2.018255557E+04	+0	+0
+1.397153251E+03	-2.012019008E+04	+0	+0
+1.391650120E+03	-2.005859519E+04	+0	+0
+1.385853813E+03	-1.999663193E+04	+0	+0
+1.380838266E+03	-1.993294917E+04	+0	+0
+1.375350712E+03	-1.987034686E+04	+0	+0
+1.369648105E+03	-1.980903162E+04	+0	+0
+1.364285474E+03	-1.974829868E+04	+0	+0
+1.359113159E+03	-1.968733034E+04	+0	+0
+1.353409749E+03	-1.962600648E+04	+0	+0
+1.348010757E+03	-1.956676682E+04	+0	+0
+1.342622426E+03	-1.950749727E+04	+0	+0
+1.337566040E+03	-1.944934492E+04	+0	+0
+1.332245840E+03	-1.939137289E+04	+0	+0
+1.326851887E+03	-1.933279251E+04	+0	+0
+1.321878527E+03	-1.927494361E+04	+0	+0
+1.316921927E+03	-1.922123660E+04	+0	+0
+1.311843483E+03	-1.916559499E+04	+0	+0
+1.307119751E+03	-1.910875424E+04	+0	+0
+1.301821913E+03	-1.904803054E+04	+0	+0
+1.296798108E+03	-1.899132707E+04	+0	+0
+1.291380794E+03	-1.893563059E+04	+0	+0
+1.286626640E+03	-1.888190013E+04	+0	+0
+1.281884419E+03	-1.882903435E+04	+0	+0
+1.277486360E+03	-1.877901465E+04	+0	+0
+1.272508505E+03	-1.872048350E+04	+0	+0
+1.268042179E+03	-1.866703698E+04	+0	+0
+1.263388981E+03	-1.861314900E+04	+0	+0
+1.258558936E+03	-1.855693605E+04	+0	+0
+1.253620988E+03	-1.850100740E+04	+0	+0
+1.249338418E+03	-1.844657761E+04	+0	+0
+1.244667301E+03	-1.839682617E+04	+0	+0
+1.240112412E+03	-1.834643533E+04	+0	+0
+1.235394328E+03	-1.829204498E+04	+0	+0
+1.231065984E+03	-1.824052596E+04	+0	+0
+1.226244742E+03	-1.818898779E+04	+0	+0
+1.222040546E+03	-1.813805199E+04	+0	+0
+1.217418635E+03	-1.808767232E+04	+0	+0
+1.212729141E+03	-1.803723275E+04	+0	+0
+1.208257352E+03	-1.798677272E+04	+0	+0
+1.204189120E+03	-1.794064948E+04	+0	+0
+1.200635828E+03	-1.789049610E+04	+0	+0
+1.196848572E+03	-1.784210055E+04	+0	+0
+1.192568337E+03	-1.779417194E+04	+0	+0
+1.188525271E+03	-1.774458348E+04	+0	+0
+1.184159004E+03	-1.769640658E+04	+0	+0
+1.180114519E+03	-1.764752298E+04	+0	+0
+1.175742147E+03	-1.759751313E+04	+0	+0
+1.171192677E+03	-1.755086410E+04	+0	+0
+1.166690517E+03	-1.750551513E+04	+0	+0
+1.162696659E+03	-1.745538343E+04	+0	+0
+1.158565584E+03	-1.740572114E+04	+0	+0
+1.154557901E+03	-1.735749198E+04	+0	+0
+1.150836583E+03	-1.731081977E+04	+0	+0
+1.146777733E+03	-1.726551519E+04	+0	+0
+1.142719865E+03	-1.721951722E+04	+0	+0
+1.138920497E+03	-1.717319232E+04	+0	+0
+1.134845241E+03	-1.712772396E+04	+0	+0
+1.130450493E+03	-1.708310941E+04	+0	+0
+1.126992948E+03	-1.703956827E+04	+0	+0
+1.123362009E+03	-1.699768456E+04	+0	+0
+1.119526332E+03	-1.695428696E+04	+0	+0
+1.115429727E+03	-1.690978013E+04	+0	+0
+1.111963185E+03	-1.686560672E+04	+0	+0
+1.108294606E+03	-1.682232249E+04	+0	+0
+1.104608002E+03	-1.677917885E+04	+0	+0
+1.100641714E+03	-1.673682144E+04	+0	+0
+1.097213876E+03	-1.669455165E+04	+0	+0
+1.093739070E+03	-1.665210447E+04	+0	+0
+1.090042046E+03	-1.661012741E+04	+0	+0
+1.086570836E+03	-1.656842577E+04	+0	+0
+1.082937236E+03	-1.652713461E+04	+0	+0
+1.079514246E+03	-1.648624695E+04	+0	+0
+1.075861432E+03	-1.644492975E+04	+0	+0
+1.072403488E+03	-1.640462694E+04	+0	+0
+1.069172932E+03	-1.636349104E+04	+0	+0
+1.065561127E+03	-1.632254046E+04	+0	+0
+1.062451376E+03	-1.628211419E+04	+0	+0
+1.059322818E+03	-1.624213767E+04	+0	+0
+1.055951878E+03	-1.620216414E+04	+0	+0
+1.052351328E+03	-1.616227963E+04	+0	+0
+1.048616913E+03	-1.612283627E+04	+0	+0
+1.045436885E+03	-1.608330068E+04	+0	+0
+1.041790261E+03	-1.604474205E+04	+0	+0
+1.038469976E+03	-1.600617341E+04	+0	+0
+1.035338518E+03	-1.596769465E+04	+0	+0
+1.032152907E+03	-1.592943634E+04	+0	+0
+1.028737810E+03	-1.589119200E+04	+0	+0
+1.025555063E+03	-1.585333269E+04	+0	+0
+1.022290129E+03	-1.581558560E+04	+0	+0
+1.019121177E+03	-1.577801632E+04	+0	+0
+1.015711809E+03	-1.574095448E+04	+0	+0
+1.012769250E+03	-1.570430604E+04	+0	+0
+1.009572901E+03	-1.566775217E+04	+0	+0
+1.006563386E+03	-1.563073379E+04	+0	+0
+1.003422133E+03	-1.559425531E+04	+0	+0
+1.000524040E+03	-1.555786578E+04	+0	+0
+9.972641934E+02	-1.552169521E+04	+0	+0
+9.938306254E+02	-1.548560584E+04	+0	+0
+9.905806532E+02	-1.544976703E+04	+0	+0
+9.877997085E+02	-1.541442317E+04	+0	+0
+9.848837063E+02	-1.537897413E+04	+0	+0
+9.817965500E+02	-1.534368586E+04	+0	+0
+9.786099823E+02	-1.530861241E+04	+0	+0
+9.760333547E+02	-1.527339032E+04	+0	+0
+9.730149812E+02	-1.523866896E+04	+0	+0
+9.699127951E+02	-1.520401029E+04	+0	+0
+9.672038352E+02	-1.516963876E+04	+0	+0
