# Supplementary material for: Optical and Electrical Characterization of Biocompatible Polymeric Lines for Hemodialysis Applications
Source: Materials (Basel). 2018 Mar 16;11(3):438. doi: 10.3390/ma11030438 (PMC5873017; doi:10.3390/ma11030438)
Supplement: Supplementary file 1 [file materials-11-00438-s001.zip › Data_for upload/EIS/Raw_Data/BE_5_4.csv]

+2.137124383E+03	-2.889063055E+04	+0	+0
+2.124814979E+03	-2.875627350E+04	+0	+0
+2.112997862E+03	-2.862228741E+04	+0	+0
+2.101317620E+03	-2.848952144E+04	+0	+0
+2.089744157E+03	-2.836016127E+04	+0	+0
+2.078411522E+03	-2.823281253E+04	+0	+0
+2.066712830E+03	-2.810215202E+04	+0	+0
+2.055399129E+03	-2.797370684E+04	+0	+0
+2.044623869E+03	-2.784906493E+04	+0	+0
+2.033346646E+03	-2.772499270E+04	+0	+0
+2.022401787E+03	-2.760370094E+04	+0	+0
+2.011515856E+03	-2.748190611E+04	+0	+0
+2.000593700E+03	-2.735886936E+04	+0	+0
+1.990204023E+03	-2.723849691E+04	+0	+0
+1.979392266E+03	-2.711933817E+04	+0	+0
+1.969415517E+03	-2.700036114E+04	+0	+0
+1.958835639E+03	-2.688233118E+04	+0	+0
+1.948472950E+03	-2.676644792E+04	+0	+0
+1.938190612E+03	-2.665160812E+04	+0	+0
+1.928138881E+03	-2.653760320E+04	+0	+0
+1.918260272E+03	-2.642468991E+04	+0	+0
+1.908725048E+03	-2.631298705E+04	+0	+0
+1.898846124E+03	-2.620200052E+04	+0	+0
+1.889190557E+03	-2.609259366E+04	+0	+0
+1.879748553E+03	-2.598362145E+04	+0	+0
+1.870189736E+03	-2.587524249E+04	+0	+0
+1.859907333E+03	-2.576887018E+04	+0	+0
+1.851509266E+03	-2.566206461E+04	+0	+0
+1.842233814E+03	-2.555672897E+04	+0	+0
+1.833109539E+03	-2.545260112E+04	+0	+0
+1.823700590E+03	-2.534941316E+04	+0	+0
+1.814190910E+03	-2.524665602E+04	+0	+0
+1.805670335E+03	-2.514471677E+04	+0	+0
+1.796714576E+03	-2.504403777E+04	+0	+0
+1.787911772E+03	-2.494436918E+04	+0	+0
+1.779013566E+03	-2.484478874E+04	+0	+0
+1.770279685E+03	-2.474647320E+04	+0	+0
+1.761925451E+03	-2.464963124E+04	+0	+0
+1.753055397E+03	-2.455333186E+04	+0	+0
+1.744543186E+03	-2.445774356E+04	+0	+0
+1.736280800E+03	-2.436301230E+04	+0	+0
+1.727932091E+03	-2.426846511E+04	+0	+0
+1.720077470E+03	-2.417517458E+04	+0	+0
+1.711896152E+03	-2.408187546E+04	+0	+0
+1.703943936E+03	-2.398984681E+04	+0	+0
+1.695709251E+03	-2.389815300E+04	+0	+0
+1.688063938E+03	-2.380731705E+04	+0	+0
+1.680380961E+03	-2.371718274E+04	+0	+0
+1.672699008E+03	-2.362840750E+04	+0	+0
+1.665205184E+03	-2.353965651E+04	+0	+0
+1.657347070E+03	-2.345167828E+04	+0	+0
+1.649791393E+03	-2.336475446E+04	+0	+0
+1.641982771E+03	-2.327841653E+04	+0	+0
+1.634516048E+03	-2.319277768E+04	+0	+0
+1.627475777E+03	-2.310724350E+04	+0	+0
+1.620272322E+03	-2.302265540E+04	+0	+0
+1.613105157E+03	-2.293921948E+04	+0	+0
+1.605791197E+03	-2.285610488E+04	+0	+0
+1.598598061E+03	-2.277365266E+04	+0	+0
+1.591261883E+03	-2.269181879E+04	+0	+0
+1.584125928E+03	-2.261042521E+04	+0	+0
+1.576842016E+03	-2.252983999E+04	+0	+0
+1.569768769E+03	-2.244959666E+04	+0	+0
+1.563110364E+03	-2.236998001E+04	+0	+0
+1.556077647E+03	-2.229140863E+04	+0	+0
+1.548940624E+03	-2.221322215E+04	+0	+0
+1.542347204E+03	-2.213520671E+04	+0	+0
+1.536044652E+03	-2.205811168E+04	+0	+0
+1.529301518E+03	-2.198144540E+04	+0	+0
+1.522524008E+03	-2.190520475E+04	+0	+0
+1.516204854E+03	-2.182975630E+04	+0	+0
+1.510075151E+03	-2.175490440E+04	+0	+0
+1.503561636E+03	-2.168089873E+04	+0	+0
+1.497323367E+03	-2.160701260E+04	+0	+0
+1.491178680E+03	-2.153370218E+04	+0	+0
+1.485042048E+03	-2.146098876E+04	+0	+0
+1.478972974E+03	-2.138888060E+04	+0	+0
+1.472722465E+03	-2.131720231E+04	+0	+0
+1.466638646E+03	-2.124597192E+04	+0	+0
+1.460440584E+03	-2.117546532E+04	+0	+0
+1.454499714E+03	-2.110518104E+04	+0	+0
+1.448069965E+03	-2.103546513E+04	+0	+0
+1.442433832E+03	-2.096640889E+04	+0	+0
+1.436684497E+03	-2.089752966E+04	+0	+0
+1.430791935E+03	-2.082917668E+04	+0	+0
+1.424520656E+03	-2.076141195E+04	+0	+0
+1.418705627E+03	-2.069397352E+04	+0	+0
+1.412956886E+03	-2.062736903E+04	+0	+0
+1.407264923E+03	-2.056047138E+04	+0	+0
+1.401612209E+03	-2.049450608E+04	+0	+0
+1.396034409E+03	-2.042925115E+04	+0	+0
+1.390341129E+03	-2.036415875E+04	+0	+0
+1.384915751E+03	-2.029946029E+04	+0	+0
+1.379250588E+03	-2.023515179E+04	+0	+0
+1.373725096E+03	-2.017117214E+04	+0	+0
+1.368195027E+03	-2.010775025E+04	+0	+0
+1.362684519E+03	-2.004502923E+04	+0	+0
+1.357696588E+03	-1.998255669E+04	+0	+0
+1.352816680E+03	-1.992019751E+04	+0	+0
+1.347301042E+03	-1.985879393E+04	+0	+0
+1.342020253E+03	-1.979721968E+04	+0	+0
+1.336791558E+03	-1.973659123E+04	+0	+0
+1.331506212E+03	-1.967611478E+04	+0	+0
+1.326348461E+03	-1.961583846E+04	+0	+0
+1.321366452E+03	-1.955626897E+04	+0	+0
+1.315925314E+03	-1.949728096E+04	+0	+0
+1.310802756E+03	-1.943814448E+04	+0	+0
+1.305879221E+03	-1.937972730E+04	+0	+0
+1.300796658E+03	-1.932145674E+04	+0	+0
+1.295833535E+03	-1.926408989E+04	+0	+0
+1.290594525E+03	-1.920702820E+04	+0	+0
+1.285975862E+03	-1.915027221E+04	+0	+0
+1.281354668E+03	-1.909352687E+04	+0	+0
+1.276326022E+03	-1.903690976E+04	+0	+0
+1.271423987E+03	-1.898090872E+04	+0	+0
+1.266550554E+03	-1.892538795E+04	+0	+0
+1.261871506E+03	-1.887018884E+04	+0	+0
+1.257096542E+03	-1.881533311E+04	+0	+0
+1.252413767E+03	-1.876045556E+04	+0	+0
+1.248244832E+03	-1.870607869E+04	+0	+0
+1.243607136E+03	-1.865251291E+04	+0	+0
+1.239231070E+03	-1.859855052E+04	+0	+0
+1.234561166E+03	-1.854510446E+04	+0	+0
+1.230133992E+03	-1.849226330E+04	+0	+0
+1.225320459E+03	-1.843961305E+04	+0	+0
+1.221012663E+03	-1.838727188E+04	+0	+0
+1.216426375E+03	-1.833534177E+04	+0	+0
+1.212159387E+03	-1.828365474E+04	+0	+0
+1.207457834E+03	-1.823182693E+04	+0	+0
+1.203121458E+03	-1.818015701E+04	+0	+0
+1.198656236E+03	-1.812982596E+04	+0	+0
+1.194357537E+03	-1.807942642E+04	+0	+0
+1.189887584E+03	-1.802919207E+04	+0	+0
+1.185530680E+03	-1.797947409E+04	+0	+0
+1.181373462E+03	-1.792997538E+04	+0	+0
+1.177217640E+03	-1.788083613E+04	+0	+0
+1.173046270E+03	-1.783196288E+04	+0	+0
+1.169012717E+03	-1.778339431E+04	+0	+0
+1.165181831E+03	-1.773502602E+04	+0	+0
+1.161197125E+03	-1.768740666E+04	+0	+0
+1.156755286E+03	-1.763890209E+04	+0	+0
+1.152813775E+03	-1.759147564E+04	+0	+0
+1.148717839E+03	-1.754426943E+04	+0	+0
+1.144807051E+03	-1.749750265E+04	+0	+0
+1.141028961E+03	-1.745047094E+04	+0	+0
+1.137315956E+03	-1.740383092E+04	+0	+0
+1.133549760E+03	-1.735794280E+04	+0	+0
+1.129909922E+03	-1.731147041E+04	+0	+0
+1.125914578E+03	-1.726605731E+04	+0	+0
+1.122093309E+03	-1.722074418E+04	+0	+0
+1.118166523E+03	-1.717538114E+04	+0	+0
+1.114330060E+03	-1.713061386E+04	+0	+0
+1.110416076E+03	-1.708581568E+04	+0	+0
+1.107072466E+03	-1.704164128E+04	+0	+0
+1.103081230E+03	-1.699719327E+04	+0	+0
+1.099340711E+03	-1.695314136E+04	+0	+0
+1.095735482E+03	-1.690973978E+04	+0	+0
+1.091863256E+03	-1.686635211E+04	+0	+0
+1.088486019E+03	-1.682336471E+04	+0	+0
+1.084533069E+03	-1.678085460E+04	+0	+0
+1.081231205E+03	-1.673839296E+04	+0	+0
+1.077649118E+03	-1.669583795E+04	+0	+0
+1.074125657E+03	-1.665400687E+04	+0	+0
+1.070865825E+03	-1.661185717E+04	+0	+0
+1.067459157E+03	-1.656996131E+04	+0	+0
+1.063720650E+03	-1.652888170E+04	+0	+0
+1.060107481E+03	-1.648740855E+04	+0	+0
+1.056689374E+03	-1.644606020E+04	+0	+0
+1.053485766E+03	-1.640502607E+04	+0	+0
+1.050039633E+03	-1.636430882E+04	+0	+0
+1.046942081E+03	-1.632409364E+04	+0	+0
+1.043966791E+03	-1.628384473E+04	+0	+0
+1.040704889E+03	-1.624379260E+04	+0	+0
+1.037122812E+03	-1.620404654E+04	+0	+0
+1.033879672E+03	-1.616428223E+04	+0	+0
+1.030461073E+03	-1.612501887E+04	+0	+0
+1.027216300E+03	-1.608625235E+04	+0	+0
+1.023643557E+03	-1.604734448E+04	+0	+0
+1.020512064E+03	-1.600872488E+04	+0	+0
+1.017246537E+03	-1.596985566E+04	+0	+0
+1.013894604E+03	-1.593169448E+04	+0	+0
+1.010657684E+03	-1.589344530E+04	+0	+0
+1.008203378E+03	-1.585493482E+04	+0	+0
+1.004837349E+03	-1.581739338E+04	+0	+0
+1.001272387E+03	-1.578060302E+04	+0	+0
+9.983334758E+02	-1.574352644E+04	+0	+0
+9.950471365E+02	-1.570638785E+04	+0	+0
+9.921469903E+02	-1.566926192E+04	+0	+0
+9.890175150E+02	-1.563275493E+04	+0	+0
+9.861947777E+02	-1.559627842E+04	+0	+0
+9.833683754E+02	-1.556001736E+04	+0	+0
+9.797770243E+02	-1.552393740E+04	+0	+0
+9.765360082E+02	-1.548794436E+04	+0	+0
+9.734278155E+02	-1.545237294E+04	+0	+0
+9.709071939E+02	-1.541649520E+04	+0	+0
+9.678015657E+02	-1.538100431E+04	+0	+0
+9.647969350E+02	-1.534610438E+04	+0	+0
+9.620062038E+02	-1.531128442E+04	+0	+0
+9.590663656E+02	-1.527615022E+04	+0	+0
+9.561382104E+02	-1.524097737E+04	+0	+0
+9.533212545E+02	-1.520580668E+04	+0	+0
