# Supplementary material for: Optical and Electrical Characterization of Biocompatible Polymeric Lines for Hemodialysis Applications
Source: Materials (Basel). 2018 Mar 16;11(3):438. doi: 10.3390/ma11030438 (PMC5873017; doi:10.3390/ma11030438)
Supplement: Supplementary file 1 [file materials-11-00438-s001.zip › Data_for upload/EIS/Raw_Data/BE_5_5.csv]

+2.114468388E+03	-2.896305260E+04	+0	+0
+2.102781142E+03	-2.883311342E+04	+0	+0
+2.090812968E+03	-2.869356182E+04	+0	+0
+2.078901849E+03	-2.855974647E+04	+0	+0
+2.067288537E+03	-2.842742731E+04	+0	+0
+2.056361726E+03	-2.829906326E+04	+0	+0
+2.045020214E+03	-2.816912141E+04	+0	+0
+2.033777605E+03	-2.804155564E+04	+0	+0
+2.022747411E+03	-2.791444500E+04	+0	+0
+2.011751882E+03	-2.778990283E+04	+0	+0
+2.001029653E+03	-2.766579146E+04	+0	+0
+1.990180464E+03	-2.754304616E+04	+0	+0
+1.979748995E+03	-2.742123390E+04	+0	+0
+1.969247919E+03	-2.730111534E+04	+0	+0
+1.958982961E+03	-2.718233091E+04	+0	+0
+1.948813768E+03	-2.706363297E+04	+0	+0
+1.938426694E+03	-2.694502551E+04	+0	+0
+1.928208433E+03	-2.682751509E+04	+0	+0
+1.918217735E+03	-2.671181492E+04	+0	+0
+1.908165684E+03	-2.659740538E+04	+0	+0
+1.898503167E+03	-2.648439133E+04	+0	+0
+1.889059620E+03	-2.637214779E+04	+0	+0
+1.879019730E+03	-2.626036711E+04	+0	+0
+1.869614120E+03	-2.615016125E+04	+0	+0
+1.860038961E+03	-2.604038199E+04	+0	+0
+1.850566447E+03	-2.593105031E+04	+0	+0
+1.841280948E+03	-2.582306114E+04	+0	+0
+1.831834489E+03	-2.571591354E+04	+0	+0
+1.822979424E+03	-2.561096125E+04	+0	+0
+1.813799190E+03	-2.550623324E+04	+0	+0
+1.804524263E+03	-2.540186113E+04	+0	+0
+1.795404627E+03	-2.529901732E+04	+0	+0
+1.786568840E+03	-2.519688402E+04	+0	+0
+1.777678800E+03	-2.509615529E+04	+0	+0
+1.769067154E+03	-2.499594739E+04	+0	+0
+1.760205217E+03	-2.489666826E+04	+0	+0
+1.751594540E+03	-2.479797999E+04	+0	+0
+1.742934284E+03	-2.470058110E+04	+0	+0
+1.734620332E+03	-2.460412630E+04	+0	+0
+1.726143858E+03	-2.450801907E+04	+0	+0
+1.718002021E+03	-2.441300212E+04	+0	+0
+1.709932172E+03	-2.431805484E+04	+0	+0
+1.702069033E+03	-2.422416575E+04	+0	+0
+1.693675356E+03	-2.413083438E+04	+0	+0
+1.685822493E+03	-2.403815042E+04	+0	+0
+1.677962444E+03	-2.394623361E+04	+0	+0
+1.670603636E+03	-2.385481839E+04	+0	+0
+1.662727805E+03	-2.376454576E+04	+0	+0
+1.655143787E+03	-2.367497695E+04	+0	+0
+1.647601001E+03	-2.358642364E+04	+0	+0
+1.639769467E+03	-2.349833017E+04	+0	+0
+1.632338231E+03	-2.341138665E+04	+0	+0
+1.624837979E+03	-2.332482463E+04	+0	+0
+1.617467911E+03	-2.323869865E+04	+0	+0
+1.610395081E+03	-2.315350580E+04	+0	+0
+1.603082594E+03	-2.306809247E+04	+0	+0
+1.595964968E+03	-2.298447501E+04	+0	+0
+1.588927810E+03	-2.290148445E+04	+0	+0
+1.581551021E+03	-2.281871521E+04	+0	+0
+1.574509434E+03	-2.273669276E+04	+0	+0
+1.567387172E+03	-2.265546494E+04	+0	+0
+1.560460687E+03	-2.257464749E+04	+0	+0
+1.553712500E+03	-2.249336301E+04	+0	+0
+1.546790354E+03	-2.241319062E+04	+0	+0
+1.539702678E+03	-2.233379898E+04	+0	+0
+1.532823258E+03	-2.225535024E+04	+0	+0
+1.525994769E+03	-2.217727644E+04	+0	+0
+1.519704597E+03	-2.209979783E+04	+0	+0
+1.513179000E+03	-2.202325713E+04	+0	+0
+1.506748268E+03	-2.194805305E+04	+0	+0
+1.500226114E+03	-2.187298765E+04	+0	+0
+1.494038167E+03	-2.179763055E+04	+0	+0
+1.487426016E+03	-2.172295732E+04	+0	+0
+1.481206471E+03	-2.164868932E+04	+0	+0
+1.475070107E+03	-2.157474130E+04	+0	+0
+1.469136641E+03	-2.150188441E+04	+0	+0
+1.463050213E+03	-2.143007539E+04	+0	+0
+1.456719479E+03	-2.135830943E+04	+0	+0
+1.450655699E+03	-2.128780109E+04	+0	+0
+1.444868596E+03	-2.121922316E+04	+0	+0
+1.439152396E+03	-2.115183767E+04	+0	+0
+1.432827206E+03	-2.108164545E+04	+0	+0
+1.427266287E+03	-2.101057717E+04	+0	+0
+1.421139179E+03	-2.094116567E+04	+0	+0
+1.415320528E+03	-2.087240098E+04	+0	+0
+1.409247611E+03	-2.080462974E+04	+0	+0
+1.403504922E+03	-2.073702660E+04	+0	+0
+1.397764724E+03	-2.066979646E+04	+0	+0
+1.392044298E+03	-2.060318335E+04	+0	+0
+1.386333961E+03	-2.053679060E+04	+0	+0
+1.380928075E+03	-2.047113244E+04	+0	+0
+1.375153566E+03	-2.040600501E+04	+0	+0
+1.369652170E+03	-2.034103491E+04	+0	+0
+1.364471006E+03	-2.027659867E+04	+0	+0
+1.359225210E+03	-2.021283310E+04	+0	+0
+1.353596183E+03	-2.014916215E+04	+0	+0
+1.348160920E+03	-2.008672864E+04	+0	+0
+1.343023888E+03	-2.002353964E+04	+0	+0
+1.338259753E+03	-1.996046066E+04	+0	+0
+1.332926688E+03	-1.989859168E+04	+0	+0
+1.327465577E+03	-1.983695584E+04	+0	+0
+1.322237217E+03	-1.977592145E+04	+0	+0
+1.317289234E+03	-1.971472994E+04	+0	+0
+1.312240385E+03	-1.965430260E+04	+0	+0
+1.307177672E+03	-1.959442777E+04	+0	+0
+1.302260329E+03	-1.953516189E+04	+0	+0
+1.297272150E+03	-1.947670055E+04	+0	+0
+1.292152717E+03	-1.941868248E+04	+0	+0
+1.286924709E+03	-1.936031059E+04	+0	+0
+1.282279864E+03	-1.930152580E+04	+0	+0
+1.277220034E+03	-1.924415295E+04	+0	+0
+1.272673321E+03	-1.918699559E+04	+0	+0
+1.267945958E+03	-1.913066553E+04	+0	+0
+1.263236511E+03	-1.907451664E+04	+0	+0
+1.258185815E+03	-1.901874619E+04	+0	+0
+1.253220137E+03	-1.896285009E+04	+0	+0
+1.248833341E+03	-1.890791359E+04	+0	+0
+1.244215075E+03	-1.885340013E+04	+0	+0
+1.239553034E+03	-1.880037905E+04	+0	+0
+1.235132295E+03	-1.874588853E+04	+0	+0
+1.230830109E+03	-1.869072039E+04	+0	+0
+1.226559283E+03	-1.863632783E+04	+0	+0
+1.221591934E+03	-1.858249517E+04	+0	+0
+1.217331867E+03	-1.852844342E+04	+0	+0
+1.212715547E+03	-1.847550650E+04	+0	+0
+1.208451435E+03	-1.842289709E+04	+0	+0
+1.204054983E+03	-1.837100721E+04	+0	+0
+1.199814835E+03	-1.831952486E+04	+0	+0
+1.195232619E+03	-1.826766844E+04	+0	+0
+1.190790534E+03	-1.821637155E+04	+0	+0
+1.186582701E+03	-1.816528524E+04	+0	+0
+1.182405441E+03	-1.811457286E+04	+0	+0
+1.178122074E+03	-1.806407858E+04	+0	+0
+1.173534522E+03	-1.801382189E+04	+0	+0
+1.169699473E+03	-1.796437426E+04	+0	+0
+1.165590906E+03	-1.791513298E+04	+0	+0
+1.161558539E+03	-1.786579650E+04	+0	+0
+1.157603735E+03	-1.781674295E+04	+0	+0
+1.153706582E+03	-1.776804682E+04	+0	+0
+1.149587438E+03	-1.771965745E+04	+0	+0
+1.145506170E+03	-1.767151213E+04	+0	+0
+1.141320727E+03	-1.762333014E+04	+0	+0
+1.137283778E+03	-1.757600524E+04	+0	+0
+1.133622284E+03	-1.752872044E+04	+0	+0
+1.130166774E+03	-1.748153365E+04	+0	+0
+1.126343772E+03	-1.743474177E+04	+0	+0
+1.122576502E+03	-1.738869952E+04	+0	+0
+1.118821003E+03	-1.734253529E+04	+0	+0
+1.114642534E+03	-1.729620176E+04	+0	+0
+1.111337938E+03	-1.725043736E+04	+0	+0
+1.107331676E+03	-1.720520899E+04	+0	+0
+1.103457233E+03	-1.715999963E+04	+0	+0
+1.100039968E+03	-1.711544489E+04	+0	+0
+1.096366849E+03	-1.707126274E+04	+0	+0
+1.092821952E+03	-1.702696617E+04	+0	+0
+1.089033512E+03	-1.698269201E+04	+0	+0
+1.085730831E+03	-1.693881849E+04	+0	+0
+1.081686197E+03	-1.689507510E+04	+0	+0
+1.078369157E+03	-1.685199796E+04	+0	+0
+1.074569848E+03	-1.680917032E+04	+0	+0
+1.071159482E+03	-1.676647916E+04	+0	+0
+1.067937667E+03	-1.672386477E+04	+0	+0
+1.064141517E+03	-1.668146885E+04	+0	+0
+1.061092556E+03	-1.663936623E+04	+0	+0
+1.057663088E+03	-1.659786313E+04	+0	+0
+1.053886154E+03	-1.655582430E+04	+0	+0
+1.050396592E+03	-1.651440513E+04	+0	+0
+1.047239555E+03	-1.647314681E+04	+0	+0
+1.043698911E+03	-1.643193885E+04	+0	+0
+1.040438585E+03	-1.639124403E+04	+0	+0
+1.037394952E+03	-1.635062122E+04	+0	+0
+1.034342984E+03	-1.631004730E+04	+0	+0
+1.031266160E+03	-1.626977573E+04	+0	+0
+1.027897819E+03	-1.622977576E+04	+0	+0
+1.024485878E+03	-1.618989692E+04	+0	+0
+1.021341764E+03	-1.615026121E+04	+0	+0
+1.017765323E+03	-1.611128277E+04	+0	+0
+1.014526017E+03	-1.607190988E+04	+0	+0
+1.011573446E+03	-1.603341899E+04	+0	+0
+1.008003701E+03	-1.599471148E+04	+0	+0
+1.005056143E+03	-1.595628919E+04	+0	+0
+1.001748512E+03	-1.591777901E+04	+0	+0
+9.987867226E+02	-1.587953319E+04	+0	+0
+9.955843586E+02	-1.584187797E+04	+0	+0
+9.923398550E+02	-1.580410471E+04	+0	+0
+9.896030639E+02	-1.576679459E+04	+0	+0
+9.864932009E+02	-1.572960399E+04	+0	+0
+9.834742575E+02	-1.569259103E+04	+0	+0
+9.805248790E+02	-1.565597344E+04	+0	+0
+9.775830931E+02	-1.561914948E+04	+0	+0
+9.744208588E+02	-1.558278928E+04	+0	+0
+9.716177398E+02	-1.554637158E+04	+0	+0
+9.682633766E+02	-1.551021841E+04	+0	+0
+9.652827321E+02	-1.547446724E+04	+0	+0
+9.626908974E+02	-1.543870451E+04	+0	+0
+9.595859283E+02	-1.540324158E+04	+0	+0
+9.567709392E+02	-1.536782585E+04	+0	+0
+9.540925415E+02	-1.533253709E+04	+0	+0
+9.510779446E+02	-1.529754524E+04	+0	+0
+9.479645407E+02	-1.526251076E+04	+0	+0
+9.455895239E+02	-1.522760261E+04	+0	+0
