# Supplementary material for: Optical and Electrical Characterization of Biocompatible Polymeric Lines for Hemodialysis Applications
Source: Materials (Basel). 2018 Mar 16;11(3):438. doi: 10.3390/ma11030438 (PMC5873017; doi:10.3390/ma11030438)
Supplement: Supplementary file 1 [file materials-11-00438-s001.zip › Data_for upload/EIS/Raw_Data/BG_1_1.csv]

+1.969604424E+03	-2.717734436E+04	+0	+0
+1.959726811E+03	-2.705048818E+04	+0	+0
+1.949440256E+03	-2.692495894E+04	+0	+0
+1.939749875E+03	-2.680068344E+04	+0	+0
+1.929762621E+03	-2.667748527E+04	+0	+0
+1.920355026E+03	-2.655735233E+04	+0	+0
+1.910511652E+03	-2.643659712E+04	+0	+0
+1.901029543E+03	-2.631674702E+04	+0	+0
+1.891741085E+03	-2.619828210E+04	+0	+0
+1.881986907E+03	-2.608125670E+04	+0	+0
+1.872769749E+03	-2.596478304E+04	+0	+0
+1.863459705E+03	-2.584989934E+04	+0	+0
+1.854841436E+03	-2.573602324E+04	+0	+0
+1.845875393E+03	-2.562304055E+04	+0	+0
+1.837107045E+03	-2.551126743E+04	+0	+0
+1.828400196E+03	-2.540029072E+04	+0	+0
+1.819826910E+03	-2.529019770E+04	+0	+0
+1.811370460E+03	-2.518133953E+04	+0	+0
+1.802797056E+03	-2.507314633E+04	+0	+0
+1.794972790E+03	-2.496600458E+04	+0	+0
+1.786699435E+03	-2.486001500E+04	+0	+0
+1.778414118E+03	-2.475482608E+04	+0	+0
+1.770197991E+03	-2.465082792E+04	+0	+0
+1.761876269E+03	-2.454749978E+04	+0	+0
+1.753325324E+03	-2.444526012E+04	+0	+0
+1.744717152E+03	-2.434326353E+04	+0	+0
+1.735930558E+03	-2.424300305E+04	+0	+0
+1.727850537E+03	-2.414331113E+04	+0	+0
+1.719443062E+03	-2.404441694E+04	+0	+0
+1.711668324E+03	-2.394646170E+04	+0	+0
+1.703886360E+03	-2.384956788E+04	+0	+0
+1.695915970E+03	-2.375320510E+04	+0	+0
+1.688603244E+03	-2.365779660E+04	+0	+0
+1.680488938E+03	-2.356277563E+04	+0	+0
+1.672883449E+03	-2.346931269E+04	+0	+0
+1.665415526E+03	-2.337623331E+04	+0	+0
+1.658029173E+03	-2.328359241E+04	+0	+0
+1.650762686E+03	-2.319229453E+04	+0	+0
+1.642982561E+03	-2.310160244E+04	+0	+0
+1.635870449E+03	-2.301132522E+04	+0	+0
+1.628498586E+03	-2.292225127E+04	+0	+0
+1.620951910E+03	-2.283356143E+04	+0	+0
+1.614162048E+03	-2.274545301E+04	+0	+0
+1.606069638E+03	-2.265777176E+04	+0	+0
+1.599624948E+03	-2.257170351E+04	+0	+0
+1.592712190E+03	-2.248524277E+04	+0	+0
+1.585381228E+03	-2.240034601E+04	+0	+0
+1.578300249E+03	-2.231544602E+04	+0	+0
+1.571310491E+03	-2.223141652E+04	+0	+0
+1.564004778E+03	-2.214805753E+04	+0	+0
+1.557523789E+03	-2.206482414E+04	+0	+0
+1.550560774E+03	-2.198127008E+04	+0	+0
+1.543576889E+03	-2.189927842E+04	+0	+0
+1.537216870E+03	-2.181897498E+04	+0	+0
+1.531198391E+03	-2.173846370E+04	+0	+0
+1.524696182E+03	-2.165897558E+04	+0	+0
+1.518059688E+03	-2.158012891E+04	+0	+0
+1.511527472E+03	-2.150216713E+04	+0	+0
+1.504837498E+03	-2.142491353E+04	+0	+0
+1.498511997E+03	-2.134821149E+04	+0	+0
+1.492303139E+03	-2.127173669E+04	+0	+0
+1.486190545E+03	-2.119583078E+04	+0	+0
+1.480439791E+03	-2.112086931E+04	+0	+0
+1.474366164E+03	-2.104622919E+04	+0	+0
+1.468015415E+03	-2.097183785E+04	+0	+0
+1.461898942E+03	-2.089745771E+04	+0	+0
+1.456149557E+03	-2.082334228E+04	+0	+0
+1.450645051E+03	-2.075084126E+04	+0	+0
+1.444989576E+03	-2.067869921E+04	+0	+0
+1.439729334E+03	-2.060756539E+04	+0	+0
+1.434413903E+03	-2.053748311E+04	+0	+0
+1.428954713E+03	-2.046880955E+04	+0	+0
+1.423694335E+03	-2.040108531E+04	+0	+0
+1.417773012E+03	-2.033235010E+04	+0	+0
+1.411965622E+03	-2.026284418E+04	+0	+0
+1.406623429E+03	-2.019254966E+04	+0	+0
+1.401208567E+03	-2.012314285E+04	+0	+0
+1.395793765E+03	-2.005466627E+04	+0	+0
+1.389788385E+03	-1.998739894E+04	+0	+0
+1.385165950E+03	-1.992060806E+04	+0	+0
+1.379972316E+03	-1.985456109E+04	+0	+0
+1.374931790E+03	-1.978896542E+04	+0	+0
+1.370439459E+03	-1.972472156E+04	+0	+0
+1.365796509E+03	-1.966101435E+04	+0	+0
+1.360906418E+03	-1.959825090E+04	+0	+0
+1.356356896E+03	-1.953494454E+04	+0	+0
+1.351600921E+03	-1.947217298E+04	+0	+0
+1.348092653E+03	-1.940907282E+04	+0	+0
+1.343488426E+03	-1.934638207E+04	+0	+0
+1.338051548E+03	-1.928513838E+04	+0	+0
+1.333445647E+03	-1.922384090E+04	+0	+0
+1.327270833E+03	-1.916270238E+04	+0	+0
+1.322461299E+03	-1.910202001E+04	+0	+0
+1.317563187E+03	-1.904122970E+04	+0	+0
+1.312733390E+03	-1.898143155E+04	+0	+0
+1.307659095E+03	-1.892196735E+04	+0	+0
+1.302539699E+03	-1.886274470E+04	+0	+0
+1.297941686E+03	-1.880373079E+04	+0	+0
+1.292815002E+03	-1.874549969E+04	+0	+0
+1.287923890E+03	-1.868692146E+04	+0	+0
+1.283002134E+03	-1.862918998E+04	+0	+0
+1.278181563E+03	-1.857223982E+04	+0	+0
+1.273568148E+03	-1.851535834E+04	+0	+0
+1.268911450E+03	-1.845879321E+04	+0	+0
+1.264171311E+03	-1.840290534E+04	+0	+0
+1.259380573E+03	-1.834700888E+04	+0	+0
+1.254836690E+03	-1.829169970E+04	+0	+0
+1.249708980E+03	-1.823662320E+04	+0	+0
+1.245151300E+03	-1.818188909E+04	+0	+0
+1.240390935E+03	-1.812741998E+04	+0	+0
+1.236487755E+03	-1.807342037E+04	+0	+0
+1.232225701E+03	-1.801951675E+04	+0	+0
+1.227747072E+03	-1.796653706E+04	+0	+0
+1.223320323E+03	-1.791308311E+04	+0	+0
+1.218878574E+03	-1.786086016E+04	+0	+0
+1.214596830E+03	-1.780867769E+04	+0	+0
+1.210549715E+03	-1.775657854E+04	+0	+0
+1.206380192E+03	-1.770474517E+04	+0	+0
+1.202232300E+03	-1.765339770E+04	+0	+0
+1.198376526E+03	-1.760250260E+04	+0	+0
+1.194004736E+03	-1.755201230E+04	+0	+0
+1.190286836E+03	-1.750112889E+04	+0	+0
+1.186051217E+03	-1.745111169E+04	+0	+0
+1.181862604E+03	-1.740142644E+04	+0	+0
+1.177434258E+03	-1.735154821E+04	+0	+0
+1.173477709E+03	-1.730260123E+04	+0	+0
+1.169431619E+03	-1.725357445E+04	+0	+0
+1.165408958E+03	-1.720486162E+04	+0	+0
+1.161562111E+03	-1.715652215E+04	+0	+0
+1.157720675E+03	-1.710885931E+04	+0	+0
+1.153893258E+03	-1.706119371E+04	+0	+0
+1.150054645E+03	-1.701368264E+04	+0	+0
+1.146284055E+03	-1.696627908E+04	+0	+0
+1.142710603E+03	-1.691924873E+04	+0	+0
+1.139000681E+03	-1.687262503E+04	+0	+0
+1.135629617E+03	-1.682635050E+04	+0	+0
+1.131804864E+03	-1.678012058E+04	+0	+0
+1.128281370E+03	-1.673454164E+04	+0	+0
+1.124828997E+03	-1.668918117E+04	+0	+0
+1.121291603E+03	-1.664397928E+04	+0	+0
+1.117693032E+03	-1.659870341E+04	+0	+0
+1.113993011E+03	-1.655397416E+04	+0	+0
+1.110473717E+03	-1.650948933E+04	+0	+0
+1.107206844E+03	-1.646532220E+04	+0	+0
+1.103764946E+03	-1.642142410E+04	+0	+0
+1.100549597E+03	-1.637802938E+04	+0	+0
+1.096824989E+03	-1.633468861E+04	+0	+0
+1.093781367E+03	-1.629152363E+04	+0	+0
+1.090292111E+03	-1.624869896E+04	+0	+0
+1.086764800E+03	-1.620599647E+04	+0	+0
+1.083174696E+03	-1.616333453E+04	+0	+0
+1.079599723E+03	-1.612102242E+04	+0	+0
+1.076083280E+03	-1.607942743E+04	+0	+0
+1.072665220E+03	-1.603776825E+04	+0	+0
+1.069285641E+03	-1.599635258E+04	+0	+0
+1.066191736E+03	-1.595527352E+04	+0	+0
+1.062626702E+03	-1.591419184E+04	+0	+0
+1.059478859E+03	-1.587348925E+04	+0	+0
+1.056293279E+03	-1.583303935E+04	+0	+0
+1.053108975E+03	-1.579270250E+04	+0	+0
+1.049954382E+03	-1.575239918E+04	+0	+0
+1.046835743E+03	-1.571287214E+04	+0	+0
+1.043611487E+03	-1.567317950E+04	+0	+0
+1.040648165E+03	-1.563376591E+04	+0	+0
+1.037610121E+03	-1.559442797E+04	+0	+0
+1.034193712E+03	-1.555548941E+04	+0	+0
+1.030844007E+03	-1.551630820E+04	+0	+0
+1.027730204E+03	-1.547753821E+04	+0	+0
+1.024540900E+03	-1.543881534E+04	+0	+0
+1.021445874E+03	-1.540086617E+04	+0	+0
+1.018810925E+03	-1.536295799E+04	+0	+0
+1.016157740E+03	-1.532530548E+04	+0	+0
+1.013280109E+03	-1.528750956E+04	+0	+0
+1.010267020E+03	-1.525035343E+04	+0	+0
+1.007030649E+03	-1.521301685E+04	+0	+0
+1.004127689E+03	-1.517576199E+04	+0	+0
+1.000973579E+03	-1.513889192E+04	+0	+0
+9.978978503E+02	-1.510237753E+04	+0	+0
+9.950460371E+02	-1.506565724E+04	+0	+0
+9.922372239E+02	-1.502950187E+04	+0	+0
+9.893449353E+02	-1.499371099E+04	+0	+0
+9.862447110E+02	-1.495803088E+04	+0	+0
+9.832980729E+02	-1.492230009E+04	+0	+0
+9.806222298E+02	-1.488679992E+04	+0	+0
+9.779916543E+02	-1.485144773E+04	+0	+0
+9.750788490E+02	-1.481657032E+04	+0	+0
+9.723952737E+02	-1.478167235E+04	+0	+0
+9.695791156E+02	-1.474716423E+04	+0	+0
+9.666778754E+02	-1.471270529E+04	+0	+0
+9.638731368E+02	-1.467845644E+04	+0	+0
+9.609327382E+02	-1.464418593E+04	+0	+0
+9.579078485E+02	-1.461014163E+04	+0	+0
+9.552807430E+02	-1.457645326E+04	+0	+0
+9.525425348E+02	-1.454268037E+04	+0	+0
+9.502193068E+02	-1.450893403E+04	+0	+0
+9.475322261E+02	-1.447583039E+04	+0	+0
+9.446872230E+02	-1.444295210E+04	+0	+0
+9.425798944E+02	-1.441007789E+04	+0	+0
+9.397047063E+02	-1.437721565E+04	+0	+0
+9.370671120E+02	-1.434408028E+04	+0	+0
+9.343654146E+02	-1.431176283E+04	+0	+0
