# Supplementary material for: Optical and Electrical Characterization of Biocompatible Polymeric Lines for Hemodialysis Applications
Source: Materials (Basel). 2018 Mar 16;11(3):438. doi: 10.3390/ma11030438 (PMC5873017; doi:10.3390/ma11030438)
Supplement: Supplementary file 1 [file materials-11-00438-s001.zip › Data_for upload/EIS/Raw_Data/BG_1_2.csv]

+1.951297755E+03	-2.728040548E+04	+0	+0
+1.941745138E+03	-2.715237989E+04	+0	+0
+1.931596389E+03	-2.702632212E+04	+0	+0
+1.921593509E+03	-2.690124208E+04	+0	+0
+1.911860191E+03	-2.677733682E+04	+0	+0
+1.902315410E+03	-2.665633217E+04	+0	+0
+1.893204771E+03	-2.653484061E+04	+0	+0
+1.883763473E+03	-2.641422848E+04	+0	+0
+1.874341966E+03	-2.629471036E+04	+0	+0
+1.864689254E+03	-2.617692657E+04	+0	+0
+1.855590436E+03	-2.606008681E+04	+0	+0
+1.846666365E+03	-2.594416331E+04	+0	+0
+1.837366122E+03	-2.582973001E+04	+0	+0
+1.828142866E+03	-2.571657400E+04	+0	+0
+1.819420789E+03	-2.560356489E+04	+0	+0
+1.810326679E+03	-2.549151134E+04	+0	+0
+1.801903503E+03	-2.538109508E+04	+0	+0
+1.793180702E+03	-2.527068742E+04	+0	+0
+1.784659007E+03	-2.516077419E+04	+0	+0
+1.776024949E+03	-2.505102685E+04	+0	+0
+1.767413384E+03	-2.494332360E+04	+0	+0
+1.759001488E+03	-2.483754886E+04	+0	+0
+1.750321567E+03	-2.473273724E+04	+0	+0
+1.742059054E+03	-2.462895204E+04	+0	+0
+1.733964719E+03	-2.452684088E+04	+0	+0
+1.725873019E+03	-2.442673474E+04	+0	+0
+1.717907197E+03	-2.432664388E+04	+0	+0
+1.709510665E+03	-2.422566803E+04	+0	+0
+1.701543290E+03	-2.412621479E+04	+0	+0
+1.693529076E+03	-2.402759647E+04	+0	+0
+1.685515152E+03	-2.393033205E+04	+0	+0
+1.677363264E+03	-2.383344169E+04	+0	+0
+1.669710170E+03	-2.373716275E+04	+0	+0
+1.661515391E+03	-2.364220737E+04	+0	+0
+1.653609168E+03	-2.354813298E+04	+0	+0
+1.646230266E+03	-2.345458920E+04	+0	+0
+1.638526637E+03	-2.336159597E+04	+0	+0
+1.631037283E+03	-2.326953331E+04	+0	+0
+1.623556014E+03	-2.317834679E+04	+0	+0
+1.616134398E+03	-2.308789114E+04	+0	+0
+1.609155522E+03	-2.299823717E+04	+0	+0
+1.601896792E+03	-2.290851043E+04	+0	+0
+1.595039748E+03	-2.281980937E+04	+0	+0
+1.587816247E+03	-2.273176423E+04	+0	+0
+1.581218667E+03	-2.264476201E+04	+0	+0
+1.574223592E+03	-2.255797791E+04	+0	+0
+1.567529038E+03	-2.247243835E+04	+0	+0
+1.560658465E+03	-2.238741652E+04	+0	+0
+1.554070014E+03	-2.230290247E+04	+0	+0
+1.547572527E+03	-2.221922583E+04	+0	+0
+1.540843819E+03	-2.213614916E+04	+0	+0
+1.534207146E+03	-2.205397677E+04	+0	+0
+1.527571141E+03	-2.197203764E+04	+0	+0
+1.521283980E+03	-2.189083313E+04	+0	+0
+1.515180354E+03	-2.181038846E+04	+0	+0
+1.508510891E+03	-2.173046004E+04	+0	+0
+1.502178152E+03	-2.165145147E+04	+0	+0
+1.496129425E+03	-2.157291573E+04	+0	+0
+1.489631998E+03	-2.149465693E+04	+0	+0
+1.483488472E+03	-2.141742025E+04	+0	+0
+1.477203583E+03	-2.134065473E+04	+0	+0
+1.471144604E+03	-2.126454829E+04	+0	+0
+1.465322337E+03	-2.118896496E+04	+0	+0
+1.459335852E+03	-2.111392961E+04	+0	+0
+1.453499773E+03	-2.103920501E+04	+0	+0
+1.447290881E+03	-2.096547862E+04	+0	+0
+1.441384571E+03	-2.089171422E+04	+0	+0
+1.435963323E+03	-2.081884383E+04	+0	+0
+1.430267895E+03	-2.074660421E+04	+0	+0
+1.424411439E+03	-2.067460756E+04	+0	+0
+1.418562726E+03	-2.060346078E+04	+0	+0
+1.413315879E+03	-2.053234098E+04	+0	+0
+1.407773874E+03	-2.046234409E+04	+0	+0
+1.402367625E+03	-2.039295032E+04	+0	+0
+1.396723289E+03	-2.032351780E+04	+0	+0
+1.391309858E+03	-2.025472999E+04	+0	+0
+1.386022052E+03	-2.018673749E+04	+0	+0
+1.380431627E+03	-2.011906035E+04	+0	+0
+1.375255960E+03	-2.005186703E+04	+0	+0
+1.370000659E+03	-1.998534195E+04	+0	+0
+1.364663503E+03	-1.991886532E+04	+0	+0
+1.359428380E+03	-1.985347470E+04	+0	+0
+1.354362003E+03	-1.978811918E+04	+0	+0
+1.349183683E+03	-1.972305668E+04	+0	+0
+1.344132433E+03	-1.965849504E+04	+0	+0
+1.339091021E+03	-1.959447471E+04	+0	+0
+1.334067360E+03	-1.953097227E+04	+0	+0
+1.328974377E+03	-1.946795911E+04	+0	+0
+1.324127015E+03	-1.940507559E+04	+0	+0
+1.319477865E+03	-1.934264043E+04	+0	+0
+1.314617423E+03	-1.928054586E+04	+0	+0
+1.309323557E+03	-1.921903455E+04	+0	+0
+1.304731674E+03	-1.915800420E+04	+0	+0
+1.300056965E+03	-1.909714437E+04	+0	+0
+1.295395266E+03	-1.903712205E+04	+0	+0
+1.290167620E+03	-1.897710101E+04	+0	+0
+1.285823312E+03	-1.891763229E+04	+0	+0
+1.281220272E+03	-1.885855370E+04	+0	+0
+1.276356586E+03	-1.880004686E+04	+0	+0
+1.272066620E+03	-1.874143073E+04	+0	+0
+1.267446441E+03	-1.868345370E+04	+0	+0
+1.263397044E+03	-1.862586411E+04	+0	+0
+1.258378883E+03	-1.856892296E+04	+0	+0
+1.253757323E+03	-1.851200385E+04	+0	+0
+1.249270678E+03	-1.845558104E+04	+0	+0
+1.244687368E+03	-1.839961096E+04	+0	+0
+1.240230397E+03	-1.834405236E+04	+0	+0
+1.235827832E+03	-1.828873047E+04	+0	+0
+1.231533963E+03	-1.823348776E+04	+0	+0
+1.227245186E+03	-1.817902388E+04	+0	+0
+1.223135756E+03	-1.812497484E+04	+0	+0
+1.219137129E+03	-1.807087057E+04	+0	+0
+1.214647615E+03	-1.801717674E+04	+0	+0
+1.210529291E+03	-1.796397656E+04	+0	+0
+1.206081409E+03	-1.791076872E+04	+0	+0
+1.202003002E+03	-1.785844231E+04	+0	+0
+1.197650460E+03	-1.780639041E+04	+0	+0
+1.193755071E+03	-1.775426261E+04	+0	+0
+1.189793685E+03	-1.770278447E+04	+0	+0
+1.185912922E+03	-1.765144063E+04	+0	+0
+1.182052048E+03	-1.760080131E+04	+0	+0
+1.178062387E+03	-1.754991002E+04	+0	+0
+1.173839362E+03	-1.749928493E+04	+0	+0
+1.169771027E+03	-1.744903131E+04	+0	+0
+1.165309352E+03	-1.739929566E+04	+0	+0
+1.161597953E+03	-1.734970616E+04	+0	+0
+1.157442912E+03	-1.730046946E+04	+0	+0
+1.153691666E+03	-1.725131522E+04	+0	+0
+1.150031376E+03	-1.720303275E+04	+0	+0
+1.145840082E+03	-1.715474202E+04	+0	+0
+1.141993220E+03	-1.710668893E+04	+0	+0
+1.138412301E+03	-1.705959431E+04	+0	+0
+1.134869664E+03	-1.701224304E+04	+0	+0
+1.131036877E+03	-1.696506593E+04	+0	+0
+1.127415184E+03	-1.691805053E+04	+0	+0
+1.124093947E+03	-1.687144143E+04	+0	+0
+1.120603756E+03	-1.682524949E+04	+0	+0
+1.117327423E+03	-1.677954932E+04	+0	+0
+1.113757294E+03	-1.673397949E+04	+0	+0
+1.109989959E+03	-1.668822904E+04	+0	+0
+1.106304960E+03	-1.664295240E+04	+0	+0
+1.102593715E+03	-1.659808656E+04	+0	+0
+1.099229693E+03	-1.655342538E+04	+0	+0
+1.095863442E+03	-1.650890306E+04	+0	+0
+1.092662754E+03	-1.646497151E+04	+0	+0
+1.089171239E+03	-1.642156788E+04	+0	+0
+1.086060084E+03	-1.637788454E+04	+0	+0
+1.082898970E+03	-1.633470706E+04	+0	+0
+1.079278412E+03	-1.629127513E+04	+0	+0
+1.075909921E+03	-1.624828807E+04	+0	+0
+1.072569119E+03	-1.620566062E+04	+0	+0
+1.069068592E+03	-1.616326379E+04	+0	+0
+1.065734909E+03	-1.612143167E+04	+0	+0
+1.062284386E+03	-1.607946989E+04	+0	+0
+1.058920163E+03	-1.603774091E+04	+0	+0
+1.055582254E+03	-1.599648222E+04	+0	+0
+1.051963526E+03	-1.595532568E+04	+0	+0
+1.048726595E+03	-1.591413004E+04	+0	+0
+1.045604801E+03	-1.587356832E+04	+0	+0
+1.041973768E+03	-1.583333971E+04	+0	+0
+1.039236458E+03	-1.579258123E+04	+0	+0
+1.036147924E+03	-1.575235753E+04	+0	+0
+1.033016592E+03	-1.571295705E+04	+0	+0
+1.029914298E+03	-1.567332076E+04	+0	+0
+1.026881941E+03	-1.563392332E+04	+0	+0
+1.023599295E+03	-1.559464965E+04	+0	+0
+1.020408182E+03	-1.555564208E+04	+0	+0
+1.017621732E+03	-1.551672009E+04	+0	+0
+1.014512296E+03	-1.547772097E+04	+0	+0
+1.011836553E+03	-1.543942971E+04	+0	+0
+1.009022647E+03	-1.540124785E+04	+0	+0
+1.006353332E+03	-1.536354967E+04	+0	+0
+1.003865117E+03	-1.532572177E+04	+0	+0
+1.000616323E+03	-1.528806793E+04	+0	+0
+9.976224737E+02	-1.525047253E+04	+0	+0
+9.946001531E+02	-1.521339004E+04	+0	+0
+9.918974257E+02	-1.517608814E+04	+0	+0
+9.885852195E+02	-1.513933730E+04	+0	+0
+9.855068389E+02	-1.510280134E+04	+0	+0
+9.828375288E+02	-1.506665801E+04	+0	+0
+9.803254719E+02	-1.503005511E+04	+0	+0
+9.771037467E+02	-1.499428804E+04	+0	+0
+9.746011965E+02	-1.495843533E+04	+0	+0
+9.716997408E+02	-1.492296527E+04	+0	+0
+9.691882837E+02	-1.488749741E+04	+0	+0
+9.663255771E+02	-1.485248857E+04	+0	+0
+9.638275392E+02	-1.481750319E+04	+0	+0
+9.611467837E+02	-1.478262528E+04	+0	+0
+9.584654801E+02	-1.474805153E+04	+0	+0
+9.557876695E+02	-1.471360992E+04	+0	+0
+9.528128261E+02	-1.467918555E+04	+0	+0
+9.499800889E+02	-1.464481821E+04	+0	+0
+9.471657370E+02	-1.461098881E+04	+0	+0
+9.445841804E+02	-1.457753557E+04	+0	+0
+9.418856453E+02	-1.454344573E+04	+0	+0
+9.391513231E+02	-1.451028028E+04	+0	+0
+9.364690206E+02	-1.447681604E+04	+0	+0
+9.340851427E+02	-1.444395816E+04	+0	+0
+9.314438251E+02	-1.441075783E+04	+0	+0
+9.289027036E+02	-1.437815685E+04	+0	+0
+9.260026147E+02	-1.434532318E+04	+0	+0
