# Supplementary material for: Optical and Electrical Characterization of Biocompatible Polymeric Lines for Hemodialysis Applications
Source: Materials (Basel). 2018 Mar 16;11(3):438. doi: 10.3390/ma11030438 (PMC5873017; doi:10.3390/ma11030438)
Supplement: Supplementary file 1 [file materials-11-00438-s001.zip › Data_for upload/EIS/Raw_Data/BG_1_3.csv]

+1.942949900E+03	-2.733476404E+04	+0	+0
+1.932950689E+03	-2.720625324E+04	+0	+0
+1.922696683E+03	-2.707977519E+04	+0	+0
+1.912665379E+03	-2.695407444E+04	+0	+0
+1.902540930E+03	-2.683002334E+04	+0	+0
+1.893288460E+03	-2.670984537E+04	+0	+0
+1.883292283E+03	-2.658846148E+04	+0	+0
+1.873804918E+03	-2.646851804E+04	+0	+0
+1.864328185E+03	-2.634977768E+04	+0	+0
+1.854609322E+03	-2.623139259E+04	+0	+0
+1.845452649E+03	-2.611416791E+04	+0	+0
+1.836344371E+03	-2.599799957E+04	+0	+0
+1.827365550E+03	-2.588270957E+04	+0	+0
+1.818108662E+03	-2.576893992E+04	+0	+0
+1.809094555E+03	-2.565598805E+04	+0	+0
+1.800154170E+03	-2.554389284E+04	+0	+0
+1.791162200E+03	-2.543286811E+04	+0	+0
+1.782626135E+03	-2.532268258E+04	+0	+0
+1.773988535E+03	-2.521408363E+04	+0	+0
+1.765256499E+03	-2.510588391E+04	+0	+0
+1.757122117E+03	-2.499876169E+04	+0	+0
+1.748386467E+03	-2.489257117E+04	+0	+0
+1.740116284E+03	-2.478732602E+04	+0	+0
+1.731873892E+03	-2.468309619E+04	+0	+0
+1.723665541E+03	-2.458015184E+04	+0	+0
+1.715242420E+03	-2.447754161E+04	+0	+0
+1.707792351E+03	-2.437609394E+04	+0	+0
+1.699014915E+03	-2.427532609E+04	+0	+0
+1.691352288E+03	-2.417546506E+04	+0	+0
+1.683734224E+03	-2.407645830E+04	+0	+0
+1.675997015E+03	-2.397861812E+04	+0	+0
+1.668065079E+03	-2.388073663E+04	+0	+0
+1.660288770E+03	-2.378333405E+04	+0	+0
+1.652565145E+03	-2.368676895E+04	+0	+0
+1.644709911E+03	-2.359241854E+04	+0	+0
+1.637385138E+03	-2.349843164E+04	+0	+0
+1.630250270E+03	-2.340530239E+04	+0	+0
+1.622594028E+03	-2.331309152E+04	+0	+0
+1.615243862E+03	-2.322145560E+04	+0	+0
+1.608197759E+03	-2.313044182E+04	+0	+0
+1.601013533E+03	-2.304037780E+04	+0	+0
+1.594180182E+03	-2.295069464E+04	+0	+0
+1.587059994E+03	-2.286210958E+04	+0	+0
+1.580195861E+03	-2.277371943E+04	+0	+0
+1.573393873E+03	-2.268627990E+04	+0	+0
+1.566620264E+03	-2.259921059E+04	+0	+0
+1.560101080E+03	-2.251299720E+04	+0	+0
+1.553456572E+03	-2.242796021E+04	+0	+0
+1.546682661E+03	-2.234325947E+04	+0	+0
+1.540401442E+03	-2.225909354E+04	+0	+0
+1.533668874E+03	-2.217607620E+04	+0	+0
+1.527158674E+03	-2.209326840E+04	+0	+0
+1.520728590E+03	-2.201111266E+04	+0	+0
+1.514285679E+03	-2.192989192E+04	+0	+0
+1.508329964E+03	-2.184920570E+04	+0	+0
+1.501843241E+03	-2.176900221E+04	+0	+0
+1.495732917E+03	-2.168979436E+04	+0	+0
+1.489656290E+03	-2.161095169E+04	+0	+0
+1.483410684E+03	-2.153252945E+04	+0	+0
+1.477105532E+03	-2.145518402E+04	+0	+0
+1.471060154E+03	-2.137801249E+04	+0	+0
+1.465264170E+03	-2.130178227E+04	+0	+0
+1.459444689E+03	-2.122564974E+04	+0	+0
+1.453472102E+03	-2.115060114E+04	+0	+0
+1.447553476E+03	-2.107575129E+04	+0	+0
+1.441543565E+03	-2.100154937E+04	+0	+0
+1.435078959E+03	-2.092766475E+04	+0	+0
+1.430635817E+03	-2.085453184E+04	+0	+0
+1.425157515E+03	-2.078192652E+04	+0	+0
+1.419156269E+03	-2.070992559E+04	+0	+0
+1.413589835E+03	-2.063840040E+04	+0	+0
+1.408065748E+03	-2.056730111E+04	+0	+0
+1.402354212E+03	-2.049703263E+04	+0	+0
+1.397007627E+03	-2.042730516E+04	+0	+0
+1.391601344E+03	-2.035790094E+04	+0	+0
+1.386287362E+03	-2.028882619E+04	+0	+0
+1.381094432E+03	-2.022057420E+04	+0	+0
+1.375787418E+03	-2.015271722E+04	+0	+0
+1.370226108E+03	-2.008537675E+04	+0	+0
+1.364953753E+03	-2.001868557E+04	+0	+0
+1.359845903E+03	-1.995218955E+04	+0	+0
+1.354474838E+03	-1.988600134E+04	+0	+0
+1.349571151E+03	-1.982050561E+04	+0	+0
+1.344280305E+03	-1.975525590E+04	+0	+0
+1.339282431E+03	-1.969058929E+04	+0	+0
+1.334482704E+03	-1.962642295E+04	+0	+0
+1.329199644E+03	-1.956253609E+04	+0	+0
+1.324373792E+03	-1.949949116E+04	+0	+0
+1.319315067E+03	-1.943652999E+04	+0	+0
+1.314251770E+03	-1.937378566E+04	+0	+0
+1.309714905E+03	-1.931137150E+04	+0	+0
+1.304858085E+03	-1.924954989E+04	+0	+0
+1.300089086E+03	-1.918843899E+04	+0	+0
+1.295400362E+03	-1.912759223E+04	+0	+0
+1.290669411E+03	-1.906689539E+04	+0	+0
+1.285664129E+03	-1.900671076E+04	+0	+0
+1.281328467E+03	-1.894689383E+04	+0	+0
+1.277005208E+03	-1.888786430E+04	+0	+0
+1.271842084E+03	-1.882917758E+04	+0	+0
+1.267701426E+03	-1.877034940E+04	+0	+0
+1.263199213E+03	-1.871237737E+04	+0	+0
+1.259213883E+03	-1.865445769E+04	+0	+0
+1.254747914E+03	-1.859742592E+04	+0	+0
+1.250275947E+03	-1.854025976E+04	+0	+0
+1.246134747E+03	-1.848402286E+04	+0	+0
+1.241892101E+03	-1.842789415E+04	+0	+0
+1.238191130E+03	-1.837192722E+04	+0	+0
+1.234536611E+03	-1.831640165E+04	+0	+0
+1.230915725E+03	-1.826126653E+04	+0	+0
+1.227433483E+03	-1.820624706E+04	+0	+0
+1.224378712E+03	-1.815189611E+04	+0	+0
+1.220824198E+03	-1.809768839E+04	+0	+0
+1.217323447E+03	-1.804406588E+04	+0	+0
+1.214278349E+03	-1.799032562E+04	+0	+0
+1.211302804E+03	-1.793760881E+04	+0	+0
+1.208230690E+03	-1.788475925E+04	+0	+0
+1.205057746E+03	-1.783262422E+04	+0	+0
+1.200025195E+03	-1.778023680E+04	+0	+0
+1.194526190E+03	-1.772869036E+04	+0	+0
+1.189400020E+03	-1.767724573E+04	+0	+0
+1.184735474E+03	-1.762623900E+04	+0	+0
+1.179957382E+03	-1.757531050E+04	+0	+0
+1.175241986E+03	-1.752449589E+04	+0	+0
+1.170758381E+03	-1.747410951E+04	+0	+0
+1.165976488E+03	-1.742427244E+04	+0	+0
+1.161924564E+03	-1.737456523E+04	+0	+0
+1.157602619E+03	-1.732517967E+04	+0	+0
+1.153542426E+03	-1.727588088E+04	+0	+0
+1.149385612E+03	-1.722739142E+04	+0	+0
+1.145300196E+03	-1.717933463E+04	+0	+0
+1.141359180E+03	-1.713104440E+04	+0	+0
+1.137606734E+03	-1.708319046E+04	+0	+0
+1.134333343E+03	-1.703585490E+04	+0	+0
+1.130347590E+03	-1.698832067E+04	+0	+0
+1.126726423E+03	-1.694149460E+04	+0	+0
+1.123369355E+03	-1.689482439E+04	+0	+0
+1.119973524E+03	-1.684825938E+04	+0	+0
+1.116501371E+03	-1.680241781E+04	+0	+0
+1.113319391E+03	-1.675648717E+04	+0	+0
+1.109874114E+03	-1.671077822E+04	+0	+0
+1.106336637E+03	-1.666541292E+04	+0	+0
+1.102895276E+03	-1.662028643E+04	+0	+0
+1.099923714E+03	-1.657537974E+04	+0	+0
+1.097081197E+03	-1.653102918E+04	+0	+0
+1.093918318E+03	-1.648636557E+04	+0	+0
+1.090688525E+03	-1.644279613E+04	+0	+0
+1.087455791E+03	-1.639907480E+04	+0	+0
+1.084464693E+03	-1.635505333E+04	+0	+0
+1.080790869E+03	-1.631196931E+04	+0	+0
+1.077440278E+03	-1.626921973E+04	+0	+0
+1.073763359E+03	-1.622618012E+04	+0	+0
+1.070547350E+03	-1.618380960E+04	+0	+0
+1.067003474E+03	-1.614153980E+04	+0	+0
+1.063973292E+03	-1.610034286E+04	+0	+0
+1.060722765E+03	-1.605805152E+04	+0	+0
+1.057497728E+03	-1.601647752E+04	+0	+0
+1.053978236E+03	-1.597547326E+04	+0	+0
+1.050802010E+03	-1.593458104E+04	+0	+0
+1.047812731E+03	-1.589367514E+04	+0	+0
+1.044408257E+03	-1.585291810E+04	+0	+0
+1.041303618E+03	-1.581233660E+04	+0	+0
+1.037988350E+03	-1.577192871E+04	+0	+0
+1.034940381E+03	-1.573204499E+04	+0	+0
+1.031732116E+03	-1.569243601E+04	+0	+0
+1.028363078E+03	-1.565273669E+04	+0	+0
+1.025077126E+03	-1.561382918E+04	+0	+0
+1.021826543E+03	-1.557425448E+04	+0	+0
+1.018513063E+03	-1.553528408E+04	+0	+0
+1.015125136E+03	-1.549660081E+04	+0	+0
+1.011946451E+03	-1.545808195E+04	+0	+0
+1.009121774E+03	-1.541992125E+04	+0	+0
+1.006074919E+03	-1.538180045E+04	+0	+0
+1.003422653E+03	-1.534392743E+04	+0	+0
+9.997046008E+02	-1.530613939E+04	+0	+0
+9.961009795E+02	-1.526834162E+04	+0	+0
+9.931305929E+02	-1.523124008E+04	+0	+0
+9.898032152E+02	-1.519420339E+04	+0	+0
+9.867257035E+02	-1.515701587E+04	+0	+0
+9.835311711E+02	-1.512037297E+04	+0	+0
+9.806686519E+02	-1.508413521E+04	+0	+0
+9.779130313E+02	-1.504768947E+04	+0	+0
+9.746660668E+02	-1.501160391E+04	+0	+0
+9.719779997E+02	-1.497604287E+04	+0	+0
+9.692366226E+02	-1.494023335E+04	+0	+0
+9.666744731E+02	-1.490489359E+04	+0	+0
+9.638295633E+02	-1.486924533E+04	+0	+0
+9.610270435E+02	-1.483424628E+04	+0	+0
+9.585037576E+02	-1.479911381E+04	+0	+0
+9.557905498E+02	-1.476471879E+04	+0	+0
+9.526636287E+02	-1.473030390E+04	+0	+0
+9.500263349E+02	-1.469554098E+04	+0	+0
+9.471508007E+02	-1.466164993E+04	+0	+0
+9.440507198E+02	-1.462730576E+04	+0	+0
+9.419730594E+02	-1.459360795E+04	+0	+0
+9.392979967E+02	-1.455941669E+04	+0	+0
+9.366874212E+02	-1.452628873E+04	+0	+0
+9.344075899E+02	-1.449274838E+04	+0	+0
+9.316738230E+02	-1.445968503E+04	+0	+0
+9.290045229E+02	-1.442671092E+04	+0	+0
+9.263660480E+02	-1.439353979E+04	+0	+0
+9.236376528E+02	-1.436097980E+04	+0	+0
