# Supplementary material for: Optical and Electrical Characterization of Biocompatible Polymeric Lines for Hemodialysis Applications
Source: Materials (Basel). 2018 Mar 16;11(3):438. doi: 10.3390/ma11030438 (PMC5873017; doi:10.3390/ma11030438)
Supplement: Supplementary file 1 [file materials-11-00438-s001.zip › Data_for upload/EIS/Raw_Data/BG_1_4.csv]

+1.935568856E+03	-2.738616629E+04	+0	+0
+1.925948732E+03	-2.725786903E+04	+0	+0
+1.915758002E+03	-2.713095632E+04	+0	+0
+1.906052732E+03	-2.700464880E+04	+0	+0
+1.895779707E+03	-2.687989483E+04	+0	+0
+1.886601062E+03	-2.675795451E+04	+0	+0
+1.876791838E+03	-2.663554754E+04	+0	+0
+1.867143514E+03	-2.651449025E+04	+0	+0
+1.857571054E+03	-2.639463824E+04	+0	+0
+1.848481457E+03	-2.627594691E+04	+0	+0
+1.839187773E+03	-2.615829495E+04	+0	+0
+1.829905296E+03	-2.604187561E+04	+0	+0
+1.820954652E+03	-2.592670299E+04	+0	+0
+1.811901959E+03	-2.581209431E+04	+0	+0
+1.803045509E+03	-2.569866223E+04	+0	+0
+1.794284065E+03	-2.558625369E+04	+0	+0
+1.785566510E+03	-2.547547862E+04	+0	+0
+1.776745197E+03	-2.536532774E+04	+0	+0
+1.768582891E+03	-2.525581397E+04	+0	+0
+1.760244180E+03	-2.514694692E+04	+0	+0
+1.751537831E+03	-2.503941828E+04	+0	+0
+1.742930599E+03	-2.493299748E+04	+0	+0
+1.734521660E+03	-2.482738975E+04	+0	+0
+1.726458429E+03	-2.472250869E+04	+0	+0
+1.717964709E+03	-2.461875187E+04	+0	+0
+1.710261477E+03	-2.451707734E+04	+0	+0
+1.701728543E+03	-2.441706631E+04	+0	+0
+1.694528019E+03	-2.431643813E+04	+0	+0
+1.686599945E+03	-2.421639581E+04	+0	+0
+1.679015029E+03	-2.411714627E+04	+0	+0
+1.671389680E+03	-2.401850901E+04	+0	+0
+1.663628355E+03	-2.392073049E+04	+0	+0
+1.655750504E+03	-2.382419783E+04	+0	+0
+1.648184353E+03	-2.372841385E+04	+0	+0
+1.640665784E+03	-2.363358871E+04	+0	+0
+1.633166323E+03	-2.353962517E+04	+0	+0
+1.625595571E+03	-2.344596793E+04	+0	+0
+1.618250317E+03	-2.335334538E+04	+0	+0
+1.610717506E+03	-2.326148955E+04	+0	+0
+1.603769255E+03	-2.317074226E+04	+0	+0
+1.596744856E+03	-2.308010289E+04	+0	+0
+1.589918859E+03	-2.299009148E+04	+0	+0
+1.583083996E+03	-2.290109386E+04	+0	+0
+1.575916896E+03	-2.281223504E+04	+0	+0
+1.569480638E+03	-2.272380723E+04	+0	+0
+1.562577577E+03	-2.263702845E+04	+0	+0
+1.556214184E+03	-2.255087194E+04	+0	+0
+1.549294090E+03	-2.246528842E+04	+0	+0
+1.542983327E+03	-2.238069296E+04	+0	+0
+1.536475001E+03	-2.229645307E+04	+0	+0
+1.529640056E+03	-2.221262084E+04	+0	+0
+1.522855181E+03	-2.212964737E+04	+0	+0
+1.516392348E+03	-2.204745029E+04	+0	+0
+1.510106256E+03	-2.196600446E+04	+0	+0
+1.503897600E+03	-2.188513374E+04	+0	+0
+1.497224739E+03	-2.180462746E+04	+0	+0
+1.491287220E+03	-2.172518261E+04	+0	+0
+1.484870238E+03	-2.164593713E+04	+0	+0
+1.478546194E+03	-2.156741872E+04	+0	+0
+1.472524917E+03	-2.148981037E+04	+0	+0
+1.466210763E+03	-2.141246148E+04	+0	+0
+1.460273687E+03	-2.133583905E+04	+0	+0
+1.454302066E+03	-2.125986714E+04	+0	+0
+1.448273521E+03	-2.118434749E+04	+0	+0
+1.442309569E+03	-2.110926580E+04	+0	+0
+1.436161981E+03	-2.103499945E+04	+0	+0
+1.430299588E+03	-2.096110852E+04	+0	+0
+1.424768801E+03	-2.088762616E+04	+0	+0
+1.418810659E+03	-2.081491567E+04	+0	+0
+1.412985070E+03	-2.074249871E+04	+0	+0
+1.406967253E+03	-2.067077247E+04	+0	+0
+1.401585045E+03	-2.059962809E+04	+0	+0
+1.396411202E+03	-2.052911692E+04	+0	+0
+1.390588431E+03	-2.045887771E+04	+0	+0
+1.385100945E+03	-2.038979753E+04	+0	+0
+1.379791130E+03	-2.032052338E+04	+0	+0
+1.374489533E+03	-2.025174107E+04	+0	+0
+1.369092700E+03	-2.018386133E+04	+0	+0
+1.364340030E+03	-2.011630804E+04	+0	+0
+1.358911691E+03	-2.004936811E+04	+0	+0
+1.353782610E+03	-1.998285591E+04	+0	+0
+1.348474272E+03	-1.991677925E+04	+0	+0
+1.343974785E+03	-1.985092825E+04	+0	+0
+1.338725589E+03	-1.978597589E+04	+0	+0
+1.333955736E+03	-1.972070244E+04	+0	+0
+1.329104189E+03	-1.965626722E+04	+0	+0
+1.324341998E+03	-1.959229582E+04	+0	+0
+1.319509041E+03	-1.952924120E+04	+0	+0
+1.314813602E+03	-1.946597229E+04	+0	+0
+1.310136043E+03	-1.940298839E+04	+0	+0
+1.305432512E+03	-1.934073934E+04	+0	+0
+1.300548056E+03	-1.927899321E+04	+0	+0
+1.296034573E+03	-1.921773477E+04	+0	+0
+1.291376222E+03	-1.915655622E+04	+0	+0
+1.286649459E+03	-1.909586854E+04	+0	+0
+1.281842777E+03	-1.903577507E+04	+0	+0
+1.277462670E+03	-1.897620241E+04	+0	+0
+1.272954059E+03	-1.891655646E+04	+0	+0
+1.267900823E+03	-1.885724528E+04	+0	+0
+1.263362181E+03	-1.879883758E+04	+0	+0
+1.258970502E+03	-1.874051660E+04	+0	+0
+1.254560586E+03	-1.868252310E+04	+0	+0
+1.249749565E+03	-1.862526364E+04	+0	+0
+1.245156202E+03	-1.856817765E+04	+0	+0
+1.240281668E+03	-1.851161374E+04	+0	+0
+1.235832535E+03	-1.845560027E+04	+0	+0
+1.231238386E+03	-1.839947480E+04	+0	+0
+1.226764234E+03	-1.834393883E+04	+0	+0
+1.222521079E+03	-1.828841802E+04	+0	+0
+1.218324353E+03	-1.823371610E+04	+0	+0
+1.214076068E+03	-1.817936208E+04	+0	+0
+1.209878914E+03	-1.812488245E+04	+0	+0
+1.205765193E+03	-1.807102834E+04	+0	+0
+1.201482565E+03	-1.801744426E+04	+0	+0
+1.197252865E+03	-1.796416949E+04	+0	+0
+1.192745362E+03	-1.791131810E+04	+0	+0
+1.188829166E+03	-1.785922029E+04	+0	+0
+1.184971432E+03	-1.780676030E+04	+0	+0
+1.181130758E+03	-1.775516648E+04	+0	+0
+1.177350651E+03	-1.770344554E+04	+0	+0
+1.173337914E+03	-1.765251591E+04	+0	+0
+1.169577245E+03	-1.760156243E+04	+0	+0
+1.165360135E+03	-1.755056014E+04	+0	+0
+1.161324402E+03	-1.750021924E+04	+0	+0
+1.157318524E+03	-1.744974161E+04	+0	+0
+1.153400122E+03	-1.739992871E+04	+0	+0
+1.149461452E+03	-1.735055233E+04	+0	+0
+1.145584335E+03	-1.730136528E+04	+0	+0
+1.141923949E+03	-1.725257222E+04	+0	+0
+1.138119767E+03	-1.720420360E+04	+0	+0
+1.134313019E+03	-1.715606213E+04	+0	+0
+1.130721754E+03	-1.710812505E+04	+0	+0
+1.127205708E+03	-1.706052946E+04	+0	+0
+1.123309625E+03	-1.701293589E+04	+0	+0
+1.119773023E+03	-1.696569123E+04	+0	+0
+1.116530034E+03	-1.691886337E+04	+0	+0
+1.112956647E+03	-1.687257121E+04	+0	+0
+1.109296726E+03	-1.682642680E+04	+0	+0
+1.105978406E+03	-1.678052049E+04	+0	+0
+1.102456564E+03	-1.673482668E+04	+0	+0
+1.098943420E+03	-1.668908068E+04	+0	+0
+1.094886684E+03	-1.664407872E+04	+0	+0
+1.091641377E+03	-1.659900689E+04	+0	+0
+1.088566031E+03	-1.655440984E+04	+0	+0
+1.085118335E+03	-1.650998294E+04	+0	+0
+1.082061083E+03	-1.646605858E+04	+0	+0
+1.078601241E+03	-1.642233992E+04	+0	+0
+1.075395905E+03	-1.637869371E+04	+0	+0
+1.072034323E+03	-1.633529288E+04	+0	+0
+1.068587969E+03	-1.629219942E+04	+0	+0
+1.065132619E+03	-1.624927710E+04	+0	+0
+1.061995063E+03	-1.620673747E+04	+0	+0
+1.058212029E+03	-1.616443865E+04	+0	+0
+1.054908039E+03	-1.612237216E+04	+0	+0
+1.051632484E+03	-1.608041934E+04	+0	+0
+1.048561804E+03	-1.603893080E+04	+0	+0
+1.045253912E+03	-1.599770366E+04	+0	+0
+1.041851939E+03	-1.595633242E+04	+0	+0
+1.038669312E+03	-1.591542826E+04	+0	+0
+1.035771380E+03	-1.587461521E+04	+0	+0
+1.032434698E+03	-1.583413301E+04	+0	+0
+1.029426605E+03	-1.579377077E+04	+0	+0
+1.026372773E+03	-1.575382757E+04	+0	+0
+1.023190031E+03	-1.571408967E+04	+0	+0
+1.020210647E+03	-1.567477828E+04	+0	+0
+1.016818365E+03	-1.563503741E+04	+0	+0
+1.013693931E+03	-1.559575980E+04	+0	+0
+1.010590599E+03	-1.555678265E+04	+0	+0
+1.007772348E+03	-1.551783548E+04	+0	+0
+1.005108200E+03	-1.547925679E+04	+0	+0
+1.002511839E+03	-1.544086824E+04	+0	+0
+9.996000736E+02	-1.540303855E+04	+0	+0
+9.965033862E+02	-1.536496778E+04	+0	+0
+9.936357430E+02	-1.532706211E+04	+0	+0
+9.903089429E+02	-1.528942648E+04	+0	+0
+9.874414126E+02	-1.525190472E+04	+0	+0
+9.842227830E+02	-1.521481794E+04	+0	+0
+9.811337782E+02	-1.517764244E+04	+0	+0
+9.781716704E+02	-1.514103102E+04	+0	+0
+9.754107688E+02	-1.510442015E+04	+0	+0
+9.722341967E+02	-1.506779624E+04	+0	+0
+9.694300135E+02	-1.503189509E+04	+0	+0
+9.666129066E+02	-1.499598922E+04	+0	+0
+9.638603095E+02	-1.496015431E+04	+0	+0
+9.612830986E+02	-1.492457254E+04	+0	+0
+9.585583205E+02	-1.488904541E+04	+0	+0
+9.558291689E+02	-1.485385694E+04	+0	+0
+9.533917704E+02	-1.481883592E+04	+0	+0
+9.506017009E+02	-1.478442794E+04	+0	+0
+9.478236889E+02	-1.474959981E+04	+0	+0
+9.451856053E+02	-1.471495798E+04	+0	+0
+9.423763441E+02	-1.468069206E+04	+0	+0
+9.396945677E+02	-1.464665076E+04	+0	+0
+9.372113866E+02	-1.461257681E+04	+0	+0
+9.349761239E+02	-1.457882141E+04	+0	+0
+9.321223597E+02	-1.454504186E+04	+0	+0
+9.294704109E+02	-1.451197520E+04	+0	+0
+9.273276833E+02	-1.447877384E+04	+0	+0
+9.246016788E+02	-1.444562646E+04	+0	+0
+9.220558440E+02	-1.441245478E+04	+0	+0
+9.195079700E+02	-1.437956131E+04	+0	+0
