# Supplementary material for: Optical and Electrical Characterization of Biocompatible Polymeric Lines for Hemodialysis Applications
Source: Materials (Basel). 2018 Mar 16;11(3):438. doi: 10.3390/ma11030438 (PMC5873017; doi:10.3390/ma11030438)
Supplement: Supplementary file 1 [file materials-11-00438-s001.zip › Data_for upload/EIS/Raw_Data/BG_1_5.csv]

+1.930826643E+03	-2.740805481E+04	+0	+0
+1.920940883E+03	-2.727902484E+04	+0	+0
+1.910940875E+03	-2.715174638E+04	+0	+0
+1.900962370E+03	-2.702542315E+04	+0	+0
+1.890817664E+03	-2.689977541E+04	+0	+0
+1.881660618E+03	-2.677808315E+04	+0	+0
+1.872316508E+03	-2.665562788E+04	+0	+0
+1.862608514E+03	-2.653466166E+04	+0	+0
+1.853202603E+03	-2.641598104E+04	+0	+0
+1.843816146E+03	-2.629856437E+04	+0	+0
+1.834754851E+03	-2.618086358E+04	+0	+0
+1.825677039E+03	-2.606363729E+04	+0	+0
+1.816269755E+03	-2.594646514E+04	+0	+0
+1.807277527E+03	-2.583099039E+04	+0	+0
+1.798503777E+03	-2.571714433E+04	+0	+0
+1.789814994E+03	-2.560581758E+04	+0	+0
+1.780949235E+03	-2.549466712E+04	+0	+0
+1.772554532E+03	-2.538361483E+04	+0	+0
+1.763735574E+03	-2.527420222E+04	+0	+0
+1.755476823E+03	-2.516541035E+04	+0	+0
+1.746989331E+03	-2.505812988E+04	+0	+0
+1.738471960E+03	-2.495214813E+04	+0	+0
+1.730147815E+03	-2.484661799E+04	+0	+0
+1.721942190E+03	-2.474192698E+04	+0	+0
+1.713594527E+03	-2.463795338E+04	+0	+0
+1.705697340E+03	-2.453491508E+04	+0	+0
+1.697602774E+03	-2.443351886E+04	+0	+0
+1.689453455E+03	-2.433218428E+04	+0	+0
+1.681743217E+03	-2.423212495E+04	+0	+0
+1.674051067E+03	-2.413305660E+04	+0	+0
+1.666305652E+03	-2.403457673E+04	+0	+0
+1.658509958E+03	-2.393699942E+04	+0	+0
+1.650676548E+03	-2.384015517E+04	+0	+0
+1.642722822E+03	-2.374416774E+04	+0	+0
+1.635304091E+03	-2.364937404E+04	+0	+0
+1.627998975E+03	-2.355503225E+04	+0	+0
+1.620308937E+03	-2.346161323E+04	+0	+0
+1.612810576E+03	-2.336891004E+04	+0	+0
+1.605517356E+03	-2.327712715E+04	+0	+0
+1.598625208E+03	-2.318590652E+04	+0	+0
+1.591267688E+03	-2.309520878E+04	+0	+0
+1.584308782E+03	-2.300523603E+04	+0	+0
+1.577493950E+03	-2.291621949E+04	+0	+0
+1.570614107E+03	-2.282747945E+04	+0	+0
+1.563897462E+03	-2.273957227E+04	+0	+0
+1.557402918E+03	-2.265256739E+04	+0	+0
+1.550399629E+03	-2.256599471E+04	+0	+0
+1.543806711E+03	-2.248032681E+04	+0	+0
+1.537622848E+03	-2.239536836E+04	+0	+0
+1.530917734E+03	-2.231124926E+04	+0	+0
+1.524257421E+03	-2.222754422E+04	+0	+0
+1.517794934E+03	-2.214468566E+04	+0	+0
+1.511135834E+03	-2.206222587E+04	+0	+0
+1.504824426E+03	-2.198041906E+04	+0	+0
+1.498601686E+03	-2.189963307E+04	+0	+0
+1.492167184E+03	-2.181956460E+04	+0	+0
+1.486194727E+03	-2.173937719E+04	+0	+0
+1.479921317E+03	-2.165933257E+04	+0	+0
+1.473307134E+03	-2.157918773E+04	+0	+0
+1.467382482E+03	-2.150131653E+04	+0	+0
+1.461312299E+03	-2.142476845E+04	+0	+0
+1.455493469E+03	-2.134970130E+04	+0	+0
+1.449553152E+03	-2.127377129E+04	+0	+0
+1.443658273E+03	-2.119857300E+04	+0	+0
+1.437683456E+03	-2.112348663E+04	+0	+0
+1.431824373E+03	-2.104914478E+04	+0	+0
+1.426183586E+03	-2.097490866E+04	+0	+0
+1.420758275E+03	-2.090124392E+04	+0	+0
+1.415020479E+03	-2.082837183E+04	+0	+0
+1.409352105E+03	-2.075608293E+04	+0	+0
+1.403957502E+03	-2.068439976E+04	+0	+0
+1.398712169E+03	-2.061297855E+04	+0	+0
+1.393254772E+03	-2.054248094E+04	+0	+0
+1.387710952E+03	-2.047225335E+04	+0	+0
+1.382428078E+03	-2.040267126E+04	+0	+0
+1.376862595E+03	-2.033332470E+04	+0	+0
+1.371652697E+03	-2.026473981E+04	+0	+0
+1.366193110E+03	-2.019652836E+04	+0	+0
+1.361326783E+03	-2.012923208E+04	+0	+0
+1.356130980E+03	-2.006204987E+04	+0	+0
+1.350712370E+03	-1.999533911E+04	+0	+0
+1.345600233E+03	-1.992912676E+04	+0	+0
+1.340747081E+03	-1.986358711E+04	+0	+0
+1.335485926E+03	-1.979846119E+04	+0	+0
+1.330823923E+03	-1.973374496E+04	+0	+0
+1.325727587E+03	-1.966930189E+04	+0	+0
+1.321135815E+03	-1.960537025E+04	+0	+0
+1.316084760E+03	-1.954197716E+04	+0	+0
+1.311127223E+03	-1.947869250E+04	+0	+0
+1.306328076E+03	-1.941599671E+04	+0	+0
+1.301498818E+03	-1.935346252E+04	+0	+0
+1.296868012E+03	-1.929161180E+04	+0	+0
+1.292206853E+03	-1.923038415E+04	+0	+0
+1.287518394E+03	-1.916905735E+04	+0	+0
+1.282848353E+03	-1.910850727E+04	+0	+0
+1.277914067E+03	-1.904827560E+04	+0	+0
+1.273526130E+03	-1.898836165E+04	+0	+0
+1.268970774E+03	-1.892891628E+04	+0	+0
+1.263987003E+03	-1.886995237E+04	+0	+0
+1.259543706E+03	-1.881131603E+04	+0	+0
+1.255102989E+03	-1.875277374E+04	+0	+0
+1.250366978E+03	-1.869467867E+04	+0	+0
+1.246222463E+03	-1.863732430E+04	+0	+0
+1.241420601E+03	-1.858031222E+04	+0	+0
+1.236818897E+03	-1.852347092E+04	+0	+0
+1.232359629E+03	-1.846677499E+04	+0	+0
+1.227930420E+03	-1.841113413E+04	+0	+0
+1.223602232E+03	-1.835530516E+04	+0	+0
+1.219249795E+03	-1.829997318E+04	+0	+0
+1.215037620E+03	-1.824510398E+04	+0	+0
+1.211021898E+03	-1.819052300E+04	+0	+0
+1.206897741E+03	-1.813642476E+04	+0	+0
+1.202613365E+03	-1.808220491E+04	+0	+0
+1.198471308E+03	-1.802836862E+04	+0	+0
+1.194134002E+03	-1.797529255E+04	+0	+0
+1.189901707E+03	-1.792251727E+04	+0	+0
+1.186045175E+03	-1.787018231E+04	+0	+0
+1.182039796E+03	-1.781768901E+04	+0	+0
+1.178040023E+03	-1.776565903E+04	+0	+0
+1.174299808E+03	-1.771409706E+04	+0	+0
+1.170484434E+03	-1.766310692E+04	+0	+0
+1.166822538E+03	-1.761190337E+04	+0	+0
+1.162737132E+03	-1.756130921E+04	+0	+0
+1.158890090E+03	-1.751061401E+04	+0	+0
+1.154882282E+03	-1.746010490E+04	+0	+0
+1.150990506E+03	-1.741053466E+04	+0	+0
+1.147076869E+03	-1.736079636E+04	+0	+0
+1.143210997E+03	-1.731152464E+04	+0	+0
+1.139560513E+03	-1.726283045E+04	+0	+0
+1.135785371E+03	-1.721438653E+04	+0	+0
+1.131632298E+03	-1.716624576E+04	+0	+0
+1.128124766E+03	-1.711802276E+04	+0	+0
+1.124366324E+03	-1.707050983E+04	+0	+0
+1.120692166E+03	-1.702323223E+04	+0	+0
+1.117186129E+03	-1.697569375E+04	+0	+0
+1.113667107E+03	-1.692915813E+04	+0	+0
+1.110149412E+03	-1.688245045E+04	+0	+0
+1.106622320E+03	-1.683651705E+04	+0	+0
+1.102950176E+03	-1.679035223E+04	+0	+0
+1.099199667E+03	-1.674452495E+04	+0	+0
+1.095559964E+03	-1.669901545E+04	+0	+0
+1.091805440E+03	-1.665394206E+04	+0	+0
+1.088390736E+03	-1.660871055E+04	+0	+0
+1.084971423E+03	-1.656406108E+04	+0	+0
+1.081852292E+03	-1.651981594E+04	+0	+0
+1.078422756E+03	-1.647572379E+04	+0	+0
+1.075130920E+03	-1.643224087E+04	+0	+0
+1.071930848E+03	-1.638835083E+04	+0	+0
+1.068548354E+03	-1.634486729E+04	+0	+0
+1.065062643E+03	-1.630189419E+04	+0	+0
+1.061766586E+03	-1.625877215E+04	+0	+0
+1.058375185E+03	-1.621624278E+04	+0	+0
+1.054888097E+03	-1.617390257E+04	+0	+0
+1.051638442E+03	-1.613205252E+04	+0	+0
+1.048221616E+03	-1.609002075E+04	+0	+0
+1.045063991E+03	-1.604828497E+04	+0	+0
+1.041412702E+03	-1.600703357E+04	+0	+0
+1.038555799E+03	-1.596584434E+04	+0	+0
+1.035509027E+03	-1.592470649E+04	+0	+0
+1.031979658E+03	-1.588390794E+04	+0	+0
+1.029273073E+03	-1.584352445E+04	+0	+0
+1.026317544E+03	-1.580303371E+04	+0	+0
+1.023309271E+03	-1.576300651E+04	+0	+0
+1.020156504E+03	-1.572343236E+04	+0	+0
+1.017120782E+03	-1.568393056E+04	+0	+0
+1.014147602E+03	-1.564444919E+04	+0	+0
+1.010916081E+03	-1.560504747E+04	+0	+0
+1.008027903E+03	-1.556578519E+04	+0	+0
+1.004988952E+03	-1.552687230E+04	+0	+0
+1.002231812E+03	-1.548820967E+04	+0	+0
+9.995244662E+02	-1.545005422E+04	+0	+0
+9.968109829E+02	-1.541183086E+04	+0	+0
+9.940094218E+02	-1.537398443E+04	+0	+0
+9.911163694E+02	-1.533607660E+04	+0	+0
+9.880818757E+02	-1.529830738E+04	+0	+0
+9.851887286E+02	-1.526081657E+04	+0	+0
+9.819750621E+02	-1.522349139E+04	+0	+0
+9.790654539E+02	-1.518646185E+04	+0	+0
+9.759791566E+02	-1.514952701E+04	+0	+0
+9.734102802E+02	-1.511312310E+04	+0	+0
+9.704604826E+02	-1.507653398E+04	+0	+0
+9.676689084E+02	-1.504040318E+04	+0	+0
+9.649699988E+02	-1.500464538E+04	+0	+0
+9.620558662E+02	-1.496884691E+04	+0	+0
+9.596090852E+02	-1.493319151E+04	+0	+0
+9.568182449E+02	-1.489773439E+04	+0	+0
+9.543180894E+02	-1.486236545E+04	+0	+0
+9.515609068E+02	-1.482734198E+04	+0	+0
+9.490360956E+02	-1.479299408E+04	+0	+0
+9.461941797E+02	-1.475825556E+04	+0	+0
+9.433273427E+02	-1.472349377E+04	+0	+0
+9.404967977E+02	-1.468929734E+04	+0	+0
+9.376316467E+02	-1.465512042E+04	+0	+0
+9.352866419E+02	-1.462122056E+04	+0	+0
+9.327757185E+02	-1.458726626E+04	+0	+0
+9.301796145E+02	-1.455361047E+04	+0	+0
+9.279191862E+02	-1.452036340E+04	+0	+0
+9.254594530E+02	-1.448725144E+04	+0	+0
+9.228040504E+02	-1.445395818E+04	+0	+0
+9.199496573E+02	-1.442084458E+04	+0	+0
+9.174033105E+02	-1.438769676E+04	+0	+0
