# Supplementary material for: Optical and Electrical Characterization of Biocompatible Polymeric Lines for Hemodialysis Applications
Source: Materials (Basel). 2018 Mar 16;11(3):438. doi: 10.3390/ma11030438 (PMC5873017; doi:10.3390/ma11030438)
Supplement: Supplementary file 1 [file materials-11-00438-s001.zip › Data_for upload/EIS/Raw_Data/BG_2_1.csv]

+2.416926764E+03	-2.932918374E+04	+0	+0
+2.402336536E+03	-2.919311487E+04	+0	+0
+2.388388511E+03	-2.905803888E+04	+0	+0
+2.374971653E+03	-2.892421013E+04	+0	+0
+2.361126518E+03	-2.879257041E+04	+0	+0
+2.348644433E+03	-2.866429407E+04	+0	+0
+2.336538524E+03	-2.853436558E+04	+0	+0
+2.324482628E+03	-2.840593877E+04	+0	+0
+2.312732493E+03	-2.827805037E+04	+0	+0
+2.299731044E+03	-2.815179372E+04	+0	+0
+2.288049628E+03	-2.802614393E+04	+0	+0
+2.276516101E+03	-2.790252903E+04	+0	+0
+2.264420590E+03	-2.777863497E+04	+0	+0
+2.252983820E+03	-2.765508661E+04	+0	+0
+2.241762600E+03	-2.753486542E+04	+0	+0
+2.230793069E+03	-2.741506711E+04	+0	+0
+2.219329995E+03	-2.729721657E+04	+0	+0
+2.208639973E+03	-2.717975843E+04	+0	+0
+2.197626803E+03	-2.706330991E+04	+0	+0
+2.186719203E+03	-2.694829271E+04	+0	+0
+2.176149913E+03	-2.683400031E+04	+0	+0
+2.165724999E+03	-2.672041083E+04	+0	+0
+2.155166915E+03	-2.660806493E+04	+0	+0
+2.145027932E+03	-2.649659785E+04	+0	+0
+2.134855611E+03	-2.638660881E+04	+0	+0
+2.124837554E+03	-2.627717027E+04	+0	+0
+2.114414474E+03	-2.616820508E+04	+0	+0
+2.104760458E+03	-2.606108624E+04	+0	+0
+2.095373343E+03	-2.595457342E+04	+0	+0
+2.085449653E+03	-2.584944406E+04	+0	+0
+2.075792877E+03	-2.574480325E+04	+0	+0
+2.066170984E+03	-2.564086158E+04	+0	+0
+2.056902450E+03	-2.553808535E+04	+0	+0
+2.047388966E+03	-2.543580420E+04	+0	+0
+2.038222473E+03	-2.533478455E+04	+0	+0
+2.028778884E+03	-2.523437199E+04	+0	+0
+2.019763394E+03	-2.513514661E+04	+0	+0
+2.011293005E+03	-2.503672975E+04	+0	+0
+2.001964757E+03	-2.493925033E+04	+0	+0
+1.993251112E+03	-2.484250161E+04	+0	+0
+1.984313441E+03	-2.474627269E+04	+0	+0
+1.976056486E+03	-2.465073600E+04	+0	+0
+1.967409891E+03	-2.455549933E+04	+0	+0
+1.958875136E+03	-2.446164081E+04	+0	+0
+1.950484093E+03	-2.436781734E+04	+0	+0
+1.942499540E+03	-2.427519474E+04	+0	+0
+1.934575217E+03	-2.418345353E+04	+0	+0
+1.926454783E+03	-2.409201134E+04	+0	+0
+1.918192019E+03	-2.400165670E+04	+0	+0
+1.910491370E+03	-2.391189698E+04	+0	+0
+1.902596973E+03	-2.382319088E+04	+0	+0
+1.894870279E+03	-2.373479444E+04	+0	+0
+1.886931236E+03	-2.364705003E+04	+0	+0
+1.879556334E+03	-2.356039314E+04	+0	+0
+1.871890608E+03	-2.347334128E+04	+0	+0
+1.864580248E+03	-2.338720047E+04	+0	+0
+1.856928122E+03	-2.330209627E+04	+0	+0
+1.849557520E+03	-2.321820831E+04	+0	+0
+1.841551703E+03	-2.313565282E+04	+0	+0
+1.834384513E+03	-2.305733695E+04	+0	+0
+1.827875537E+03	-2.298301754E+04	+0	+0
+1.820266134E+03	-2.289933106E+04	+0	+0
+1.813465433E+03	-2.282132577E+04	+0	+0
+1.807260088E+03	-2.275373711E+04	+0	+0
+1.799650004E+03	-2.267387815E+04	+0	+0
+1.792831373E+03	-2.259357184E+04	+0	+0
+1.785813562E+03	-2.251366528E+04	+0	+0
+1.779063288E+03	-2.243485108E+04	+0	+0
+1.771888548E+03	-2.235731238E+04	+0	+0
+1.765362481E+03	-2.228044351E+04	+0	+0
+1.758879496E+03	-2.220386380E+04	+0	+0
+1.752233495E+03	-2.212810800E+04	+0	+0
+1.746257340E+03	-2.205902389E+04	+0	+0
+1.739731184E+03	-2.198547711E+04	+0	+0
+1.733645078E+03	-2.191150915E+04	+0	+0
+1.726954044E+03	-2.183717156E+04	+0	+0
+1.720496330E+03	-2.176402503E+04	+0	+0
+1.713848409E+03	-2.169063819E+04	+0	+0
+1.707652831E+03	-2.161843513E+04	+0	+0
+1.701414710E+03	-2.154655047E+04	+0	+0
+1.695059549E+03	-2.147644160E+04	+0	+0
+1.688981227E+03	-2.140639840E+04	+0	+0
+1.682719034E+03	-2.133661004E+04	+0	+0
+1.675578488E+03	-2.126744299E+04	+0	+0
+1.668840878E+03	-2.119888219E+04	+0	+0
+1.661630953E+03	-2.112599104E+04	+0	+0
+1.653997337E+03	-2.105032350E+04	+0	+0
+1.647861525E+03	-2.098107293E+04	+0	+0
+1.641634076E+03	-2.091418900E+04	+0	+0
+1.635012901E+03	-2.084731075E+04	+0	+0
+1.628656532E+03	-2.078112524E+04	+0	+0
+1.621943524E+03	-2.071544719E+04	+0	+0
+1.615883128E+03	-2.064863998E+04	+0	+0
+1.609821825E+03	-2.058099191E+04	+0	+0
+1.603764904E+03	-2.051375044E+04	+0	+0
+1.597379099E+03	-2.044385750E+04	+0	+0
+1.591084909E+03	-2.037546872E+04	+0	+0
+1.585683914E+03	-2.031124335E+04	+0	+0
+1.579687953E+03	-2.024833390E+04	+0	+0
+1.573773023E+03	-2.018568692E+04	+0	+0
+1.568043530E+03	-2.012278197E+04	+0	+0
+1.562620353E+03	-2.006062819E+04	+0	+0
+1.557153723E+03	-1.999907863E+04	+0	+0
+1.551387229E+03	-1.993774145E+04	+0	+0
+1.545729836E+03	-1.987686127E+04	+0	+0
+1.540318849E+03	-1.981624058E+04	+0	+0
+1.534761902E+03	-1.975649084E+04	+0	+0
+1.530206529E+03	-1.969677953E+04	+0	+0
+1.525076057E+03	-1.963763410E+04	+0	+0
+1.519718168E+03	-1.957927823E+04	+0	+0
+1.514738769E+03	-1.952134949E+04	+0	+0
+1.509947156E+03	-1.946377983E+04	+0	+0
+1.504944941E+03	-1.940633231E+04	+0	+0
+1.500011865E+03	-1.934976942E+04	+0	+0
+1.495506085E+03	-1.929307274E+04	+0	+0
+1.491179228E+03	-1.923685755E+04	+0	+0
+1.486388102E+03	-1.918069280E+04	+0	+0
+1.481887120E+03	-1.912496514E+04	+0	+0
+1.476714125E+03	-1.906960925E+04	+0	+0
+1.471824656E+03	-1.901482134E+04	+0	+0
+1.466855735E+03	-1.896000937E+04	+0	+0
+1.462423125E+03	-1.890578319E+04	+0	+0
+1.457460802E+03	-1.885178910E+04	+0	+0
+1.452401784E+03	-1.879835611E+04	+0	+0
+1.447929031E+03	-1.874499080E+04	+0	+0
+1.442842288E+03	-1.869243815E+04	+0	+0
+1.438335087E+03	-1.863959733E+04	+0	+0
+1.433562807E+03	-1.858679763E+04	+0	+0
+1.428983797E+03	-1.853467467E+04	+0	+0
+1.424442954E+03	-1.848279031E+04	+0	+0
+1.419698565E+03	-1.843169695E+04	+0	+0
+1.415352685E+03	-1.838044863E+04	+0	+0
+1.410790262E+03	-1.832989771E+04	+0	+0
+1.405921450E+03	-1.827938863E+04	+0	+0
+1.401498047E+03	-1.822933005E+04	+0	+0
+1.397180700E+03	-1.817971695E+04	+0	+0
+1.392829865E+03	-1.812992850E+04	+0	+0
+1.388486360E+03	-1.808074802E+04	+0	+0
+1.384015346E+03	-1.803181338E+04	+0	+0
+1.379219437E+03	-1.798291756E+04	+0	+0
+1.374861509E+03	-1.793468619E+04	+0	+0
+1.370463994E+03	-1.788657488E+04	+0	+0
+1.366341020E+03	-1.783856309E+04	+0	+0
+1.361646270E+03	-1.779072833E+04	+0	+0
+1.358022847E+03	-1.774330537E+04	+0	+0
+1.354005480E+03	-1.769604925E+04	+0	+0
+1.349811739E+03	-1.764942496E+04	+0	+0
+1.345818311E+03	-1.760286534E+04	+0	+0
+1.341681966E+03	-1.755665786E+04	+0	+0
+1.338007802E+03	-1.751079922E+04	+0	+0
+1.333422268E+03	-1.746505170E+04	+0	+0
+1.329507653E+03	-1.741997898E+04	+0	+0
+1.325380354E+03	-1.737459168E+04	+0	+0
+1.321358784E+03	-1.732966210E+04	+0	+0
+1.317577024E+03	-1.728502622E+04	+0	+0
+1.313908275E+03	-1.724085730E+04	+0	+0
+1.310339418E+03	-1.719683224E+04	+0	+0
+1.305871017E+03	-1.715251603E+04	+0	+0
+1.302135417E+03	-1.710841899E+04	+0	+0
+1.298715369E+03	-1.706487566E+04	+0	+0
+1.295147920E+03	-1.702194017E+04	+0	+0
+1.291863378E+03	-1.697892978E+04	+0	+0
+1.288620280E+03	-1.693643528E+04	+0	+0
+1.285142096E+03	-1.689402632E+04	+0	+0
+1.281312242E+03	-1.685158509E+04	+0	+0
+1.277895028E+03	-1.680994604E+04	+0	+0
+1.273988512E+03	-1.676798001E+04	+0	+0
+1.270725940E+03	-1.672728255E+04	+0	+0
+1.266955006E+03	-1.668696831E+04	+0	+0
+1.263611638E+03	-1.664592424E+04	+0	+0
+1.260020575E+03	-1.660337555E+04	+0	+0
+1.256841799E+03	-1.656153415E+04	+0	+0
+1.253380541E+03	-1.652066002E+04	+0	+0
+1.250049647E+03	-1.648075952E+04	+0	+0
+1.246691005E+03	-1.644322314E+04	+0	+0
+1.243250641E+03	-1.640373827E+04	+0	+0
+1.239961089E+03	-1.636319923E+04	+0	+0
+1.236788952E+03	-1.632424585E+04	+0	+0
+1.233359139E+03	-1.628562077E+04	+0	+0
+1.229980311E+03	-1.624640093E+04	+0	+0
+1.227158718E+03	-1.620808190E+04	+0	+0
+1.224008859E+03	-1.616920921E+04	+0	+0
+1.220777779E+03	-1.613054829E+04	+0	+0
+1.217322267E+03	-1.609238267E+04	+0	+0
+1.214489971E+03	-1.605447335E+04	+0	+0
+1.211627035E+03	-1.601673176E+04	+0	+0
+1.208590966E+03	-1.597922198E+04	+0	+0
+1.205300789E+03	-1.594170462E+04	+0	+0
+1.202437013E+03	-1.590453607E+04	+0	+0
+1.199466866E+03	-1.586742678E+04	+0	+0
+1.196604764E+03	-1.583053130E+04	+0	+0
+1.193945594E+03	-1.579395058E+04	+0	+0
+1.191119005E+03	-1.575733403E+04	+0	+0
+1.188480837E+03	-1.572144783E+04	+0	+0
+1.185767703E+03	-1.568484127E+04	+0	+0
+1.183259177E+03	-1.564902649E+04	+0	+0
+1.180780607E+03	-1.561313973E+04	+0	+0
+1.178250067E+03	-1.557794234E+04	+0	+0
+1.175900803E+03	-1.554258765E+04	+0	+0
+1.173234238E+03	-1.550701415E+04	+0	+0
+1.171337002E+03	-1.547160247E+04	+0	+0
