# Supplementary material for: Optical and Electrical Characterization of Biocompatible Polymeric Lines for Hemodialysis Applications
Source: Materials (Basel). 2018 Mar 16;11(3):438. doi: 10.3390/ma11030438 (PMC5873017; doi:10.3390/ma11030438)
Supplement: Supplementary file 1 [file materials-11-00438-s001.zip › Data_for upload/EIS/Raw_Data/BG_3_1.csv]

+2.403348941E+03	-2.674416975E+04	+0	+0
+2.393316534E+03	-2.662085085E+04	+0	+0
+2.384309941E+03	-2.649949746E+04	+0	+0
+2.367897817E+03	-2.637878233E+04	+0	+0
+2.354936669E+03	-2.625937961E+04	+0	+0
+2.342538244E+03	-2.614313807E+04	+0	+0
+2.329428534E+03	-2.602601483E+04	+0	+0
+2.317903322E+03	-2.590988595E+04	+0	+0
+2.305995552E+03	-2.579529377E+04	+0	+0
+2.295410030E+03	-2.568137341E+04	+0	+0
+2.283909105E+03	-2.556841205E+04	+0	+0
+2.272105079E+03	-2.545717369E+04	+0	+0
+2.261734915E+03	-2.534588526E+04	+0	+0
+2.249929355E+03	-2.523499163E+04	+0	+0
+2.241054926E+03	-2.512602263E+04	+0	+0
+2.229894406E+03	-2.501844370E+04	+0	+0
+2.220039971E+03	-2.491148830E+04	+0	+0
+2.207806978E+03	-2.480568417E+04	+0	+0
+2.196465623E+03	-2.470067846E+04	+0	+0
+2.186513543E+03	-2.459714484E+04	+0	+0
+2.176292792E+03	-2.449434919E+04	+0	+0
+2.167243255E+03	-2.439249695E+04	+0	+0
+2.161702018E+03	-2.429109374E+04	+0	+0
+2.154518102E+03	-2.419117636E+04	+0	+0
+2.137411297E+03	-2.409169155E+04	+0	+0
+2.123869318E+03	-2.399308272E+04	+0	+0
+2.114212512E+03	-2.389520420E+04	+0	+0
+2.107070668E+03	-2.379887596E+04	+0	+0
+2.100412688E+03	-2.370287355E+04	+0	+0
+2.087016880E+03	-2.360782210E+04	+0	+0
+2.075673907E+03	-2.351379785E+04	+0	+0
+2.065576919E+03	-2.342032622E+04	+0	+0
+2.055795308E+03	-2.332773124E+04	+0	+0
+2.045372755E+03	-2.323580846E+04	+0	+0
+2.036168910E+03	-2.314480869E+04	+0	+0
+2.026625256E+03	-2.305419455E+04	+0	+0
+2.017522145E+03	-2.296497488E+04	+0	+0
+2.008463942E+03	-2.287589830E+04	+0	+0
+1.999653565E+03	-2.278777958E+04	+0	+0
+1.990855413E+03	-2.270048635E+04	+0	+0
+1.982310962E+03	-2.261369020E+04	+0	+0
+1.973596548E+03	-2.252725679E+04	+0	+0
+1.965261631E+03	-2.244168712E+04	+0	+0
+1.956364117E+03	-2.235700013E+04	+0	+0
+1.948001059E+03	-2.227250701E+04	+0	+0
+1.939450976E+03	-2.218884443E+04	+0	+0
+1.931560176E+03	-2.210619800E+04	+0	+0
+1.923918315E+03	-2.202383405E+04	+0	+0
+1.917943616E+03	-2.194212333E+04	+0	+0
+1.911400940E+03	-2.186148204E+04	+0	+0
+1.901436685E+03	-2.178104396E+04	+0	+0
+1.893990543E+03	-2.170141014E+04	+0	+0
+1.919161104E+03	-2.162291710E+04	+0	+0
+1.898073500E+03	-2.154435598E+04	+0	+0
+1.876438075E+03	-2.146648072E+04	+0	+0
+1.865028909E+03	-2.138949267E+04	+0	+0
+1.861330081E+03	-2.131300733E+04	+0	+0
+1.850212385E+03	-2.123720891E+04	+0	+0
+1.839108653E+03	-2.116194087E+04	+0	+0
+1.836543017E+03	-2.108670017E+04	+0	+0
+1.828024254E+03	-2.101274976E+04	+0	+0
+1.829716045E+03	-2.093898628E+04	+0	+0
+1.847279501E+03	-2.086562860E+04	+0	+0
+1.803065632E+03	-2.079307568E+04	+0	+0
+1.795230977E+03	-2.072095445E+04	+0	+0
+1.787137770E+03	-2.064922848E+04	+0	+0
+1.778975143E+03	-2.057841662E+04	+0	+0
+1.771439469E+03	-2.050811142E+04	+0	+0
+1.764018658E+03	-2.043802587E+04	+0	+0
+1.757152959E+03	-2.036829041E+04	+0	+0
+1.750745098E+03	-2.029930622E+04	+0	+0
+1.744150333E+03	-2.023101077E+04	+0	+0
+1.736265781E+03	-2.016302672E+04	+0	+0
+1.728871833E+03	-2.009580514E+04	+0	+0
+1.721879879E+03	-2.002848751E+04	+0	+0
+1.715025775E+03	-1.996206294E+04	+0	+0
+1.708158325E+03	-1.989627113E+04	+0	+0
+1.701599150E+03	-1.983064069E+04	+0	+0
+1.695055176E+03	-1.976572303E+04	+0	+0
+1.688126431E+03	-1.970125736E+04	+0	+0
+1.681740765E+03	-1.963702414E+04	+0	+0
+1.675457574E+03	-1.957322773E+04	+0	+0
+1.669327141E+03	-1.950992321E+04	+0	+0
+1.663103117E+03	-1.944689108E+04	+0	+0
+1.656800042E+03	-1.938452812E+04	+0	+0
+1.650563694E+03	-1.932236301E+04	+0	+0
+1.644353701E+03	-1.926042114E+04	+0	+0
+1.638267968E+03	-1.919941377E+04	+0	+0
+1.632006559E+03	-1.913859681E+04	+0	+0
+1.626076127E+03	-1.907786275E+04	+0	+0
+1.619683128E+03	-1.901789349E+04	+0	+0
+1.613859367E+03	-1.895832300E+04	+0	+0
+1.608254569E+03	-1.889892710E+04	+0	+0
+1.602160961E+03	-1.884034427E+04	+0	+0
+1.596085780E+03	-1.878175766E+04	+0	+0
+1.589912783E+03	-1.872390745E+04	+0	+0
+1.584363793E+03	-1.866631460E+04	+0	+0
+1.578742316E+03	-1.860889057E+04	+0	+0
+1.573031143E+03	-1.855203242E+04	+0	+0
+1.567605421E+03	-1.849542742E+04	+0	+0
+1.561818148E+03	-1.843934834E+04	+0	+0
+1.556531993E+03	-1.838352105E+04	+0	+0
+1.550720004E+03	-1.832823779E+04	+0	+0
+1.544694841E+03	-1.827318873E+04	+0	+0
+1.538876870E+03	-1.821832087E+04	+0	+0
+1.533463606E+03	-1.816412831E+04	+0	+0
+1.528062930E+03	-1.810993527E+04	+0	+0
+1.522523371E+03	-1.805612960E+04	+0	+0
+1.517049624E+03	-1.800278759E+04	+0	+0
+1.511646493E+03	-1.794969252E+04	+0	+0
+1.506504674E+03	-1.789721038E+04	+0	+0
+1.501138344E+03	-1.784475165E+04	+0	+0
+1.495785427E+03	-1.779308240E+04	+0	+0
+1.490504333E+03	-1.774132607E+04	+0	+0
+1.485000569E+03	-1.769003065E+04	+0	+0
+1.480127448E+03	-1.763912595E+04	+0	+0
+1.474813635E+03	-1.758847829E+04	+0	+0
+1.469873613E+03	-1.753809819E+04	+0	+0
+1.465200688E+03	-1.748854334E+04	+0	+0
+1.460100087E+03	-1.743883518E+04	+0	+0
+1.455233076E+03	-1.738948652E+04	+0	+0
+1.450234471E+03	-1.734023565E+04	+0	+0
+1.445383092E+03	-1.729116297E+04	+0	+0
+1.440380973E+03	-1.724201569E+04	+0	+0
+1.435499290E+03	-1.719392394E+04	+0	+0
+1.431235183E+03	-1.714572805E+04	+0	+0
+1.426933930E+03	-1.709780958E+04	+0	+0
+1.421425440E+03	-1.705045010E+04	+0	+0
+1.416475998E+03	-1.700328008E+04	+0	+0
+1.411687512E+03	-1.695635888E+04	+0	+0
+1.406922030E+03	-1.691001083E+04	+0	+0
+1.402454036E+03	-1.686345380E+04	+0	+0
+1.397799174E+03	-1.681747506E+04	+0	+0
+1.392966234E+03	-1.677202698E+04	+0	+0
+1.388318911E+03	-1.672605523E+04	+0	+0
+1.383954714E+03	-1.668080117E+04	+0	+0
+1.379693968E+03	-1.663562925E+04	+0	+0
+1.375215418E+03	-1.659107473E+04	+0	+0
+1.370725425E+03	-1.654676646E+04	+0	+0
+1.365777322E+03	-1.650237861E+04	+0	+0
+1.361557085E+03	-1.645821665E+04	+0	+0
+1.357057236E+03	-1.641455688E+04	+0	+0
+1.352701091E+03	-1.637129174E+04	+0	+0
+1.348676906E+03	-1.632813548E+04	+0	+0
+1.344251793E+03	-1.628515258E+04	+0	+0
+1.340098091E+03	-1.624294590E+04	+0	+0
+1.336137621E+03	-1.620052028E+04	+0	+0
+1.331956058E+03	-1.615834829E+04	+0	+0
+1.327531321E+03	-1.611641213E+04	+0	+0
+1.323345667E+03	-1.607464861E+04	+0	+0
+1.318977429E+03	-1.603319325E+04	+0	+0
+1.314623440E+03	-1.599221159E+04	+0	+0
+1.310149501E+03	-1.595121110E+04	+0	+0
+1.305938676E+03	-1.591049969E+04	+0	+0
+1.301956277E+03	-1.587030174E+04	+0	+0
+1.298244018E+03	-1.582980147E+04	+0	+0
+1.293967404E+03	-1.578971152E+04	+0	+0
+1.290212371E+03	-1.574967789E+04	+0	+0
+1.286224287E+03	-1.571022055E+04	+0	+0
+1.282095913E+03	-1.567081888E+04	+0	+0
+1.278577149E+03	-1.563159838E+04	+0	+0
+1.274160908E+03	-1.559246779E+04	+0	+0
+1.270710567E+03	-1.555354986E+04	+0	+0
+1.266614139E+03	-1.551522574E+04	+0	+0
+1.262917759E+03	-1.547699462E+04	+0	+0
+1.259072867E+03	-1.543898128E+04	+0	+0
+1.255000190E+03	-1.540079827E+04	+0	+0
+1.251250614E+03	-1.536316622E+04	+0	+0
+1.247613769E+03	-1.532551908E+04	+0	+0
+1.244165337E+03	-1.528812256E+04	+0	+0
+1.240583015E+03	-1.525089847E+04	+0	+0
+1.236813730E+03	-1.521379436E+04	+0	+0
+1.233472047E+03	-1.517737788E+04	+0	+0
+1.229630631E+03	-1.514067454E+04	+0	+0
+1.225981110E+03	-1.510418984E+04	+0	+0
+1.222468339E+03	-1.506781966E+04	+0	+0
+1.218534272E+03	-1.503176268E+04	+0	+0
+1.214763375E+03	-1.499577304E+04	+0	+0
+1.210988527E+03	-1.496018909E+04	+0	+0
+1.207669452E+03	-1.492506868E+04	+0	+0
+1.203903596E+03	-1.488971472E+04	+0	+0
+1.200513663E+03	-1.485447357E+04	+0	+0
+1.197174201E+03	-1.481995814E+04	+0	+0
+1.193757444E+03	-1.478513389E+04	+0	+0
+1.190431788E+03	-1.475089373E+04	+0	+0
+1.187147431E+03	-1.471642558E+04	+0	+0
+1.183727884E+03	-1.468235935E+04	+0	+0
+1.180348967E+03	-1.464854173E+04	+0	+0
+1.177271827E+03	-1.461516745E+04	+0	+0
+1.173807006E+03	-1.458123418E+04	+0	+0
+1.170200919E+03	-1.454782046E+04	+0	+0
+1.166801796E+03	-1.451439023E+04	+0	+0
+1.163653977E+03	-1.448125170E+04	+0	+0
+1.160429395E+03	-1.444833871E+04	+0	+0
+1.157429475E+03	-1.441581729E+04	+0	+0
+1.154210284E+03	-1.438297929E+04	+0	+0
+1.151112158E+03	-1.435085466E+04	+0	+0
+1.148291847E+03	-1.431854765E+04	+0	+0
+1.144954622E+03	-1.428631528E+04	+0	+0
+1.141653038E+03	-1.425452133E+04	+0	+0
+1.138633049E+03	-1.422240545E+04	+0	+0
