# Supplementary material for: Optical and Electrical Characterization of Biocompatible Polymeric Lines for Hemodialysis Applications
Source: Materials (Basel). 2018 Mar 16;11(3):438. doi: 10.3390/ma11030438 (PMC5873017; doi:10.3390/ma11030438)
Supplement: Supplementary file 1 [file materials-11-00438-s001.zip › Data_for upload/EIS/Raw_Data/BG_3_2.csv]

+1.154090289E+03	-1.424451940E+04	+0	+0
+2.401318849E+03	-2.692398930E+04	+0	+0
+2.389038595E+03	-2.679937573E+04	+0	+0
+2.376435969E+03	-2.667738061E+04	+0	+0
+2.364037954E+03	-2.655564125E+04	+0	+0
+2.351670162E+03	-2.643519009E+04	+0	+0
+2.340216173E+03	-2.631807449E+04	+0	+0
+2.327860326E+03	-2.619988685E+04	+0	+0
+2.316115960E+03	-2.608334348E+04	+0	+0
+2.303798358E+03	-2.596705169E+04	+0	+0
+2.292055036E+03	-2.585241970E+04	+0	+0
+2.280975327E+03	-2.573875551E+04	+0	+0
+2.269327258E+03	-2.562619618E+04	+0	+0
+2.257807806E+03	-2.551427192E+04	+0	+0
+2.246730743E+03	-2.540371895E+04	+0	+0
+2.235678874E+03	-2.529376922E+04	+0	+0
+2.224955558E+03	-2.518570538E+04	+0	+0
+2.214155171E+03	-2.507796884E+04	+0	+0
+2.203354806E+03	-2.497145741E+04	+0	+0
+2.192894849E+03	-2.486553190E+04	+0	+0
+2.182510655E+03	-2.476113950E+04	+0	+0
+2.172034480E+03	-2.465719478E+04	+0	+0
+2.161381161E+03	-2.455445515E+04	+0	+0
+2.151397601E+03	-2.445296612E+04	+0	+0
+2.141199943E+03	-2.435217177E+04	+0	+0
+2.131008627E+03	-2.425188551E+04	+0	+0
+2.121028155E+03	-2.415230703E+04	+0	+0
+2.111043000E+03	-2.405382568E+04	+0	+0
+2.101322906E+03	-2.395628261E+04	+0	+0
+2.091552587E+03	-2.385953469E+04	+0	+0
+2.081879021E+03	-2.376380178E+04	+0	+0
+2.072240538E+03	-2.366882081E+04	+0	+0
+2.062655855E+03	-2.357466611E+04	+0	+0
+2.052894397E+03	-2.348126698E+04	+0	+0
+2.043532431E+03	-2.338861806E+04	+0	+0
+2.034009453E+03	-2.329681901E+04	+0	+0
+2.024772775E+03	-2.320564074E+04	+0	+0
+2.015719957E+03	-2.311500749E+04	+0	+0
+2.006690003E+03	-2.302531380E+04	+0	+0
+1.997673138E+03	-2.293655750E+04	+0	+0
+1.988770248E+03	-2.284869656E+04	+0	+0
+1.980070270E+03	-2.276106518E+04	+0	+0
+1.971359678E+03	-2.267390455E+04	+0	+0
+1.963176116E+03	-2.258766087E+04	+0	+0
+1.954455362E+03	-2.250201435E+04	+0	+0
+1.946033640E+03	-2.241728502E+04	+0	+0
+1.937865105E+03	-2.233288694E+04	+0	+0
+1.929761326E+03	-2.224953538E+04	+0	+0
+1.921662550E+03	-2.216656129E+04	+0	+0
+1.914270391E+03	-2.208457810E+04	+0	+0
+1.906948611E+03	-2.200295950E+04	+0	+0
+1.899359391E+03	-2.192198603E+04	+0	+0
+1.891324638E+03	-2.184175412E+04	+0	+0
+1.882166676E+03	-2.176204605E+04	+0	+0
+1.873644852E+03	-2.168341324E+04	+0	+0
+1.865952849E+03	-2.160472941E+04	+0	+0
+1.858383676E+03	-2.152703722E+04	+0	+0
+1.850815367E+03	-2.144983422E+04	+0	+0
+1.843058908E+03	-2.137353092E+04	+0	+0
+1.834913045E+03	-2.129748996E+04	+0	+0
+1.826765369E+03	-2.122199032E+04	+0	+0
+1.819183509E+03	-2.114706985E+04	+0	+0
+1.811844622E+03	-2.107289913E+04	+0	+0
+1.804416757E+03	-2.099928812E+04	+0	+0
+1.797283735E+03	-2.092613006E+04	+0	+0
+1.789985360E+03	-2.085362543E+04	+0	+0
+1.782395491E+03	-2.078136201E+04	+0	+0
+1.775377849E+03	-2.070951956E+04	+0	+0
+1.768065490E+03	-2.063864636E+04	+0	+0
+1.760766383E+03	-2.056795912E+04	+0	+0
+1.753910658E+03	-2.049804793E+04	+0	+0
+1.746912919E+03	-2.042839632E+04	+0	+0
+1.739981810E+03	-2.035939252E+04	+0	+0
+1.732969209E+03	-2.029119333E+04	+0	+0
+1.726327680E+03	-2.022344035E+04	+0	+0
+1.719359820E+03	-2.015587469E+04	+0	+0
+1.712670135E+03	-2.008868617E+04	+0	+0
+1.705790812E+03	-2.002223434E+04	+0	+0
+1.699016903E+03	-1.995628043E+04	+0	+0
+1.692707338E+03	-1.989087017E+04	+0	+0
+1.685791910E+03	-1.982604099E+04	+0	+0
+1.679333525E+03	-1.976143576E+04	+0	+0
+1.673139559E+03	-1.969725791E+04	+0	+0
+1.666870998E+03	-1.963368204E+04	+0	+0
+1.660221432E+03	-1.957016248E+04	+0	+0
+1.654186704E+03	-1.950728869E+04	+0	+0
+1.648110932E+03	-1.944460241E+04	+0	+0
+1.641847735E+03	-1.938265081E+04	+0	+0
+1.635621967E+03	-1.932084730E+04	+0	+0
+1.629421019E+03	-1.925937237E+04	+0	+0
+1.623588661E+03	-1.919854726E+04	+0	+0
+1.617722213E+03	-1.913812324E+04	+0	+0
+1.611719837E+03	-1.907828473E+04	+0	+0
+1.605903558E+03	-1.901849870E+04	+0	+0
+1.600008925E+03	-1.895906192E+04	+0	+0
+1.594065730E+03	-1.890029689E+04	+0	+0
+1.588129672E+03	-1.884176775E+04	+0	+0
+1.582289501E+03	-1.878376425E+04	+0	+0
+1.576545023E+03	-1.872627125E+04	+0	+0
+1.570806879E+03	-1.866879187E+04	+0	+0
+1.565101829E+03	-1.861180723E+04	+0	+0
+1.559733728E+03	-1.855540194E+04	+0	+0
+1.553863119E+03	-1.849911357E+04	+0	+0
+1.548247742E+03	-1.844320000E+04	+0	+0
+1.542609000E+03	-1.838784726E+04	+0	+0
+1.536717408E+03	-1.833258840E+04	+0	+0
+1.531301548E+03	-1.827789140E+04	+0	+0
+1.525447294E+03	-1.822348724E+04	+0	+0
+1.520271497E+03	-1.816931301E+04	+0	+0
+1.514896423E+03	-1.811570724E+04	+0	+0
+1.509457593E+03	-1.806211956E+04	+0	+0
+1.504383555E+03	-1.800930382E+04	+0	+0
+1.499026470E+03	-1.795657412E+04	+0	+0
+1.493644528E+03	-1.790414601E+04	+0	+0
+1.488368678E+03	-1.785201131E+04	+0	+0
+1.482911544E+03	-1.780029312E+04	+0	+0
+1.478002205E+03	-1.774896109E+04	+0	+0
+1.473130600E+03	-1.769789916E+04	+0	+0
+1.468200303E+03	-1.764664206E+04	+0	+0
+1.463180382E+03	-1.759663247E+04	+0	+0
+1.458376843E+03	-1.754657074E+04	+0	+0
+1.453587518E+03	-1.749677614E+04	+0	+0
+1.448607039E+03	-1.744696524E+04	+0	+0
+1.443431968E+03	-1.739741581E+04	+0	+0
+1.438581971E+03	-1.734858212E+04	+0	+0
+1.433720204E+03	-1.729965370E+04	+0	+0
+1.428544657E+03	-1.725098199E+04	+0	+0
+1.423685477E+03	-1.720282456E+04	+0	+0
+1.419024607E+03	-1.715525077E+04	+0	+0
+1.414495301E+03	-1.710786141E+04	+0	+0
+1.409638432E+03	-1.706078645E+04	+0	+0
+1.404727444E+03	-1.701381830E+04	+0	+0
+1.400248309E+03	-1.696672855E+04	+0	+0
+1.395811077E+03	-1.692024376E+04	+0	+0
+1.391144288E+03	-1.687378885E+04	+0	+0
+1.386846253E+03	-1.682814229E+04	+0	+0
+1.382207935E+03	-1.678274488E+04	+0	+0
+1.377890463E+03	-1.673755933E+04	+0	+0
+1.373448485E+03	-1.669253112E+04	+0	+0
+1.368774093E+03	-1.664784036E+04	+0	+0
+1.364462958E+03	-1.660330748E+04	+0	+0
+1.360138867E+03	-1.655880080E+04	+0	+0
+1.355558429E+03	-1.651478849E+04	+0	+0
+1.351491371E+03	-1.647092290E+04	+0	+0
+1.347262210E+03	-1.642769678E+04	+0	+0
+1.342951522E+03	-1.638454103E+04	+0	+0
+1.338989310E+03	-1.634149492E+04	+0	+0
+1.334927334E+03	-1.629884021E+04	+0	+0
+1.330665855E+03	-1.625616800E+04	+0	+0
+1.326245768E+03	-1.621389374E+04	+0	+0
+1.322402258E+03	-1.617156395E+04	+0	+0
+1.318049883E+03	-1.613009540E+04	+0	+0
+1.313580121E+03	-1.608922002E+04	+0	+0
+1.309013821E+03	-1.604827111E+04	+0	+0
+1.305124849E+03	-1.600725832E+04	+0	+0
+1.300866227E+03	-1.596647729E+04	+0	+0
+1.296733413E+03	-1.592585002E+04	+0	+0
+1.292759468E+03	-1.588535219E+04	+0	+0
+1.288997742E+03	-1.584524087E+04	+0	+0
+1.284862758E+03	-1.580536068E+04	+0	+0
+1.280997546E+03	-1.576586890E+04	+0	+0
+1.277256756E+03	-1.572601132E+04	+0	+0
+1.273485301E+03	-1.568692887E+04	+0	+0
+1.269534733E+03	-1.564795605E+04	+0	+0
+1.265398132E+03	-1.560893277E+04	+0	+0
+1.261634795E+03	-1.557035615E+04	+0	+0
+1.257638606E+03	-1.553173741E+04	+0	+0
+1.254277291E+03	-1.549338874E+04	+0	+0
+1.250605512E+03	-1.545532411E+04	+0	+0
+1.246838427E+03	-1.541763999E+04	+0	+0
+1.243321238E+03	-1.538011807E+04	+0	+0
+1.239592948E+03	-1.534294603E+04	+0	+0
+1.236384903E+03	-1.530575220E+04	+0	+0
+1.232827635E+03	-1.526834676E+04	+0	+0
+1.229008262E+03	-1.523120482E+04	+0	+0
+1.225545417E+03	-1.519450473E+04	+0	+0
+1.221903730E+03	-1.515796666E+04	+0	+0
+1.218361444E+03	-1.512185400E+04	+0	+0
+1.214708022E+03	-1.508552568E+04	+0	+0
+1.211136831E+03	-1.504945450E+04	+0	+0
+1.207650123E+03	-1.501401423E+04	+0	+0
+1.203983380E+03	-1.497834162E+04	+0	+0
+1.200248062E+03	-1.494319194E+04	+0	+0
+1.197012606E+03	-1.490807535E+04	+0	+0
+1.193772865E+03	-1.487311188E+04	+0	+0
+1.190350052E+03	-1.483850104E+04	+0	+0
+1.186948051E+03	-1.480391017E+04	+0	+0
+1.183694900E+03	-1.476958016E+04	+0	+0
+1.180444965E+03	-1.473519951E+04	+0	+0
+1.176764636E+03	-1.470142865E+04	+0	+0
+1.173671806E+03	-1.466701618E+04	+0	+0
+1.170262335E+03	-1.463403524E+04	+0	+0
+1.166982658E+03	-1.460038229E+04	+0	+0
+1.163552034E+03	-1.456673817E+04	+0	+0
+1.160562147E+03	-1.453361060E+04	+0	+0
+1.157537882E+03	-1.450054526E+04	+0	+0
+1.154231839E+03	-1.446785348E+04	+0	+0
+1.150689873E+03	-1.443513937E+04	+0	+0
+1.147969630E+03	-1.440278559E+04	+0	+0
+1.144908332E+03	-1.437033816E+04	+0	+0
+1.141249915E+03	-1.433810193E+04	+0	+0
