# Supplementary material for: Optical and Electrical Characterization of Biocompatible Polymeric Lines for Hemodialysis Applications
Source: Materials (Basel). 2018 Mar 16;11(3):438. doi: 10.3390/ma11030438 (PMC5873017; doi:10.3390/ma11030438)
Supplement: Supplementary file 1 [file materials-11-00438-s001.zip › Data_for upload/EIS/Raw_Data/BG_3_3.csv]

+2.372719579E+03	-2.707994378E+04	+0	+0
+2.360501488E+03	-2.695490328E+04	+0	+0
+2.348341300E+03	-2.683118342E+04	+0	+0
+2.336033876E+03	-2.670875341E+04	+0	+0
+2.323810943E+03	-2.658735238E+04	+0	+0
+2.312258463E+03	-2.646876606E+04	+0	+0
+2.300537297E+03	-2.634968856E+04	+0	+0
+2.288670333E+03	-2.623175775E+04	+0	+0
+2.277213580E+03	-2.611491882E+04	+0	+0
+2.265166070E+03	-2.599911786E+04	+0	+0
+2.253770668E+03	-2.588429579E+04	+0	+0
+2.242412112E+03	-2.577122467E+04	+0	+0
+2.231150186E+03	-2.565906507E+04	+0	+0
+2.219842579E+03	-2.554779323E+04	+0	+0
+2.209282250E+03	-2.543763103E+04	+0	+0
+2.198517954E+03	-2.532812078E+04	+0	+0
+2.187646311E+03	-2.521938688E+04	+0	+0
+2.177160261E+03	-2.511170470E+04	+0	+0
+2.166901245E+03	-2.500526365E+04	+0	+0
+2.156426435E+03	-2.489949375E+04	+0	+0
+2.145982146E+03	-2.479503197E+04	+0	+0
+2.135854318E+03	-2.469138266E+04	+0	+0
+2.125536759E+03	-2.458813314E+04	+0	+0
+2.115590360E+03	-2.448622942E+04	+0	+0
+2.105594098E+03	-2.438538422E+04	+0	+0
+2.095467648E+03	-2.428499580E+04	+0	+0
+2.085866695E+03	-2.418576384E+04	+0	+0
+2.076142680E+03	-2.408713524E+04	+0	+0
+2.066751159E+03	-2.398937958E+04	+0	+0
+2.056936424E+03	-2.389214204E+04	+0	+0
+2.047659546E+03	-2.379634556E+04	+0	+0
+2.037870259E+03	-2.370136210E+04	+0	+0
+2.028181403E+03	-2.360729865E+04	+0	+0
+2.018913250E+03	-2.351416614E+04	+0	+0
+2.009228696E+03	-2.342179478E+04	+0	+0
+2.000352559E+03	-2.332969873E+04	+0	+0
+1.991389848E+03	-2.323824858E+04	+0	+0
+1.982194904E+03	-2.314822739E+04	+0	+0
+1.973121862E+03	-2.305841415E+04	+0	+0
+1.964430272E+03	-2.296956176E+04	+0	+0
+1.955670512E+03	-2.288119755E+04	+0	+0
+1.947216944E+03	-2.279358084E+04	+0	+0
+1.938771557E+03	-2.270666095E+04	+0	+0
+1.930059884E+03	-2.262025609E+04	+0	+0
+1.922144038E+03	-2.253448662E+04	+0	+0
+1.913616022E+03	-2.244973416E+04	+0	+0
+1.905240654E+03	-2.236537128E+04	+0	+0
+1.897623866E+03	-2.228189858E+04	+0	+0
+1.889450875E+03	-2.219890277E+04	+0	+0
+1.881288488E+03	-2.211669270E+04	+0	+0
+1.873173833E+03	-2.203499968E+04	+0	+0
+1.865318449E+03	-2.195381165E+04	+0	+0
+1.857308144E+03	-2.187358725E+04	+0	+0
+1.849272635E+03	-2.179410829E+04	+0	+0
+1.841742481E+03	-2.171489953E+04	+0	+0
+1.834079494E+03	-2.163630726E+04	+0	+0
+1.826453239E+03	-2.155849638E+04	+0	+0
+1.818778866E+03	-2.148152915E+04	+0	+0
+1.811161766E+03	-2.140473555E+04	+0	+0
+1.803639762E+03	-2.132846160E+04	+0	+0
+1.796057463E+03	-2.125284418E+04	+0	+0
+1.788797988E+03	-2.117805642E+04	+0	+0
+1.781713339E+03	-2.110369413E+04	+0	+0
+1.774164312E+03	-2.102994919E+04	+0	+0
+1.767031716E+03	-2.095669790E+04	+0	+0
+1.759905737E+03	-2.088366394E+04	+0	+0
+1.752917170E+03	-2.081140787E+04	+0	+0
+1.746013079E+03	-2.073973588E+04	+0	+0
+1.739085444E+03	-2.066869341E+04	+0	+0
+1.732065053E+03	-2.059786305E+04	+0	+0
+1.725645496E+03	-2.052764479E+04	+0	+0
+1.718784979E+03	-2.045806218E+04	+0	+0
+1.712280045E+03	-2.038916438E+04	+0	+0
+1.705482397E+03	-2.032086009E+04	+0	+0
+1.699007303E+03	-2.025256150E+04	+0	+0
+1.692240283E+03	-2.018498494E+04	+0	+0
+1.685717297E+03	-2.011772798E+04	+0	+0
+1.679102159E+03	-2.005112142E+04	+0	+0
+1.672612172E+03	-1.998511662E+04	+0	+0
+1.666299102E+03	-1.991961596E+04	+0	+0
+1.659797421E+03	-1.985461817E+04	+0	+0
+1.653605241E+03	-1.978983760E+04	+0	+0
+1.647188872E+03	-1.972533760E+04	+0	+0
+1.641258061E+03	-1.966163148E+04	+0	+0
+1.635031814E+03	-1.959798643E+04	+0	+0
+1.628938806E+03	-1.953481821E+04	+0	+0
+1.622692309E+03	-1.947216680E+04	+0	+0
+1.616574413E+03	-1.941019775E+04	+0	+0
+1.610688101E+03	-1.934816964E+04	+0	+0
+1.604891521E+03	-1.928647198E+04	+0	+0
+1.598786000E+03	-1.922578518E+04	+0	+0
+1.593039552E+03	-1.916539468E+04	+0	+0
+1.587480081E+03	-1.910507887E+04	+0	+0
+1.581751872E+03	-1.904523096E+04	+0	+0
+1.575703308E+03	-1.898586474E+04	+0	+0
+1.569673843E+03	-1.892682710E+04	+0	+0
+1.564227858E+03	-1.886831437E+04	+0	+0
+1.558484114E+03	-1.881000891E+04	+0	+0
+1.552701108E+03	-1.875245308E+04	+0	+0
+1.547088108E+03	-1.869511262E+04	+0	+0
+1.541815720E+03	-1.863793419E+04	+0	+0
+1.536258751E+03	-1.858102074E+04	+0	+0
+1.530967629E+03	-1.852486811E+04	+0	+0
+1.525244224E+03	-1.846897451E+04	+0	+0
+1.519906774E+03	-1.841360328E+04	+0	+0
+1.514579403E+03	-1.835834325E+04	+0	+0
+1.509241498E+03	-1.830325873E+04	+0	+0
+1.504009676E+03	-1.824868908E+04	+0	+0
+1.498833770E+03	-1.819474769E+04	+0	+0
+1.493497631E+03	-1.814083339E+04	+0	+0
+1.488661737E+03	-1.808730868E+04	+0	+0
+1.483436627E+03	-1.803410977E+04	+0	+0
+1.478045001E+03	-1.798128365E+04	+0	+0
+1.473113587E+03	-1.792842213E+04	+0	+0
+1.467776013E+03	-1.787666647E+04	+0	+0
+1.462698674E+03	-1.782473627E+04	+0	+0
+1.457881336E+03	-1.777340085E+04	+0	+0
+1.453270350E+03	-1.772191917E+04	+0	+0
+1.448178089E+03	-1.767132602E+04	+0	+0
+1.443595207E+03	-1.762084752E+04	+0	+0
+1.438731662E+03	-1.757062787E+04	+0	+0
+1.433992712E+03	-1.752040654E+04	+0	+0
+1.428759442E+03	-1.747074714E+04	+0	+0
+1.423952115E+03	-1.742111583E+04	+0	+0
+1.419364107E+03	-1.737148786E+04	+0	+0
+1.414392237E+03	-1.732283002E+04	+0	+0
+1.409792746E+03	-1.727393524E+04	+0	+0
+1.405284887E+03	-1.722572165E+04	+0	+0
+1.400575988E+03	-1.717787461E+04	+0	+0
+1.395600417E+03	-1.713047435E+04	+0	+0
+1.390788693E+03	-1.708325148E+04	+0	+0
+1.386208903E+03	-1.703620528E+04	+0	+0
+1.381552778E+03	-1.698941384E+04	+0	+0
+1.376808765E+03	-1.694282971E+04	+0	+0
+1.372496733E+03	-1.689664837E+04	+0	+0
+1.368095259E+03	-1.685084946E+04	+0	+0
+1.363832281E+03	-1.680527779E+04	+0	+0
+1.359040447E+03	-1.676003078E+04	+0	+0
+1.354443724E+03	-1.671469997E+04	+0	+0
+1.349933588E+03	-1.666985159E+04	+0	+0
+1.345470836E+03	-1.662521172E+04	+0	+0
+1.341093424E+03	-1.658047690E+04	+0	+0
+1.337059195E+03	-1.653662549E+04	+0	+0
+1.332865261E+03	-1.649280415E+04	+0	+0
+1.328645746E+03	-1.644919403E+04	+0	+0
+1.324688886E+03	-1.640637908E+04	+0	+0
+1.320557362E+03	-1.636307423E+04	+0	+0
+1.316273981E+03	-1.632046637E+04	+0	+0
+1.312058901E+03	-1.627776950E+04	+0	+0
+1.307975628E+03	-1.623516538E+04	+0	+0
+1.303623286E+03	-1.619309378E+04	+0	+0
+1.299313168E+03	-1.615142321E+04	+0	+0
+1.295474156E+03	-1.610981777E+04	+0	+0
+1.291243675E+03	-1.606873051E+04	+0	+0
+1.287080599E+03	-1.602767243E+04	+0	+0
+1.282688442E+03	-1.598670454E+04	+0	+0
+1.278783752E+03	-1.594608322E+04	+0	+0
+1.275055925E+03	-1.590530345E+04	+0	+0
+1.271306092E+03	-1.586524902E+04	+0	+0
+1.267474809E+03	-1.582518386E+04	+0	+0
+1.263564633E+03	-1.578524930E+04	+0	+0
+1.259785410E+03	-1.574552661E+04	+0	+0
+1.256254699E+03	-1.570637788E+04	+0	+0
+1.252565737E+03	-1.566722987E+04	+0	+0
+1.248688939E+03	-1.562824813E+04	+0	+0
+1.244658898E+03	-1.558932480E+04	+0	+0
+1.240697579E+03	-1.555080897E+04	+0	+0
+1.237225097E+03	-1.551239107E+04	+0	+0
+1.233843207E+03	-1.547425195E+04	+0	+0
+1.230299104E+03	-1.543637870E+04	+0	+0
+1.226692137E+03	-1.539896737E+04	+0	+0
+1.223231815E+03	-1.536150773E+04	+0	+0
+1.219920344E+03	-1.532410061E+04	+0	+0
+1.216105838E+03	-1.528683631E+04	+0	+0
+1.212436625E+03	-1.524966609E+04	+0	+0
+1.208762691E+03	-1.521274261E+04	+0	+0
+1.204845246E+03	-1.517634969E+04	+0	+0
+1.201149405E+03	-1.514001644E+04	+0	+0
+1.197850458E+03	-1.510386414E+04	+0	+0
+1.194550133E+03	-1.506788502E+04	+0	+0
+1.190989679E+03	-1.503200316E+04	+0	+0
+1.187544709E+03	-1.499645595E+04	+0	+0
+1.184022092E+03	-1.496148300E+04	+0	+0
+1.180612705E+03	-1.492594916E+04	+0	+0
+1.177455627E+03	-1.489102097E+04	+0	+0
+1.174170634E+03	-1.485630047E+04	+0	+0
+1.171125181E+03	-1.482159452E+04	+0	+0
+1.167703555E+03	-1.478738602E+04	+0	+0
+1.164203391E+03	-1.475289750E+04	+0	+0
+1.161033396E+03	-1.471897551E+04	+0	+0
+1.157320206E+03	-1.468475795E+04	+0	+0
+1.154257330E+03	-1.465102083E+04	+0	+0
+1.151157933E+03	-1.461741949E+04	+0	+0
+1.148083603E+03	-1.458393310E+04	+0	+0
+1.145044521E+03	-1.455083046E+04	+0	+0
+1.141686992E+03	-1.451786374E+04	+0	+0
+1.138736584E+03	-1.448496673E+04	+0	+0
+1.135909008E+03	-1.445219600E+04	+0	+0
+1.132476738E+03	-1.441938258E+04	+0	+0
+1.129400941E+03	-1.438721367E+04	+0	+0
+1.126237416E+03	-1.435459095E+04	+0	+0
