# Supplementary material for: Optical and Electrical Characterization of Biocompatible Polymeric Lines for Hemodialysis Applications
Source: Materials (Basel). 2018 Mar 16;11(3):438. doi: 10.3390/ma11030438 (PMC5873017; doi:10.3390/ma11030438)
Supplement: Supplementary file 1 [file materials-11-00438-s001.zip › Data_for upload/EIS/Raw_Data/BG_4_1.csv]

+2.081536065E+03	-2.581205082E+04	+0	+0
+2.070639019E+03	-2.569292516E+04	+0	+0
+2.061403073E+03	-2.558968672E+04	+0	+0
+2.048776403E+03	-2.545571310E+04	+0	+0
+2.037974452E+03	-2.533741923E+04	+0	+0
+2.027915378E+03	-2.522345961E+04	+0	+0
+2.017832286E+03	-2.510934910E+04	+0	+0
+2.007389543E+03	-2.499599827E+04	+0	+0
+1.997306991E+03	-2.488387934E+04	+0	+0
+1.986868812E+03	-2.477251174E+04	+0	+0
+1.976829007E+03	-2.466395758E+04	+0	+0
+1.967220592E+03	-2.455881534E+04	+0	+0
+1.957206061E+03	-2.444885702E+04	+0	+0
+1.947631517E+03	-2.434080495E+04	+0	+0
+1.938174901E+03	-2.423504414E+04	+0	+0
+1.928858674E+03	-2.412970948E+04	+0	+0
+1.919098361E+03	-2.402501866E+04	+0	+0
+1.909712022E+03	-2.392182802E+04	+0	+0
+1.900455620E+03	-2.381912406E+04	+0	+0
+1.891028508E+03	-2.371792153E+04	+0	+0
+1.881819052E+03	-2.361743108E+04	+0	+0
+1.872751601E+03	-2.351772879E+04	+0	+0
+1.863407143E+03	-2.341877000E+04	+0	+0
+1.854613424E+03	-2.332074322E+04	+0	+0
+1.845659624E+03	-2.322407425E+04	+0	+0
+1.836632814E+03	-2.312808620E+04	+0	+0
+1.828072730E+03	-2.303185340E+04	+0	+0
+1.819323843E+03	-2.293832129E+04	+0	+0
+1.810576621E+03	-2.284515790E+04	+0	+0
+1.802061758E+03	-2.275220112E+04	+0	+0
+1.793612281E+03	-2.265996265E+04	+0	+0
+1.785188934E+03	-2.256886204E+04	+0	+0
+1.776766495E+03	-2.247859653E+04	+0	+0
+1.768124396E+03	-2.238872296E+04	+0	+0
+1.760176695E+03	-2.229975076E+04	+0	+0
+1.752322775E+03	-2.221386366E+04	+0	+0
+1.744649019E+03	-2.212849637E+04	+0	+0
+1.736733934E+03	-2.204129771E+04	+0	+0
+1.728731640E+03	-2.195626904E+04	+0	+0
+1.720999446E+03	-2.187140777E+04	+0	+0
+1.713485700E+03	-2.178642109E+04	+0	+0
+1.705761028E+03	-2.170227370E+04	+0	+0
+1.698245436E+03	-2.161845617E+04	+0	+0
+1.690631859E+03	-2.153615740E+04	+0	+0
+1.683413099E+03	-2.145513658E+04	+0	+0
+1.676314751E+03	-2.137366860E+04	+0	+0
+1.669062986E+03	-2.129261949E+04	+0	+0
+1.661404630E+03	-2.121137174E+04	+0	+0
+1.654418653E+03	-2.113161189E+04	+0	+0
+1.647161076E+03	-2.105292188E+04	+0	+0
+1.640011931E+03	-2.097476172E+04	+0	+0
+1.633002723E+03	-2.089748311E+04	+0	+0
+1.625724061E+03	-2.082065101E+04	+0	+0
+1.618978859E+03	-2.074499046E+04	+0	+0
+1.612209976E+03	-2.066932866E+04	+0	+0
+1.605159098E+03	-2.059423876E+04	+0	+0
+1.598537877E+03	-2.051929168E+04	+0	+0
+1.591382053E+03	-2.044350434E+04	+0	+0
+1.584673955E+03	-2.036956822E+04	+0	+0
+1.578124366E+03	-2.029645696E+04	+0	+0
+1.571624490E+03	-2.022395755E+04	+0	+0
+1.565030865E+03	-2.015262329E+04	+0	+0
+1.558709816E+03	-2.008062411E+04	+0	+0
+1.552258229E+03	-2.000963513E+04	+0	+0
+1.545779571E+03	-1.993838823E+04	+0	+0
+1.539497002E+03	-1.986651257E+04	+0	+0
+1.533099230E+03	-1.979681104E+04	+0	+0
+1.527139964E+03	-1.972796677E+04	+0	+0
+1.520852994E+03	-1.965964127E+04	+0	+0
+1.514658957E+03	-1.959182251E+04	+0	+0
+1.508496058E+03	-1.952436622E+04	+0	+0
+1.502546997E+03	-1.945803339E+04	+0	+0
+1.496628561E+03	-1.939190719E+04	+0	+0
+1.490555087E+03	-1.932664478E+04	+0	+0
+1.485043458E+03	-1.926398516E+04	+0	+0
+1.479427276E+03	-1.920331293E+04	+0	+0
+1.473755077E+03	-1.913980382E+04	+0	+0
+1.467735976E+03	-1.907734289E+04	+0	+0
+1.462344626E+03	-1.901722422E+04	+0	+0
+1.456059637E+03	-1.895123168E+04	+0	+0
+1.450450239E+03	-1.888880515E+04	+0	+0
+1.444699723E+03	-1.882557823E+04	+0	+0
+1.439441452E+03	-1.876493692E+04	+0	+0
+1.433950431E+03	-1.870277564E+04	+0	+0
+1.428842512E+03	-1.864178971E+04	+0	+0
+1.423089375E+03	-1.858090955E+04	+0	+0
+1.417715767E+03	-1.852043953E+04	+0	+0
+1.412335429E+03	-1.846154543E+04	+0	+0
+1.407027632E+03	-1.840238329E+04	+0	+0
+1.401825233E+03	-1.834351777E+04	+0	+0
+1.396741296E+03	-1.828562431E+04	+0	+0
+1.391524224E+03	-1.822814833E+04	+0	+0
+1.386354403E+03	-1.817047635E+04	+0	+0
+1.381184986E+03	-1.811322703E+04	+0	+0
+1.376130819E+03	-1.805642388E+04	+0	+0
+1.371258542E+03	-1.800001875E+04	+0	+0
+1.366188578E+03	-1.794317993E+04	+0	+0
+1.361416185E+03	-1.788725439E+04	+0	+0
+1.356306933E+03	-1.783183739E+04	+0	+0
+1.351161719E+03	-1.777684823E+04	+0	+0
+1.346395226E+03	-1.772228101E+04	+0	+0
+1.341653839E+03	-1.766826902E+04	+0	+0
+1.336514136E+03	-1.761416203E+04	+0	+0
+1.331532539E+03	-1.756133880E+04	+0	+0
+1.326684834E+03	-1.750902944E+04	+0	+0
+1.322128195E+03	-1.745624875E+04	+0	+0
+1.317573399E+03	-1.740301850E+04	+0	+0
+1.312807079E+03	-1.735214088E+04	+0	+0
+1.308324563E+03	-1.730142627E+04	+0	+0
+1.303838054E+03	-1.724954535E+04	+0	+0
+1.299130481E+03	-1.719848050E+04	+0	+0
+1.294619545E+03	-1.714729601E+04	+0	+0
+1.289977741E+03	-1.709633849E+04	+0	+0
+1.285533959E+03	-1.704675609E+04	+0	+0
+1.281033667E+03	-1.699672831E+04	+0	+0
+1.276802156E+03	-1.694810283E+04	+0	+0
+1.272295328E+03	-1.689992287E+04	+0	+0
+1.267788257E+03	-1.685048534E+04	+0	+0
+1.263842951E+03	-1.680135647E+04	+0	+0
+1.259439411E+03	-1.675333885E+04	+0	+0
+1.255200926E+03	-1.670543420E+04	+0	+0
+1.250993474E+03	-1.665798770E+04	+0	+0
+1.247166669E+03	-1.661045286E+04	+0	+0
+1.242756700E+03	-1.656257362E+04	+0	+0
+1.238347717E+03	-1.651548822E+04	+0	+0
+1.234169511E+03	-1.646873271E+04	+0	+0
+1.229675084E+03	-1.642210173E+04	+0	+0
+1.225693937E+03	-1.637693373E+04	+0	+0
+1.221484336E+03	-1.633103681E+04	+0	+0
+1.217233383E+03	-1.628465965E+04	+0	+0
+1.213054925E+03	-1.623935256E+04	+0	+0
+1.209355489E+03	-1.619387047E+04	+0	+0
+1.205256318E+03	-1.614909618E+04	+0	+0
+1.201097697E+03	-1.610455315E+04	+0	+0
+1.197424676E+03	-1.606011915E+04	+0	+0
+1.193797310E+03	-1.601668998E+04	+0	+0
+1.189819779E+03	-1.597252956E+04	+0	+0
+1.185853625E+03	-1.592931243E+04	+0	+0
+1.182026799E+03	-1.588589321E+04	+0	+0
+1.178408939E+03	-1.584313181E+04	+0	+0
+1.174490712E+03	-1.580116222E+04	+0	+0
+1.170757078E+03	-1.575934354E+04	+0	+0
+1.166745903E+03	-1.571781887E+04	+0	+0
+1.163042093E+03	-1.567637852E+04	+0	+0
+1.159566274E+03	-1.563340011E+04	+0	+0
+1.156047091E+03	-1.559019452E+04	+0	+0
+1.152450814E+03	-1.554857165E+04	+0	+0
+1.148891751E+03	-1.550807378E+04	+0	+0
+1.145461521E+03	-1.546740296E+04	+0	+0
+1.141850651E+03	-1.542687886E+04	+0	+0
+1.138328608E+03	-1.538799843E+04	+0	+0
+1.134707053E+03	-1.534917862E+04	+0	+0
+1.130958909E+03	-1.530909154E+04	+0	+0
+1.127407068E+03	-1.526940814E+04	+0	+0
+1.123746230E+03	-1.522960588E+04	+0	+0
+1.120217010E+03	-1.518999855E+04	+0	+0
+1.117158796E+03	-1.515064580E+04	+0	+0
+1.113430248E+03	-1.511176502E+04	+0	+0
+1.110048534E+03	-1.507318839E+04	+0	+0
+1.106698728E+03	-1.503457963E+04	+0	+0
+1.103897785E+03	-1.499557012E+04	+0	+0
+1.100268450E+03	-1.495628063E+04	+0	+0
+1.096848091E+03	-1.491811842E+04	+0	+0
+1.093436077E+03	-1.488067181E+04	+0	+0
+1.090168265E+03	-1.484329714E+04	+0	+0
+1.087017024E+03	-1.480641142E+04	+0	+0
+1.083517266E+03	-1.476951854E+04	+0	+0
+1.080296032E+03	-1.473293396E+04	+0	+0
+1.076870544E+03	-1.469652144E+04	+0	+0
+1.073843398E+03	-1.466024121E+04	+0	+0
+1.071113953E+03	-1.462419872E+04	+0	+0
+1.068191024E+03	-1.458858750E+04	+0	+0
+1.065039784E+03	-1.455297673E+04	+0	+0
+1.062090163E+03	-1.451759836E+04	+0	+0
+1.058751515E+03	-1.448223227E+04	+0	+0
+1.055740172E+03	-1.444716646E+04	+0	+0
+1.052426878E+03	-1.441314156E+04	+0	+0
+1.049234502E+03	-1.437866548E+04	+0	+0
+1.045943488E+03	-1.434395332E+04	+0	+0
+1.042663618E+03	-1.430976977E+04	+0	+0
+1.039657006E+03	-1.427586183E+04	+0	+0
+1.036692541E+03	-1.424168199E+04	+0	+0
+1.034156036E+03	-1.420774475E+04	+0	+0
+1.030829962E+03	-1.417434335E+04	+0	+0
+1.027759941E+03	-1.414090051E+04	+0	+0
+1.025239020E+03	-1.410773277E+04	+0	+0
+1.022638068E+03	-1.407441465E+04	+0	+0
+1.019618827E+03	-1.404155229E+04	+0	+0
+1.016388224E+03	-1.400861963E+04	+0	+0
+1.013567441E+03	-1.397603150E+04	+0	+0
+1.010679978E+03	-1.394379083E+04	+0	+0
+1.007783325E+03	-1.391139652E+04	+0	+0
+1.005074175E+03	-1.387933838E+04	+0	+0
+1.002048619E+03	-1.384756214E+04	+0	+0
+9.994362337E+02	-1.381613111E+04	+0	+0
+9.969854556E+02	-1.378452364E+04	+0	+0
+9.939861055E+02	-1.375302632E+04	+0	+0
+9.912705037E+02	-1.372153149E+04	+0	+0
+9.889627813E+02	-1.369055353E+04	+0	+0
+9.863560618E+02	-1.365957699E+04	+0	+0
+9.836372062E+02	-1.362890705E+04	+0	+0
