# Supplementary material for: Optical and Electrical Characterization of Biocompatible Polymeric Lines for Hemodialysis Applications
Source: Materials (Basel). 2018 Mar 16;11(3):438. doi: 10.3390/ma11030438 (PMC5873017; doi:10.3390/ma11030438)
Supplement: Supplementary file 1 [file materials-11-00438-s001.zip › Data_for upload/EIS/Raw_Data/BG_4_2.csv]

+2.081115248E+03	-2.587027074E+04	+0	+0
+2.070278777E+03	-2.574893718E+04	+0	+0
+2.059153346E+03	-2.563052765E+04	+0	+0
+2.048182420E+03	-2.551328869E+04	+0	+0
+2.037258546E+03	-2.539320354E+04	+0	+0
+2.027000522E+03	-2.527889180E+04	+0	+0
+2.016427690E+03	-2.516408188E+04	+0	+0
+2.005569437E+03	-2.504936022E+04	+0	+0
+1.994524438E+03	-2.493609038E+04	+0	+0
+1.983629272E+03	-2.482481549E+04	+0	+0
+1.973228614E+03	-2.471460800E+04	+0	+0
+1.962788130E+03	-2.460584421E+04	+0	+0
+1.952723052E+03	-2.449762701E+04	+0	+0
+1.942877593E+03	-2.438988828E+04	+0	+0
+1.932997627E+03	-2.428388463E+04	+0	+0
+1.923652905E+03	-2.417842332E+04	+0	+0
+1.913902115E+03	-2.407400354E+04	+0	+0
+1.904757724E+03	-2.397065023E+04	+0	+0
+1.895264467E+03	-2.386799316E+04	+0	+0
+1.886090921E+03	-2.376738052E+04	+0	+0
+1.876929207E+03	-2.366723885E+04	+0	+0
+1.867895237E+03	-2.356799359E+04	+0	+0
+1.858956336E+03	-2.346811675E+04	+0	+0
+1.850161709E+03	-2.337038971E+04	+0	+0
+1.841265986E+03	-2.327262026E+04	+0	+0
+1.832634298E+03	-2.317644560E+04	+0	+0
+1.824355623E+03	-2.308144299E+04	+0	+0
+1.814960166E+03	-2.298599386E+04	+0	+0
+1.806393432E+03	-2.289303965E+04	+0	+0
+1.797954539E+03	-2.280006744E+04	+0	+0
+1.789660889E+03	-2.270770555E+04	+0	+0
+1.781127894E+03	-2.261539041E+04	+0	+0
+1.772621542E+03	-2.252472288E+04	+0	+0
+1.764398871E+03	-2.243530867E+04	+0	+0
+1.756331415E+03	-2.234602167E+04	+0	+0
+1.748154011E+03	-2.225715921E+04	+0	+0
+1.740557964E+03	-2.216956862E+04	+0	+0
+1.732382176E+03	-2.208278127E+04	+0	+0
+1.724515258E+03	-2.199611083E+04	+0	+0
+1.716754496E+03	-2.191048115E+04	+0	+0
+1.709224681E+03	-2.182621413E+04	+0	+0
+1.701924590E+03	-2.174156075E+04	+0	+0
+1.694482194E+03	-2.165818049E+04	+0	+0
+1.686473464E+03	-2.157495020E+04	+0	+0
+1.678912217E+03	-2.149277041E+04	+0	+0
+1.671631006E+03	-2.141054726E+04	+0	+0
+1.664241540E+03	-2.132977228E+04	+0	+0
+1.656866715E+03	-2.124924384E+04	+0	+0
+1.649483001E+03	-2.116987289E+04	+0	+0
+1.642088590E+03	-2.109068997E+04	+0	+0
+1.635007186E+03	-2.101244024E+04	+0	+0
+1.628066042E+03	-2.093470915E+04	+0	+0
+1.620654525E+03	-2.085733052E+04	+0	+0
+1.613704775E+03	-2.078093014E+04	+0	+0
+1.606903004E+03	-2.070442151E+04	+0	+0
+1.600170051E+03	-2.062916433E+04	+0	+0
+1.593531584E+03	-2.055460878E+04	+0	+0
+1.586857749E+03	-2.048034605E+04	+0	+0
+1.580061031E+03	-2.040660572E+04	+0	+0
+1.573494185E+03	-2.033346604E+04	+0	+0
+1.567104288E+03	-2.026111464E+04	+0	+0
+1.560408593E+03	-2.018899002E+04	+0	+0
+1.554195573E+03	-2.011769972E+04	+0	+0
+1.547788440E+03	-2.004676505E+04	+0	+0
+1.541505144E+03	-1.997637168E+04	+0	+0
+1.535267845E+03	-1.990672266E+04	+0	+0
+1.529205711E+03	-1.983737266E+04	+0	+0
+1.523594703E+03	-1.976839479E+04	+0	+0
+1.517440435E+03	-1.969983765E+04	+0	+0
+1.511422757E+03	-1.963181173E+04	+0	+0
+1.505285125E+03	-1.956445510E+04	+0	+0
+1.499267296E+03	-1.949747889E+04	+0	+0
+1.493287837E+03	-1.943114123E+04	+0	+0
+1.487590238E+03	-1.936527141E+04	+0	+0
+1.481848136E+03	-1.929993617E+04	+0	+0
+1.476027426E+03	-1.923528492E+04	+0	+0
+1.470194281E+03	-1.917112104E+04	+0	+0
+1.464189437E+03	-1.910719965E+04	+0	+0
+1.458389334E+03	-1.904355790E+04	+0	+0
+1.452765255E+03	-1.898076536E+04	+0	+0
+1.447193309E+03	-1.891830498E+04	+0	+0
+1.441663486E+03	-1.885620595E+04	+0	+0
+1.436101592E+03	-1.879423269E+04	+0	+0
+1.430669537E+03	-1.873245233E+04	+0	+0
+1.425598419E+03	-1.867171749E+04	+0	+0
+1.420073785E+03	-1.861092383E+04	+0	+0
+1.414875296E+03	-1.855068188E+04	+0	+0
+1.409362233E+03	-1.849104939E+04	+0	+0
+1.404243207E+03	-1.843156706E+04	+0	+0
+1.398955806E+03	-1.837257062E+04	+0	+0
+1.393908429E+03	-1.831400172E+04	+0	+0
+1.388700697E+03	-1.825571280E+04	+0	+0
+1.383757723E+03	-1.819830373E+04	+0	+0
+1.378849193E+03	-1.814101610E+04	+0	+0
+1.374048738E+03	-1.808385664E+04	+0	+0
+1.369073833E+03	-1.802740894E+04	+0	+0
+1.364304692E+03	-1.797145718E+04	+0	+0
+1.359308119E+03	-1.791530821E+04	+0	+0
+1.354345432E+03	-1.785961241E+04	+0	+0
+1.349580997E+03	-1.780473031E+04	+0	+0
+1.344758212E+03	-1.775030256E+04	+0	+0
+1.339893862E+03	-1.769546560E+04	+0	+0
+1.334998494E+03	-1.764193789E+04	+0	+0
+1.329999503E+03	-1.758878382E+04	+0	+0
+1.325086365E+03	-1.753487945E+04	+0	+0
+1.320454809E+03	-1.748147854E+04	+0	+0
+1.315938934E+03	-1.742908905E+04	+0	+0
+1.311103459E+03	-1.737630237E+04	+0	+0
+1.306531270E+03	-1.732466635E+04	+0	+0
+1.301937395E+03	-1.727313533E+04	+0	+0
+1.297491110E+03	-1.722221136E+04	+0	+0
+1.293274750E+03	-1.717179897E+04	+0	+0
+1.288542080E+03	-1.712140595E+04	+0	+0
+1.284120104E+03	-1.707066588E+04	+0	+0
+1.280026674E+03	-1.702055499E+04	+0	+0
+1.275709997E+03	-1.697085028E+04	+0	+0
+1.271338689E+03	-1.692136284E+04	+0	+0
+1.267119283E+03	-1.687280493E+04	+0	+0
+1.263211861E+03	-1.682423923E+04	+0	+0
+1.259104260E+03	-1.677621342E+04	+0	+0
+1.254935867E+03	-1.672771289E+04	+0	+0
+1.251003913E+03	-1.667944181E+04	+0	+0
+1.247344023E+03	-1.663184201E+04	+0	+0
+1.243074517E+03	-1.658414084E+04	+0	+0
+1.238888284E+03	-1.653696423E+04	+0	+0
+1.234862486E+03	-1.649027018E+04	+0	+0
+1.230573607E+03	-1.644454464E+04	+0	+0
+1.226190694E+03	-1.639844154E+04	+0	+0
+1.222039559E+03	-1.635255930E+04	+0	+0
+1.218086649E+03	-1.630745071E+04	+0	+0
+1.214209237E+03	-1.626408532E+04	+0	+0
+1.210124477E+03	-1.621835432E+04	+0	+0
+1.206016951E+03	-1.617186838E+04	+0	+0
+1.201996934E+03	-1.612626464E+04	+0	+0
+1.198495371E+03	-1.608183834E+04	+0	+0
+1.194780493E+03	-1.603769940E+04	+0	+0
+1.190784236E+03	-1.599404937E+04	+0	+0
+1.186683860E+03	-1.595058389E+04	+0	+0
+1.183133985E+03	-1.590714537E+04	+0	+0
+1.179134466E+03	-1.586423322E+04	+0	+0
+1.175527132E+03	-1.582136764E+04	+0	+0
+1.171584527E+03	-1.577900560E+04	+0	+0
+1.167452754E+03	-1.573688895E+04	+0	+0
+1.163967766E+03	-1.569469911E+04	+0	+0
+1.160541118E+03	-1.565297488E+04	+0	+0
+1.156932196E+03	-1.561159937E+04	+0	+0
+1.153434641E+03	-1.557058610E+04	+0	+0
+1.149959947E+03	-1.552960400E+04	+0	+0
+1.146466258E+03	-1.548880925E+04	+0	+0
+1.143033130E+03	-1.544954731E+04	+0	+0
+1.139407851E+03	-1.541060855E+04	+0	+0
+1.135994968E+03	-1.537109647E+04	+0	+0
+1.132177878E+03	-1.533161875E+04	+0	+0
+1.128646243E+03	-1.529205549E+04	+0	+0
+1.124954284E+03	-1.525238196E+04	+0	+0
+1.121513333E+03	-1.521295547E+04	+0	+0
+1.118067643E+03	-1.517352281E+04	+0	+0
+1.114687867E+03	-1.513377191E+04	+0	+0
+1.111131262E+03	-1.509522867E+04	+0	+0
+1.107912604E+03	-1.505647221E+04	+0	+0
+1.104838188E+03	-1.501852196E+04	+0	+0
+1.101766621E+03	-1.498031589E+04	+0	+0
+1.098290586E+03	-1.494252146E+04	+0	+0
+1.094927165E+03	-1.490460729E+04	+0	+0
+1.091785695E+03	-1.486682051E+04	+0	+0
+1.088689631E+03	-1.482980743E+04	+0	+0
+1.085560310E+03	-1.479268465E+04	+0	+0
+1.082189497E+03	-1.475589019E+04	+0	+0
+1.078457552E+03	-1.471928677E+04	+0	+0
+1.075792471E+03	-1.468305072E+04	+0	+0
+1.072970904E+03	-1.464672879E+04	+0	+0
+1.070131739E+03	-1.461067520E+04	+0	+0
+1.066910326E+03	-1.457511372E+04	+0	+0
+1.063872445E+03	-1.453946259E+04	+0	+0
+1.060821199E+03	-1.450393414E+04	+0	+0
+1.057847680E+03	-1.446880635E+04	+0	+0
+1.054565297E+03	-1.443408559E+04	+0	+0
+1.051413497E+03	-1.439942326E+04	+0	+0
+1.048145589E+03	-1.436481238E+04	+0	+0
+1.044951027E+03	-1.433022853E+04	+0	+0
+1.042228564E+03	-1.429585025E+04	+0	+0
+1.039863872E+03	-1.426173334E+04	+0	+0
+1.037923166E+03	-1.422779695E+04	+0	+0
+1.035243712E+03	-1.419417144E+04	+0	+0
+1.032249543E+03	-1.416104147E+04	+0	+0
+1.029914345E+03	-1.412762986E+04	+0	+0
+1.027362573E+03	-1.409412245E+04	+0	+0
+1.024540789E+03	-1.406117193E+04	+0	+0
+1.022095213E+03	-1.402828089E+04	+0	+0
+1.019260142E+03	-1.399572931E+04	+0	+0
+1.016654133E+03	-1.396320277E+04	+0	+0
+1.013995726E+03	-1.393085548E+04	+0	+0
+1.011214269E+03	-1.389850358E+04	+0	+0
+1.008338160E+03	-1.386662416E+04	+0	+0
+1.005873355E+03	-1.383493807E+04	+0	+0
+1.003718769E+03	-1.380337079E+04	+0	+0
+1.000647142E+03	-1.377193658E+04	+0	+0
+9.979984506E+02	-1.374042217E+04	+0	+0
+9.955515887E+02	-1.370958742E+04	+0	+0
+9.931184974E+02	-1.367846575E+04	+0	+0
+9.905311741E+02	-1.364760164E+04	+0	+0
