# Supplementary material for: Optical and Electrical Characterization of Biocompatible Polymeric Lines for Hemodialysis Applications
Source: Materials (Basel). 2018 Mar 16;11(3):438. doi: 10.3390/ma11030438 (PMC5873017; doi:10.3390/ma11030438)
Supplement: Supplementary file 1 [file materials-11-00438-s001.zip › Data_for upload/EIS/Raw_Data/BG_4_3.csv]

+2.095629853E+03	-2.550580470E+04	+0	+0
+2.084732138E+03	-2.538727114E+04	+0	+0
+2.073422833E+03	-2.526972418E+04	+0	+0
+2.062503929E+03	-2.515313200E+04	+0	+0
+2.051561178E+03	-2.503767706E+04	+0	+0
+2.041393781E+03	-2.492628987E+04	+0	+0
+2.030390436E+03	-2.481350063E+04	+0	+0
+2.020001749E+03	-2.470239742E+04	+0	+0
+2.009307785E+03	-2.459267838E+04	+0	+0
+1.998622282E+03	-2.448334466E+04	+0	+0
+1.988221257E+03	-2.437467449E+04	+0	+0
+1.978179115E+03	-2.426790876E+04	+0	+0
+1.968131596E+03	-2.416175793E+04	+0	+0
+1.958195694E+03	-2.405655487E+04	+0	+0
+1.948910679E+03	-2.395212612E+04	+0	+0
+1.939368959E+03	-2.384857082E+04	+0	+0
+1.929819338E+03	-2.374610272E+04	+0	+0
+1.920518670E+03	-2.364441468E+04	+0	+0
+1.911033472E+03	-2.354337653E+04	+0	+0
+1.901577431E+03	-2.344327419E+04	+0	+0
+1.892149000E+03	-2.334448899E+04	+0	+0
+1.883139319E+03	-2.324638513E+04	+0	+0
+1.873796218E+03	-2.314922573E+04	+0	+0
+1.864935912E+03	-2.305306816E+04	+0	+0
+1.855773073E+03	-2.295770309E+04	+0	+0
+1.847018774E+03	-2.286320485E+04	+0	+0
+1.839809898E+03	-2.276922915E+04	+0	+0
+1.829545099E+03	-2.267608338E+04	+0	+0
+1.821083861E+03	-2.258401996E+04	+0	+0
+1.812277653E+03	-2.249292636E+04	+0	+0
+1.803870558E+03	-2.240227456E+04	+0	+0
+1.795310770E+03	-2.231250703E+04	+0	+0
+1.786742513E+03	-2.222338939E+04	+0	+0
+1.778383312E+03	-2.213512205E+04	+0	+0
+1.770199439E+03	-2.204771586E+04	+0	+0
+1.762219775E+03	-2.196084948E+04	+0	+0
+1.754072341E+03	-2.187490974E+04	+0	+0
+1.745948021E+03	-2.178957611E+04	+0	+0
+1.737999166E+03	-2.170491810E+04	+0	+0
+1.730212520E+03	-2.162116323E+04	+0	+0
+1.722475608E+03	-2.153788334E+04	+0	+0
+1.714808807E+03	-2.145485552E+04	+0	+0
+1.707197078E+03	-2.137279886E+04	+0	+0
+1.699440060E+03	-2.129105687E+04	+0	+0
+1.692187954E+03	-2.121020526E+04	+0	+0
+1.684918413E+03	-2.112982675E+04	+0	+0
+1.677495634E+03	-2.105022445E+04	+0	+0
+1.670129683E+03	-2.097165224E+04	+0	+0
+1.662979367E+03	-2.089318663E+04	+0	+0
+1.655637660E+03	-2.081548318E+04	+0	+0
+1.648310894E+03	-2.073790853E+04	+0	+0
+1.641035252E+03	-2.066173045E+04	+0	+0
+1.634129388E+03	-2.058597482E+04	+0	+0
+1.627292534E+03	-2.051095237E+04	+0	+0
+1.620008596E+03	-2.043636556E+04	+0	+0
+1.613125020E+03	-2.036219550E+04	+0	+0
+1.606545613E+03	-2.028906145E+04	+0	+0
+1.599731399E+03	-2.021606288E+04	+0	+0
+1.593196518E+03	-2.014308873E+04	+0	+0
+1.586650142E+03	-2.007132113E+04	+0	+0
+1.580041695E+03	-2.000004296E+04	+0	+0
+1.573326108E+03	-1.992924343E+04	+0	+0
+1.566985697E+03	-1.985936682E+04	+0	+0
+1.560356439E+03	-1.978990669E+04	+0	+0
+1.553822708E+03	-1.972139784E+04	+0	+0
+1.547660237E+03	-1.965271368E+04	+0	+0
+1.541305040E+03	-1.958471165E+04	+0	+0
+1.535403064E+03	-1.951660480E+04	+0	+0
+1.528991742E+03	-1.944918385E+04	+0	+0
+1.522767089E+03	-1.938242606E+04	+0	+0
+1.516505852E+03	-1.931617704E+04	+0	+0
+1.510381058E+03	-1.925083573E+04	+0	+0
+1.504302573E+03	-1.918531912E+04	+0	+0
+1.498424914E+03	-1.912042207E+04	+0	+0
+1.492672354E+03	-1.905551466E+04	+0	+0
+1.486712569E+03	-1.899215886E+04	+0	+0
+1.480774394E+03	-1.892834901E+04	+0	+0
+1.474786342E+03	-1.886607315E+04	+0	+0
+1.468928171E+03	-1.880344854E+04	+0	+0
+1.462911172E+03	-1.874168706E+04	+0	+0
+1.457302983E+03	-1.868080688E+04	+0	+0
+1.451896470E+03	-1.861942967E+04	+0	+0
+1.446242394E+03	-1.855856494E+04	+0	+0
+1.440692598E+03	-1.849799546E+04	+0	+0
+1.435174131E+03	-1.843787391E+04	+0	+0
+1.429587556E+03	-1.837854219E+04	+0	+0
+1.424490497E+03	-1.831913080E+04	+0	+0
+1.418871650E+03	-1.826006608E+04	+0	+0
+1.413550502E+03	-1.820184380E+04	+0	+0
+1.408175460E+03	-1.814363871E+04	+0	+0
+1.403124293E+03	-1.808628450E+04	+0	+0
+1.397862970E+03	-1.802935355E+04	+0	+0
+1.392688267E+03	-1.797263586E+04	+0	+0
+1.387338287E+03	-1.791595439E+04	+0	+0
+1.382432806E+03	-1.786051958E+04	+0	+0
+1.377279411E+03	-1.780478073E+04	+0	+0
+1.372357135E+03	-1.774962696E+04	+0	+0
+1.367410987E+03	-1.769483063E+04	+0	+0
+1.362349645E+03	-1.764025801E+04	+0	+0
+1.357210425E+03	-1.758621801E+04	+0	+0
+1.352212756E+03	-1.753229482E+04	+0	+0
+1.347344401E+03	-1.747855278E+04	+0	+0
+1.342013751E+03	-1.742552223E+04	+0	+0
+1.337110400E+03	-1.737271701E+04	+0	+0
+1.332202180E+03	-1.732058231E+04	+0	+0
+1.327675433E+03	-1.726816917E+04	+0	+0
+1.322982673E+03	-1.721627303E+04	+0	+0
+1.318055937E+03	-1.716444545E+04	+0	+0
+1.313572055E+03	-1.711190596E+04	+0	+0
+1.308836310E+03	-1.705915451E+04	+0	+0
+1.304057023E+03	-1.700760917E+04	+0	+0
+1.299469862E+03	-1.695732668E+04	+0	+0
+1.295292426E+03	-1.690756455E+04	+0	+0
+1.291070372E+03	-1.685797735E+04	+0	+0
+1.286452799E+03	-1.680862158E+04	+0	+0
+1.281842177E+03	-1.675981705E+04	+0	+0
+1.277011024E+03	-1.671127299E+04	+0	+0
+1.272220985E+03	-1.666292004E+04	+0	+0
+1.268206592E+03	-1.661476074E+04	+0	+0
+1.264538123E+03	-1.656715233E+04	+0	+0
+1.260240458E+03	-1.651979960E+04	+0	+0
+1.255412524E+03	-1.647255094E+04	+0	+0
+1.251125695E+03	-1.642571798E+04	+0	+0
+1.247185115E+03	-1.637922705E+04	+0	+0
+1.242664546E+03	-1.633285929E+04	+0	+0
+1.238814972E+03	-1.628694326E+04	+0	+0
+1.234245615E+03	-1.624112676E+04	+0	+0
+1.229955063E+03	-1.619564326E+04	+0	+0
+1.225848389E+03	-1.615022574E+04	+0	+0
+1.222014340E+03	-1.610532786E+04	+0	+0
+1.218147509E+03	-1.606055805E+04	+0	+0
+1.214032085E+03	-1.601618028E+04	+0	+0
+1.210070431E+03	-1.597185103E+04	+0	+0
+1.208384334E+03	-1.592811536E+04	+0	+0
+1.204020575E+03	-1.588432973E+04	+0	+0
+1.199197062E+03	-1.584144269E+04	+0	+0
+1.195825145E+03	-1.579903456E+04	+0	+0
+1.198621504E+03	-1.575746660E+04	+0	+0
+1.201647953E+03	-1.571467555E+04	+0	+0
+1.185989706E+03	-1.567278353E+04	+0	+0
+1.193437458E+03	-1.563109922E+04	+0	+0
+1.184737538E+03	-1.558928032E+04	+0	+0
+1.176626620E+03	-1.554789407E+04	+0	+0
+1.171024629E+03	-1.550662570E+04	+0	+0
+1.165123483E+03	-1.546520753E+04	+0	+0
+1.161303254E+03	-1.542458558E+04	+0	+0
+1.159475246E+03	-1.538434102E+04	+0	+0
+1.156642546E+03	-1.534368186E+04	+0	+0
+1.152280005E+03	-1.530395075E+04	+0	+0
+1.149855053E+03	-1.526472143E+04	+0	+0
+1.142716960E+03	-1.522496015E+04	+0	+0
+1.139209250E+03	-1.518548132E+04	+0	+0
+1.135424642E+03	-1.514640600E+04	+0	+0
+1.133656016E+03	-1.510652157E+04	+0	+0
+1.132215633E+03	-1.506789432E+04	+0	+0
+1.126032641E+03	-1.502938391E+04	+0	+0
+1.124565992E+03	-1.499139788E+04	+0	+0
+1.117116070E+03	-1.495309784E+04	+0	+0
+1.113849747E+03	-1.491542113E+04	+0	+0
+1.110375534E+03	-1.487757762E+04	+0	+0
+1.107252503E+03	-1.484003525E+04	+0	+0
+1.104494495E+03	-1.480298719E+04	+0	+0
+1.101056992E+03	-1.476581288E+04	+0	+0
+1.099342465E+03	-1.472893762E+04	+0	+0
+1.096878104E+03	-1.469214587E+04	+0	+0
+1.091886794E+03	-1.465576184E+04	+0	+0
+1.089255875E+03	-1.461953577E+04	+0	+0
+1.085429703E+03	-1.458350304E+04	+0	+0
+1.081726265E+03	-1.454753423E+04	+0	+0
+1.080161748E+03	-1.451179068E+04	+0	+0
+1.084608692E+03	-1.447634065E+04	+0	+0
+1.085147520E+03	-1.444108736E+04	+0	+0
+1.079101560E+03	-1.440623868E+04	+0	+0
+1.071222590E+03	-1.437167664E+04	+0	+0
+1.065758431E+03	-1.433680845E+04	+0	+0
+1.076592384E+03	-1.430213382E+04	+0	+0
+1.061557682E+03	-1.426795099E+04	+0	+0
+1.052808433E+03	-1.423363467E+04	+0	+0
+1.048900933E+03	-1.419990801E+04	+0	+0
+1.045053639E+03	-1.416629525E+04	+0	+0
+1.042235881E+03	-1.413216454E+04	+0	+0
+1.039003741E+03	-1.409884928E+04	+0	+0
+1.036100694E+03	-1.406528625E+04	+0	+0
+1.033120179E+03	-1.403229169E+04	+0	+0
+1.030821956E+03	-1.399933969E+04	+0	+0
+1.028670100E+03	-1.396662588E+04	+0	+0
+1.026070214E+03	-1.393383931E+04	+0	+0
+1.025923280E+03	-1.390150803E+04	+0	+0
+1.023173319E+03	-1.386927492E+04	+0	+0
+1.019525425E+03	-1.383720933E+04	+0	+0
+1.013818865E+03	-1.380512915E+04	+0	+0
+1.011046025E+03	-1.377317318E+04	+0	+0
+1.009087221E+03	-1.374179123E+04	+0	+0
+1.004709459E+03	-1.371003270E+04	+0	+0
+1.001215669E+03	-1.367904353E+04	+0	+0
+9.990315569E+02	-1.364789042E+04	+0	+0
+9.967844333E+02	-1.361680908E+04	+0	+0
+9.938036284E+02	-1.358600419E+04	+0	+0
+9.910490838E+02	-1.355563753E+04	+0	+0
+9.880560457E+02	-1.352495912E+04	+0	+0
+9.875841151E+02	-1.349546508E+04	+0	+0
