# Supplementary material for: Optical and Electrical Characterization of Biocompatible Polymeric Lines for Hemodialysis Applications
Source: Materials (Basel). 2018 Mar 16;11(3):438. doi: 10.3390/ma11030438 (PMC5873017; doi:10.3390/ma11030438)
Supplement: Supplementary file 1 [file materials-11-00438-s001.zip › Data_for upload/EIS/Raw_Data/BG_5_1.csv]

+2.088012284E+03	-2.493291980E+04	+0	+0
+2.076796073E+03	-2.482086304E+04	+0	+0
+2.066367599E+03	-2.470507431E+04	+0	+0
+2.054134242E+03	-2.458982806E+04	+0	+0
+2.043734337E+03	-2.447777789E+04	+0	+0
+2.035169300E+03	-2.437395448E+04	+0	+0
+2.022811808E+03	-2.426585501E+04	+0	+0
+2.013759816E+03	-2.415632818E+04	+0	+0
+2.004306039E+03	-2.404920468E+04	+0	+0
+1.994324289E+03	-2.394245862E+04	+0	+0
+1.982907194E+03	-2.383676221E+04	+0	+0
+1.972448235E+03	-2.373274045E+04	+0	+0
+1.965401420E+03	-2.362893188E+04	+0	+0
+1.953946110E+03	-2.352625281E+04	+0	+0
+1.943261516E+03	-2.342439603E+04	+0	+0
+1.932222971E+03	-2.332372777E+04	+0	+0
+1.922433715E+03	-2.322355207E+04	+0	+0
+1.912946430E+03	-2.312451987E+04	+0	+0
+1.903157966E+03	-2.302619715E+04	+0	+0
+1.893938281E+03	-2.292921240E+04	+0	+0
+1.884740275E+03	-2.283307281E+04	+0	+0
+1.875931400E+03	-2.273775611E+04	+0	+0
+1.866787468E+03	-2.264284688E+04	+0	+0
+1.857857590E+03	-2.254908314E+04	+0	+0
+1.848747577E+03	-2.245616607E+04	+0	+0
+1.840049797E+03	-2.236533206E+04	+0	+0
+1.831182851E+03	-2.227622698E+04	+0	+0
+1.822435530E+03	-2.218474922E+04	+0	+0
+1.813984777E+03	-2.209406766E+04	+0	+0
+1.805773511E+03	-2.200367839E+04	+0	+0
+1.797129239E+03	-2.191550905E+04	+0	+0
+1.788295022E+03	-2.182806357E+04	+0	+0
+1.780008394E+03	-2.174136832E+04	+0	+0
+1.771450117E+03	-2.165517815E+04	+0	+0
+1.763433690E+03	-2.156996095E+04	+0	+0
+1.755319940E+03	-2.148556157E+04	+0	+0
+1.747442271E+03	-2.140173845E+04	+0	+0
+1.739529880E+03	-2.131874654E+04	+0	+0
+1.731577626E+03	-2.123625559E+04	+0	+0
+1.723878590E+03	-2.115444833E+04	+0	+0
+1.716481712E+03	-2.107332435E+04	+0	+0
+1.708583095E+03	-2.099240742E+04	+0	+0
+1.701162628E+03	-2.091247045E+04	+0	+0
+1.693441156E+03	-2.083278311E+04	+0	+0
+1.686032491E+03	-2.075427212E+04	+0	+0
+1.678536586E+03	-2.067614633E+04	+0	+0
+1.671323467E+03	-2.059861657E+04	+0	+0
+1.664074770E+03	-2.052189361E+04	+0	+0
+1.656831294E+03	-2.044545911E+04	+0	+0
+1.649666776E+03	-2.036984953E+04	+0	+0
+1.642335899E+03	-2.029506240E+04	+0	+0
+1.635020271E+03	-2.022040823E+04	+0	+0
+1.627933952E+03	-2.014671130E+04	+0	+0
+1.620898547E+03	-2.007363801E+04	+0	+0
+1.614231369E+03	-2.000094971E+04	+0	+0
+1.607255584E+03	-1.992975086E+04	+0	+0
+1.600579722E+03	-1.985794385E+04	+0	+0
+1.593847514E+03	-1.978607870E+04	+0	+0
+1.587035447E+03	-1.971445549E+04	+0	+0
+1.580247969E+03	-1.964389360E+04	+0	+0
+1.573750597E+03	-1.957442450E+04	+0	+0
+1.567291704E+03	-1.950521041E+04	+0	+0
+1.560669237E+03	-1.943690040E+04	+0	+0
+1.554221759E+03	-1.936923114E+04	+0	+0
+1.547931482E+03	-1.930152194E+04	+0	+0
+1.541538646E+03	-1.923408086E+04	+0	+0
+1.535255463E+03	-1.916914181E+04	+0	+0
+1.529478417E+03	-1.910662211E+04	+0	+0
+1.523398874E+03	-1.904095317E+04	+0	+0
+1.517368993E+03	-1.897681559E+04	+0	+0
+1.511369704E+03	-1.891340957E+04	+0	+0
+1.505329040E+03	-1.884861073E+04	+0	+0
+1.499257378E+03	-1.878429274E+04	+0	+0
+1.493367634E+03	-1.872176043E+04	+0	+0
+1.487070637E+03	-1.865678488E+04	+0	+0
+1.481229393E+03	-1.859479379E+04	+0	+0
+1.475546355E+03	-1.853293290E+04	+0	+0
+1.470117954E+03	-1.847550335E+04	+0	+0
+1.464355946E+03	-1.841423698E+04	+0	+0
+1.458052318E+03	-1.835126364E+04	+0	+0
+1.453322526E+03	-1.828927276E+04	+0	+0
+1.447781904E+03	-1.822888213E+04	+0	+0
+1.442877851E+03	-1.816994368E+04	+0	+0
+1.438776285E+03	-1.811079182E+04	+0	+0
+1.432098677E+03	-1.805248996E+04	+0	+0
+1.425892128E+03	-1.799432813E+04	+0	+0
+1.420201076E+03	-1.793680831E+04	+0	+0
+1.414395783E+03	-1.787961074E+04	+0	+0
+1.408667437E+03	-1.782281579E+04	+0	+0
+1.403276132E+03	-1.776639366E+04	+0	+0
+1.398059578E+03	-1.771036652E+04	+0	+0
+1.392726397E+03	-1.765512945E+04	+0	+0
+1.387645473E+03	-1.760068158E+04	+0	+0
+1.382543079E+03	-1.754416448E+04	+0	+0
+1.377934719E+03	-1.749002810E+04	+0	+0
+1.372529140E+03	-1.743542117E+04	+0	+0
+1.367740580E+03	-1.738124084E+04	+0	+0
+1.364272285E+03	-1.732780913E+04	+0	+0
+1.360048790E+03	-1.727478999E+04	+0	+0
+1.354516358E+03	-1.722209477E+04	+0	+0
+1.349844686E+03	-1.716943494E+04	+0	+0
+1.346819960E+03	-1.711717751E+04	+0	+0
+1.340437630E+03	-1.706568311E+04	+0	+0
+1.334548017E+03	-1.701434416E+04	+0	+0
+1.329349507E+03	-1.696319382E+04	+0	+0
+1.324413374E+03	-1.691265902E+04	+0	+0
+1.318997930E+03	-1.686216086E+04	+0	+0
+1.314114270E+03	-1.681188695E+04	+0	+0
+1.310016601E+03	-1.676218266E+04	+0	+0
+1.305435028E+03	-1.671289220E+04	+0	+0
+1.300962120E+03	-1.666374763E+04	+0	+0
+1.297249084E+03	-1.661480756E+04	+0	+0
+1.292757722E+03	-1.656645029E+04	+0	+0
+1.287972985E+03	-1.651855345E+04	+0	+0
+1.283224724E+03	-1.647073222E+04	+0	+0
+1.277810106E+03	-1.642383753E+04	+0	+0
+1.272657508E+03	-1.637829513E+04	+0	+0
+1.267616043E+03	-1.633158653E+04	+0	+0
+1.263345854E+03	-1.628407820E+04	+0	+0
+1.258785940E+03	-1.623694174E+04	+0	+0
+1.254367404E+03	-1.619029077E+04	+0	+0
+1.250344163E+03	-1.614392893E+04	+0	+0
+1.246168923E+03	-1.609859758E+04	+0	+0
+1.241863186E+03	-1.605342136E+04	+0	+0
+1.237656176E+03	-1.600934327E+04	+0	+0
+1.233399008E+03	-1.596536315E+04	+0	+0
+1.228685732E+03	-1.591962210E+04	+0	+0
+1.224360883E+03	-1.587516949E+04	+0	+0
+1.220242489E+03	-1.583279959E+04	+0	+0
+1.215865558E+03	-1.578703031E+04	+0	+0
+1.211530776E+03	-1.574396200E+04	+0	+0
+1.207613160E+03	-1.570071123E+04	+0	+0
+1.203898728E+03	-1.565696353E+04	+0	+0
+1.199574306E+03	-1.561417216E+04	+0	+0
+1.195807090E+03	-1.557150918E+04	+0	+0
+1.191820390E+03	-1.552923445E+04	+0	+0
+1.187904927E+03	-1.548757193E+04	+0	+0
+1.184088495E+03	-1.544618302E+04	+0	+0
+1.180193925E+03	-1.540478092E+04	+0	+0
+1.176024630E+03	-1.536335114E+04	+0	+0
+1.172008169E+03	-1.532206160E+04	+0	+0
+1.168163197E+03	-1.528136556E+04	+0	+0
+1.164408221E+03	-1.524082800E+04	+0	+0
+1.160781733E+03	-1.520030768E+04	+0	+0
+1.157485143E+03	-1.516024180E+04	+0	+0
+1.153585617E+03	-1.512062479E+04	+0	+0
+1.150091640E+03	-1.508118599E+04	+0	+0
+1.146709878E+03	-1.504202259E+04	+0	+0
+1.143080048E+03	-1.500373557E+04	+0	+0
+1.139770438E+03	-1.496587339E+04	+0	+0
+1.136082078E+03	-1.492694216E+04	+0	+0
+1.132418043E+03	-1.488845997E+04	+0	+0
+1.128575319E+03	-1.485021879E+04	+0	+0
+1.125162708E+03	-1.481218140E+04	+0	+0
+1.121508108E+03	-1.477462770E+04	+0	+0
+1.118051210E+03	-1.473662752E+04	+0	+0
+1.114829797E+03	-1.469906371E+04	+0	+0
+1.111418419E+03	-1.466171766E+04	+0	+0
+1.108105404E+03	-1.462483574E+04	+0	+0
+1.104706387E+03	-1.458813171E+04	+0	+0
+1.101643990E+03	-1.455196284E+04	+0	+0
+1.098216176E+03	-1.451509338E+04	+0	+0
+1.094599704E+03	-1.447872151E+04	+0	+0
+1.091518979E+03	-1.444262696E+04	+0	+0
+1.088304619E+03	-1.440669507E+04	+0	+0
+1.085158050E+03	-1.437117549E+04	+0	+0
+1.081562142E+03	-1.433540220E+04	+0	+0
+1.078186047E+03	-1.430053643E+04	+0	+0
+1.075221481E+03	-1.426537553E+04	+0	+0
+1.072113171E+03	-1.423045807E+04	+0	+0
+1.069296488E+03	-1.419570006E+04	+0	+0
+1.065982478E+03	-1.416132214E+04	+0	+0
+1.063053163E+03	-1.412714630E+04	+0	+0
+1.059981709E+03	-1.409319239E+04	+0	+0
+1.056714789E+03	-1.405905115E+04	+0	+0
+1.053632528E+03	-1.402545808E+04	+0	+0
+1.050446383E+03	-1.399189212E+04	+0	+0
+1.047115069E+03	-1.395847487E+04	+0	+0
+1.043958933E+03	-1.392530893E+04	+0	+0
+1.040899611E+03	-1.389227941E+04	+0	+0
+1.038390949E+03	-1.385906361E+04	+0	+0
+1.035798978E+03	-1.382631654E+04	+0	+0
+1.033531000E+03	-1.379391268E+04	+0	+0
+1.030476289E+03	-1.376022132E+04	+0	+0
+1.027065274E+03	-1.372694781E+04	+0	+0
+1.024686796E+03	-1.369525616E+04	+0	+0
+1.022110267E+03	-1.366429878E+04	+0	+0
+1.019564825E+03	-1.363296744E+04	+0	+0
+1.016414201E+03	-1.360214210E+04	+0	+0
+1.014114293E+03	-1.357095475E+04	+0	+0
+1.011666765E+03	-1.354028674E+04	+0	+0
+1.009202142E+03	-1.351065394E+04	+0	+0
+1.005737712E+03	-1.347769002E+04	+0	+0
+1.003598284E+03	-1.344623090E+04	+0	+0
+1.000916043E+03	-1.341545905E+04	+0	+0
+9.974030849E+02	-1.338499011E+04	+0	+0
+9.952089192E+02	-1.335489055E+04	+0	+0
+9.922446487E+02	-1.332494680E+04	+0	+0
+9.879534086E+02	-1.329497103E+04	+0	+0
+9.856688955E+02	-1.326506223E+04	+0	+0
+9.825525219E+02	-1.323531611E+04	+0	+0
