# Supplementary material for: Optical and Electrical Characterization of Biocompatible Polymeric Lines for Hemodialysis Applications
Source: Materials (Basel). 2018 Mar 16;11(3):438. doi: 10.3390/ma11030438 (PMC5873017; doi:10.3390/ma11030438)
Supplement: Supplementary file 1 [file materials-11-00438-s001.zip › Data_for upload/EIS/Raw_Data/BG_5_2.csv]

+2.051849513E+03	-2.512616666E+04	+0	+0
+2.041455672E+03	-2.501238420E+04	+0	+0
+2.031069013E+03	-2.489807565E+04	+0	+0
+2.020024905E+03	-2.477861369E+04	+0	+0
+2.009206106E+03	-2.466535229E+04	+0	+0
+1.998933912E+03	-2.455466218E+04	+0	+0
+1.988470568E+03	-2.444286281E+04	+0	+0
+1.978053045E+03	-2.433260343E+04	+0	+0
+1.967995361E+03	-2.422297939E+04	+0	+0
+1.957986919E+03	-2.411505718E+04	+0	+0
+1.947923832E+03	-2.400668672E+04	+0	+0
+1.938589453E+03	-2.389980573E+04	+0	+0
+1.930745640E+03	-2.379486871E+04	+0	+0
+1.921593418E+03	-2.369118429E+04	+0	+0
+1.911043484E+03	-2.358831961E+04	+0	+0
+1.902300213E+03	-2.348739637E+04	+0	+0
+1.894073340E+03	-2.338676479E+04	+0	+0
+1.885550137E+03	-2.328605410E+04	+0	+0
+1.876164293E+03	-2.318710701E+04	+0	+0
+1.866471007E+03	-2.308799730E+04	+0	+0
+1.858062442E+03	-2.298965393E+04	+0	+0
+1.848804328E+03	-2.289320138E+04	+0	+0
+1.839014423E+03	-2.279751425E+04	+0	+0
+1.830298863E+03	-2.270282864E+04	+0	+0
+1.820964771E+03	-2.260868179E+04	+0	+0
+1.811990171E+03	-2.251558966E+04	+0	+0
+1.802640903E+03	-2.242338916E+04	+0	+0
+1.794141999E+03	-2.233182818E+04	+0	+0
+1.786739992E+03	-2.224113316E+04	+0	+0
+1.778480346E+03	-2.215098593E+04	+0	+0
+1.770035075E+03	-2.206106282E+04	+0	+0
+1.761239295E+03	-2.197199922E+04	+0	+0
+1.752731437E+03	-2.188449609E+04	+0	+0
+1.744103572E+03	-2.179855268E+04	+0	+0
+1.735525572E+03	-2.171247357E+04	+0	+0
+1.727263758E+03	-2.162687346E+04	+0	+0
+1.719659291E+03	-2.154231959E+04	+0	+0
+1.712104197E+03	-2.145897348E+04	+0	+0
+1.704558980E+03	-2.137606205E+04	+0	+0
+1.696919424E+03	-2.129457043E+04	+0	+0
+1.689685743E+03	-2.121348670E+04	+0	+0
+1.681647253E+03	-2.113049263E+04	+0	+0
+1.674341284E+03	-2.104951589E+04	+0	+0
+1.666578138E+03	-2.096906140E+04	+0	+0
+1.659398252E+03	-2.088923688E+04	+0	+0
+1.652252645E+03	-2.081032124E+04	+0	+0
+1.645152910E+03	-2.073187797E+04	+0	+0
+1.637800180E+03	-2.065419919E+04	+0	+0
+1.630163832E+03	-2.057700998E+04	+0	+0
+1.622699348E+03	-2.050048646E+04	+0	+0
+1.615699062E+03	-2.042460710E+04	+0	+0
+1.608920853E+03	-2.035006476E+04	+0	+0
+1.602222413E+03	-2.027520917E+04	+0	+0
+1.595485256E+03	-2.020119038E+04	+0	+0
+1.588926253E+03	-2.012755475E+04	+0	+0
+1.582492585E+03	-2.005461681E+04	+0	+0
+1.576011308E+03	-1.998227220E+04	+0	+0
+1.569414802E+03	-1.991033132E+04	+0	+0
+1.562917029E+03	-1.983880962E+04	+0	+0
+1.556405967E+03	-1.976711944E+04	+0	+0
+1.550211592E+03	-1.969711069E+04	+0	+0
+1.543769179E+03	-1.962793496E+04	+0	+0
+1.537295524E+03	-1.955924523E+04	+0	+0
+1.531205996E+03	-1.949095682E+04	+0	+0
+1.524582604E+03	-1.942277331E+04	+0	+0
+1.518179946E+03	-1.935531924E+04	+0	+0
+1.511733927E+03	-1.928874029E+04	+0	+0
+1.505932871E+03	-1.922269648E+04	+0	+0
+1.500176402E+03	-1.915615064E+04	+0	+0
+1.493952723E+03	-1.908992921E+04	+0	+0
+1.487607624E+03	-1.902460660E+04	+0	+0
+1.481763836E+03	-1.895997329E+04	+0	+0
+1.475960150E+03	-1.889527822E+04	+0	+0
+1.469709559E+03	-1.883168178E+04	+0	+0
+1.463692270E+03	-1.877083900E+04	+0	+0
+1.457995036E+03	-1.871037925E+04	+0	+0
+1.452030471E+03	-1.864602078E+04	+0	+0
+1.446045648E+03	-1.858313292E+04	+0	+0
+1.440269086E+03	-1.852167558E+04	+0	+0
+1.435134811E+03	-1.845986913E+04	+0	+0
+1.429232430E+03	-1.839904080E+04	+0	+0
+1.423701837E+03	-1.833880650E+04	+0	+0
+1.418775406E+03	-1.827975332E+04	+0	+0
+1.413650148E+03	-1.821925545E+04	+0	+0
+1.408312100E+03	-1.815903650E+04	+0	+0
+1.403279189E+03	-1.810048148E+04	+0	+0
+1.398454052E+03	-1.804266062E+04	+0	+0
+1.393507789E+03	-1.798500641E+04	+0	+0
+1.387753338E+03	-1.792772068E+04	+0	+0
+1.381745445E+03	-1.787041021E+04	+0	+0
+1.375598772E+03	-1.781370838E+04	+0	+0
+1.369950354E+03	-1.775815310E+04	+0	+0
+1.364938154E+03	-1.770211181E+04	+0	+0
+1.359831198E+03	-1.764649632E+04	+0	+0
+1.354509023E+03	-1.759096388E+04	+0	+0
+1.349542778E+03	-1.753596027E+04	+0	+0
+1.344742338E+03	-1.748171916E+04	+0	+0
+1.339957449E+03	-1.742766840E+04	+0	+0
+1.335123434E+03	-1.737401824E+04	+0	+0
+1.330257783E+03	-1.732124975E+04	+0	+0
+1.325890763E+03	-1.726783554E+04	+0	+0
+1.321185210E+03	-1.721489450E+04	+0	+0
+1.316864072E+03	-1.716280427E+04	+0	+0
+1.311935784E+03	-1.711108801E+04	+0	+0
+1.307343015E+03	-1.705932139E+04	+0	+0
+1.302615401E+03	-1.700798533E+04	+0	+0
+1.298167340E+03	-1.695704593E+04	+0	+0
+1.293978349E+03	-1.690650606E+04	+0	+0
+1.290072205E+03	-1.685631112E+04	+0	+0
+1.285505444E+03	-1.680642342E+04	+0	+0
+1.280974885E+03	-1.675673853E+04	+0	+0
+1.276543289E+03	-1.670753536E+04	+0	+0
+1.272182604E+03	-1.665842995E+04	+0	+0
+1.268193928E+03	-1.660963143E+04	+0	+0
+1.263646147E+03	-1.656143241E+04	+0	+0
+1.258860653E+03	-1.651323449E+04	+0	+0
+1.254212393E+03	-1.646540404E+04	+0	+0
+1.249972616E+03	-1.641785290E+04	+0	+0
+1.245811654E+03	-1.637066152E+04	+0	+0
+1.241968543E+03	-1.632377371E+04	+0	+0
+1.236947605E+03	-1.627728716E+04	+0	+0
+1.232469053E+03	-1.623100178E+04	+0	+0
+1.227910534E+03	-1.618461542E+04	+0	+0
+1.223583548E+03	-1.613886798E+04	+0	+0
+1.219146895E+03	-1.609313579E+04	+0	+0
+1.214671186E+03	-1.604753648E+04	+0	+0
+1.210563679E+03	-1.600286043E+04	+0	+0
+1.206430556E+03	-1.595793909E+04	+0	+0
+1.202152503E+03	-1.591331423E+04	+0	+0
+1.198115837E+03	-1.586920975E+04	+0	+0
+1.193932340E+03	-1.582510891E+04	+0	+0
+1.190246860E+03	-1.578109717E+04	+0	+0
+1.186284101E+03	-1.573769317E+04	+0	+0
+1.182364561E+03	-1.569443394E+04	+0	+0
+1.178902433E+03	-1.565145417E+04	+0	+0
+1.175338370E+03	-1.560901519E+04	+0	+0
+1.171855203E+03	-1.556637727E+04	+0	+0
+1.168133083E+03	-1.552428867E+04	+0	+0
+1.164656284E+03	-1.548239873E+04	+0	+0
+1.161302054E+03	-1.544091029E+04	+0	+0
+1.157756253E+03	-1.539920405E+04	+0	+0
+1.154331699E+03	-1.535789089E+04	+0	+0
+1.150365000E+03	-1.531731623E+04	+0	+0
+1.147165174E+03	-1.527640570E+04	+0	+0
+1.143859813E+03	-1.523576270E+04	+0	+0
+1.140635339E+03	-1.519521933E+04	+0	+0
+1.137143254E+03	-1.515542208E+04	+0	+0
+1.133792080E+03	-1.511575423E+04	+0	+0
+1.130325836E+03	-1.507749773E+04	+0	+0
+1.126839568E+03	-1.503918795E+04	+0	+0
+1.122816126E+03	-1.499977736E+04	+0	+0
+1.118982747E+03	-1.496060496E+04	+0	+0
+1.115502752E+03	-1.492203177E+04	+0	+0
+1.112112913E+03	-1.488379369E+04	+0	+0
+1.108694761E+03	-1.484519448E+04	+0	+0
+1.105216968E+03	-1.480658916E+04	+0	+0
+1.101752813E+03	-1.476815759E+04	+0	+0
+1.098624058E+03	-1.473046191E+04	+0	+0
+1.095435463E+03	-1.469364364E+04	+0	+0
+1.092153816E+03	-1.465681156E+04	+0	+0
+1.089040393E+03	-1.462007775E+04	+0	+0
+1.085854268E+03	-1.458309095E+04	+0	+0
+1.082909886E+03	-1.454642365E+04	+0	+0
+1.079818455E+03	-1.450993933E+04	+0	+0
+1.076495182E+03	-1.447357390E+04	+0	+0
+1.073287294E+03	-1.443759086E+04	+0	+0
+1.070026231E+03	-1.440202143E+04	+0	+0
+1.066801521E+03	-1.436647185E+04	+0	+0
+1.063740381E+03	-1.433103012E+04	+0	+0
+1.060661457E+03	-1.429555249E+04	+0	+0
+1.057351524E+03	-1.426076697E+04	+0	+0
+1.054053948E+03	-1.422588894E+04	+0	+0
+1.050917659E+03	-1.419147403E+04	+0	+0
+1.047596113E+03	-1.415700778E+04	+0	+0
+1.044108675E+03	-1.412271818E+04	+0	+0
+1.040923883E+03	-1.408852437E+04	+0	+0
+1.037557545E+03	-1.405466217E+04	+0	+0
+1.034063222E+03	-1.402095592E+04	+0	+0
+1.031142071E+03	-1.398735542E+04	+0	+0
+1.028081456E+03	-1.395404969E+04	+0	+0
+1.025555122E+03	-1.392058078E+04	+0	+0
+1.022739637E+03	-1.388728956E+04	+0	+0
+1.020322550E+03	-1.385442362E+04	+0	+0
+1.018043382E+03	-1.382190338E+04	+0	+0
+1.015983133E+03	-1.378921631E+04	+0	+0
+1.013845518E+03	-1.375698853E+04	+0	+0
+1.011825545E+03	-1.372501989E+04	+0	+0
+1.008997071E+03	-1.369334142E+04	+0	+0
+1.006132057E+03	-1.366144576E+04	+0	+0
+1.003011995E+03	-1.362918365E+04	+0	+0
+1.000125529E+03	-1.359697524E+04	+0	+0
+9.976747846E+02	-1.356490658E+04	+0	+0
+9.948893700E+02	-1.353334892E+04	+0	+0
+9.921330483E+02	-1.350198277E+04	+0	+0
+9.891369235E+02	-1.347122009E+04	+0	+0
+9.868944473E+02	-1.344055354E+04	+0	+0
+9.837892347E+02	-1.341060641E+04	+0	+0
+9.800659918E+02	-1.338190380E+04	+0	+0
+9.772078285E+02	-1.335301432E+04	+0	+0
+9.740665904E+02	-1.332182013E+04	+0	+0
+9.711386726E+02	-1.329188566E+04	+0	+0
