# Supplementary material for: Optical and Electrical Characterization of Biocompatible Polymeric Lines for Hemodialysis Applications
Source: Materials (Basel). 2018 Mar 16;11(3):438. doi: 10.3390/ma11030438 (PMC5873017; doi:10.3390/ma11030438)
Supplement: Supplementary file 1 [file materials-11-00438-s001.zip › Data_for upload/EIS/Raw_Data/BG_5_3.csv]

+2.031182532E+03	-2.523868960E+04	+0	+0
+2.020608271E+03	-2.512513936E+04	+0	+0
+2.010806728E+03	-2.501988590E+04	+0	+0
+1.997821069E+03	-2.488744120E+04	+0	+0
+1.986863684E+03	-2.477305734E+04	+0	+0
+1.976437097E+03	-2.466155193E+04	+0	+0
+1.965746075E+03	-2.454995114E+04	+0	+0
+1.955218986E+03	-2.443952342E+04	+0	+0
+1.944805077E+03	-2.432962158E+04	+0	+0
+1.934439218E+03	-2.422142586E+04	+0	+0
+1.924381120E+03	-2.411364246E+04	+0	+0
+1.914343720E+03	-2.400719175E+04	+0	+0
+1.904616271E+03	-2.390172275E+04	+0	+0
+1.894990592E+03	-2.379716162E+04	+0	+0
+1.885558474E+03	-2.369331334E+04	+0	+0
+1.876043384E+03	-2.359087429E+04	+0	+0
+1.866953357E+03	-2.348883122E+04	+0	+0
+1.857895702E+03	-2.338792881E+04	+0	+0
+1.848723925E+03	-2.328768326E+04	+0	+0
+1.839686134E+03	-2.318885535E+04	+0	+0
+1.830761940E+03	-2.309081550E+04	+0	+0
+1.821964053E+03	-2.299333115E+04	+0	+0
+1.813217154E+03	-2.289739257E+04	+0	+0
+1.804424141E+03	-2.280176901E+04	+0	+0
+1.795845336E+03	-2.270729399E+04	+0	+0
+1.787475639E+03	-2.261367384E+04	+0	+0
+1.778901764E+03	-2.251991571E+04	+0	+0
+1.770468780E+03	-2.242917275E+04	+0	+0
+1.761958163E+03	-2.233737637E+04	+0	+0
+1.753657703E+03	-2.224609755E+04	+0	+0
+1.745644856E+03	-2.215665850E+04	+0	+0
+1.737453894E+03	-2.206994640E+04	+0	+0
+1.729419184E+03	-2.198394130E+04	+0	+0
+1.721356504E+03	-2.189718734E+04	+0	+0
+1.713359978E+03	-2.181102903E+04	+0	+0
+1.705568677E+03	-2.172403478E+04	+0	+0
+1.697977351E+03	-2.163882307E+04	+0	+0
+1.690216055E+03	-2.155416927E+04	+0	+0
+1.682646773E+03	-2.147164598E+04	+0	+0
+1.675057042E+03	-2.138818452E+04	+0	+0
+1.667673032E+03	-2.130428442E+04	+0	+0
+1.660284557E+03	-2.122174609E+04	+0	+0
+1.653085513E+03	-2.114016616E+04	+0	+0
+1.645539655E+03	-2.105925859E+04	+0	+0
+1.638440827E+03	-2.097957093E+04	+0	+0
+1.631460493E+03	-2.090041137E+04	+0	+0
+1.624133147E+03	-2.082017384E+04	+0	+0
+1.617140527E+03	-2.074188242E+04	+0	+0
+1.609947167E+03	-2.066393895E+04	+0	+0
+1.603256544E+03	-2.058713957E+04	+0	+0
+1.596026421E+03	-2.051079208E+04	+0	+0
+1.588985372E+03	-2.043410412E+04	+0	+0
+1.581673497E+03	-2.035620051E+04	+0	+0
+1.574787836E+03	-2.028037857E+04	+0	+0
+1.568259911E+03	-2.020606639E+04	+0	+0
+1.561509679E+03	-2.013196066E+04	+0	+0
+1.555103538E+03	-2.005939088E+04	+0	+0
+1.548487334E+03	-1.998721533E+04	+0	+0
+1.542138714E+03	-1.991561438E+04	+0	+0
+1.535878938E+03	-1.984463527E+04	+0	+0
+1.529301024E+03	-1.977446904E+04	+0	+0
+1.523204553E+03	-1.970530243E+04	+0	+0
+1.516871725E+03	-1.963533411E+04	+0	+0
+1.510701012E+03	-1.956597286E+04	+0	+0
+1.504580595E+03	-1.949761854E+04	+0	+0
+1.498580145E+03	-1.942913597E+04	+0	+0
+1.492532267E+03	-1.936131314E+04	+0	+0
+1.486509278E+03	-1.929418716E+04	+0	+0
+1.480611395E+03	-1.922830858E+04	+0	+0
+1.474666403E+03	-1.916158630E+04	+0	+0
+1.468640327E+03	-1.909579030E+04	+0	+0
+1.462671944E+03	-1.903082637E+04	+0	+0
+1.457090539E+03	-1.896575613E+04	+0	+0
+1.451244318E+03	-1.890170924E+04	+0	+0
+1.445482735E+03	-1.883832697E+04	+0	+0
+1.439684979E+03	-1.877527280E+04	+0	+0
+1.434209679E+03	-1.871218483E+04	+0	+0
+1.428260842E+03	-1.864968564E+04	+0	+0
+1.422630897E+03	-1.858779554E+04	+0	+0
+1.416702317E+03	-1.852588806E+04	+0	+0
+1.411859406E+03	-1.846539813E+04	+0	+0
+1.406237613E+03	-1.840463606E+04	+0	+0
+1.401060743E+03	-1.834426132E+04	+0	+0
+1.395464017E+03	-1.828427750E+04	+0	+0
+1.390306874E+03	-1.822466484E+04	+0	+0
+1.385026158E+03	-1.816559330E+04	+0	+0
+1.379924346E+03	-1.810717517E+04	+0	+0
+1.374482058E+03	-1.804860957E+04	+0	+0
+1.369547325E+03	-1.799066811E+04	+0	+0
+1.364242725E+03	-1.793313934E+04	+0	+0
+1.359411721E+03	-1.787727829E+04	+0	+0
+1.354203174E+03	-1.782090948E+04	+0	+0
+1.349388963E+03	-1.776460525E+04	+0	+0
+1.344387032E+03	-1.770854069E+04	+0	+0
+1.339412995E+03	-1.765283752E+04	+0	+0
+1.334458367E+03	-1.759764906E+04	+0	+0
+1.329698016E+03	-1.754301034E+04	+0	+0
+1.325119120E+03	-1.748901638E+04	+0	+0
+1.320185458E+03	-1.743530044E+04	+0	+0
+1.315154381E+03	-1.738164539E+04	+0	+0
+1.310224869E+03	-1.732833281E+04	+0	+0
+1.305507148E+03	-1.727471373E+04	+0	+0
+1.300542193E+03	-1.722264954E+04	+0	+0
+1.295730869E+03	-1.717013965E+04	+0	+0
+1.291107591E+03	-1.711811951E+04	+0	+0
+1.286547609E+03	-1.706562871E+04	+0	+0
+1.281946545E+03	-1.701454250E+04	+0	+0
+1.277410174E+03	-1.696392709E+04	+0	+0
+1.273118222E+03	-1.691363234E+04	+0	+0
+1.268633795E+03	-1.686311388E+04	+0	+0
+1.264000636E+03	-1.681309349E+04	+0	+0
+1.259590403E+03	-1.676324374E+04	+0	+0
+1.255279037E+03	-1.671365341E+04	+0	+0
+1.250724507E+03	-1.666532609E+04	+0	+0
+1.246306378E+03	-1.661574045E+04	+0	+0
+1.242137146E+03	-1.656741204E+04	+0	+0
+1.237351899E+03	-1.651914510E+04	+0	+0
+1.233354591E+03	-1.647130579E+04	+0	+0
+1.229312032E+03	-1.642366568E+04	+0	+0
+1.225186291E+03	-1.637671293E+04	+0	+0
+1.221113376E+03	-1.632989527E+04	+0	+0
+1.217186561E+03	-1.628305382E+04	+0	+0
+1.213168485E+03	-1.623674963E+04	+0	+0
+1.208965026E+03	-1.619066720E+04	+0	+0
+1.204634406E+03	-1.614476570E+04	+0	+0
+1.200502333E+03	-1.609927558E+04	+0	+0
+1.196409527E+03	-1.605382948E+04	+0	+0
+1.192260795E+03	-1.600857987E+04	+0	+0
+1.188106761E+03	-1.596365748E+04	+0	+0
+1.184204051E+03	-1.591910397E+04	+0	+0
+1.180043931E+03	-1.587502809E+04	+0	+0
+1.176353833E+03	-1.583075576E+04	+0	+0
+1.172331778E+03	-1.578719033E+04	+0	+0
+1.168547672E+03	-1.574374909E+04	+0	+0
+1.164831623E+03	-1.570066192E+04	+0	+0
+1.161198633E+03	-1.565817157E+04	+0	+0
+1.157026400E+03	-1.561506863E+04	+0	+0
+1.153565660E+03	-1.557276644E+04	+0	+0
+1.149860987E+03	-1.553013909E+04	+0	+0
+1.146097921E+03	-1.548825275E+04	+0	+0
+1.142276891E+03	-1.544651717E+04	+0	+0
+1.138485707E+03	-1.540523911E+04	+0	+0
+1.134708942E+03	-1.536386323E+04	+0	+0
+1.131233095E+03	-1.532309204E+04	+0	+0
+1.127906757E+03	-1.528224297E+04	+0	+0
+1.124432353E+03	-1.524207864E+04	+0	+0
+1.120930674E+03	-1.520218264E+04	+0	+0
+1.117532295E+03	-1.516205383E+04	+0	+0
+1.113985706E+03	-1.512267586E+04	+0	+0
+1.110751639E+03	-1.508310437E+04	+0	+0
+1.107220338E+03	-1.504335244E+04	+0	+0
+1.103592019E+03	-1.500418202E+04	+0	+0
+1.099924304E+03	-1.496530458E+04	+0	+0
+1.096495730E+03	-1.492670889E+04	+0	+0
+1.092921747E+03	-1.488867253E+04	+0	+0
+1.089636407E+03	-1.485017395E+04	+0	+0
+1.086479428E+03	-1.481199673E+04	+0	+0
+1.083157168E+03	-1.477398016E+04	+0	+0
+1.079845959E+03	-1.473656033E+04	+0	+0
+1.076643446E+03	-1.469922947E+04	+0	+0
+1.073437710E+03	-1.466198571E+04	+0	+0
+1.070182574E+03	-1.462471182E+04	+0	+0
+1.067156392E+03	-1.458776320E+04	+0	+0
+1.063853110E+03	-1.455117480E+04	+0	+0
+1.060704926E+03	-1.451495286E+04	+0	+0
+1.057489624E+03	-1.447862994E+04	+0	+0
+1.054275394E+03	-1.444240157E+04	+0	+0
+1.051130896E+03	-1.440703391E+04	+0	+0
+1.047869462E+03	-1.437105500E+04	+0	+0
+1.044849035E+03	-1.433586240E+04	+0	+0
+1.042065371E+03	-1.430136481E+04	+0	+0
+1.039015749E+03	-1.426641385E+04	+0	+0
+1.036322570E+03	-1.423098489E+04	+0	+0
+1.033294537E+03	-1.419645028E+04	+0	+0
+1.030324617E+03	-1.416177697E+04	+0	+0
+1.027422945E+03	-1.412756720E+04	+0	+0
+1.024177216E+03	-1.409358605E+04	+0	+0
+1.021060735E+03	-1.405959645E+04	+0	+0
+1.018045630E+03	-1.402588165E+04	+0	+0
+1.014747482E+03	-1.399247797E+04	+0	+0
+1.011879331E+03	-1.395897303E+04	+0	+0
+1.008750591E+03	-1.392566267E+04	+0	+0
+1.006231022E+03	-1.389254647E+04	+0	+0
+1.003341087E+03	-1.385996799E+04	+0	+0
+1.000445054E+03	-1.382718667E+04	+0	+0
+9.978296880E+02	-1.379429095E+04	+0	+0
+9.951508516E+02	-1.376201358E+04	+0	+0
+9.920667924E+02	-1.372984637E+04	+0	+0
+9.893523517E+02	-1.369800869E+04	+0	+0
+9.865473100E+02	-1.366619637E+04	+0	+0
+9.836002830E+02	-1.363439654E+04	+0	+0
+9.810028283E+02	-1.360273943E+04	+0	+0
+9.780582807E+02	-1.357137139E+04	+0	+0
+9.751085657E+02	-1.354033682E+04	+0	+0
+9.722940613E+02	-1.350937486E+04	+0	+0
+9.698990336E+02	-1.347831559E+04	+0	+0
+9.671952235E+02	-1.344766219E+04	+0	+0
+9.644535280E+02	-1.341726055E+04	+0	+0
+9.617404517E+02	-1.338686428E+04	+0	+0
+9.593076927E+02	-1.335646150E+04	+0	+0
+9.565397024E+02	-1.332636420E+04	+0	+0
