# Supplementary material for: Optical and Electrical Characterization of Biocompatible Polymeric Lines for Hemodialysis Applications
Source: Materials (Basel). 2018 Mar 16;11(3):438. doi: 10.3390/ma11030438 (PMC5873017; doi:10.3390/ma11030438)
Supplement: Supplementary file 1 [file materials-11-00438-s001.zip › Data_for upload/EIS/Raw_Data/BG_5_4.csv]

+2.013262118E+03	-2.534469798E+04	+0	+0
+2.002523851E+03	-2.522572274E+04	+0	+0
+1.992171913E+03	-2.510618700E+04	+0	+0
+1.981798849E+03	-2.498930443E+04	+0	+0
+1.972204465E+03	-2.487291440E+04	+0	+0
+1.961733156E+03	-2.475962852E+04	+0	+0
+1.952185023E+03	-2.464699950E+04	+0	+0
+1.941985792E+03	-2.453500410E+04	+0	+0
+1.932492781E+03	-2.442465783E+04	+0	+0
+1.923985149E+03	-2.431495455E+04	+0	+0
+1.919169497E+03	-2.420670572E+04	+0	+0
+1.914944405E+03	-2.409969554E+04	+0	+0
+1.901651632E+03	-2.399335495E+04	+0	+0
+1.890965261E+03	-2.388787167E+04	+0	+0
+1.881832950E+03	-2.378343332E+04	+0	+0
+1.875160561E+03	-2.368014700E+04	+0	+0
+1.868489768E+03	-2.357790786E+04	+0	+0
+1.859684508E+03	-2.347646390E+04	+0	+0
+1.850618765E+03	-2.337595038E+04	+0	+0
+1.842023274E+03	-2.327621264E+04	+0	+0
+1.834052022E+03	-2.317739151E+04	+0	+0
+1.825793475E+03	-2.307960877E+04	+0	+0
+1.817477640E+03	-2.298226356E+04	+0	+0
+1.808828454E+03	-2.288631475E+04	+0	+0
+1.800981044E+03	-2.279096727E+04	+0	+0
+1.791945575E+03	-2.269649899E+04	+0	+0
+1.782484504E+03	-2.260385334E+04	+0	+0
+1.774855195E+03	-2.251000161E+04	+0	+0
+1.765281254E+03	-2.241783544E+04	+0	+0
+1.755930943E+03	-2.232681339E+04	+0	+0
+1.745862582E+03	-2.223634201E+04	+0	+0
+1.736838767E+03	-2.214677955E+04	+0	+0
+1.728275730E+03	-2.205772774E+04	+0	+0
+1.720170400E+03	-2.196960382E+04	+0	+0
+1.712098509E+03	-2.188193846E+04	+0	+0
+1.702841610E+03	-2.179550482E+04	+0	+0
+1.694628513E+03	-2.170959685E+04	+0	+0
+1.686571517E+03	-2.162451704E+04	+0	+0
+1.679066215E+03	-2.153975768E+04	+0	+0
+1.671820838E+03	-2.145604863E+04	+0	+0
+1.664604237E+03	-2.137253442E+04	+0	+0
+1.657286181E+03	-2.129004366E+04	+0	+0
+1.649541384E+03	-2.120783399E+04	+0	+0
+1.641627283E+03	-2.112615885E+04	+0	+0
+1.633716523E+03	-2.104554651E+04	+0	+0
+1.626283504E+03	-2.096537404E+04	+0	+0
+1.618563901E+03	-2.088602124E+04	+0	+0
+1.611178484E+03	-2.080722876E+04	+0	+0
+1.604021355E+03	-2.072903988E+04	+0	+0
+1.597156023E+03	-2.065168079E+04	+0	+0
+1.590506624E+03	-2.057456017E+04	+0	+0
+1.583523915E+03	-2.049821113E+04	+0	+0
+1.576609555E+03	-2.042252230E+04	+0	+0
+1.570027854E+03	-2.034801193E+04	+0	+0
+1.564205896E+03	-2.027340808E+04	+0	+0
+1.558759358E+03	-2.019952724E+04	+0	+0
+1.553821984E+03	-2.012640457E+04	+0	+0
+1.549970089E+03	-2.005376130E+04	+0	+0
+1.546258505E+03	-1.998135469E+04	+0	+0
+1.543053671E+03	-1.990963433E+04	+0	+0
+1.539398936E+03	-1.983842767E+04	+0	+0
+1.534050101E+03	-1.976792660E+04	+0	+0
+1.527317246E+03	-1.969783276E+04	+0	+0
+1.520375257E+03	-1.962844505E+04	+0	+0
+1.514939004E+03	-1.955961185E+04	+0	+0
+1.508430583E+03	-1.949079875E+04	+0	+0
+1.500826269E+03	-1.942313237E+04	+0	+0
+1.494925203E+03	-1.935563407E+04	+0	+0
+1.488676130E+03	-1.928851162E+04	+0	+0
+1.482650721E+03	-1.922192798E+04	+0	+0
+1.476363281E+03	-1.915582914E+04	+0	+0
+1.470797725E+03	-1.909038313E+04	+0	+0
+1.465290782E+03	-1.902540363E+04	+0	+0
+1.459273275E+03	-1.896082604E+04	+0	+0
+1.452927401E+03	-1.889661732E+04	+0	+0
+1.446533625E+03	-1.883315031E+04	+0	+0
+1.440610004E+03	-1.877026559E+04	+0	+0
+1.434745512E+03	-1.870761643E+04	+0	+0
+1.426624755E+03	-1.864545265E+04	+0	+0
+1.419436623E+03	-1.858336674E+04	+0	+0
+1.413124514E+03	-1.852202868E+04	+0	+0
+1.407415641E+03	-1.846074985E+04	+0	+0
+1.401757828E+03	-1.840071565E+04	+0	+0
+1.395846944E+03	-1.834110753E+04	+0	+0
+1.390005638E+03	-1.828098819E+04	+0	+0
+1.384501567E+03	-1.822172530E+04	+0	+0
+1.378816884E+03	-1.816279241E+04	+0	+0
+1.372695664E+03	-1.810487056E+04	+0	+0
+1.366952809E+03	-1.804653201E+04	+0	+0
+1.361245418E+03	-1.798849369E+04	+0	+0
+1.355538943E+03	-1.793106393E+04	+0	+0
+1.350214249E+03	-1.787399421E+04	+0	+0
+1.345017536E+03	-1.781740984E+04	+0	+0
+1.340193294E+03	-1.776113808E+04	+0	+0
+1.335299693E+03	-1.770533190E+04	+0	+0
+1.330410140E+03	-1.765028202E+04	+0	+0
+1.325360381E+03	-1.759488536E+04	+0	+0
+1.320632653E+03	-1.754032482E+04	+0	+0
+1.315987959E+03	-1.748616018E+04	+0	+0
+1.310955311E+03	-1.743211535E+04	+0	+0
+1.305864621E+03	-1.737814106E+04	+0	+0
+1.300963251E+03	-1.732478116E+04	+0	+0
+1.296312941E+03	-1.727220023E+04	+0	+0
+1.291557858E+03	-1.721925678E+04	+0	+0
+1.286937584E+03	-1.716704980E+04	+0	+0
+1.282602560E+03	-1.711514781E+04	+0	+0
+1.278026141E+03	-1.706353625E+04	+0	+0
+1.273535985E+03	-1.701222573E+04	+0	+0
+1.269467556E+03	-1.696094682E+04	+0	+0
+1.265168708E+03	-1.691030940E+04	+0	+0
+1.260885083E+03	-1.686014493E+04	+0	+0
+1.256396990E+03	-1.681027394E+04	+0	+0
+1.252205898E+03	-1.676053911E+04	+0	+0
+1.247862738E+03	-1.671121537E+04	+0	+0
+1.243258393E+03	-1.666213311E+04	+0	+0
+1.239084314E+03	-1.661380899E+04	+0	+0
+1.234388245E+03	-1.656541535E+04	+0	+0
+1.229926438E+03	-1.651751425E+04	+0	+0
+1.226162671E+03	-1.646926860E+04	+0	+0
+1.222329236E+03	-1.642206026E+04	+0	+0
+1.218034551E+03	-1.637493570E+04	+0	+0
+1.214087804E+03	-1.632814003E+04	+0	+0
+1.209998570E+03	-1.628115587E+04	+0	+0
+1.206058747E+03	-1.623447327E+04	+0	+0
+1.201439578E+03	-1.618823298E+04	+0	+0
+1.197304959E+03	-1.614217530E+04	+0	+0
+1.192689626E+03	-1.609687859E+04	+0	+0
+1.188653662E+03	-1.605263769E+04	+0	+0
+1.184680151E+03	-1.600766819E+04	+0	+0
+1.180417464E+03	-1.596149612E+04	+0	+0
+1.176506768E+03	-1.591725107E+04	+0	+0
+1.172827382E+03	-1.587362514E+04	+0	+0
+1.168716330E+03	-1.582987409E+04	+0	+0
+1.164721148E+03	-1.578636981E+04	+0	+0
+1.160882411E+03	-1.574290677E+04	+0	+0
+1.157176264E+03	-1.569963256E+04	+0	+0
+1.153366375E+03	-1.565675393E+04	+0	+0
+1.149507309E+03	-1.561415449E+04	+0	+0
+1.145735684E+03	-1.557155451E+04	+0	+0
+1.141798755E+03	-1.552933408E+04	+0	+0
+1.137841184E+03	-1.548674944E+04	+0	+0
+1.133665364E+03	-1.544536179E+04	+0	+0
+1.129695809E+03	-1.540402390E+04	+0	+0
+1.126006480E+03	-1.536266301E+04	+0	+0
+1.122289086E+03	-1.532144538E+04	+0	+0
+1.118792632E+03	-1.528103741E+04	+0	+0
+1.115206460E+03	-1.524081835E+04	+0	+0
+1.111921850E+03	-1.520058563E+04	+0	+0
+1.108369905E+03	-1.516076765E+04	+0	+0
+1.104971624E+03	-1.512098567E+04	+0	+0
+1.101640347E+03	-1.508145966E+04	+0	+0
+1.097860099E+03	-1.504213715E+04	+0	+0
+1.094406113E+03	-1.500315836E+04	+0	+0
+1.090749671E+03	-1.496471211E+04	+0	+0
+1.087195512E+03	-1.492669081E+04	+0	+0
+1.083931670E+03	-1.488767245E+04	+0	+0
+1.080552589E+03	-1.484901877E+04	+0	+0
+1.076922692E+03	-1.481099086E+04	+0	+0
+1.073663685E+03	-1.477335835E+04	+0	+0
+1.070107245E+03	-1.473582637E+04	+0	+0
+1.066921222E+03	-1.469863464E+04	+0	+0
+1.063688027E+03	-1.466131911E+04	+0	+0
+1.060428712E+03	-1.462436664E+04	+0	+0
+1.057413570E+03	-1.458746435E+04	+0	+0
+1.054219052E+03	-1.455090927E+04	+0	+0
+1.050865368E+03	-1.451465764E+04	+0	+0
+1.047326666E+03	-1.447853392E+04	+0	+0
+1.044134592E+03	-1.444261363E+04	+0	+0
+1.040777828E+03	-1.440672902E+04	+0	+0
+1.037823347E+03	-1.437091335E+04	+0	+0
+1.034970984E+03	-1.433558307E+04	+0	+0
+1.032025043E+03	-1.430051184E+04	+0	+0
+1.029042835E+03	-1.426554963E+04	+0	+0
+1.026115140E+03	-1.423097863E+04	+0	+0
+1.023210332E+03	-1.419618286E+04	+0	+0
+1.020405557E+03	-1.416173878E+04	+0	+0
+1.017323336E+03	-1.412753955E+04	+0	+0
+1.014132623E+03	-1.409337879E+04	+0	+0
+1.011103570E+03	-1.406003914E+04	+0	+0
+1.007757316E+03	-1.402685837E+04	+0	+0
+1.004727530E+03	-1.399293138E+04	+0	+0
+1.001850768E+03	-1.395957768E+04	+0	+0
+9.993306965E+02	-1.392593570E+04	+0	+0
+9.962919859E+02	-1.389320240E+04	+0	+0
+9.932569815E+02	-1.386025564E+04	+0	+0
+9.909745707E+02	-1.382753266E+04	+0	+0
+9.880359638E+02	-1.379508090E+04	+0	+0
+9.850395650E+02	-1.376289160E+04	+0	+0
+9.823558824E+02	-1.373096445E+04	+0	+0
+9.795569975E+02	-1.369888381E+04	+0	+0
+9.765391111E+02	-1.366683672E+04	+0	+0
+9.738843379E+02	-1.363483359E+04	+0	+0
+9.709784269E+02	-1.360347759E+04	+0	+0
+9.680842404E+02	-1.357218101E+04	+0	+0
+9.654055499E+02	-1.354089397E+04	+0	+0
+9.630082853E+02	-1.350985842E+04	+0	+0
+9.601555955E+02	-1.347915105E+04	+0	+0
+9.576017024E+02	-1.344856283E+04	+0	+0
+9.549360949E+02	-1.341808802E+04	+0	+0
+9.522735203E+02	-1.338769676E+04	+0	+0
+9.498165579E+02	-1.335713178E+04	+0	+0
