# Supplementary material for: Optical and Electrical Characterization of Biocompatible Polymeric Lines for Hemodialysis Applications
Source: Materials (Basel). 2018 Mar 16;11(3):438. doi: 10.3390/ma11030438 (PMC5873017; doi:10.3390/ma11030438)
Supplement: Supplementary file 1 [file materials-11-00438-s001.zip › Data_for upload/EIS/Raw_Data/BG_5_5.csv]

+2.008407496E+03	-2.538656235E+04	+0	+0
+1.999188867E+03	-2.526787649E+04	+0	+0
+1.990434214E+03	-2.514988733E+04	+0	+0
+1.981254421E+03	-2.503273011E+04	+0	+0
+1.972288016E+03	-2.491716214E+04	+0	+0
+1.963635515E+03	-2.480475361E+04	+0	+0
+1.953907040E+03	-2.469164174E+04	+0	+0
+1.944524743E+03	-2.457994787E+04	+0	+0
+1.935313783E+03	-2.446908865E+04	+0	+0
+1.925725007E+03	-2.435920085E+04	+0	+0
+1.915934173E+03	-2.425050615E+04	+0	+0
+1.906300355E+03	-2.414317165E+04	+0	+0
+1.897178396E+03	-2.403662296E+04	+0	+0
+1.888867866E+03	-2.393093964E+04	+0	+0
+1.881573762E+03	-2.382630415E+04	+0	+0
+1.874442170E+03	-2.372253724E+04	+0	+0
+1.866884407E+03	-2.361992458E+04	+0	+0
+1.859931839E+03	-2.351784689E+04	+0	+0
+1.853742591E+03	-2.341688699E+04	+0	+0
+1.845597831E+03	-2.331704850E+04	+0	+0
+1.836615320E+03	-2.321818240E+04	+0	+0
+1.827539758E+03	-2.311990501E+04	+0	+0
+1.818788146E+03	-2.302265146E+04	+0	+0
+1.809837127E+03	-2.292607844E+04	+0	+0
+1.800779327E+03	-2.283060558E+04	+0	+0
+1.792452948E+03	-2.273581912E+04	+0	+0
+1.783956462E+03	-2.264256300E+04	+0	+0
+1.775281362E+03	-2.254885092E+04	+0	+0
+1.767106858E+03	-2.245653543E+04	+0	+0
+1.758817863E+03	-2.236534470E+04	+0	+0
+1.750811427E+03	-2.227457281E+04	+0	+0
+1.742210506E+03	-2.218445436E+04	+0	+0
+1.734206180E+03	-2.209549809E+04	+0	+0
+1.725824254E+03	-2.200704485E+04	+0	+0
+1.717448590E+03	-2.191915948E+04	+0	+0
+1.709768001E+03	-2.183243500E+04	+0	+0
+1.701769710E+03	-2.174624333E+04	+0	+0
+1.694288417E+03	-2.166091293E+04	+0	+0
+1.686016080E+03	-2.157592439E+04	+0	+0
+1.678693196E+03	-2.149218876E+04	+0	+0
+1.671365368E+03	-2.140863489E+04	+0	+0
+1.664042007E+03	-2.132550672E+04	+0	+0
+1.656813243E+03	-2.124317154E+04	+0	+0
+1.649307404E+03	-2.116141706E+04	+0	+0
+1.641925651E+03	-2.108058862E+04	+0	+0
+1.634757970E+03	-2.100019786E+04	+0	+0
+1.627523687E+03	-2.092066009E+04	+0	+0
+1.620353321E+03	-2.084167882E+04	+0	+0
+1.613482356E+03	-2.076329776E+04	+0	+0
+1.606393328E+03	-2.068563804E+04	+0	+0
+1.599317585E+03	-2.060872250E+04	+0	+0
+1.592502334E+03	-2.053206252E+04	+0	+0
+1.585598523E+03	-2.045630992E+04	+0	+0
+1.578749004E+03	-2.038101548E+04	+0	+0
+1.572347938E+03	-2.030622854E+04	+0	+0
+1.565362847E+03	-2.023227137E+04	+0	+0
+1.558645004E+03	-2.015916180E+04	+0	+0
+1.552010439E+03	-2.008606557E+04	+0	+0
+1.545353057E+03	-2.001347379E+04	+0	+0
+1.539357666E+03	-1.994178346E+04	+0	+0
+1.532753190E+03	-1.987029458E+04	+0	+0
+1.526558731E+03	-1.979955860E+04	+0	+0
+1.520433038E+03	-1.972917581E+04	+0	+0
+1.514385154E+03	-1.965989205E+04	+0	+0
+1.508578695E+03	-1.959068698E+04	+0	+0
+1.502878743E+03	-1.952190141E+04	+0	+0
+1.497243846E+03	-1.945397059E+04	+0	+0
+1.491795269E+03	-1.938618841E+04	+0	+0
+1.485749175E+03	-1.931900616E+04	+0	+0
+1.480194839E+03	-1.925223516E+04	+0	+0
+1.475010981E+03	-1.918620612E+04	+0	+0
+1.469559598E+03	-1.912040160E+04	+0	+0
+1.463684303E+03	-1.905522380E+04	+0	+0
+1.457303711E+03	-1.899054546E+04	+0	+0
+1.451308137E+03	-1.892651268E+04	+0	+0
+1.445655035E+03	-1.886272788E+04	+0	+0
+1.440734242E+03	-1.879950236E+04	+0	+0
+1.435180482E+03	-1.873664426E+04	+0	+0
+1.430875634E+03	-1.867432161E+04	+0	+0
+1.426400157E+03	-1.861200096E+04	+0	+0
+1.422465832E+03	-1.855072428E+04	+0	+0
+1.418588987E+03	-1.848955309E+04	+0	+0
+1.414601836E+03	-1.842886037E+04	+0	+0
+1.410700452E+03	-1.836827127E+04	+0	+0
+1.407161460E+03	-1.830840846E+04	+0	+0
+1.403468998E+03	-1.824862885E+04	+0	+0
+1.400171117E+03	-1.818964282E+04	+0	+0
+1.394844035E+03	-1.813118370E+04	+0	+0
+1.388925504E+03	-1.807254097E+04	+0	+0
+1.383214006E+03	-1.801453757E+04	+0	+0
+1.377949297E+03	-1.795711918E+04	+0	+0
+1.371558982E+03	-1.790009180E+04	+0	+0
+1.366600335E+03	-1.784350506E+04	+0	+0
+1.360909310E+03	-1.778714977E+04	+0	+0
+1.355620008E+03	-1.773126387E+04	+0	+0
+1.350347385E+03	-1.767566899E+04	+0	+0
+1.346052303E+03	-1.762047895E+04	+0	+0
+1.341679717E+03	-1.756554820E+04	+0	+0
+1.337200370E+03	-1.751148503E+04	+0	+0
+1.334512166E+03	-1.745720683E+04	+0	+0
+1.332814545E+03	-1.740356657E+04	+0	+0
+1.330263442E+03	-1.734972733E+04	+0	+0
+1.327117801E+03	-1.729688692E+04	+0	+0
+1.322524624E+03	-1.724410055E+04	+0	+0
+1.317306985E+03	-1.719163761E+04	+0	+0
+1.311457791E+03	-1.713968009E+04	+0	+0
+1.306092487E+03	-1.708784278E+04	+0	+0
+1.301152340E+03	-1.703660618E+04	+0	+0
+1.294301946E+03	-1.698531461E+04	+0	+0
+1.284554686E+03	-1.693467694E+04	+0	+0
+1.280255644E+03	-1.688420501E+04	+0	+0
+1.281377523E+03	-1.683394732E+04	+0	+0
+1.277921572E+03	-1.678440926E+04	+0	+0
+1.273862221E+03	-1.673511125E+04	+0	+0
+1.269323422E+03	-1.668619073E+04	+0	+0
+1.264850690E+03	-1.663762298E+04	+0	+0
+1.259660650E+03	-1.658879793E+04	+0	+0
+1.255301833E+03	-1.654026403E+04	+0	+0
+1.251081802E+03	-1.649250490E+04	+0	+0
+1.246670889E+03	-1.644514518E+04	+0	+0
+1.242131433E+03	-1.639806090E+04	+0	+0
+1.237639134E+03	-1.635097773E+04	+0	+0
+1.233554939E+03	-1.630406635E+04	+0	+0
+1.229439160E+03	-1.625777532E+04	+0	+0
+1.224125523E+03	-1.621135159E+04	+0	+0
+1.219445156E+03	-1.616544109E+04	+0	+0
+1.215386742E+03	-1.611978881E+04	+0	+0
+1.211452756E+03	-1.607432104E+04	+0	+0
+1.207414207E+03	-1.602912372E+04	+0	+0
+1.203758108E+03	-1.598433618E+04	+0	+0
+1.199340640E+03	-1.593974007E+04	+0	+0
+1.195873562E+03	-1.589524888E+04	+0	+0
+1.191380297E+03	-1.585123235E+04	+0	+0
+1.185523965E+03	-1.580725363E+04	+0	+0
+1.180746384E+03	-1.576377031E+04	+0	+0
+1.176289795E+03	-1.572078514E+04	+0	+0
+1.171479830E+03	-1.567791349E+04	+0	+0
+1.166786388E+03	-1.563489535E+04	+0	+0
+1.162250376E+03	-1.559245242E+04	+0	+0
+1.157696558E+03	-1.555005188E+04	+0	+0
+1.153248415E+03	-1.550797676E+04	+0	+0
+1.148794949E+03	-1.546622531E+04	+0	+0
+1.144671219E+03	-1.542478929E+04	+0	+0
+1.140519737E+03	-1.538338705E+04	+0	+0
+1.136634353E+03	-1.534216134E+04	+0	+0
+1.132842490E+03	-1.530144915E+04	+0	+0
+1.129111544E+03	-1.526097299E+04	+0	+0
+1.125500751E+03	-1.522042817E+04	+0	+0
+1.122288856E+03	-1.518013829E+04	+0	+0
+1.118947910E+03	-1.514097342E+04	+0	+0
+1.115306086E+03	-1.510138406E+04	+0	+0
+1.111872357E+03	-1.506123110E+04	+0	+0
+1.108019757E+03	-1.502169700E+04	+0	+0
+1.104113122E+03	-1.498260207E+04	+0	+0
+1.100454176E+03	-1.494378421E+04	+0	+0
+1.097251687E+03	-1.490407969E+04	+0	+0
+1.093759513E+03	-1.486605680E+04	+0	+0
+1.089754614E+03	-1.482854234E+04	+0	+0
+1.086152364E+03	-1.479006697E+04	+0	+0
+1.082774705E+03	-1.475241090E+04	+0	+0
+1.079903510E+03	-1.471526964E+04	+0	+0
+1.076679673E+03	-1.467804072E+04	+0	+0
+1.072791975E+03	-1.464111105E+04	+0	+0
+1.069365293E+03	-1.460436354E+04	+0	+0
+1.065837205E+03	-1.456769173E+04	+0	+0
+1.061983852E+03	-1.453134648E+04	+0	+0
+1.058631946E+03	-1.449506267E+04	+0	+0
+1.055092056E+03	-1.445896465E+04	+0	+0
+1.051914536E+03	-1.442307250E+04	+0	+0
+1.048991443E+03	-1.438727233E+04	+0	+0
+1.045801451E+03	-1.435171764E+04	+0	+0
+1.043066995E+03	-1.431669220E+04	+0	+0
+1.040349687E+03	-1.428150559E+04	+0	+0
+1.037397492E+03	-1.424668133E+04	+0	+0
+1.034370257E+03	-1.421206291E+04	+0	+0
+1.031733701E+03	-1.417752609E+04	+0	+0
+1.029049168E+03	-1.414319347E+04	+0	+0
+1.026088116E+03	-1.410901275E+04	+0	+0
+1.023447304E+03	-1.407496897E+04	+0	+0
+1.020930609E+03	-1.404135302E+04	+0	+0
+1.018611913E+03	-1.400765296E+04	+0	+0
+1.015863946E+03	-1.397406828E+04	+0	+0
+1.013385725E+03	-1.394089777E+04	+0	+0
+1.010425001E+03	-1.390778939E+04	+0	+0
+1.007407041E+03	-1.387473520E+04	+0	+0
+1.004789992E+03	-1.384211732E+04	+0	+0
+1.001622856E+03	-1.380951621E+04	+0	+0
+9.980072350E+02	-1.377725662E+04	+0	+0
+9.945206366E+02	-1.374513088E+04	+0	+0
+9.913445235E+02	-1.371301382E+04	+0	+0
+9.878868900E+02	-1.368089736E+04	+0	+0
+9.848655679E+02	-1.364926466E+04	+0	+0
+9.817448502E+02	-1.361769968E+04	+0	+0
+9.786613930E+02	-1.358601511E+04	+0	+0
+9.756580012E+02	-1.355495930E+04	+0	+0
+9.730823038E+02	-1.352379905E+04	+0	+0
+9.701858768E+02	-1.349307536E+04	+0	+0
+9.671952113E+02	-1.346243652E+04	+0	+0
+9.642349373E+02	-1.343187398E+04	+0	+0
+9.606328736E+02	-1.340125750E+04	+0	+0
+9.573246846E+02	-1.337083467E+04	+0	+0
