# Supplementary material for: Optical and Electrical Characterization of Biocompatible Polymeric Lines for Hemodialysis Applications
Source: Materials (Basel). 2018 Mar 16;11(3):438. doi: 10.3390/ma11030438 (PMC5873017; doi:10.3390/ma11030438)
Supplement: Supplementary file 1 [file materials-11-00438-s001.zip › Data_for upload/EIS/Raw_Data/FC_1_1.csv]

+2.523523925E+03	-2.482477082E+04	+0	+0
+2.511014334E+03	-2.471344149E+04	+0	+0
+2.498638091E+03	-2.460284607E+04	+0	+0
+2.485530808E+03	-2.449331872E+04	+0	+0
+2.472743182E+03	-2.438515369E+04	+0	+0
+2.461121241E+03	-2.427924134E+04	+0	+0
+2.448366651E+03	-2.417348121E+04	+0	+0
+2.436791415E+03	-2.406694558E+04	+0	+0
+2.425085869E+03	-2.396249539E+04	+0	+0
+2.413558068E+03	-2.385906421E+04	+0	+0
+2.403358445E+03	-2.375683710E+04	+0	+0
+2.393568974E+03	-2.365497224E+04	+0	+0
+2.380067809E+03	-2.355347960E+04	+0	+0
+2.371848031E+03	-2.345370941E+04	+0	+0
+2.356756402E+03	-2.335407304E+04	+0	+0
+2.346662441E+03	-2.325640953E+04	+0	+0
+2.335873834E+03	-2.315928448E+04	+0	+0
+2.322887243E+03	-2.306303960E+04	+0	+0
+2.312134020E+03	-2.296734746E+04	+0	+0
+2.302675939E+03	-2.287311189E+04	+0	+0
+2.292112404E+03	-2.277954025E+04	+0	+0
+2.280350290E+03	-2.268687073E+04	+0	+0
+2.269906655E+03	-2.259462365E+04	+0	+0
+2.259666570E+03	-2.250370590E+04	+0	+0
+2.248986881E+03	-2.241281127E+04	+0	+0
+2.238374387E+03	-2.232338988E+04	+0	+0
+2.228553194E+03	-2.223473712E+04	+0	+0
+2.218187997E+03	-2.214660002E+04	+0	+0
+2.208865968E+03	-2.205938536E+04	+0	+0
+2.199033547E+03	-2.197330425E+04	+0	+0
+2.189064269E+03	-2.188733377E+04	+0	+0
+2.179223679E+03	-2.180196886E+04	+0	+0
+2.169625961E+03	-2.171747470E+04	+0	+0
+2.159859722E+03	-2.163389472E+04	+0	+0
+2.150726492E+03	-2.155080863E+04	+0	+0
+2.141046276E+03	-2.146861010E+04	+0	+0
+2.132127374E+03	-2.138688553E+04	+0	+0
+2.123078768E+03	-2.130594712E+04	+0	+0
+2.113644743E+03	-2.122536847E+04	+0	+0
+2.105025373E+03	-2.114536169E+04	+0	+0
+2.095789940E+03	-2.106657967E+04	+0	+0
+2.086603765E+03	-2.098734060E+04	+0	+0
+2.077651247E+03	-2.090876882E+04	+0	+0
+2.069108084E+03	-2.083152705E+04	+0	+0
+2.060482517E+03	-2.075482628E+04	+0	+0
+2.051810646E+03	-2.067873222E+04	+0	+0
+2.043647833E+03	-2.060308915E+04	+0	+0
+2.035490494E+03	-2.052800451E+04	+0	+0
+2.026774175E+03	-2.045371066E+04	+0	+0
+2.017993313E+03	-2.037989812E+04	+0	+0
+2.009356638E+03	-2.030670672E+04	+0	+0
+2.001064855E+03	-2.023416755E+04	+0	+0
+1.992379428E+03	-2.016218460E+04	+0	+0
+1.983932280E+03	-2.009097276E+04	+0	+0
+1.976130730E+03	-2.002021382E+04	+0	+0
+1.968191897E+03	-1.994970770E+04	+0	+0
+1.960465856E+03	-1.987979060E+04	+0	+0
+1.952760620E+03	-1.981041085E+04	+0	+0
+1.944823519E+03	-1.974147741E+04	+0	+0
+1.937588491E+03	-1.967282313E+04	+0	+0
+1.929347533E+03	-1.960520545E+04	+0	+0
+1.922158706E+03	-1.953813217E+04	+0	+0
+1.914911344E+03	-1.947129332E+04	+0	+0
+1.907623146E+03	-1.940529668E+04	+0	+0
+1.900156798E+03	-1.933928573E+04	+0	+0
+1.893088740E+03	-1.927416408E+04	+0	+0
+1.886009461E+03	-1.920900101E+04	+0	+0
+1.878792653E+03	-1.914486006E+04	+0	+0
+1.870755191E+03	-1.908067895E+04	+0	+0
+1.863122879E+03	-1.901715133E+04	+0	+0
+1.855882672E+03	-1.895401210E+04	+0	+0
+1.848870374E+03	-1.889168908E+04	+0	+0
+1.841858737E+03	-1.882944443E+04	+0	+0
+1.835107307E+03	-1.876786720E+04	+0	+0
+1.827931252E+03	-1.870670418E+04	+0	+0
+1.820950174E+03	-1.864582323E+04	+0	+0
+1.814157791E+03	-1.858571670E+04	+0	+0
+1.807396211E+03	-1.852589580E+04	+0	+0
+1.800301751E+03	-1.846638400E+04	+0	+0
+1.793710035E+03	-1.840724372E+04	+0	+0
+1.787364921E+03	-1.834853441E+04	+0	+0
+1.780529547E+03	-1.829009612E+04	+0	+0
+1.774118181E+03	-1.823227599E+04	+0	+0
+1.767623866E+03	-1.817473757E+04	+0	+0
+1.760961780E+03	-1.811768129E+04	+0	+0
+1.754814864E+03	-1.806075422E+04	+0	+0
+1.748276366E+03	-1.800409893E+04	+0	+0
+1.742626813E+03	-1.794818881E+04	+0	+0
+1.735538201E+03	-1.789246492E+04	+0	+0
+1.729267738E+03	-1.783718446E+04	+0	+0
+1.723098703E+03	-1.778241199E+04	+0	+0
+1.716878471E+03	-1.772803612E+04	+0	+0
+1.710926693E+03	-1.767348743E+04	+0	+0
+1.704862004E+03	-1.761969896E+04	+0	+0
+1.699302662E+03	-1.756639486E+04	+0	+0
+1.693327131E+03	-1.751307573E+04	+0	+0
+1.687309390E+03	-1.746015488E+04	+0	+0
+1.682669433E+03	-1.740771936E+04	+0	+0
+1.677529263E+03	-1.735587934E+04	+0	+0
+1.671052959E+03	-1.730420753E+04	+0	+0
+1.664729178E+03	-1.725287042E+04	+0	+0
+1.659132493E+03	-1.720151221E+04	+0	+0
+1.655343545E+03	-1.715100154E+04	+0	+0
+1.649467519E+03	-1.710041550E+04	+0	+0
+1.641669361E+03	-1.705018877E+04	+0	+0
+1.635576715E+03	-1.700030257E+04	+0	+0
+1.629335166E+03	-1.695076353E+04	+0	+0
+1.623405990E+03	-1.690177443E+04	+0	+0
+1.617899806E+03	-1.685248442E+04	+0	+0
+1.612666613E+03	-1.680379732E+04	+0	+0
+1.607074121E+03	-1.675549681E+04	+0	+0
+1.601543211E+03	-1.670746122E+04	+0	+0
+1.596229702E+03	-1.666007071E+04	+0	+0
+1.591157412E+03	-1.661289780E+04	+0	+0
+1.585762130E+03	-1.656577096E+04	+0	+0
+1.580337501E+03	-1.651892528E+04	+0	+0
+1.576303364E+03	-1.647232661E+04	+0	+0
+1.571480031E+03	-1.642607531E+04	+0	+0
+1.566492749E+03	-1.638036559E+04	+0	+0
+1.560351387E+03	-1.633454298E+04	+0	+0
+1.555767743E+03	-1.628894806E+04	+0	+0
+1.551162556E+03	-1.624290891E+04	+0	+0
+1.544594375E+03	-1.619851336E+04	+0	+0
+1.539524558E+03	-1.615475066E+04	+0	+0
+1.534647528E+03	-1.611226957E+04	+0	+0
+1.530214619E+03	-1.606984797E+04	+0	+0
+1.525728337E+03	-1.602724105E+04	+0	+0
+1.520589028E+03	-1.598367046E+04	+0	+0
+1.515577833E+03	-1.593965250E+04	+0	+0
+1.511155940E+03	-1.589468817E+04	+0	+0
+1.504784617E+03	-1.584843773E+04	+0	+0
+1.499596367E+03	-1.580118291E+04	+0	+0
+1.495247641E+03	-1.575650465E+04	+0	+0
+1.490561151E+03	-1.571178374E+04	+0	+0
+1.486199417E+03	-1.566943259E+04	+0	+0
+1.481868960E+03	-1.562861127E+04	+0	+0
+1.477229992E+03	-1.558798517E+04	+0	+0
+1.472212705E+03	-1.554760089E+04	+0	+0
+1.467566306E+03	-1.550731994E+04	+0	+0
+1.462772666E+03	-1.546799066E+04	+0	+0
+1.458502087E+03	-1.542966607E+04	+0	+0
+1.454190349E+03	-1.539098289E+04	+0	+0
+1.450207012E+03	-1.535018968E+04	+0	+0
+1.446002727E+03	-1.530704790E+04	+0	+0
+1.441380027E+03	-1.526587131E+04	+0	+0
+1.436728342E+03	-1.522670124E+04	+0	+0
+1.432266759E+03	-1.518690122E+04	+0	+0
+1.428012484E+03	-1.514792932E+04	+0	+0
+1.423766582E+03	-1.510959308E+04	+0	+0
+1.419513851E+03	-1.507161342E+04	+0	+0
+1.414659038E+03	-1.503337820E+04	+0	+0
+1.409997063E+03	-1.499551695E+04	+0	+0
+1.405525431E+03	-1.495780699E+04	+0	+0
+1.401816250E+03	-1.492039318E+04	+0	+0
+1.398214167E+03	-1.488329272E+04	+0	+0
+1.394723118E+03	-1.484598120E+04	+0	+0
+1.391181911E+03	-1.480952650E+04	+0	+0
+1.387391244E+03	-1.477286009E+04	+0	+0
+1.384047931E+03	-1.473684951E+04	+0	+0
+1.379722772E+03	-1.470083699E+04	+0	+0
+1.375486920E+03	-1.466481611E+04	+0	+0
+1.371177306E+03	-1.462872623E+04	+0	+0
+1.366045012E+03	-1.459304291E+04	+0	+0
+1.361866087E+03	-1.455789682E+04	+0	+0
+1.358564483E+03	-1.452287597E+04	+0	+0
+1.354514403E+03	-1.448738753E+04	+0	+0
+1.350126592E+03	-1.445223076E+04	+0	+0
+1.346072997E+03	-1.441698053E+04	+0	+0
+1.342424340E+03	-1.438247163E+04	+0	+0
+1.339555859E+03	-1.434820051E+04	+0	+0
+1.336920537E+03	-1.431406912E+04	+0	+0
+1.332746384E+03	-1.428021543E+04	+0	+0
+1.328086658E+03	-1.424655221E+04	+0	+0
+1.322671056E+03	-1.421282513E+04	+0	+0
+1.318657954E+03	-1.417926191E+04	+0	+0
+1.314727515E+03	-1.414599814E+04	+0	+0
+1.310399593E+03	-1.411310761E+04	+0	+0
+1.306528534E+03	-1.408015829E+04	+0	+0
+1.302855471E+03	-1.404772190E+04	+0	+0
+1.299574555E+03	-1.401520868E+04	+0	+0
+1.296212409E+03	-1.398257506E+04	+0	+0
+1.293068885E+03	-1.395023471E+04	+0	+0
+1.289382893E+03	-1.391832733E+04	+0	+0
+1.285917061E+03	-1.388629139E+04	+0	+0
+1.282870715E+03	-1.385521789E+04	+0	+0
+1.279300279E+03	-1.382357930E+04	+0	+0
+1.275527333E+03	-1.379243850E+04	+0	+0
+1.271839366E+03	-1.376122940E+04	+0	+0
+1.267696118E+03	-1.373041218E+04	+0	+0
+1.264087476E+03	-1.369982915E+04	+0	+0
+1.260883745E+03	-1.366951409E+04	+0	+0
+1.258144309E+03	-1.363928933E+04	+0	+0
+1.254434102E+03	-1.360930683E+04	+0	+0
+1.251404428E+03	-1.357977386E+04	+0	+0
+1.248625221E+03	-1.354997777E+04	+0	+0
+1.245564756E+03	-1.351992646E+04	+0	+0
+1.243084924E+03	-1.349049800E+04	+0	+0
+1.240057169E+03	-1.346107427E+04	+0	+0
+1.236835031E+03	-1.343251118E+04	+0	+0
+1.233841219E+03	-1.340407174E+04	+0	+0
+1.230985189E+03	-1.337400484E+04	+0	+0
