# Supplementary material for: Optical and Electrical Characterization of Biocompatible Polymeric Lines for Hemodialysis Applications
Source: Materials (Basel). 2018 Mar 16;11(3):438. doi: 10.3390/ma11030438 (PMC5873017; doi:10.3390/ma11030438)
Supplement: Supplementary file 1 [file materials-11-00438-s001.zip › Data_for upload/EIS/Raw_Data/FC_1_2.csv]

+2.446820887E+03	-2.546369643E+04	+0	+0
+2.435010298E+03	-2.534649541E+04	+0	+0
+2.422758405E+03	-2.523109919E+04	+0	+0
+2.410569434E+03	-2.511639298E+04	+0	+0
+2.398210118E+03	-2.500262904E+04	+0	+0
+2.386544000E+03	-2.489193051E+04	+0	+0
+2.374789134E+03	-2.478105537E+04	+0	+0
+2.363188007E+03	-2.467075158E+04	+0	+0
+2.351768899E+03	-2.456200155E+04	+0	+0
+2.340134789E+03	-2.445371736E+04	+0	+0
+2.328946116E+03	-2.434671142E+04	+0	+0
+2.317618787E+03	-2.424074026E+04	+0	+0
+2.306922067E+03	-2.413564049E+04	+0	+0
+2.295787341E+03	-2.403125819E+04	+0	+0
+2.285429713E+03	-2.392813187E+04	+0	+0
+2.274630690E+03	-2.382591891E+04	+0	+0
+2.263844574E+03	-2.372441737E+04	+0	+0
+2.253497897E+03	-2.362373706E+04	+0	+0
+2.242708556E+03	-2.352428435E+04	+0	+0
+2.233041505E+03	-2.342564573E+04	+0	+0
+2.222641222E+03	-2.332752821E+04	+0	+0
+2.212330381E+03	-2.323065977E+04	+0	+0
+2.202031381E+03	-2.313456659E+04	+0	+0
+2.192206265E+03	-2.303954750E+04	+0	+0
+2.182334279E+03	-2.294493993E+04	+0	+0
+2.172208858E+03	-2.285168905E+04	+0	+0
+2.162371900E+03	-2.275874714E+04	+0	+0
+2.152350895E+03	-2.266694853E+04	+0	+0
+2.142869306E+03	-2.257586109E+04	+0	+0
+2.133205628E+03	-2.248519088E+04	+0	+0
+2.123646906E+03	-2.239570395E+04	+0	+0
+2.114132449E+03	-2.230704214E+04	+0	+0
+2.105099981E+03	-2.221886842E+04	+0	+0
+2.095929034E+03	-2.213123990E+04	+0	+0
+2.086955875E+03	-2.204475258E+04	+0	+0
+2.077878895E+03	-2.195908136E+04	+0	+0
+2.069079398E+03	-2.187367436E+04	+0	+0
+2.060502988E+03	-2.178929543E+04	+0	+0
+2.052169984E+03	-2.170575477E+04	+0	+0
+2.044141719E+03	-2.162248987E+04	+0	+0
+2.035984086E+03	-2.153981590E+04	+0	+0
+2.027892216E+03	-2.145818300E+04	+0	+0
+2.019619015E+03	-2.137662341E+04	+0	+0
+2.011651566E+03	-2.129571152E+04	+0	+0
+2.003894469E+03	-2.121597559E+04	+0	+0
+1.995666028E+03	-2.113639038E+04	+0	+0
+1.987496123E+03	-2.105751201E+04	+0	+0
+1.979926814E+03	-2.097941691E+04	+0	+0
+1.972076182E+03	-2.090202017E+04	+0	+0
+1.964487513E+03	-2.082531755E+04	+0	+0
+1.956408743E+03	-2.074893014E+04	+0	+0
+1.948661567E+03	-2.067304571E+04	+0	+0
+1.941320951E+03	-2.059851292E+04	+0	+0
+1.934721417E+03	-2.052377455E+04	+0	+0
+1.929129119E+03	-2.045008898E+04	+0	+0
+1.922261761E+03	-2.037683457E+04	+0	+0
+1.913870068E+03	-2.030398779E+04	+0	+0
+1.904725847E+03	-2.023202438E+04	+0	+0
+1.895591455E+03	-2.016053081E+04	+0	+0
+1.887270435E+03	-2.008923303E+04	+0	+0
+1.878613133E+03	-2.001873735E+04	+0	+0
+1.870233407E+03	-1.994861934E+04	+0	+0
+1.862085329E+03	-1.987924155E+04	+0	+0
+1.854424596E+03	-1.981015749E+04	+0	+0
+1.847412080E+03	-1.974177697E+04	+0	+0
+1.840922032E+03	-1.967408888E+04	+0	+0
+1.834304269E+03	-1.960637165E+04	+0	+0
+1.827282911E+03	-1.953891412E+04	+0	+0
+1.820432906E+03	-1.947217367E+04	+0	+0
+1.814125712E+03	-1.940627848E+04	+0	+0
+1.807285672E+03	-1.934051233E+04	+0	+0
+1.800649250E+03	-1.927538408E+04	+0	+0
+1.794250610E+03	-1.921091588E+04	+0	+0
+1.787477797E+03	-1.914719865E+04	+0	+0
+1.781456782E+03	-1.908356187E+04	+0	+0
+1.774935280E+03	-1.902066752E+04	+0	+0
+1.768711791E+03	-1.895823220E+04	+0	+0
+1.762404487E+03	-1.889595596E+04	+0	+0
+1.756642480E+03	-1.883442350E+04	+0	+0
+1.750960256E+03	-1.877303807E+04	+0	+0
+1.745404232E+03	-1.871180875E+04	+0	+0
+1.740219219E+03	-1.865146719E+04	+0	+0
+1.735362333E+03	-1.859120295E+04	+0	+0
+1.730665672E+03	-1.853124964E+04	+0	+0
+1.724870095E+03	-1.847186460E+04	+0	+0
+1.718234311E+03	-1.841294335E+04	+0	+0
+1.708719670E+03	-1.835438352E+04	+0	+0
+1.700470640E+03	-1.829625493E+04	+0	+0
+1.693467247E+03	-1.823807525E+04	+0	+0
+1.687266850E+03	-1.818091894E+04	+0	+0
+1.681357631E+03	-1.812385992E+04	+0	+0
+1.675282766E+03	-1.806730338E+04	+0	+0
+1.668516625E+03	-1.801119865E+04	+0	+0
+1.662155444E+03	-1.795532396E+04	+0	+0
+1.655972188E+03	-1.790000772E+04	+0	+0
+1.649483765E+03	-1.784482941E+04	+0	+0
+1.642736469E+03	-1.779013150E+04	+0	+0
+1.636879233E+03	-1.773556531E+04	+0	+0
+1.630945160E+03	-1.768163932E+04	+0	+0
+1.624549843E+03	-1.762771818E+04	+0	+0
+1.618101339E+03	-1.757426829E+04	+0	+0
+1.612772051E+03	-1.752135695E+04	+0	+0
+1.606929260E+03	-1.746892902E+04	+0	+0
+1.601937651E+03	-1.741640893E+04	+0	+0
+1.596833477E+03	-1.736439566E+04	+0	+0
+1.592166143E+03	-1.731289036E+04	+0	+0
+1.587877472E+03	-1.726153567E+04	+0	+0
+1.583850012E+03	-1.721057617E+04	+0	+0
+1.578885083E+03	-1.715982659E+04	+0	+0
+1.573279668E+03	-1.710941502E+04	+0	+0
+1.568674111E+03	-1.705953587E+04	+0	+0
+1.563546679E+03	-1.700992256E+04	+0	+0
+1.559160236E+03	-1.696046070E+04	+0	+0
+1.553859522E+03	-1.691160257E+04	+0	+0
+1.547770624E+03	-1.686262822E+04	+0	+0
+1.541724639E+03	-1.681448049E+04	+0	+0
+1.535309111E+03	-1.676622629E+04	+0	+0
+1.529901542E+03	-1.671820242E+04	+0	+0
+1.524858188E+03	-1.667068696E+04	+0	+0
+1.519922167E+03	-1.662366451E+04	+0	+0
+1.515124200E+03	-1.657667175E+04	+0	+0
+1.510327301E+03	-1.652992948E+04	+0	+0
+1.505307831E+03	-1.648347666E+04	+0	+0
+1.500656496E+03	-1.643724771E+04	+0	+0
+1.495518305E+03	-1.639105517E+04	+0	+0
+1.490443952E+03	-1.634556562E+04	+0	+0
+1.485519436E+03	-1.630027169E+04	+0	+0
+1.480742120E+03	-1.625479804E+04	+0	+0
+1.476087825E+03	-1.620999662E+04	+0	+0
+1.471567452E+03	-1.616568967E+04	+0	+0
+1.467261436E+03	-1.612134894E+04	+0	+0
+1.462293781E+03	-1.607723470E+04	+0	+0
+1.457772177E+03	-1.603361811E+04	+0	+0
+1.453361445E+03	-1.599002619E+04	+0	+0
+1.448950319E+03	-1.594679436E+04	+0	+0
+1.444000374E+03	-1.590396863E+04	+0	+0
+1.438954870E+03	-1.586134859E+04	+0	+0
+1.434311022E+03	-1.581869547E+04	+0	+0
+1.429771665E+03	-1.577643297E+04	+0	+0
+1.425212848E+03	-1.573474591E+04	+0	+0
+1.420384497E+03	-1.569278433E+04	+0	+0
+1.415614699E+03	-1.565153539E+04	+0	+0
+1.411332554E+03	-1.561025944E+04	+0	+0
+1.407607987E+03	-1.556906869E+04	+0	+0
+1.403388743E+03	-1.552831818E+04	+0	+0
+1.399279330E+03	-1.548811080E+04	+0	+0
+1.394969878E+03	-1.544769218E+04	+0	+0
+1.390894855E+03	-1.540765515E+04	+0	+0
+1.386512198E+03	-1.536800504E+04	+0	+0
+1.382457202E+03	-1.532828508E+04	+0	+0
+1.377934839E+03	-1.528875028E+04	+0	+0
+1.373856115E+03	-1.524984528E+04	+0	+0
+1.369593239E+03	-1.521090330E+04	+0	+0
+1.365276655E+03	-1.517202325E+04	+0	+0
+1.360983971E+03	-1.513374125E+04	+0	+0
+1.357315476E+03	-1.509526857E+04	+0	+0
+1.353243638E+03	-1.505708873E+04	+0	+0
+1.349248068E+03	-1.501936994E+04	+0	+0
+1.345598369E+03	-1.498164179E+04	+0	+0
+1.341941306E+03	-1.494443781E+04	+0	+0
+1.338022926E+03	-1.490714844E+04	+0	+0
+1.334346582E+03	-1.486997103E+04	+0	+0
+1.330758824E+03	-1.483317302E+04	+0	+0
+1.327063028E+03	-1.479638668E+04	+0	+0
+1.323743188E+03	-1.476013338E+04	+0	+0
+1.321005111E+03	-1.472373339E+04	+0	+0
+1.317692655E+03	-1.468786735E+04	+0	+0
+1.313988746E+03	-1.465187213E+04	+0	+0
+1.310152077E+03	-1.461609063E+04	+0	+0
+1.306820087E+03	-1.458071312E+04	+0	+0
+1.302765379E+03	-1.454555602E+04	+0	+0
+1.299221723E+03	-1.451046992E+04	+0	+0
+1.295635038E+03	-1.447557170E+04	+0	+0
+1.291504414E+03	-1.444068679E+04	+0	+0
+1.287980721E+03	-1.440616977E+04	+0	+0
+1.284184509E+03	-1.437182008E+04	+0	+0
+1.280366263E+03	-1.433781301E+04	+0	+0
+1.276603411E+03	-1.430343092E+04	+0	+0
+1.272672549E+03	-1.426974373E+04	+0	+0
+1.269085880E+03	-1.423611508E+04	+0	+0
+1.265718996E+03	-1.420248653E+04	+0	+0
+1.262347745E+03	-1.416937967E+04	+0	+0
+1.258797380E+03	-1.413621440E+04	+0	+0
+1.255311667E+03	-1.410320456E+04	+0	+0
+1.252604470E+03	-1.407065343E+04	+0	+0
+1.249703949E+03	-1.403802594E+04	+0	+0
+1.246557378E+03	-1.400566024E+04	+0	+0
+1.243512513E+03	-1.397329067E+04	+0	+0
+1.240889175E+03	-1.394138505E+04	+0	+0
+1.238265208E+03	-1.390955382E+04	+0	+0
+1.235945903E+03	-1.387768674E+04	+0	+0
+1.233385687E+03	-1.384573060E+04	+0	+0
+1.230555622E+03	-1.381449821E+04	+0	+0
+1.228152771E+03	-1.378343498E+04	+0	+0
+1.225356025E+03	-1.375229596E+04	+0	+0
+1.221946979E+03	-1.372133547E+04	+0	+0
+1.218629151E+03	-1.369065116E+04	+0	+0
+1.215648679E+03	-1.366002731E+04	+0	+0
+1.212393603E+03	-1.362959544E+04	+0	+0
+1.208476104E+03	-1.359921016E+04	+0	+0
+1.204129053E+03	-1.356878106E+04	+0	+0
