# Supplementary material for: Optical and Electrical Characterization of Biocompatible Polymeric Lines for Hemodialysis Applications
Source: Materials (Basel). 2018 Mar 16;11(3):438. doi: 10.3390/ma11030438 (PMC5873017; doi:10.3390/ma11030438)
Supplement: Supplementary file 1 [file materials-11-00438-s001.zip › Data_for upload/EIS/Raw_Data/FC_1_3.csv]

+2.418632415E+03	-2.567373888E+04	+0	+0
+2.407266354E+03	-2.555563901E+04	+0	+0
+2.395186399E+03	-2.543860657E+04	+0	+0
+2.383104639E+03	-2.532239718E+04	+0	+0
+2.371432295E+03	-2.520748824E+04	+0	+0
+2.359897699E+03	-2.509449895E+04	+0	+0
+2.348006370E+03	-2.498297844E+04	+0	+0
+2.336359563E+03	-2.487129594E+04	+0	+0
+2.324854291E+03	-2.476100939E+04	+0	+0
+2.313577607E+03	-2.465172428E+04	+0	+0
+2.302277829E+03	-2.454348927E+04	+0	+0
+2.291258431E+03	-2.443617742E+04	+0	+0
+2.280522679E+03	-2.432961651E+04	+0	+0
+2.269462955E+03	-2.422426324E+04	+0	+0
+2.259679428E+03	-2.411955249E+04	+0	+0
+2.249033730E+03	-2.401600791E+04	+0	+0
+2.238356794E+03	-2.391313308E+04	+0	+0
+2.228193645E+03	-2.381108971E+04	+0	+0
+2.217662445E+03	-2.371067062E+04	+0	+0
+2.207216012E+03	-2.361047237E+04	+0	+0
+2.197301446E+03	-2.351166131E+04	+0	+0
+2.187209412E+03	-2.341318229E+04	+0	+0
+2.176907986E+03	-2.331600089E+04	+0	+0
+2.167007120E+03	-2.321974806E+04	+0	+0
+2.157076753E+03	-2.312403896E+04	+0	+0
+2.146968199E+03	-2.302908758E+04	+0	+0
+2.137411195E+03	-2.293480051E+04	+0	+0
+2.127717062E+03	-2.284258320E+04	+0	+0
+2.118188899E+03	-2.275034580E+04	+0	+0
+2.108666618E+03	-2.265901391E+04	+0	+0
+2.098766853E+03	-2.256796364E+04	+0	+0
+2.089144518E+03	-2.247811672E+04	+0	+0
+2.079631614E+03	-2.238848340E+04	+0	+0
+2.070386908E+03	-2.229991331E+04	+0	+0
+2.061128217E+03	-2.221273864E+04	+0	+0
+2.052102173E+03	-2.212557052E+04	+0	+0
+2.043157561E+03	-2.203915021E+04	+0	+0
+2.033935901E+03	-2.195379148E+04	+0	+0
+2.025236047E+03	-2.186923227E+04	+0	+0
+2.016862367E+03	-2.178498878E+04	+0	+0
+2.007942646E+03	-2.170133597E+04	+0	+0
+1.999620725E+03	-2.161842882E+04	+0	+0
+1.991324043E+03	-2.153589058E+04	+0	+0
+1.982873642E+03	-2.145411927E+04	+0	+0
+1.974533731E+03	-2.137302923E+04	+0	+0
+1.966607786E+03	-2.129252756E+04	+0	+0
+1.958309365E+03	-2.121318321E+04	+0	+0
+1.950281227E+03	-2.113390490E+04	+0	+0
+1.942193708E+03	-2.105552540E+04	+0	+0
+1.934235381E+03	-2.097782800E+04	+0	+0
+1.926359394E+03	-2.090065015E+04	+0	+0
+1.918622894E+03	-2.082418578E+04	+0	+0
+1.910634951E+03	-2.074842882E+04	+0	+0
+1.902822424E+03	-2.067311220E+04	+0	+0
+1.895605304E+03	-2.059857932E+04	+0	+0
+1.887595761E+03	-2.052401860E+04	+0	+0
+1.879964175E+03	-2.045058428E+04	+0	+0
+1.872782465E+03	-2.037732332E+04	+0	+0
+1.865243726E+03	-2.030498509E+04	+0	+0
+1.857965975E+03	-2.023323688E+04	+0	+0
+1.850329089E+03	-2.016164315E+04	+0	+0
+1.843036748E+03	-2.009070198E+04	+0	+0
+1.835802279E+03	-2.002027602E+04	+0	+0
+1.828437273E+03	-1.995063274E+04	+0	+0
+1.821351580E+03	-1.988146181E+04	+0	+0
+1.814062035E+03	-1.981242820E+04	+0	+0
+1.807348879E+03	-1.974423090E+04	+0	+0
+1.800114444E+03	-1.967641007E+04	+0	+0
+1.793171816E+03	-1.960853415E+04	+0	+0
+1.786110198E+03	-1.954209319E+04	+0	+0
+1.779379765E+03	-1.947536595E+04	+0	+0
+1.772377599E+03	-1.940911256E+04	+0	+0
+1.765715944E+03	-1.934372197E+04	+0	+0
+1.758440079E+03	-1.927927966E+04	+0	+0
+1.752610618E+03	-1.921467197E+04	+0	+0
+1.745674057E+03	-1.915078008E+04	+0	+0
+1.739165891E+03	-1.908781248E+04	+0	+0
+1.732365179E+03	-1.902445981E+04	+0	+0
+1.725946303E+03	-1.896224502E+04	+0	+0
+1.719738430E+03	-1.890054997E+04	+0	+0
+1.713477434E+03	-1.883847297E+04	+0	+0
+1.707112961E+03	-1.877707048E+04	+0	+0
+1.700950467E+03	-1.871622577E+04	+0	+0
+1.694695274E+03	-1.865597103E+04	+0	+0
+1.688765919E+03	-1.859588589E+04	+0	+0
+1.682755967E+03	-1.853602921E+04	+0	+0
+1.676393381E+03	-1.847706707E+04	+0	+0
+1.670244881E+03	-1.841833557E+04	+0	+0
+1.664477969E+03	-1.835965261E+04	+0	+0
+1.658354216E+03	-1.830150097E+04	+0	+0
+1.652553219E+03	-1.824382822E+04	+0	+0
+1.646780087E+03	-1.818679890E+04	+0	+0
+1.640877150E+03	-1.812992351E+04	+0	+0
+1.635117145E+03	-1.807357106E+04	+0	+0
+1.629364927E+03	-1.801748347E+04	+0	+0
+1.623405752E+03	-1.796194003E+04	+0	+0
+1.617811694E+03	-1.790623933E+04	+0	+0
+1.612308084E+03	-1.785145624E+04	+0	+0
+1.606415191E+03	-1.779685358E+04	+0	+0
+1.600500203E+03	-1.774257211E+04	+0	+0
+1.594745590E+03	-1.768838624E+04	+0	+0
+1.589067291E+03	-1.763474776E+04	+0	+0
+1.583541040E+03	-1.758131931E+04	+0	+0
+1.578095758E+03	-1.752847805E+04	+0	+0
+1.572702505E+03	-1.747583074E+04	+0	+0
+1.567426836E+03	-1.742370758E+04	+0	+0
+1.562100985E+03	-1.737165649E+04	+0	+0
+1.556835709E+03	-1.732016663E+04	+0	+0
+1.551570020E+03	-1.726880952E+04	+0	+0
+1.546229186E+03	-1.721785874E+04	+0	+0
+1.540839401E+03	-1.716710503E+04	+0	+0
+1.535714524E+03	-1.711703885E+04	+0	+0
+1.530766153E+03	-1.706705892E+04	+0	+0
+1.525711896E+03	-1.701726645E+04	+0	+0
+1.520444734E+03	-1.696794378E+04	+0	+0
+1.515249438E+03	-1.691911468E+04	+0	+0
+1.510213400E+03	-1.687078853E+04	+0	+0
+1.505511706E+03	-1.682226446E+04	+0	+0
+1.500588611E+03	-1.677411746E+04	+0	+0
+1.495821476E+03	-1.672630303E+04	+0	+0
+1.491235741E+03	-1.667882961E+04	+0	+0
+1.486454868E+03	-1.663160392E+04	+0	+0
+1.481674883E+03	-1.658452350E+04	+0	+0
+1.476776078E+03	-1.653755754E+04	+0	+0
+1.471918385E+03	-1.649132858E+04	+0	+0
+1.467010821E+03	-1.644515706E+04	+0	+0
+1.461978395E+03	-1.639915229E+04	+0	+0
+1.457228922E+03	-1.635357945E+04	+0	+0
+1.452697340E+03	-1.630808080E+04	+0	+0
+1.448361542E+03	-1.626321318E+04	+0	+0
+1.443683843E+03	-1.621859665E+04	+0	+0
+1.439233005E+03	-1.617377429E+04	+0	+0
+1.434770165E+03	-1.612961221E+04	+0	+0
+1.430414177E+03	-1.608562181E+04	+0	+0
+1.425964723E+03	-1.604160692E+04	+0	+0
+1.421407653E+03	-1.599869222E+04	+0	+0
+1.416977624E+03	-1.595513194E+04	+0	+0
+1.412614710E+03	-1.591218745E+04	+0	+0
+1.408420862E+03	-1.586980941E+04	+0	+0
+1.404011970E+03	-1.582710000E+04	+0	+0
+1.399478992E+03	-1.578497582E+04	+0	+0
+1.394811080E+03	-1.574303983E+04	+0	+0
+1.390802347E+03	-1.570181141E+04	+0	+0
+1.386890874E+03	-1.566047921E+04	+0	+0
+1.383061559E+03	-1.561913305E+04	+0	+0
+1.378831157E+03	-1.557831669E+04	+0	+0
+1.374901696E+03	-1.553755574E+04	+0	+0
+1.370892323E+03	-1.549684930E+04	+0	+0
+1.366623473E+03	-1.545697941E+04	+0	+0
+1.362634814E+03	-1.541683237E+04	+0	+0
+1.358329016E+03	-1.537701372E+04	+0	+0
+1.354186367E+03	-1.533794135E+04	+0	+0
+1.349847187E+03	-1.529831744E+04	+0	+0
+1.345990071E+03	-1.525919867E+04	+0	+0
+1.341876225E+03	-1.522043084E+04	+0	+0
+1.338209007E+03	-1.518154321E+04	+0	+0
+1.334318915E+03	-1.514305974E+04	+0	+0
+1.330189259E+03	-1.510491462E+04	+0	+0
+1.326539573E+03	-1.506682521E+04	+0	+0
+1.322960934E+03	-1.502907641E+04	+0	+0
+1.319101332E+03	-1.499141554E+04	+0	+0
+1.315165212E+03	-1.495396099E+04	+0	+0
+1.311405360E+03	-1.491696892E+04	+0	+0
+1.307726188E+03	-1.488001331E+04	+0	+0
+1.304087197E+03	-1.484337232E+04	+0	+0
+1.300269835E+03	-1.480648154E+04	+0	+0
+1.296521433E+03	-1.476972326E+04	+0	+0
+1.292395595E+03	-1.473344217E+04	+0	+0
+1.289138220E+03	-1.469734041E+04	+0	+0
+1.285823090E+03	-1.466168448E+04	+0	+0
+1.282238965E+03	-1.462581746E+04	+0	+0
+1.278785749E+03	-1.459030316E+04	+0	+0
+1.275554650E+03	-1.455483993E+04	+0	+0
+1.271826405E+03	-1.451994990E+04	+0	+0
+1.268267188E+03	-1.448452110E+04	+0	+0
+1.264759938E+03	-1.444997079E+04	+0	+0
+1.260987221E+03	-1.441527064E+04	+0	+0
+1.257277976E+03	-1.438128794E+04	+0	+0
+1.253729051E+03	-1.434679675E+04	+0	+0
+1.250240700E+03	-1.431283114E+04	+0	+0
+1.247048983E+03	-1.427895861E+04	+0	+0
+1.243614329E+03	-1.424528114E+04	+0	+0
+1.240363900E+03	-1.421197291E+04	+0	+0
+1.237060928E+03	-1.417894439E+04	+0	+0
+1.233963276E+03	-1.414592799E+04	+0	+0
+1.230792604E+03	-1.411295434E+04	+0	+0
+1.227455119E+03	-1.407991243E+04	+0	+0
+1.224018409E+03	-1.404733517E+04	+0	+0
+1.220716261E+03	-1.401496405E+04	+0	+0
+1.217552456E+03	-1.398292874E+04	+0	+0
+1.214268147E+03	-1.395064368E+04	+0	+0
+1.210981436E+03	-1.391868683E+04	+0	+0
+1.207580665E+03	-1.388691186E+04	+0	+0
+1.204406402E+03	-1.385562617E+04	+0	+0
+1.201450115E+03	-1.382425840E+04	+0	+0
+1.198174943E+03	-1.379270909E+04	+0	+0
+1.195090658E+03	-1.376159841E+04	+0	+0
+1.192411320E+03	-1.373069113E+04	+0	+0
+1.189120160E+03	-1.370027557E+04	+0	+0
+1.186076756E+03	-1.366944768E+04	+0	+0
+1.182894207E+03	-1.363894846E+04	+0	+0
