# Supplementary material for: Optical and Electrical Characterization of Biocompatible Polymeric Lines for Hemodialysis Applications
Source: Materials (Basel). 2018 Mar 16;11(3):438. doi: 10.3390/ma11030438 (PMC5873017; doi:10.3390/ma11030438)
Supplement: Supplementary file 1 [file materials-11-00438-s001.zip › Data_for upload/EIS/Raw_Data/FC_1_4.csv]

+2.412272461E+03	-2.572174587E+04	+0	+0
+2.400763566E+03	-2.560301178E+04	+0	+0
+2.388610785E+03	-2.548591518E+04	+0	+0
+2.376486319E+03	-2.536937662E+04	+0	+0
+2.364580364E+03	-2.525409694E+04	+0	+0
+2.353085962E+03	-2.514132199E+04	+0	+0
+2.340986821E+03	-2.502800689E+04	+0	+0
+2.329349350E+03	-2.491631732E+04	+0	+0
+2.317640527E+03	-2.480519400E+04	+0	+0
+2.306399025E+03	-2.469546185E+04	+0	+0
+2.295275244E+03	-2.458702462E+04	+0	+0
+2.283850332E+03	-2.447911974E+04	+0	+0
+2.273139305E+03	-2.437248319E+04	+0	+0
+2.262566706E+03	-2.426689655E+04	+0	+0
+2.251882183E+03	-2.416216314E+04	+0	+0
+2.241480942E+03	-2.405817330E+04	+0	+0
+2.230667940E+03	-2.395503226E+04	+0	+0
+2.220690578E+03	-2.385284591E+04	+0	+0
+2.210335721E+03	-2.375141169E+04	+0	+0
+2.200002347E+03	-2.365157512E+04	+0	+0
+2.189777981E+03	-2.355274736E+04	+0	+0
+2.179607756E+03	-2.345401563E+04	+0	+0
+2.169511716E+03	-2.335618754E+04	+0	+0
+2.159456617E+03	-2.326003425E+04	+0	+0
+2.149673059E+03	-2.316415335E+04	+0	+0
+2.140058830E+03	-2.306929758E+04	+0	+0
+2.129816554E+03	-2.297509227E+04	+0	+0
+2.120813175E+03	-2.288179908E+04	+0	+0
+2.111346224E+03	-2.278939098E+04	+0	+0
+2.101823490E+03	-2.269711221E+04	+0	+0
+2.092464023E+03	-2.260670376E+04	+0	+0
+2.082850519E+03	-2.251639360E+04	+0	+0
+2.073440932E+03	-2.242696681E+04	+0	+0
+2.064448573E+03	-2.233790789E+04	+0	+0
+2.055478514E+03	-2.225014314E+04	+0	+0
+2.046439133E+03	-2.216311976E+04	+0	+0
+2.037436460E+03	-2.207676611E+04	+0	+0
+2.028394947E+03	-2.199106369E+04	+0	+0
+2.019722106E+03	-2.190594612E+04	+0	+0
+2.011450840E+03	-2.182164545E+04	+0	+0
+2.002904259E+03	-2.173789829E+04	+0	+0
+1.994183354E+03	-2.165478343E+04	+0	+0
+1.985843717E+03	-2.157215288E+04	+0	+0
+1.977280877E+03	-2.149026681E+04	+0	+0
+1.969351811E+03	-2.140892252E+04	+0	+0
+1.961228569E+03	-2.132840641E+04	+0	+0
+1.953098688E+03	-2.124847482E+04	+0	+0
+1.944802099E+03	-2.116906985E+04	+0	+0
+1.936823793E+03	-2.109036887E+04	+0	+0
+1.928850770E+03	-2.101224793E+04	+0	+0
+1.920820638E+03	-2.093493466E+04	+0	+0
+1.912929806E+03	-2.085860752E+04	+0	+0
+1.904838480E+03	-2.078185108E+04	+0	+0
+1.897143785E+03	-2.070615290E+04	+0	+0
+1.889405574E+03	-2.063106503E+04	+0	+0
+1.882160556E+03	-2.055683692E+04	+0	+0
+1.874254635E+03	-2.048357085E+04	+0	+0
+1.867011361E+03	-2.041050766E+04	+0	+0
+1.859437722E+03	-2.033700191E+04	+0	+0
+1.851983802E+03	-2.026454490E+04	+0	+0
+1.844826837E+03	-2.019314644E+04	+0	+0
+1.837484781E+03	-2.012142729E+04	+0	+0
+1.830172046E+03	-2.005018797E+04	+0	+0
+1.823107123E+03	-1.997930920E+04	+0	+0
+1.816031635E+03	-1.990921038E+04	+0	+0
+1.808917113E+03	-1.983973480E+04	+0	+0
+1.801815411E+03	-1.977136698E+04	+0	+0
+1.795023674E+03	-1.970343709E+04	+0	+0
+1.788205857E+03	-1.963601101E+04	+0	+0
+1.781369105E+03	-1.957015560E+04	+0	+0
+1.774668523E+03	-1.950480166E+04	+0	+0
+1.767650118E+03	-1.943883726E+04	+0	+0
+1.761442784E+03	-1.937328636E+04	+0	+0
+1.754595911E+03	-1.930809959E+04	+0	+0
+1.748082832E+03	-1.924350717E+04	+0	+0
+1.741360807E+03	-1.917957237E+04	+0	+0
+1.734957482E+03	-1.911618680E+04	+0	+0
+1.728442859E+03	-1.905306241E+04	+0	+0
+1.722169111E+03	-1.899061062E+04	+0	+0
+1.715625732E+03	-1.892837668E+04	+0	+0
+1.709231350E+03	-1.886648663E+04	+0	+0
+1.702792663E+03	-1.880490236E+04	+0	+0
+1.696598969E+03	-1.874386293E+04	+0	+0
+1.690381008E+03	-1.868343385E+04	+0	+0
+1.684298668E+03	-1.862362665E+04	+0	+0
+1.677858008E+03	-1.856360879E+04	+0	+0
+1.671980804E+03	-1.850403467E+04	+0	+0
+1.665887016E+03	-1.844504230E+04	+0	+0
+1.659889216E+03	-1.838646093E+04	+0	+0
+1.653942595E+03	-1.832797697E+04	+0	+0
+1.648258409E+03	-1.827016032E+04	+0	+0
+1.642249945E+03	-1.821292252E+04	+0	+0
+1.636399864E+03	-1.815606356E+04	+0	+0
+1.630753232E+03	-1.809959791E+04	+0	+0
+1.625105174E+03	-1.804303380E+04	+0	+0
+1.619368879E+03	-1.798721954E+04	+0	+0
+1.613680236E+03	-1.793180693E+04	+0	+0
+1.608050225E+03	-1.787674023E+04	+0	+0
+1.602247624E+03	-1.782181453E+04	+0	+0
+1.596581503E+03	-1.776762397E+04	+0	+0
+1.590806503E+03	-1.771366626E+04	+0	+0
+1.585280584E+03	-1.766002654E+04	+0	+0
+1.579795572E+03	-1.760633865E+04	+0	+0
+1.574130058E+03	-1.755340231E+04	+0	+0
+1.568843884E+03	-1.750064494E+04	+0	+0
+1.563839498E+03	-1.744806002E+04	+0	+0
+1.558189239E+03	-1.739630584E+04	+0	+0
+1.553032343E+03	-1.734456426E+04	+0	+0
+1.547624397E+03	-1.729295621E+04	+0	+0
+1.542494082E+03	-1.724203442E+04	+0	+0
+1.537398951E+03	-1.719141611E+04	+0	+0
+1.532248872E+03	-1.714115141E+04	+0	+0
+1.526964950E+03	-1.709097571E+04	+0	+0
+1.522143997E+03	-1.704122763E+04	+0	+0
+1.516698384E+03	-1.699212815E+04	+0	+0
+1.511646603E+03	-1.694329461E+04	+0	+0
+1.506717636E+03	-1.689467486E+04	+0	+0
+1.502068764E+03	-1.684592821E+04	+0	+0
+1.497115872E+03	-1.679751538E+04	+0	+0
+1.492265624E+03	-1.674925170E+04	+0	+0
+1.487649957E+03	-1.670171370E+04	+0	+0
+1.483014340E+03	-1.665415745E+04	+0	+0
+1.478219248E+03	-1.660721678E+04	+0	+0
+1.473295367E+03	-1.656046496E+04	+0	+0
+1.468536364E+03	-1.651360916E+04	+0	+0
+1.463360822E+03	-1.646714563E+04	+0	+0
+1.458509514E+03	-1.642134319E+04	+0	+0
+1.453819961E+03	-1.637553528E+04	+0	+0
+1.449149691E+03	-1.633011477E+04	+0	+0
+1.444557646E+03	-1.628480299E+04	+0	+0
+1.440273976E+03	-1.624007677E+04	+0	+0
+1.435566575E+03	-1.619535466E+04	+0	+0
+1.431282718E+03	-1.615117452E+04	+0	+0
+1.426911635E+03	-1.610700586E+04	+0	+0
+1.422555014E+03	-1.606291016E+04	+0	+0
+1.417960930E+03	-1.601937835E+04	+0	+0
+1.413581042E+03	-1.597639035E+04	+0	+0
+1.409239411E+03	-1.593345391E+04	+0	+0
+1.404841134E+03	-1.589066112E+04	+0	+0
+1.400656303E+03	-1.584829150E+04	+0	+0
+1.396015397E+03	-1.580568674E+04	+0	+0
+1.391758768E+03	-1.576392444E+04	+0	+0
+1.387286456E+03	-1.572263831E+04	+0	+0
+1.383329859E+03	-1.568114679E+04	+0	+0
+1.379235547E+03	-1.563989818E+04	+0	+0
+1.375100313E+03	-1.559898811E+04	+0	+0
+1.370939937E+03	-1.555816460E+04	+0	+0
+1.366914814E+03	-1.551773953E+04	+0	+0
+1.362630304E+03	-1.547739304E+04	+0	+0
+1.358573345E+03	-1.543740682E+04	+0	+0
+1.354193879E+03	-1.539769641E+04	+0	+0
+1.349936128E+03	-1.535788458E+04	+0	+0
+1.345489480E+03	-1.531843549E+04	+0	+0
+1.341572979E+03	-1.527899976E+04	+0	+0
+1.337375508E+03	-1.524004880E+04	+0	+0
+1.333774622E+03	-1.520134257E+04	+0	+0
+1.329912744E+03	-1.516256411E+04	+0	+0
+1.325799780E+03	-1.512439447E+04	+0	+0
+1.322210176E+03	-1.508661078E+04	+0	+0
+1.318437448E+03	-1.504878685E+04	+0	+0
+1.314642269E+03	-1.501093611E+04	+0	+0
+1.310737259E+03	-1.497361200E+04	+0	+0
+1.306868215E+03	-1.493625306E+04	+0	+0
+1.302909359E+03	-1.489915651E+04	+0	+0
+1.299210620E+03	-1.486204788E+04	+0	+0
+1.295675890E+03	-1.482543165E+04	+0	+0
+1.291639256E+03	-1.478881428E+04	+0	+0
+1.287625707E+03	-1.475229795E+04	+0	+0
+1.284132984E+03	-1.471623793E+04	+0	+0
+1.280683558E+03	-1.468027281E+04	+0	+0
+1.277166458E+03	-1.464471319E+04	+0	+0
+1.273662453E+03	-1.460927198E+04	+0	+0
+1.270050043E+03	-1.457376526E+04	+0	+0
+1.266488779E+03	-1.453853776E+04	+0	+0
+1.262951396E+03	-1.450338542E+04	+0	+0
+1.259346951E+03	-1.446867099E+04	+0	+0
+1.255586063E+03	-1.443394252E+04	+0	+0
+1.251856448E+03	-1.439968024E+04	+0	+0
+1.248033092E+03	-1.436510959E+04	+0	+0
+1.244648436E+03	-1.433117510E+04	+0	+0
+1.241498720E+03	-1.429735603E+04	+0	+0
+1.238194608E+03	-1.426338846E+04	+0	+0
+1.234789983E+03	-1.423015970E+04	+0	+0
+1.231147267E+03	-1.419678698E+04	+0	+0
+1.228298622E+03	-1.416368858E+04	+0	+0
+1.224974348E+03	-1.413038656E+04	+0	+0
+1.221744414E+03	-1.409722155E+04	+0	+0
+1.217948670E+03	-1.406448118E+04	+0	+0
+1.214876795E+03	-1.403203006E+04	+0	+0
+1.211538249E+03	-1.399999624E+04	+0	+0
+1.208217863E+03	-1.396800670E+04	+0	+0
+1.204997672E+03	-1.393574453E+04	+0	+0
+1.201487097E+03	-1.390400011E+04	+0	+0
+1.198344177E+03	-1.387258002E+04	+0	+0
+1.195684112E+03	-1.384117808E+04	+0	+0
+1.192334159E+03	-1.381063119E+04	+0	+0
+1.189048039E+03	-1.377996742E+04	+0	+0
+1.186355719E+03	-1.374913890E+04	+0	+0
+1.183636306E+03	-1.371817690E+04	+0	+0
+1.180203469E+03	-1.368731788E+04	+0	+0
+1.177280444E+03	-1.365704075E+04	+0	+0
