# Supplementary material for: Optical and Electrical Characterization of Biocompatible Polymeric Lines for Hemodialysis Applications
Source: Materials (Basel). 2018 Mar 16;11(3):438. doi: 10.3390/ma11030438 (PMC5873017; doi:10.3390/ma11030438)
Supplement: Supplementary file 1 [file materials-11-00438-s001.zip › Data_for upload/EIS/Raw_Data/FC_1_5.csv]

+2.404831848E+03	-2.576607885E+04	+0	+0
+2.393226370E+03	-2.564694835E+04	+0	+0
+2.380983787E+03	-2.552924231E+04	+0	+0
+2.368807065E+03	-2.541252998E+04	+0	+0
+2.356821837E+03	-2.529639218E+04	+0	+0
+2.345180114E+03	-2.518322978E+04	+0	+0
+2.333048425E+03	-2.506841749E+04	+0	+0
+2.321971830E+03	-2.495616791E+04	+0	+0
+2.310513534E+03	-2.484518272E+04	+0	+0
+2.298789763E+03	-2.473544102E+04	+0	+0
+2.287793819E+03	-2.462643879E+04	+0	+0
+2.276363344E+03	-2.451913192E+04	+0	+0
+2.265324719E+03	-2.441274498E+04	+0	+0
+2.254879400E+03	-2.430650560E+04	+0	+0
+2.244243173E+03	-2.420142103E+04	+0	+0
+2.233670791E+03	-2.409683219E+04	+0	+0
+2.223224377E+03	-2.399374454E+04	+0	+0
+2.212669862E+03	-2.389128356E+04	+0	+0
+2.202233883E+03	-2.378985141E+04	+0	+0
+2.192046461E+03	-2.368944611E+04	+0	+0
+2.181725016E+03	-2.358994924E+04	+0	+0
+2.171621801E+03	-2.349091193E+04	+0	+0
+2.161643235E+03	-2.339317800E+04	+0	+0
+2.151691250E+03	-2.329646083E+04	+0	+0
+2.141882346E+03	-2.320074410E+04	+0	+0
+2.132251680E+03	-2.310488627E+04	+0	+0
+2.122716733E+03	-2.301064120E+04	+0	+0
+2.112689844E+03	-2.291705024E+04	+0	+0
+2.103214386E+03	-2.282440865E+04	+0	+0
+2.093706420E+03	-2.273280277E+04	+0	+0
+2.084489388E+03	-2.264153759E+04	+0	+0
+2.074873652E+03	-2.255092653E+04	+0	+0
+2.065815919E+03	-2.246135325E+04	+0	+0
+2.056639442E+03	-2.237217223E+04	+0	+0
+2.047667730E+03	-2.228420980E+04	+0	+0
+2.039137400E+03	-2.219675226E+04	+0	+0
+2.029971442E+03	-2.211023123E+04	+0	+0
+2.021287971E+03	-2.202398376E+04	+0	+0
+2.012598172E+03	-2.193901583E+04	+0	+0
+2.004438291E+03	-2.185440662E+04	+0	+0
+1.996074219E+03	-2.177056076E+04	+0	+0
+1.987311320E+03	-2.168660748E+04	+0	+0
+1.978974901E+03	-2.160404487E+04	+0	+0
+1.970586227E+03	-2.152193739E+04	+0	+0
+1.962283523E+03	-2.144042784E+04	+0	+0
+1.954393339E+03	-2.135947896E+04	+0	+0
+1.946127981E+03	-2.127958823E+04	+0	+0
+1.937943000E+03	-2.120019214E+04	+0	+0
+1.930051405E+03	-2.112130583E+04	+0	+0
+1.922038132E+03	-2.104304687E+04	+0	+0
+1.914057838E+03	-2.096554402E+04	+0	+0
+1.906193190E+03	-2.088866430E+04	+0	+0
+1.898080918E+03	-2.081204987E+04	+0	+0
+1.890238049E+03	-2.073653171E+04	+0	+0
+1.882725575E+03	-2.066147295E+04	+0	+0
+1.875434863E+03	-2.058722267E+04	+0	+0
+1.867860004E+03	-2.051319217E+04	+0	+0
+1.860524974E+03	-2.043965836E+04	+0	+0
+1.853090390E+03	-2.036678112E+04	+0	+0
+1.845720263E+03	-2.029465243E+04	+0	+0
+1.838360869E+03	-2.022286634E+04	+0	+0
+1.831069069E+03	-2.015142770E+04	+0	+0
+1.824070786E+03	-2.008051868E+04	+0	+0
+1.816974173E+03	-2.001054123E+04	+0	+0
+1.809831025E+03	-1.994082954E+04	+0	+0
+1.802918992E+03	-1.987141744E+04	+0	+0
+1.795931474E+03	-1.980293645E+04	+0	+0
+1.788881336E+03	-1.973457433E+04	+0	+0
+1.781936739E+03	-1.966704470E+04	+0	+0
+1.775006634E+03	-1.959989293E+04	+0	+0
+1.768267387E+03	-1.953287703E+04	+0	+0
+1.761379542E+03	-1.946688398E+04	+0	+0
+1.754843040E+03	-1.940123516E+04	+0	+0
+1.748136746E+03	-1.933613378E+04	+0	+0
+1.741615259E+03	-1.927157519E+04	+0	+0
+1.734968500E+03	-1.920750452E+04	+0	+0
+1.728434480E+03	-1.914385383E+04	+0	+0
+1.721828892E+03	-1.908063138E+04	+0	+0
+1.715417865E+03	-1.901800295E+04	+0	+0
+1.708961755E+03	-1.895549825E+04	+0	+0
+1.702620929E+03	-1.889357179E+04	+0	+0
+1.696701680E+03	-1.883168663E+04	+0	+0
+1.690308761E+03	-1.877065185E+04	+0	+0
+1.684210460E+03	-1.870993528E+04	+0	+0
+1.678295285E+03	-1.864956366E+04	+0	+0
+1.671847298E+03	-1.858956426E+04	+0	+0
+1.665784685E+03	-1.852986835E+04	+0	+0
+1.659881761E+03	-1.847084033E+04	+0	+0
+1.653872268E+03	-1.841185397E+04	+0	+0
+1.648009717E+03	-1.835358558E+04	+0	+0
+1.642338470E+03	-1.829576630E+04	+0	+0
+1.636384221E+03	-1.823807285E+04	+0	+0
+1.630555451E+03	-1.818116905E+04	+0	+0
+1.625049203E+03	-1.812457595E+04	+0	+0
+1.619424487E+03	-1.806793981E+04	+0	+0
+1.613644194E+03	-1.801180127E+04	+0	+0
+1.608011216E+03	-1.795640474E+04	+0	+0
+1.602486239E+03	-1.790101753E+04	+0	+0
+1.596600399E+03	-1.784626449E+04	+0	+0
+1.590891057E+03	-1.779139762E+04	+0	+0
+1.585216138E+03	-1.773705965E+04	+0	+0
+1.579480598E+03	-1.768322450E+04	+0	+0
+1.574144238E+03	-1.762993679E+04	+0	+0
+1.568727161E+03	-1.757696930E+04	+0	+0
+1.563302929E+03	-1.752393100E+04	+0	+0
+1.557991206E+03	-1.747159174E+04	+0	+0
+1.552750031E+03	-1.741928771E+04	+0	+0
+1.547507404E+03	-1.736760569E+04	+0	+0
+1.542183545E+03	-1.731579589E+04	+0	+0
+1.537010677E+03	-1.726456914E+04	+0	+0
+1.531864851E+03	-1.721393835E+04	+0	+0
+1.526703626E+03	-1.716359720E+04	+0	+0
+1.521696458E+03	-1.711349804E+04	+0	+0
+1.516824326E+03	-1.706353828E+04	+0	+0
+1.511434177E+03	-1.701375459E+04	+0	+0
+1.506495380E+03	-1.696459618E+04	+0	+0
+1.501429280E+03	-1.691589658E+04	+0	+0
+1.496974449E+03	-1.686715347E+04	+0	+0
+1.491895407E+03	-1.681879326E+04	+0	+0
+1.487225854E+03	-1.677078860E+04	+0	+0
+1.482657272E+03	-1.672333480E+04	+0	+0
+1.477923740E+03	-1.667574791E+04	+0	+0
+1.473190716E+03	-1.662841487E+04	+0	+0
+1.468234164E+03	-1.658144960E+04	+0	+0
+1.463295962E+03	-1.653490505E+04	+0	+0
+1.458436231E+03	-1.648865281E+04	+0	+0
+1.453365676E+03	-1.644250232E+04	+0	+0
+1.448504680E+03	-1.639656508E+04	+0	+0
+1.444029936E+03	-1.635078418E+04	+0	+0
+1.439378627E+03	-1.630566380E+04	+0	+0
+1.434854155E+03	-1.626050005E+04	+0	+0
+1.430305645E+03	-1.621552193E+04	+0	+0
+1.425854553E+03	-1.617171633E+04	+0	+0
+1.421349242E+03	-1.612725722E+04	+0	+0
+1.417140849E+03	-1.608323862E+04	+0	+0
+1.412437987E+03	-1.603951989E+04	+0	+0
+1.408063299E+03	-1.599642123E+04	+0	+0
+1.403660443E+03	-1.595331880E+04	+0	+0
+1.399302166E+03	-1.591056815E+04	+0	+0
+1.395017480E+03	-1.586769503E+04	+0	+0
+1.390655794E+03	-1.582513639E+04	+0	+0
+1.385933756E+03	-1.578309409E+04	+0	+0
+1.381833422E+03	-1.574151619E+04	+0	+0
+1.377870869E+03	-1.569993637E+04	+0	+0
+1.374002558E+03	-1.565839470E+04	+0	+0
+1.369564353E+03	-1.561744854E+04	+0	+0
+1.365694331E+03	-1.557650154E+04	+0	+0
+1.361671811E+03	-1.553591201E+04	+0	+0
+1.357546200E+03	-1.549550908E+04	+0	+0
+1.353668295E+03	-1.545543676E+04	+0	+0
+1.349181587E+03	-1.541533183E+04	+0	+0
+1.344897247E+03	-1.537593271E+04	+0	+0
+1.340551321E+03	-1.533647138E+04	+0	+0
+1.336605456E+03	-1.529706770E+04	+0	+0
+1.332677725E+03	-1.525820234E+04	+0	+0
+1.328994079E+03	-1.521927529E+04	+0	+0
+1.324999575E+03	-1.518062446E+04	+0	+0
+1.321034223E+03	-1.514234607E+04	+0	+0
+1.317285522E+03	-1.510412036E+04	+0	+0
+1.313602109E+03	-1.506607515E+04	+0	+0
+1.309878920E+03	-1.502826769E+04	+0	+0
+1.305753728E+03	-1.499072648E+04	+0	+0
+1.302029148E+03	-1.495336464E+04	+0	+0
+1.298296972E+03	-1.491620588E+04	+0	+0
+1.294567513E+03	-1.487916062E+04	+0	+0
+1.290759536E+03	-1.484256765E+04	+0	+0
+1.287027341E+03	-1.480579102E+04	+0	+0
+1.283014700E+03	-1.476935826E+04	+0	+0
+1.279512522E+03	-1.473309939E+04	+0	+0
+1.276151025E+03	-1.469706510E+04	+0	+0
+1.272597347E+03	-1.466142904E+04	+0	+0
+1.269152750E+03	-1.462575170E+04	+0	+0
+1.265470922E+03	-1.459051373E+04	+0	+0
+1.262129614E+03	-1.455522379E+04	+0	+0
+1.258320813E+03	-1.452001182E+04	+0	+0
+1.254890988E+03	-1.448522218E+04	+0	+0
+1.251022420E+03	-1.445055681E+04	+0	+0
+1.247391868E+03	-1.441614750E+04	+0	+0
+1.243601875E+03	-1.438163510E+04	+0	+0
+1.240261684E+03	-1.434755668E+04	+0	+0
+1.237004571E+03	-1.431351097E+04	+0	+0
+1.233597735E+03	-1.427945149E+04	+0	+0
+1.230437577E+03	-1.424609630E+04	+0	+0
+1.226722936E+03	-1.421274040E+04	+0	+0
+1.223886172E+03	-1.417952938E+04	+0	+0
+1.220583458E+03	-1.414652061E+04	+0	+0
+1.217137789E+03	-1.411343538E+04	+0	+0
+1.213748615E+03	-1.408073639E+04	+0	+0
+1.210315071E+03	-1.404815702E+04	+0	+0
+1.206993038E+03	-1.401579393E+04	+0	+0
+1.203645207E+03	-1.398357826E+04	+0	+0
+1.200223363E+03	-1.395141346E+04	+0	+0
+1.197026488E+03	-1.391965831E+04	+0	+0
+1.193704278E+03	-1.388829015E+04	+0	+0
+1.191019716E+03	-1.385672804E+04	+0	+0
+1.187578714E+03	-1.382522392E+04	+0	+0
+1.184304666E+03	-1.379366542E+04	+0	+0
+1.181514068E+03	-1.376289472E+04	+0	+0
+1.178246660E+03	-1.373211956E+04	+0	+0
+1.175054667E+03	-1.370119320E+04	+0	+0
+1.172190145E+03	-1.367058740E+04	+0	+0
