# Supplementary material for: Optical and Electrical Characterization of Biocompatible Polymeric Lines for Hemodialysis Applications
Source: Materials (Basel). 2018 Mar 16;11(3):438. doi: 10.3390/ma11030438 (PMC5873017; doi:10.3390/ma11030438)
Supplement: Supplementary file 1 [file materials-11-00438-s001.zip › Data_for upload/EIS/Raw_Data/FC_2_1.csv]

+2.382384967E+03	-3.154740082E+04	+0	+0
+2.370285298E+03	-3.140292473E+04	+0	+0
+2.358255724E+03	-3.125877541E+04	+0	+0
+2.346451650E+03	-3.111605246E+04	+0	+0
+2.334323052E+03	-3.097478881E+04	+0	+0
+2.323730584E+03	-3.083708192E+04	+0	+0
+2.311920081E+03	-3.069840655E+04	+0	+0
+2.300435220E+03	-3.056129860E+04	+0	+0
+2.289251970E+03	-3.042532732E+04	+0	+0
+2.277670889E+03	-3.029003553E+04	+0	+0
+2.266821656E+03	-3.015624683E+04	+0	+0
+2.255437846E+03	-3.002327797E+04	+0	+0
+2.244645775E+03	-2.989411814E+04	+0	+0
+2.234303020E+03	-2.976964530E+04	+0	+0
+2.223921950E+03	-2.964356033E+04	+0	+0
+2.213905564E+03	-2.951576908E+04	+0	+0
+2.203239031E+03	-2.938755268E+04	+0	+0
+2.192931000E+03	-2.926121095E+04	+0	+0
+2.182250835E+03	-2.913650225E+04	+0	+0
+2.172214601E+03	-2.900906466E+04	+0	+0
+2.161588022E+03	-2.888293872E+04	+0	+0
+2.151739470E+03	-2.876180184E+04	+0	+0
+2.141883218E+03	-2.864207764E+04	+0	+0
+2.132468192E+03	-2.852332687E+04	+0	+0
+2.122487009E+03	-2.840529655E+04	+0	+0
+2.112666513E+03	-2.828802318E+04	+0	+0
+2.103246751E+03	-2.817241950E+04	+0	+0
+2.093098727E+03	-2.805715332E+04	+0	+0
+2.083335358E+03	-2.794360797E+04	+0	+0
+2.074411744E+03	-2.783127080E+04	+0	+0
+2.065193403E+03	-2.771942725E+04	+0	+0
+2.055628135E+03	-2.760847727E+04	+0	+0
+2.046700359E+03	-2.749855183E+04	+0	+0
+2.037590981E+03	-2.738976305E+04	+0	+0
+2.029125220E+03	-2.728208401E+04	+0	+0
+2.020116434E+03	-2.717444115E+04	+0	+0
+2.011669943E+03	-2.706809100E+04	+0	+0
+2.002734893E+03	-2.696311576E+04	+0	+0
+1.994085884E+03	-2.685833340E+04	+0	+0
+1.985666625E+03	-2.675489860E+04	+0	+0
+1.977385134E+03	-2.665256985E+04	+0	+0
+1.969069680E+03	-2.655018601E+04	+0	+0
+1.961722231E+03	-2.644863475E+04	+0	+0
+1.952296466E+03	-2.634819532E+04	+0	+0
+1.943468914E+03	-2.624817963E+04	+0	+0
+1.936396713E+03	-2.614947378E+04	+0	+0
+1.928217640E+03	-2.605120782E+04	+0	+0
+1.920681648E+03	-2.595353252E+04	+0	+0
+1.912619068E+03	-2.585672699E+04	+0	+0
+1.904936624E+03	-2.576099972E+04	+0	+0
+1.896759748E+03	-2.566599272E+04	+0	+0
+1.888888016E+03	-2.557140071E+04	+0	+0
+1.880832992E+03	-2.547788362E+04	+0	+0
+1.872976044E+03	-2.538523240E+04	+0	+0
+1.865812148E+03	-2.529247265E+04	+0	+0
+1.857881727E+03	-2.520097616E+04	+0	+0
+1.850103056E+03	-2.511031626E+04	+0	+0
+1.842647987E+03	-2.502017319E+04	+0	+0
+1.835477694E+03	-2.493033698E+04	+0	+0
+1.827914838E+03	-2.484142548E+04	+0	+0
+1.820595921E+03	-2.475405500E+04	+0	+0
+1.813152128E+03	-2.466731716E+04	+0	+0
+1.805879194E+03	-2.458132690E+04	+0	+0
+1.799295763E+03	-2.449554835E+04	+0	+0
+1.792419298E+03	-2.440971087E+04	+0	+0
+1.785143255E+03	-2.432467231E+04	+0	+0
+1.777964266E+03	-2.424072592E+04	+0	+0
+1.770887635E+03	-2.415707828E+04	+0	+0
+1.764130850E+03	-2.407362923E+04	+0	+0
+1.757195849E+03	-2.399174592E+04	+0	+0
+1.750441702E+03	-2.391023539E+04	+0	+0
+1.743575671E+03	-2.382870996E+04	+0	+0
+1.737984549E+03	-2.374830971E+04	+0	+0
+1.731517164E+03	-2.366845019E+04	+0	+0
+1.724638046E+03	-2.358920232E+04	+0	+0
+1.718255542E+03	-2.351062780E+04	+0	+0
+1.712287058E+03	-2.343265191E+04	+0	+0
+1.706038245E+03	-2.335497890E+04	+0	+0
+1.700047430E+03	-2.327765626E+04	+0	+0
+1.693781138E+03	-2.320135439E+04	+0	+0
+1.687529024E+03	-2.312543207E+04	+0	+0
+1.681647551E+03	-2.305011648E+04	+0	+0
+1.675400521E+03	-2.297474164E+04	+0	+0
+1.669393056E+03	-2.289997955E+04	+0	+0
+1.662786311E+03	-2.282573036E+04	+0	+0
+1.656917146E+03	-2.275207691E+04	+0	+0
+1.650890807E+03	-2.267951800E+04	+0	+0
+1.644825611E+03	-2.260696660E+04	+0	+0
+1.638677523E+03	-2.253501280E+04	+0	+0
+1.632890015E+03	-2.246327627E+04	+0	+0
+1.627515232E+03	-2.239255006E+04	+0	+0
+1.621091965E+03	-2.232200930E+04	+0	+0
+1.615664428E+03	-2.225207515E+04	+0	+0
+1.609487015E+03	-2.218244173E+04	+0	+0
+1.603590887E+03	-2.211321706E+04	+0	+0
+1.597806586E+03	-2.204463805E+04	+0	+0
+1.592269781E+03	-2.197636548E+04	+0	+0
+1.586835026E+03	-2.190854275E+04	+0	+0
+1.580828970E+03	-2.184137618E+04	+0	+0
+1.574853454E+03	-2.177442009E+04	+0	+0
+1.569971466E+03	-2.170769948E+04	+0	+0
+1.564521373E+03	-2.164148182E+04	+0	+0
+1.559166794E+03	-2.157577692E+04	+0	+0
+1.553453161E+03	-2.151081817E+04	+0	+0
+1.547891400E+03	-2.144642714E+04	+0	+0
+1.542576239E+03	-2.138169291E+04	+0	+0
+1.537568106E+03	-2.131751292E+04	+0	+0
+1.532184308E+03	-2.125406893E+04	+0	+0
+1.526932689E+03	-2.119077822E+04	+0	+0
+1.521756579E+03	-2.112808713E+04	+0	+0
+1.516644309E+03	-2.106573855E+04	+0	+0
+1.512124937E+03	-2.100406614E+04	+0	+0
+1.506494647E+03	-2.094208389E+04	+0	+0
+1.501374516E+03	-2.088137595E+04	+0	+0
+1.496692263E+03	-2.082043706E+04	+0	+0
+1.491415625E+03	-2.076003093E+04	+0	+0
+1.486015386E+03	-2.069972748E+04	+0	+0
+1.480891527E+03	-2.064013268E+04	+0	+0
+1.475810553E+03	-2.058088080E+04	+0	+0
+1.471210326E+03	-2.052210974E+04	+0	+0
+1.466459818E+03	-2.046336239E+04	+0	+0
+1.461707144E+03	-2.040508536E+04	+0	+0
+1.457180461E+03	-2.034703854E+04	+0	+0
+1.452706115E+03	-2.028968798E+04	+0	+0
+1.447897976E+03	-2.023237746E+04	+0	+0
+1.443294053E+03	-2.017521413E+04	+0	+0
+1.438247487E+03	-2.011888660E+04	+0	+0
+1.433656243E+03	-2.006253779E+04	+0	+0
+1.429337804E+03	-2.000663701E+04	+0	+0
+1.424524241E+03	-1.995118652E+04	+0	+0
+1.419936205E+03	-1.989582463E+04	+0	+0
+1.415188177E+03	-1.984090861E+04	+0	+0
+1.410442984E+03	-1.978640119E+04	+0	+0
+1.406372387E+03	-1.973282372E+04	+0	+0
+1.401813088E+03	-1.967896326E+04	+0	+0
+1.397579145E+03	-1.962542229E+04	+0	+0
+1.393193649E+03	-1.957253102E+04	+0	+0
+1.388619592E+03	-1.951983159E+04	+0	+0
+1.383819667E+03	-1.946696633E+04	+0	+0
+1.379880269E+03	-1.941441289E+04	+0	+0
+1.375682800E+03	-1.936199695E+04	+0	+0
+1.370818638E+03	-1.931016020E+04	+0	+0
+1.366365410E+03	-1.925881436E+04	+0	+0
+1.362475684E+03	-1.920842896E+04	+0	+0
+1.358509156E+03	-1.915781533E+04	+0	+0
+1.354285263E+03	-1.910786173E+04	+0	+0
+1.350492324E+03	-1.905764928E+04	+0	+0
+1.346649136E+03	-1.900761494E+04	+0	+0
+1.342569363E+03	-1.895803797E+04	+0	+0
+1.338445700E+03	-1.890899292E+04	+0	+0
+1.334374933E+03	-1.886005692E+04	+0	+0
+1.330097006E+03	-1.881177927E+04	+0	+0
+1.326734883E+03	-1.876324608E+04	+0	+0
+1.322542644E+03	-1.871504867E+04	+0	+0
+1.318394948E+03	-1.866733182E+04	+0	+0
+1.314539636E+03	-1.861924428E+04	+0	+0
+1.310861353E+03	-1.857187780E+04	+0	+0
+1.306863496E+03	-1.852476266E+04	+0	+0
+1.303193047E+03	-1.847732678E+04	+0	+0
+1.299286407E+03	-1.843072149E+04	+0	+0
+1.295639330E+03	-1.838402381E+04	+0	+0
+1.291653778E+03	-1.833814714E+04	+0	+0
+1.287687745E+03	-1.829257243E+04	+0	+0
+1.283564764E+03	-1.824723751E+04	+0	+0
+1.280070173E+03	-1.820205344E+04	+0	+0
+1.276260328E+03	-1.815698312E+04	+0	+0
+1.272505191E+03	-1.811195419E+04	+0	+0
+1.268510056E+03	-1.806706605E+04	+0	+0
+1.264970261E+03	-1.802242448E+04	+0	+0
+1.261304964E+03	-1.797844079E+04	+0	+0
+1.257883392E+03	-1.793409875E+04	+0	+0
+1.254409432E+03	-1.789051096E+04	+0	+0
+1.251091384E+03	-1.784683423E+04	+0	+0
+1.247811618E+03	-1.780382703E+04	+0	+0
+1.244227959E+03	-1.776077415E+04	+0	+0
+1.240516907E+03	-1.771787741E+04	+0	+0
+1.236952734E+03	-1.767576170E+04	+0	+0
+1.233378320E+03	-1.763328021E+04	+0	+0
+1.230248548E+03	-1.759119674E+04	+0	+0
+1.226931247E+03	-1.754887731E+04	+0	+0
+1.223284396E+03	-1.750736236E+04	+0	+0
+1.220027711E+03	-1.746615808E+04	+0	+0
+1.216714815E+03	-1.742479401E+04	+0	+0
+1.213334555E+03	-1.738404696E+04	+0	+0
+1.209983992E+03	-1.734328710E+04	+0	+0
+1.206887095E+03	-1.730273152E+04	+0	+0
+1.203461059E+03	-1.726257884E+04	+0	+0
+1.200371072E+03	-1.722244721E+04	+0	+0
+1.196742083E+03	-1.718288458E+04	+0	+0
+1.192851838E+03	-1.714326099E+04	+0	+0
+1.189297067E+03	-1.710384931E+04	+0	+0
+1.186114059E+03	-1.706416522E+04	+0	+0
+1.182614252E+03	-1.702487437E+04	+0	+0
+1.179148317E+03	-1.698591356E+04	+0	+0
+1.175957128E+03	-1.694716329E+04	+0	+0
+1.173010756E+03	-1.690875980E+04	+0	+0
+1.169570567E+03	-1.687009220E+04	+0	+0
+1.166787031E+03	-1.683449723E+04	+0	+0
+1.164073633E+03	-1.679993123E+04	+0	+0
+1.161427657E+03	-1.676528212E+04	+0	+0
+1.158276199E+03	-1.672827916E+04	+0	+0
