# Supplementary material for: Optical and Electrical Characterization of Biocompatible Polymeric Lines for Hemodialysis Applications
Source: Materials (Basel). 2018 Mar 16;11(3):438. doi: 10.3390/ma11030438 (PMC5873017; doi:10.3390/ma11030438)
Supplement: Supplementary file 1 [file materials-11-00438-s001.zip › Data_for upload/EIS/Raw_Data/FC_2_2.csv]

+2.354350140E+03	-3.187029088E+04	+0	+0
+2.342859381E+03	-3.172142403E+04	+0	+0
+2.330957893E+03	-3.157453487E+04	+0	+0
+2.317935741E+03	-3.143026707E+04	+0	+0
+2.306193015E+03	-3.128615224E+04	+0	+0
+2.295460770E+03	-3.114430855E+04	+0	+0
+2.283859616E+03	-3.100073442E+04	+0	+0
+2.272590213E+03	-3.086051064E+04	+0	+0
+2.261600093E+03	-3.072230498E+04	+0	+0
+2.250333095E+03	-3.058510559E+04	+0	+0
+2.239281464E+03	-3.044833260E+04	+0	+0
+2.228521130E+03	-3.031388823E+04	+0	+0
+2.218061439E+03	-3.017975753E+04	+0	+0
+2.207536232E+03	-3.004728338E+04	+0	+0
+2.196906863E+03	-2.991637125E+04	+0	+0
+2.186921725E+03	-2.978593390E+04	+0	+0
+2.176784584E+03	-2.965672155E+04	+0	+0
+2.166581117E+03	-2.952898401E+04	+0	+0
+2.156323101E+03	-2.940252175E+04	+0	+0
+2.146093713E+03	-2.927704562E+04	+0	+0
+2.136500550E+03	-2.915309069E+04	+0	+0
+2.126584947E+03	-2.902995665E+04	+0	+0
+2.116845705E+03	-2.890759693E+04	+0	+0
+2.106874399E+03	-2.878667599E+04	+0	+0
+2.097433019E+03	-2.866721300E+04	+0	+0
+2.087656479E+03	-2.854790326E+04	+0	+0
+2.079428121E+03	-2.842980776E+04	+0	+0
+2.068707357E+03	-2.831366771E+04	+0	+0
+2.059509083E+03	-2.819769228E+04	+0	+0
+2.050031143E+03	-2.808355441E+04	+0	+0
+2.041057937E+03	-2.796929349E+04	+0	+0
+2.031631768E+03	-2.785679723E+04	+0	+0
+2.022595270E+03	-2.774484730E+04	+0	+0
+2.013650712E+03	-2.763440456E+04	+0	+0
+2.004955866E+03	-2.752393808E+04	+0	+0
+1.996335709E+03	-2.741534986E+04	+0	+0
+1.987892009E+03	-2.730721734E+04	+0	+0
+1.979367959E+03	-2.719980577E+04	+0	+0
+1.970472443E+03	-2.709331288E+04	+0	+0
+1.961862690E+03	-2.698795375E+04	+0	+0
+1.953714948E+03	-2.688400889E+04	+0	+0
+1.945625032E+03	-2.678010813E+04	+0	+0
+1.937851499E+03	-2.667654632E+04	+0	+0
+1.929496200E+03	-2.657434154E+04	+0	+0
+1.920957990E+03	-2.647276554E+04	+0	+0
+1.912944944E+03	-2.637251220E+04	+0	+0
+1.905486309E+03	-2.627270987E+04	+0	+0
+1.898058159E+03	-2.617357914E+04	+0	+0
+1.890230631E+03	-2.607490794E+04	+0	+0
+1.882839495E+03	-2.597752834E+04	+0	+0
+1.874885525E+03	-2.588077102E+04	+0	+0
+1.867371562E+03	-2.578504038E+04	+0	+0
+1.859623779E+03	-2.568965385E+04	+0	+0
+1.852296228E+03	-2.559537818E+04	+0	+0
+1.844706160E+03	-2.550135722E+04	+0	+0
+1.837151240E+03	-2.540821851E+04	+0	+0
+1.829591414E+03	-2.531845919E+04	+0	+0
+1.822238836E+03	-2.523072663E+04	+0	+0
+1.814581348E+03	-2.514164848E+04	+0	+0
+1.807212665E+03	-2.505152019E+04	+0	+0
+1.800074236E+03	-2.496150161E+04	+0	+0
+1.793032008E+03	-2.487194083E+04	+0	+0
+1.785829351E+03	-2.478383678E+04	+0	+0
+1.778785858E+03	-2.469407133E+04	+0	+0
+1.771545670E+03	-2.460519294E+04	+0	+0
+1.764458159E+03	-2.451715235E+04	+0	+0
+1.757242193E+03	-2.443134129E+04	+0	+0
+1.750571799E+03	-2.434656670E+04	+0	+0
+1.744198990E+03	-2.426262266E+04	+0	+0
+1.737426786E+03	-2.417873888E+04	+0	+0
+1.730722521E+03	-2.409590715E+04	+0	+0
+1.724130636E+03	-2.401370839E+04	+0	+0
+1.718179240E+03	-2.393221547E+04	+0	+0
+1.711828457E+03	-2.385092904E+04	+0	+0
+1.705507335E+03	-2.377074101E+04	+0	+0
+1.699041457E+03	-2.369075390E+04	+0	+0
+1.692933237E+03	-2.361124697E+04	+0	+0
+1.686901328E+03	-2.353216718E+04	+0	+0
+1.680641992E+03	-2.345395033E+04	+0	+0
+1.674731394E+03	-2.337643267E+04	+0	+0
+1.668587200E+03	-2.329946624E+04	+0	+0
+1.662583077E+03	-2.322285857E+04	+0	+0
+1.656841518E+03	-2.314633378E+04	+0	+0
+1.650523054E+03	-2.307059930E+04	+0	+0
+1.644716056E+03	-2.299548155E+04	+0	+0
+1.638522233E+03	-2.292085831E+04	+0	+0
+1.632390189E+03	-2.284634421E+04	+0	+0
+1.626165160E+03	-2.277291499E+04	+0	+0
+1.620333510E+03	-2.269993123E+04	+0	+0
+1.614391612E+03	-2.262747785E+04	+0	+0
+1.609105432E+03	-2.255513871E+04	+0	+0
+1.602952300E+03	-2.248382961E+04	+0	+0
+1.597525276E+03	-2.241293499E+04	+0	+0
+1.591913846E+03	-2.234263221E+04	+0	+0
+1.586328195E+03	-2.227237089E+04	+0	+0
+1.580148184E+03	-2.220246920E+04	+0	+0
+1.574158161E+03	-2.213333679E+04	+0	+0
+1.569185766E+03	-2.206504779E+04	+0	+0
+1.563874258E+03	-2.199679261E+04	+0	+0
+1.558003026E+03	-2.192900740E+04	+0	+0
+1.552648915E+03	-2.186146032E+04	+0	+0
+1.547627411E+03	-2.179412965E+04	+0	+0
+1.542170901E+03	-2.172712658E+04	+0	+0
+1.537041633E+03	-2.166109902E+04	+0	+0
+1.531938837E+03	-2.159472500E+04	+0	+0
+1.526400737E+03	-2.152932532E+04	+0	+0
+1.521247343E+03	-2.146456844E+04	+0	+0
+1.516131497E+03	-2.140001565E+04	+0	+0
+1.511163166E+03	-2.133671866E+04	+0	+0
+1.505692957E+03	-2.127311209E+04	+0	+0
+1.500532772E+03	-2.121001434E+04	+0	+0
+1.495638470E+03	-2.114684054E+04	+0	+0
+1.490522726E+03	-2.108439986E+04	+0	+0
+1.485400487E+03	-2.102274083E+04	+0	+0
+1.480469452E+03	-2.096061778E+04	+0	+0
+1.475365271E+03	-2.089954379E+04	+0	+0
+1.470104584E+03	-2.083875783E+04	+0	+0
+1.465112503E+03	-2.077803286E+04	+0	+0
+1.460829602E+03	-2.071783827E+04	+0	+0
+1.455983320E+03	-2.065806522E+04	+0	+0
+1.451318350E+03	-2.059870172E+04	+0	+0
+1.446590313E+03	-2.053961644E+04	+0	+0
+1.441927617E+03	-2.048115690E+04	+0	+0
+1.437676252E+03	-2.042292735E+04	+0	+0
+1.432725489E+03	-2.036431732E+04	+0	+0
+1.428343261E+03	-2.030692265E+04	+0	+0
+1.423842373E+03	-2.024970511E+04	+0	+0
+1.419061694E+03	-2.019260580E+04	+0	+0
+1.414789631E+03	-2.013582393E+04	+0	+0
+1.410328287E+03	-2.007961345E+04	+0	+0
+1.405288386E+03	-2.002422627E+04	+0	+0
+1.401366853E+03	-1.996891638E+04	+0	+0
+1.397066735E+03	-1.991332670E+04	+0	+0
+1.392417913E+03	-1.985818706E+04	+0	+0
+1.387902853E+03	-1.980375298E+04	+0	+0
+1.383792344E+03	-1.974969399E+04	+0	+0
+1.379314292E+03	-1.969567028E+04	+0	+0
+1.374951513E+03	-1.964221374E+04	+0	+0
+1.370384703E+03	-1.958905200E+04	+0	+0
+1.365959422E+03	-1.953623612E+04	+0	+0
+1.361958462E+03	-1.948339768E+04	+0	+0
+1.357011804E+03	-1.943154456E+04	+0	+0
+1.352504315E+03	-1.937943725E+04	+0	+0
+1.348534639E+03	-1.932786399E+04	+0	+0
+1.344565824E+03	-1.927616477E+04	+0	+0
+1.340641773E+03	-1.922480571E+04	+0	+0
+1.336562893E+03	-1.917437891E+04	+0	+0
+1.332722447E+03	-1.912342122E+04	+0	+0
+1.328680672E+03	-1.907334292E+04	+0	+0
+1.325204583E+03	-1.902375220E+04	+0	+0
+1.320700768E+03	-1.897388690E+04	+0	+0
+1.316429239E+03	-1.892482087E+04	+0	+0
+1.312552143E+03	-1.887576934E+04	+0	+0
+1.309022634E+03	-1.882695204E+04	+0	+0
+1.305038078E+03	-1.877838300E+04	+0	+0
+1.301260893E+03	-1.872979210E+04	+0	+0
+1.297941559E+03	-1.868215341E+04	+0	+0
+1.293840951E+03	-1.863428760E+04	+0	+0
+1.290248621E+03	-1.858668955E+04	+0	+0
+1.286560923E+03	-1.853946465E+04	+0	+0
+1.282689041E+03	-1.849342287E+04	+0	+0
+1.279361076E+03	-1.844649314E+04	+0	+0
+1.275587519E+03	-1.840028785E+04	+0	+0
+1.271369152E+03	-1.835465107E+04	+0	+0
+1.267971569E+03	-1.830875237E+04	+0	+0
+1.264458362E+03	-1.826317827E+04	+0	+0
+1.260582136E+03	-1.821762802E+04	+0	+0
+1.256861314E+03	-1.817214876E+04	+0	+0
+1.252801133E+03	-1.812647615E+04	+0	+0
+1.248777770E+03	-1.808173880E+04	+0	+0
+1.245747633E+03	-1.803709028E+04	+0	+0
+1.241957830E+03	-1.799260703E+04	+0	+0
+1.238732028E+03	-1.794863833E+04	+0	+0
+1.235394815E+03	-1.790511924E+04	+0	+0
+1.231458913E+03	-1.786131578E+04	+0	+0
+1.228295513E+03	-1.781809394E+04	+0	+0
+1.224443620E+03	-1.777526058E+04	+0	+0
+1.220745715E+03	-1.773269402E+04	+0	+0
+1.217458896E+03	-1.768983593E+04	+0	+0
+1.214182695E+03	-1.764732887E+04	+0	+0
+1.210698828E+03	-1.760511316E+04	+0	+0
+1.207678526E+03	-1.756300867E+04	+0	+0
+1.204502223E+03	-1.752155267E+04	+0	+0
+1.200944605E+03	-1.747971768E+04	+0	+0
+1.197663048E+03	-1.743896036E+04	+0	+0
+1.194447608E+03	-1.739794920E+04	+0	+0
+1.191213270E+03	-1.735739658E+04	+0	+0
+1.187849487E+03	-1.731675180E+04	+0	+0
+1.184509515E+03	-1.727626943E+04	+0	+0
+1.180958465E+03	-1.723653927E+04	+0	+0
+1.177642528E+03	-1.719640692E+04	+0	+0
+1.174534930E+03	-1.715661833E+04	+0	+0
+1.170849343E+03	-1.711658466E+04	+0	+0
+1.167574500E+03	-1.707738556E+04	+0	+0
+1.164458219E+03	-1.703811209E+04	+0	+0
+1.161148941E+03	-1.699894840E+04	+0	+0
+1.158066310E+03	-1.696008849E+04	+0	+0
+1.155314610E+03	-1.692152591E+04	+0	+0
+1.152394797E+03	-1.688349202E+04	+0	+0
+1.149074404E+03	-1.684551680E+04	+0	+0
+1.146342672E+03	-1.680734372E+04	+0	+0
