# Supplementary material for: Optical and Electrical Characterization of Biocompatible Polymeric Lines for Hemodialysis Applications
Source: Materials (Basel). 2018 Mar 16;11(3):438. doi: 10.3390/ma11030438 (PMC5873017; doi:10.3390/ma11030438)
Supplement: Supplementary file 1 [file materials-11-00438-s001.zip › Data_for upload/EIS/Raw_Data/FC_2_3.csv]

+2.342785893E+03	-3.199642749E+04	+0	+0
+2.331191441E+03	-3.184679977E+04	+0	+0
+2.319525995E+03	-3.169914624E+04	+0	+0
+2.308043282E+03	-3.155263978E+04	+0	+0
+2.295077127E+03	-3.140849280E+04	+0	+0
+2.283947544E+03	-3.126702271E+04	+0	+0
+2.272516363E+03	-3.112370651E+04	+0	+0
+2.261029921E+03	-3.098130716E+04	+0	+0
+2.249939838E+03	-3.084161581E+04	+0	+0
+2.238766025E+03	-3.070352167E+04	+0	+0
+2.227762217E+03	-3.056650324E+04	+0	+0
+2.217688277E+03	-3.043115246E+04	+0	+0
+2.206265212E+03	-3.029606924E+04	+0	+0
+2.196430543E+03	-3.016348037E+04	+0	+0
+2.186636044E+03	-3.003091268E+04	+0	+0
+2.176699441E+03	-2.989995718E+04	+0	+0
+2.166623067E+03	-2.976981283E+04	+0	+0
+2.157107507E+03	-2.964148990E+04	+0	+0
+2.146319973E+03	-2.951372889E+04	+0	+0
+2.136439413E+03	-2.938809335E+04	+0	+0
+2.126254655E+03	-2.926263288E+04	+0	+0
+2.116804738E+03	-2.913940812E+04	+0	+0
+2.107368067E+03	-2.901603657E+04	+0	+0
+2.096896090E+03	-2.889437874E+04	+0	+0
+2.086524441E+03	-2.877395155E+04	+0	+0
+2.076868014E+03	-2.865446468E+04	+0	+0
+2.065633826E+03	-2.853500491E+04	+0	+0
+2.057901666E+03	-2.841820058E+04	+0	+0
+2.048444832E+03	-2.830156450E+04	+0	+0
+2.039422931E+03	-2.818668375E+04	+0	+0
+2.030477819E+03	-2.807239385E+04	+0	+0
+2.021621020E+03	-2.795921909E+04	+0	+0
+2.012901027E+03	-2.784675548E+04	+0	+0
+2.003932553E+03	-2.773493848E+04	+0	+0
+1.995104966E+03	-2.762445655E+04	+0	+0
+1.986506774E+03	-2.751390888E+04	+0	+0
+1.978215555E+03	-2.740471390E+04	+0	+0
+1.969888218E+03	-2.729657332E+04	+0	+0
+1.961004618E+03	-2.719014193E+04	+0	+0
+1.952821682E+03	-2.708376487E+04	+0	+0
+1.944507291E+03	-2.697915075E+04	+0	+0
+1.936309736E+03	-2.687430296E+04	+0	+0
+1.928357637E+03	-2.677055277E+04	+0	+0
+1.919828061E+03	-2.666813844E+04	+0	+0
+1.911905869E+03	-2.656673495E+04	+0	+0
+1.903481598E+03	-2.646546033E+04	+0	+0
+1.895756664E+03	-2.636531093E+04	+0	+0
+1.887767419E+03	-2.626506923E+04	+0	+0
+1.879839706E+03	-2.616644031E+04	+0	+0
+1.872502462E+03	-2.606824569E+04	+0	+0
+1.865181281E+03	-2.597083284E+04	+0	+0
+1.858129622E+03	-2.587434483E+04	+0	+0
+1.850462590E+03	-2.577835180E+04	+0	+0
+1.843149935E+03	-2.568367164E+04	+0	+0
+1.836443916E+03	-2.558917879E+04	+0	+0
+1.829525259E+03	-2.549532813E+04	+0	+0
+1.822326610E+03	-2.540224680E+04	+0	+0
+1.815433129E+03	-2.531043552E+04	+0	+0
+1.808534695E+03	-2.521920067E+04	+0	+0
+1.802329878E+03	-2.512861926E+04	+0	+0
+1.794799878E+03	-2.503848554E+04	+0	+0
+1.786083321E+03	-2.494927462E+04	+0	+0
+1.777950415E+03	-2.486095768E+04	+0	+0
+1.770309089E+03	-2.477275115E+04	+0	+0
+1.763516194E+03	-2.468584178E+04	+0	+0
+1.756647856E+03	-2.459876389E+04	+0	+0
+1.749420139E+03	-2.451355466E+04	+0	+0
+1.742547788E+03	-2.442814055E+04	+0	+0
+1.736141578E+03	-2.434325828E+04	+0	+0
+1.729378645E+03	-2.425928903E+04	+0	+0
+1.722962444E+03	-2.417597534E+04	+0	+0
+1.717065851E+03	-2.409325187E+04	+0	+0
+1.711543314E+03	-2.401126175E+04	+0	+0
+1.706183831E+03	-2.392968913E+04	+0	+0
+1.700423718E+03	-2.384868031E+04	+0	+0
+1.693492092E+03	-2.376810638E+04	+0	+0
+1.686971437E+03	-2.368834411E+04	+0	+0
+1.680428876E+03	-2.360921780E+04	+0	+0
+1.673370877E+03	-2.353052076E+04	+0	+0
+1.666644368E+03	-2.345254235E+04	+0	+0
+1.660593067E+03	-2.337495858E+04	+0	+0
+1.654360058E+03	-2.329793592E+04	+0	+0
+1.648444533E+03	-2.322115788E+04	+0	+0
+1.641816971E+03	-2.314487457E+04	+0	+0
+1.635874935E+03	-2.306902820E+04	+0	+0
+1.629428393E+03	-2.299385078E+04	+0	+0
+1.623846328E+03	-2.291915098E+04	+0	+0
+1.617376587E+03	-2.284498604E+04	+0	+0
+1.611347510E+03	-2.277085248E+04	+0	+0
+1.605612457E+03	-2.269827132E+04	+0	+0
+1.599780713E+03	-2.262549576E+04	+0	+0
+1.593595563E+03	-2.255351120E+04	+0	+0
+1.587864132E+03	-2.248255079E+04	+0	+0
+1.582237053E+03	-2.241159953E+04	+0	+0
+1.576869560E+03	-2.234136118E+04	+0	+0
+1.571102157E+03	-2.227099450E+04	+0	+0
+1.565575708E+03	-2.220169485E+04	+0	+0
+1.560090448E+03	-2.213216817E+04	+0	+0
+1.554655978E+03	-2.206379956E+04	+0	+0
+1.549282023E+03	-2.199554408E+04	+0	+0
+1.544068504E+03	-2.192812725E+04	+0	+0
+1.538948480E+03	-2.186132438E+04	+0	+0
+1.533281430E+03	-2.179381927E+04	+0	+0
+1.527924586E+03	-2.172725279E+04	+0	+0
+1.523003093E+03	-2.166138649E+04	+0	+0
+1.517944111E+03	-2.159581120E+04	+0	+0
+1.512409194E+03	-2.153039570E+04	+0	+0
+1.507502891E+03	-2.146557897E+04	+0	+0
+1.502395014E+03	-2.140120364E+04	+0	+0
+1.497467602E+03	-2.133736298E+04	+0	+0
+1.492501922E+03	-2.127413125E+04	+0	+0
+1.487609430E+03	-2.121129109E+04	+0	+0
+1.482209810E+03	-2.114824772E+04	+0	+0
+1.477032508E+03	-2.108583609E+04	+0	+0
+1.472157487E+03	-2.102396438E+04	+0	+0
+1.466915413E+03	-2.096239646E+04	+0	+0
+1.461963361E+03	-2.090100164E+04	+0	+0
+1.457265657E+03	-2.084038710E+04	+0	+0
+1.452226057E+03	-2.077978784E+04	+0	+0
+1.447807120E+03	-2.071965394E+04	+0	+0
+1.443437422E+03	-2.066001695E+04	+0	+0
+1.438894752E+03	-2.060087109E+04	+0	+0
+1.434131949E+03	-2.054161593E+04	+0	+0
+1.429754699E+03	-2.048306353E+04	+0	+0
+1.424802108E+03	-2.042439766E+04	+0	+0
+1.420197124E+03	-2.036699640E+04	+0	+0
+1.415368303E+03	-2.030870813E+04	+0	+0
+1.411386397E+03	-2.025160414E+04	+0	+0
+1.406632222E+03	-2.019484305E+04	+0	+0
+1.402206779E+03	-2.013815567E+04	+0	+0
+1.397687450E+03	-2.008130577E+04	+0	+0
+1.393680880E+03	-2.002483837E+04	+0	+0
+1.389314998E+03	-1.996952655E+04	+0	+0
+1.384581955E+03	-1.991508484E+04	+0	+0
+1.380152083E+03	-1.985988467E+04	+0	+0
+1.375981945E+03	-1.980564973E+04	+0	+0
+1.372015780E+03	-1.975177934E+04	+0	+0
+1.367477678E+03	-1.969792680E+04	+0	+0
+1.363007734E+03	-1.964451027E+04	+0	+0
+1.358581875E+03	-1.959145031E+04	+0	+0
+1.354068730E+03	-1.953853644E+04	+0	+0
+1.349684780E+03	-1.948617846E+04	+0	+0
+1.345207869E+03	-1.943373975E+04	+0	+0
+1.341142471E+03	-1.938166383E+04	+0	+0
+1.337245513E+03	-1.932979907E+04	+0	+0
+1.333361532E+03	-1.927845575E+04	+0	+0
+1.329545903E+03	-1.922730880E+04	+0	+0
+1.325532819E+03	-1.917641691E+04	+0	+0
+1.321410876E+03	-1.912626387E+04	+0	+0
+1.317415469E+03	-1.907606697E+04	+0	+0
+1.313485489E+03	-1.902628245E+04	+0	+0
+1.309027650E+03	-1.897659753E+04	+0	+0
+1.305324283E+03	-1.892742094E+04	+0	+0
+1.301597666E+03	-1.887828743E+04	+0	+0
+1.297474971E+03	-1.882981175E+04	+0	+0
+1.293655464E+03	-1.878076012E+04	+0	+0
+1.289976468E+03	-1.873235577E+04	+0	+0
+1.285979622E+03	-1.868426309E+04	+0	+0
+1.282513845E+03	-1.863674052E+04	+0	+0
+1.278576410E+03	-1.858978583E+04	+0	+0
+1.275348761E+03	-1.854250136E+04	+0	+0
+1.271757942E+03	-1.849582661E+04	+0	+0
+1.268015396E+03	-1.844916348E+04	+0	+0
+1.264018387E+03	-1.840282300E+04	+0	+0
+1.260600051E+03	-1.835664201E+04	+0	+0
+1.256630118E+03	-1.831096484E+04	+0	+0
+1.253242454E+03	-1.826483519E+04	+0	+0
+1.249240081E+03	-1.821931263E+04	+0	+0
+1.245444461E+03	-1.817420533E+04	+0	+0
+1.241807097E+03	-1.812934955E+04	+0	+0
+1.238670308E+03	-1.808444858E+04	+0	+0
+1.235571808E+03	-1.803964075E+04	+0	+0
+1.232293786E+03	-1.799562784E+04	+0	+0
+1.228425406E+03	-1.795118304E+04	+0	+0
+1.225165298E+03	-1.790734633E+04	+0	+0
+1.221847193E+03	-1.786390668E+04	+0	+0
+1.218112117E+03	-1.782233321E+04	+0	+0
+1.214916421E+03	-1.778232171E+04	+0	+0
+1.211610221E+03	-1.774078793E+04	+0	+0
+1.208131262E+03	-1.769813810E+04	+0	+0
+1.204972328E+03	-1.765547973E+04	+0	+0
+1.201238330E+03	-1.761291046E+04	+0	+0
+1.198588511E+03	-1.757021537E+04	+0	+0
+1.194854660E+03	-1.752575575E+04	+0	+0
+1.191596410E+03	-1.748162281E+04	+0	+0
+1.188401728E+03	-1.743953159E+04	+0	+0
+1.185106586E+03	-1.739873195E+04	+0	+0
+1.181923606E+03	-1.735786523E+04	+0	+0
+1.178856594E+03	-1.731734119E+04	+0	+0
+1.175266846E+03	-1.727720100E+04	+0	+0
+1.171553029E+03	-1.723737212E+04	+0	+0
+1.168338661E+03	-1.719862076E+04	+0	+0
+1.164714379E+03	-1.715953746E+04	+0	+0
+1.161352003E+03	-1.712081309E+04	+0	+0
+1.158821420E+03	-1.708236954E+04	+0	+0
+1.155566909E+03	-1.704404808E+04	+0	+0
+1.152425092E+03	-1.700464510E+04	+0	+0
+1.149571300E+03	-1.696584942E+04	+0	+0
+1.146803864E+03	-1.692742257E+04	+0	+0
+1.143522837E+03	-1.688910580E+04	+0	+0
+1.140523582E+03	-1.685083881E+04	+0	+0
