# Supplementary material for: Optical and Electrical Characterization of Biocompatible Polymeric Lines for Hemodialysis Applications
Source: Materials (Basel). 2018 Mar 16;11(3):438. doi: 10.3390/ma11030438 (PMC5873017; doi:10.3390/ma11030438)
Supplement: Supplementary file 1 [file materials-11-00438-s001.zip › Data_for upload/EIS/Raw_Data/FC_2_4.csv]

+2.333896533E+03	-3.206959803E+04	+0	+0
+2.322502978E+03	-3.191970867E+04	+0	+0
+2.310705717E+03	-3.177104895E+04	+0	+0
+2.299117820E+03	-3.162410518E+04	+0	+0
+2.287542814E+03	-3.147774464E+04	+0	+0
+2.275452791E+03	-3.133651024E+04	+0	+0
+2.263872728E+03	-3.119240781E+04	+0	+0
+2.252478142E+03	-3.105031032E+04	+0	+0
+2.241552065E+03	-3.091060955E+04	+0	+0
+2.230220101E+03	-3.077138611E+04	+0	+0
+2.219457439E+03	-3.063416892E+04	+0	+0
+2.208710782E+03	-3.049784467E+04	+0	+0
+2.198190164E+03	-3.036291965E+04	+0	+0
+2.187834346E+03	-3.022833307E+04	+0	+0
+2.176944741E+03	-3.009566586E+04	+0	+0
+2.167007098E+03	-2.996445021E+04	+0	+0
+2.156947649E+03	-2.983434334E+04	+0	+0
+2.147239404E+03	-2.970484314E+04	+0	+0
+2.137280268E+03	-2.957759757E+04	+0	+0
+2.127115411E+03	-2.945159839E+04	+0	+0
+2.117655867E+03	-2.932605605E+04	+0	+0
+2.107447333E+03	-2.920178973E+04	+0	+0
+2.098187031E+03	-2.907856253E+04	+0	+0
+2.088391375E+03	-2.895674800E+04	+0	+0
+2.078914797E+03	-2.883541008E+04	+0	+0
+2.069062079E+03	-2.871520438E+04	+0	+0
+2.057873284E+03	-2.859584818E+04	+0	+0
+2.050242841E+03	-2.847836621E+04	+0	+0
+2.041553382E+03	-2.836152621E+04	+0	+0
+2.032277081E+03	-2.824603074E+04	+0	+0
+2.023308470E+03	-2.813100247E+04	+0	+0
+2.013837651E+03	-2.801738967E+04	+0	+0
+2.005108095E+03	-2.790439206E+04	+0	+0
+1.996427286E+03	-2.779237348E+04	+0	+0
+1.987291780E+03	-2.768184716E+04	+0	+0
+1.978968648E+03	-2.757169244E+04	+0	+0
+1.970844974E+03	-2.746244308E+04	+0	+0
+1.962193355E+03	-2.735450736E+04	+0	+0
+1.953183402E+03	-2.724714184E+04	+0	+0
+1.944997953E+03	-2.714112184E+04	+0	+0
+1.936699203E+03	-2.703534112E+04	+0	+0
+1.928473375E+03	-2.693063763E+04	+0	+0
+1.920168188E+03	-2.682613069E+04	+0	+0
+1.912102120E+03	-2.672325244E+04	+0	+0
+1.904081984E+03	-2.662060270E+04	+0	+0
+1.895982511E+03	-2.651888323E+04	+0	+0
+1.888467089E+03	-2.641809704E+04	+0	+0
+1.880701703E+03	-2.631803066E+04	+0	+0
+1.872967879E+03	-2.621889014E+04	+0	+0
+1.865418500E+03	-2.612033180E+04	+0	+0
+1.857843703E+03	-2.602269315E+04	+0	+0
+1.850410511E+03	-2.592584004E+04	+0	+0
+1.842549721E+03	-2.583012101E+04	+0	+0
+1.835031836E+03	-2.573474293E+04	+0	+0
+1.827774743E+03	-2.563987272E+04	+0	+0
+1.820265022E+03	-2.554593522E+04	+0	+0
+1.813087474E+03	-2.545278116E+04	+0	+0
+1.805377556E+03	-2.536049493E+04	+0	+0
+1.798236427E+03	-2.526910686E+04	+0	+0
+1.791177681E+03	-2.517817094E+04	+0	+0
+1.783617796E+03	-2.508751797E+04	+0	+0
+1.777307703E+03	-2.499816998E+04	+0	+0
+1.769621635E+03	-2.490923097E+04	+0	+0
+1.762767271E+03	-2.482091522E+04	+0	+0
+1.756213337E+03	-2.473368416E+04	+0	+0
+1.749382681E+03	-2.464684576E+04	+0	+0
+1.741928308E+03	-2.456059555E+04	+0	+0
+1.735554911E+03	-2.447509347E+04	+0	+0
+1.728604138E+03	-2.439032118E+04	+0	+0
+1.722438771E+03	-2.430628202E+04	+0	+0
+1.715510257E+03	-2.422240848E+04	+0	+0
+1.709134092E+03	-2.413948244E+04	+0	+0
+1.702986947E+03	-2.405698994E+04	+0	+0
+1.696980013E+03	-2.397511778E+04	+0	+0
+1.690187378E+03	-2.389374277E+04	+0	+0
+1.684116719E+03	-2.381322365E+04	+0	+0
+1.678388393E+03	-2.373309286E+04	+0	+0
+1.671753252E+03	-2.365351817E+04	+0	+0
+1.665740074E+03	-2.357458002E+04	+0	+0
+1.659475920E+03	-2.349672757E+04	+0	+0
+1.653730354E+03	-2.341872927E+04	+0	+0
+1.647718287E+03	-2.334142899E+04	+0	+0
+1.641710095E+03	-2.326452725E+04	+0	+0
+1.635698181E+03	-2.318803747E+04	+0	+0
+1.629620705E+03	-2.311214075E+04	+0	+0
+1.623705121E+03	-2.303658020E+04	+0	+0
+1.618087698E+03	-2.296169984E+04	+0	+0
+1.611471644E+03	-2.288754600E+04	+0	+0
+1.605600830E+03	-2.281394756E+04	+0	+0
+1.599621094E+03	-2.274061189E+04	+0	+0
+1.594134939E+03	-2.266803834E+04	+0	+0
+1.588072634E+03	-2.259604495E+04	+0	+0
+1.582259920E+03	-2.252469340E+04	+0	+0
+1.576796824E+03	-2.245339002E+04	+0	+0
+1.571584722E+03	-2.238288264E+04	+0	+0
+1.565864582E+03	-2.231239200E+04	+0	+0
+1.560542947E+03	-2.224253800E+04	+0	+0
+1.554870472E+03	-2.217305753E+04	+0	+0
+1.549573438E+03	-2.210455676E+04	+0	+0
+1.544155334E+03	-2.203600265E+04	+0	+0
+1.539016065E+03	-2.196762189E+04	+0	+0
+1.533828776E+03	-2.189976441E+04	+0	+0
+1.528316492E+03	-2.183277307E+04	+0	+0
+1.523011473E+03	-2.176618960E+04	+0	+0
+1.518330496E+03	-2.169998366E+04	+0	+0
+1.512916097E+03	-2.163420233E+04	+0	+0
+1.507676413E+03	-2.156852662E+04	+0	+0
+1.502524033E+03	-2.150352427E+04	+0	+0
+1.497604442E+03	-2.143888042E+04	+0	+0
+1.492480255E+03	-2.137478359E+04	+0	+0
+1.487623153E+03	-2.131101014E+04	+0	+0
+1.482671575E+03	-2.124744040E+04	+0	+0
+1.477352372E+03	-2.118457131E+04	+0	+0
+1.472357273E+03	-2.112203312E+04	+0	+0
+1.467546872E+03	-2.106023561E+04	+0	+0
+1.462118809E+03	-2.099784851E+04	+0	+0
+1.456926286E+03	-2.093659045E+04	+0	+0
+1.452245418E+03	-2.087596651E+04	+0	+0
+1.447429666E+03	-2.081507040E+04	+0	+0
+1.442651626E+03	-2.075494223E+04	+0	+0
+1.438217889E+03	-2.069486548E+04	+0	+0
+1.433814719E+03	-2.063542660E+04	+0	+0
+1.429142918E+03	-2.057659305E+04	+0	+0
+1.424431509E+03	-2.051737445E+04	+0	+0
+1.420025953E+03	-2.045861707E+04	+0	+0
+1.415478929E+03	-2.040076636E+04	+0	+0
+1.410656354E+03	-2.034300727E+04	+0	+0
+1.406363019E+03	-2.028507383E+04	+0	+0
+1.401888757E+03	-2.022827605E+04	+0	+0
+1.397407778E+03	-2.017158721E+04	+0	+0
+1.393081183E+03	-2.011553128E+04	+0	+0
+1.388660102E+03	-2.005902759E+04	+0	+0
+1.384271495E+03	-2.000313344E+04	+0	+0
+1.380152723E+03	-1.994832861E+04	+0	+0
+1.375781784E+03	-1.989306641E+04	+0	+0
+1.371261640E+03	-1.983850180E+04	+0	+0
+1.367217526E+03	-1.978437444E+04	+0	+0
+1.362959681E+03	-1.973038773E+04	+0	+0
+1.358268226E+03	-1.967693619E+04	+0	+0
+1.354096128E+03	-1.962358437E+04	+0	+0
+1.349940392E+03	-1.957050478E+04	+0	+0
+1.345139344E+03	-1.951759172E+04	+0	+0
+1.341270327E+03	-1.946505110E+04	+0	+0
+1.337017045E+03	-1.941301216E+04	+0	+0
+1.333112205E+03	-1.936079814E+04	+0	+0
+1.329414111E+03	-1.930939532E+04	+0	+0
+1.325466020E+03	-1.925779706E+04	+0	+0
+1.321460945E+03	-1.920724935E+04	+0	+0
+1.317188895E+03	-1.915678821E+04	+0	+0
+1.313814447E+03	-1.910634975E+04	+0	+0
+1.309409322E+03	-1.905657697E+04	+0	+0
+1.305265528E+03	-1.900690302E+04	+0	+0
+1.301433432E+03	-1.895717892E+04	+0	+0
+1.298048240E+03	-1.890831147E+04	+0	+0
+1.293684707E+03	-1.885925374E+04	+0	+0
+1.289872023E+03	-1.881055806E+04	+0	+0
+1.286210958E+03	-1.876196297E+04	+0	+0
+1.282554529E+03	-1.871397616E+04	+0	+0
+1.278865894E+03	-1.866625190E+04	+0	+0
+1.274932440E+03	-1.861887428E+04	+0	+0
+1.271261438E+03	-1.857167459E+04	+0	+0
+1.267720563E+03	-1.852458693E+04	+0	+0
+1.264128182E+03	-1.847791873E+04	+0	+0
+1.260203600E+03	-1.843175750E+04	+0	+0
+1.256242831E+03	-1.838522641E+04	+0	+0
+1.252658033E+03	-1.833967335E+04	+0	+0
+1.248809162E+03	-1.829340322E+04	+0	+0
+1.244662082E+03	-1.824763118E+04	+0	+0
+1.241256182E+03	-1.820227251E+04	+0	+0
+1.237765221E+03	-1.815745326E+04	+0	+0
+1.234170440E+03	-1.811246402E+04	+0	+0
+1.231043858E+03	-1.806766456E+04	+0	+0
+1.227785910E+03	-1.802323087E+04	+0	+0
+1.223942189E+03	-1.797904971E+04	+0	+0
+1.220871513E+03	-1.793477927E+04	+0	+0
+1.217428478E+03	-1.789153635E+04	+0	+0
+1.214106966E+03	-1.784813220E+04	+0	+0
+1.210556208E+03	-1.780517955E+04	+0	+0
+1.207176699E+03	-1.776234438E+04	+0	+0
+1.203719419E+03	-1.771938792E+04	+0	+0
+1.200561008E+03	-1.767714574E+04	+0	+0
+1.197266360E+03	-1.763466461E+04	+0	+0
+1.194433826E+03	-1.759248848E+04	+0	+0
+1.190748721E+03	-1.755080261E+04	+0	+0
+1.187485700E+03	-1.750917033E+04	+0	+0
+1.184664971E+03	-1.746781010E+04	+0	+0
+1.181308750E+03	-1.742689604E+04	+0	+0
+1.178285149E+03	-1.738599668E+04	+0	+0
+1.175081169E+03	-1.734565424E+04	+0	+0
+1.171400550E+03	-1.730527161E+04	+0	+0
+1.167846469E+03	-1.726476611E+04	+0	+0
+1.164921303E+03	-1.722470565E+04	+0	+0
+1.161123802E+03	-1.718480005E+04	+0	+0
+1.158045278E+03	-1.714485522E+04	+0	+0
+1.154825833E+03	-1.710537181E+04	+0	+0
+1.151896576E+03	-1.706601569E+04	+0	+0
+1.148784593E+03	-1.702675013E+04	+0	+0
+1.145958674E+03	-1.698832052E+04	+0	+0
+1.142726163E+03	-1.694964365E+04	+0	+0
+1.139911134E+03	-1.691126600E+04	+0	+0
+1.136874872E+03	-1.687321607E+04	+0	+0
