# Supplementary material for: Optical and Electrical Characterization of Biocompatible Polymeric Lines for Hemodialysis Applications
Source: Materials (Basel). 2018 Mar 16;11(3):438. doi: 10.3390/ma11030438 (PMC5873017; doi:10.3390/ma11030438)
Supplement: Supplementary file 1 [file materials-11-00438-s001.zip › Data_for upload/EIS/Raw_Data/FC_2_5.csv]

+2.327842172E+03	-3.211732100E+04	+0	+0
+2.316628017E+03	-3.196737163E+04	+0	+0
+2.304517271E+03	-3.181859252E+04	+0	+0
+2.293412576E+03	-3.167088901E+04	+0	+0
+2.281721943E+03	-3.152473534E+04	+0	+0
+2.269692795E+03	-3.138368759E+04	+0	+0
+2.257791111E+03	-3.123966656E+04	+0	+0
+2.246658149E+03	-3.109595740E+04	+0	+0
+2.235788636E+03	-3.095512546E+04	+0	+0
+2.224024653E+03	-3.081585686E+04	+0	+0
+2.213158110E+03	-3.067830496E+04	+0	+0
+2.202733349E+03	-3.054191857E+04	+0	+0
+2.192073586E+03	-3.040681688E+04	+0	+0
+2.181421590E+03	-3.027238677E+04	+0	+0
+2.171441214E+03	-3.013967814E+04	+0	+0
+2.161244985E+03	-3.000815454E+04	+0	+0
+2.151267192E+03	-2.987763515E+04	+0	+0
+2.141142004E+03	-2.974751778E+04	+0	+0
+2.131270654E+03	-2.961921805E+04	+0	+0
+2.121362530E+03	-2.949246015E+04	+0	+0
+2.111073727E+03	-2.936704685E+04	+0	+0
+2.101499389E+03	-2.924274876E+04	+0	+0
+2.091991762E+03	-2.911904904E+04	+0	+0
+2.082700705E+03	-2.899660750E+04	+0	+0
+2.072765505E+03	-2.887523992E+04	+0	+0
+2.063020974E+03	-2.875514820E+04	+0	+0
+2.055378224E+03	-2.863587194E+04	+0	+0
+2.044316248E+03	-2.851787901E+04	+0	+0
+2.035629090E+03	-2.840065846E+04	+0	+0
+2.026376498E+03	-2.828500624E+04	+0	+0
+2.017306048E+03	-2.817001044E+04	+0	+0
+2.008262270E+03	-2.805552026E+04	+0	+0
+1.999193274E+03	-2.794253610E+04	+0	+0
+1.990368795E+03	-2.783048044E+04	+0	+0
+1.981497646E+03	-2.771951814E+04	+0	+0
+1.972900165E+03	-2.760930570E+04	+0	+0
+1.964666302E+03	-2.749969162E+04	+0	+0
+1.956120413E+03	-2.739133617E+04	+0	+0
+1.947084125E+03	-2.728369077E+04	+0	+0
+1.939194651E+03	-2.717726251E+04	+0	+0
+1.930782702E+03	-2.707151865E+04	+0	+0
+1.922481589E+03	-2.696643160E+04	+0	+0
+1.914693368E+03	-2.686205427E+04	+0	+0
+1.906268309E+03	-2.675853382E+04	+0	+0
+1.898280516E+03	-2.665593905E+04	+0	+0
+1.890292287E+03	-2.655403240E+04	+0	+0
+1.882592097E+03	-2.645298507E+04	+0	+0
+1.875163900E+03	-2.635326026E+04	+0	+0
+1.867288652E+03	-2.625361955E+04	+0	+0
+1.859601687E+03	-2.615448017E+04	+0	+0
+1.852172425E+03	-2.605691501E+04	+0	+0
+1.844914172E+03	-2.595958910E+04	+0	+0
+1.837031419E+03	-2.586293880E+04	+0	+0
+1.829730187E+03	-2.576821744E+04	+0	+0
+1.822155365E+03	-2.567299412E+04	+0	+0
+1.814888226E+03	-2.557853749E+04	+0	+0
+1.807334251E+03	-2.548496075E+04	+0	+0
+1.799756232E+03	-2.539227692E+04	+0	+0
+1.792519808E+03	-2.530049687E+04	+0	+0
+1.785552497E+03	-2.520956123E+04	+0	+0
+1.778358707E+03	-2.511861618E+04	+0	+0
+1.771141668E+03	-2.502871569E+04	+0	+0
+1.764439346E+03	-2.494016314E+04	+0	+0
+1.757564472E+03	-2.485174861E+04	+0	+0
+1.751083833E+03	-2.476408464E+04	+0	+0
+1.744172112E+03	-2.467704444E+04	+0	+0
+1.736883021E+03	-2.459076665E+04	+0	+0
+1.730450452E+03	-2.450511704E+04	+0	+0
+1.723829697E+03	-2.441998852E+04	+0	+0
+1.716950197E+03	-2.433567885E+04	+0	+0
+1.710046562E+03	-2.425169016E+04	+0	+0
+1.704088303E+03	-2.416855204E+04	+0	+0
+1.697827429E+03	-2.408580896E+04	+0	+0
+1.692005647E+03	-2.400354691E+04	+0	+0
+1.685656472E+03	-2.392226298E+04	+0	+0
+1.678980763E+03	-2.384136491E+04	+0	+0
+1.672951508E+03	-2.376138576E+04	+0	+0
+1.666822450E+03	-2.368173048E+04	+0	+0
+1.661025177E+03	-2.360230770E+04	+0	+0
+1.654606504E+03	-2.352416837E+04	+0	+0
+1.648945612E+03	-2.344625358E+04	+0	+0
+1.642933307E+03	-2.336867912E+04	+0	+0
+1.637041255E+03	-2.329152969E+04	+0	+0
+1.630647953E+03	-2.321499675E+04	+0	+0
+1.624683984E+03	-2.313886917E+04	+0	+0
+1.618732044E+03	-2.306316639E+04	+0	+0
+1.613150995E+03	-2.298818013E+04	+0	+0
+1.606895520E+03	-2.291414871E+04	+0	+0
+1.601008221E+03	-2.284026885E+04	+0	+0
+1.595207691E+03	-2.276672329E+04	+0	+0
+1.589475323E+03	-2.269422081E+04	+0	+0
+1.583497875E+03	-2.262210690E+04	+0	+0
+1.578020324E+03	-2.255050575E+04	+0	+0
+1.572542024E+03	-2.247894012E+04	+0	+0
+1.566936106E+03	-2.240807731E+04	+0	+0
+1.561532035E+03	-2.233763619E+04	+0	+0
+1.555662423E+03	-2.226766075E+04	+0	+0
+1.550404005E+03	-2.219803999E+04	+0	+0
+1.545541053E+03	-2.212921443E+04	+0	+0
+1.539802053E+03	-2.206062460E+04	+0	+0
+1.534871904E+03	-2.199254402E+04	+0	+0
+1.529561983E+03	-2.192455385E+04	+0	+0
+1.524340275E+03	-2.185727953E+04	+0	+0
+1.519003784E+03	-2.179047694E+04	+0	+0
+1.514140454E+03	-2.172401062E+04	+0	+0
+1.508845934E+03	-2.165795103E+04	+0	+0
+1.503536470E+03	-2.159258593E+04	+0	+0
+1.498390735E+03	-2.152717114E+04	+0	+0
+1.493190134E+03	-2.146241379E+04	+0	+0
+1.488030850E+03	-2.139804315E+04	+0	+0
+1.483353096E+03	-2.133454527E+04	+0	+0
+1.478289997E+03	-2.127097300E+04	+0	+0
+1.472937504E+03	-2.120792684E+04	+0	+0
+1.467911764E+03	-2.114563204E+04	+0	+0
+1.463004566E+03	-2.108313604E+04	+0	+0
+1.457938742E+03	-2.102131306E+04	+0	+0
+1.452565515E+03	-2.095952432E+04	+0	+0
+1.448073354E+03	-2.089845224E+04	+0	+0
+1.443080172E+03	-2.083766774E+04	+0	+0
+1.438668130E+03	-2.077714649E+04	+0	+0
+1.433943831E+03	-2.071768650E+04	+0	+0
+1.429599872E+03	-2.065766499E+04	+0	+0
+1.425017022E+03	-2.059850964E+04	+0	+0
+1.420780981E+03	-2.053963695E+04	+0	+0
+1.415947833E+03	-2.048045761E+04	+0	+0
+1.411312393E+03	-2.042242276E+04	+0	+0
+1.406990554E+03	-2.036439608E+04	+0	+0
+1.402669390E+03	-2.030681272E+04	+0	+0
+1.398291372E+03	-2.024922309E+04	+0	+0
+1.393848651E+03	-2.019248105E+04	+0	+0
+1.389222965E+03	-2.013669310E+04	+0	+0
+1.385179610E+03	-2.008018913E+04	+0	+0
+1.380591504E+03	-2.002460512E+04	+0	+0
+1.376443448E+03	-1.996897160E+04	+0	+0
+1.371959839E+03	-1.991377271E+04	+0	+0
+1.367784091E+03	-1.985934782E+04	+0	+0
+1.363518642E+03	-1.980510845E+04	+0	+0
+1.358919228E+03	-1.975112597E+04	+0	+0
+1.354672245E+03	-1.969760084E+04	+0	+0
+1.350421389E+03	-1.964403002E+04	+0	+0
+1.346297003E+03	-1.959078870E+04	+0	+0
+1.341865871E+03	-1.953791769E+04	+0	+0
+1.337669508E+03	-1.948495978E+04	+0	+0
+1.333473373E+03	-1.943284350E+04	+0	+0
+1.329600747E+03	-1.938071062E+04	+0	+0
+1.325785664E+03	-1.932915261E+04	+0	+0
+1.321987509E+03	-1.927802271E+04	+0	+0
+1.318111832E+03	-1.922693845E+04	+0	+0
+1.314007007E+03	-1.917615221E+04	+0	+0
+1.310396747E+03	-1.912601067E+04	+0	+0
+1.305977097E+03	-1.907556783E+04	+0	+0
+1.302024641E+03	-1.902620337E+04	+0	+0
+1.298203175E+03	-1.897666904E+04	+0	+0
+1.294806825E+03	-1.892738972E+04	+0	+0
+1.290399521E+03	-1.887819492E+04	+0	+0
+1.286721584E+03	-1.882949858E+04	+0	+0
+1.282911994E+03	-1.878072527E+04	+0	+0
+1.279195772E+03	-1.873250081E+04	+0	+0
+1.275498949E+03	-1.868486989E+04	+0	+0
+1.271770672E+03	-1.863683440E+04	+0	+0
+1.268299072E+03	-1.859039223E+04	+0	+0
+1.264550053E+03	-1.854296236E+04	+0	+0
+1.260939747E+03	-1.849626700E+04	+0	+0
+1.256978609E+03	-1.844972596E+04	+0	+0
+1.252958386E+03	-1.840278657E+04	+0	+0
+1.249400757E+03	-1.835669799E+04	+0	+0
+1.245605870E+03	-1.831087090E+04	+0	+0
+1.241821340E+03	-1.826503733E+04	+0	+0
+1.238278735E+03	-1.821939959E+04	+0	+0
+1.234579927E+03	-1.817438028E+04	+0	+0
+1.231257406E+03	-1.812945173E+04	+0	+0
+1.227611506E+03	-1.808462558E+04	+0	+0
+1.224739771E+03	-1.804014468E+04	+0	+0
+1.221283011E+03	-1.799595376E+04	+0	+0
+1.217893290E+03	-1.795190547E+04	+0	+0
+1.214540717E+03	-1.790786600E+04	+0	+0
+1.210727904E+03	-1.786430578E+04	+0	+0
+1.207580300E+03	-1.782101452E+04	+0	+0
+1.203989705E+03	-1.777793798E+04	+0	+0
+1.200917447E+03	-1.773595457E+04	+0	+0
+1.197336071E+03	-1.769438848E+04	+0	+0
+1.194216823E+03	-1.765235962E+04	+0	+0
+1.191402832E+03	-1.761018033E+04	+0	+0
+1.187650950E+03	-1.756824443E+04	+0	+0
+1.184731983E+03	-1.752627437E+04	+0	+0
+1.181580036E+03	-1.748528594E+04	+0	+0
+1.178427126E+03	-1.744404106E+04	+0	+0
+1.175418358E+03	-1.740329404E+04	+0	+0
+1.171767909E+03	-1.736233003E+04	+0	+0
+1.168394029E+03	-1.732231415E+04	+0	+0
+1.165246856E+03	-1.728142826E+04	+0	+0
+1.161640625E+03	-1.724109583E+04	+0	+0
+1.157973502E+03	-1.720149997E+04	+0	+0
+1.155204658E+03	-1.716133866E+04	+0	+0
+1.152305304E+03	-1.712225111E+04	+0	+0
+1.148888022E+03	-1.708272617E+04	+0	+0
+1.145796263E+03	-1.704329290E+04	+0	+0
+1.143185230E+03	-1.700448935E+04	+0	+0
+1.139932433E+03	-1.696619972E+04	+0	+0
+1.136980258E+03	-1.692717927E+04	+0	+0
+1.133959577E+03	-1.688870220E+04	+0	+0
