# Supplementary material for: Optical and Electrical Characterization of Biocompatible Polymeric Lines for Hemodialysis Applications
Source: Materials (Basel). 2018 Mar 16;11(3):438. doi: 10.3390/ma11030438 (PMC5873017; doi:10.3390/ma11030438)
Supplement: Supplementary file 1 [file materials-11-00438-s001.zip › Data_for upload/EIS/Raw_Data/FC_2_6.csv]

+2.325749179E+03	-3.214688008E+04	+0	+0
+2.314334625E+03	-3.199653131E+04	+0	+0
+2.302474522E+03	-3.184767964E+04	+0	+0
+2.291326129E+03	-3.169965133E+04	+0	+0
+2.279583651E+03	-3.155340521E+04	+0	+0
+2.267043998E+03	-3.141152103E+04	+0	+0
+2.255376275E+03	-3.126591404E+04	+0	+0
+2.244662550E+03	-3.112409952E+04	+0	+0
+2.233506072E+03	-3.098373900E+04	+0	+0
+2.222143457E+03	-3.084449860E+04	+0	+0
+2.211653926E+03	-3.070599677E+04	+0	+0
+2.200788688E+03	-3.056960612E+04	+0	+0
+2.190269156E+03	-3.043399011E+04	+0	+0
+2.180291544E+03	-3.030000590E+04	+0	+0
+2.169643921E+03	-3.016712677E+04	+0	+0
+2.159490120E+03	-3.003496877E+04	+0	+0
+2.149428319E+03	-2.990374845E+04	+0	+0
+2.139705474E+03	-2.977472739E+04	+0	+0
+2.129595545E+03	-2.964623660E+04	+0	+0
+2.119786636E+03	-2.951933990E+04	+0	+0
+2.109485323E+03	-2.939354049E+04	+0	+0
+2.100164704E+03	-2.926877639E+04	+0	+0
+2.090660245E+03	-2.914504797E+04	+0	+0
+2.081057927E+03	-2.902263224E+04	+0	+0
+2.071419843E+03	-2.890126532E+04	+0	+0
+2.061847039E+03	-2.878044786E+04	+0	+0
+2.053070121E+03	-2.866119838E+04	+0	+0
+2.042871734E+03	-2.854241001E+04	+0	+0
+2.034380457E+03	-2.842571000E+04	+0	+0
+2.025059380E+03	-2.830969036E+04	+0	+0
+2.016182181E+03	-2.819511320E+04	+0	+0
+2.006999045E+03	-2.808038048E+04	+0	+0
+1.998065691E+03	-2.796676149E+04	+0	+0
+1.989081938E+03	-2.785480897E+04	+0	+0
+1.980881845E+03	-2.774355898E+04	+0	+0
+1.972033699E+03	-2.763325606E+04	+0	+0
+1.963533129E+03	-2.752331704E+04	+0	+0
+1.955284697E+03	-2.741498378E+04	+0	+0
+1.946634419E+03	-2.730716291E+04	+0	+0
+1.938264828E+03	-2.720062313E+04	+0	+0
+1.929808487E+03	-2.709481214E+04	+0	+0
+1.921886873E+03	-2.698946122E+04	+0	+0
+1.914109741E+03	-2.688504342E+04	+0	+0
+1.905359785E+03	-2.678117391E+04	+0	+0
+1.897489727E+03	-2.667839535E+04	+0	+0
+1.889876655E+03	-2.657685648E+04	+0	+0
+1.881906676E+03	-2.647562483E+04	+0	+0
+1.874377199E+03	-2.637548524E+04	+0	+0
+1.866593476E+03	-2.627592886E+04	+0	+0
+1.859076949E+03	-2.617660765E+04	+0	+0
+1.851402342E+03	-2.607909023E+04	+0	+0
+1.844105792E+03	-2.598141203E+04	+0	+0
+1.836219940E+03	-2.588499777E+04	+0	+0
+1.828772796E+03	-2.578949298E+04	+0	+0
+1.821706625E+03	-2.569467931E+04	+0	+0
+1.814236435E+03	-2.560044012E+04	+0	+0
+1.806810613E+03	-2.550699595E+04	+0	+0
+1.800683010E+03	-2.541356044E+04	+0	+0
+1.792458203E+03	-2.532263578E+04	+0	+0
+1.784907580E+03	-2.523114807E+04	+0	+0
+1.778050142E+03	-2.514007704E+04	+0	+0
+1.771106968E+03	-2.505045630E+04	+0	+0
+1.764047739E+03	-2.496131339E+04	+0	+0
+1.757231844E+03	-2.487325542E+04	+0	+0
+1.750337558E+03	-2.478529056E+04	+0	+0
+1.743578143E+03	-2.469799727E+04	+0	+0
+1.736714129E+03	-2.461125080E+04	+0	+0
+1.729932098E+03	-2.452548494E+04	+0	+0
+1.723217623E+03	-2.444066050E+04	+0	+0
+1.716534289E+03	-2.435592818E+04	+0	+0
+1.709689113E+03	-2.427211657E+04	+0	+0
+1.703527537E+03	-2.418875552E+04	+0	+0
+1.697684318E+03	-2.410604979E+04	+0	+0
+1.691253286E+03	-2.402374534E+04	+0	+0
+1.684570213E+03	-2.394211183E+04	+0	+0
+1.678592573E+03	-2.386163299E+04	+0	+0
+1.672590154E+03	-2.378106396E+04	+0	+0
+1.666437029E+03	-2.370086482E+04	+0	+0
+1.660563424E+03	-2.362090438E+04	+0	+0
+1.654153608E+03	-2.354247240E+04	+0	+0
+1.648300962E+03	-2.346457143E+04	+0	+0
+1.642145630E+03	-2.338669427E+04	+0	+0
+1.636291688E+03	-2.330931844E+04	+0	+0
+1.629942241E+03	-2.323313074E+04	+0	+0
+1.623777739E+03	-2.315696428E+04	+0	+0
+1.618043411E+03	-2.308088282E+04	+0	+0
+1.612051302E+03	-2.300605974E+04	+0	+0
+1.606098624E+03	-2.293185861E+04	+0	+0
+1.600238085E+03	-2.285756821E+04	+0	+0
+1.594404083E+03	-2.278418598E+04	+0	+0
+1.588632687E+03	-2.271134598E+04	+0	+0
+1.582740625E+03	-2.263904509E+04	+0	+0
+1.577130119E+03	-2.256735395E+04	+0	+0
+1.571670288E+03	-2.249597028E+04	+0	+0
+1.566290884E+03	-2.242483080E+04	+0	+0
+1.560608009E+03	-2.235444257E+04	+0	+0
+1.554926635E+03	-2.228446891E+04	+0	+0
+1.550028935E+03	-2.221469166E+04	+0	+0
+1.544658933E+03	-2.214555838E+04	+0	+0
+1.539377042E+03	-2.207704800E+04	+0	+0
+1.534267961E+03	-2.200886711E+04	+0	+0
+1.528613694E+03	-2.194094322E+04	+0	+0
+1.523602838E+03	-2.187348400E+04	+0	+0
+1.518261814E+03	-2.180645231E+04	+0	+0
+1.513390515E+03	-2.174001464E+04	+0	+0
+1.508370616E+03	-2.167408250E+04	+0	+0
+1.502890716E+03	-2.160838971E+04	+0	+0
+1.497884652E+03	-2.154282483E+04	+0	+0
+1.492953765E+03	-2.147806540E+04	+0	+0
+1.487890625E+03	-2.141396755E+04	+0	+0
+1.482905936E+03	-2.134991828E+04	+0	+0
+1.478032475E+03	-2.128625958E+04	+0	+0
+1.472601173E+03	-2.122299766E+04	+0	+0
+1.467595481E+03	-2.116068896E+04	+0	+0
+1.462774377E+03	-2.109815658E+04	+0	+0
+1.457727059E+03	-2.103623489E+04	+0	+0
+1.452428614E+03	-2.097435309E+04	+0	+0
+1.447861006E+03	-2.091343443E+04	+0	+0
+1.443126633E+03	-2.085280642E+04	+0	+0
+1.438444880E+03	-2.079223694E+04	+0	+0
+1.434029052E+03	-2.073232916E+04	+0	+0
+1.429597292E+03	-2.067238911E+04	+0	+0
+1.424881110E+03	-2.061301548E+04	+0	+0
+1.420425856E+03	-2.055416180E+04	+0	+0
+1.415896973E+03	-2.049531283E+04	+0	+0
+1.411279515E+03	-2.043667474E+04	+0	+0
+1.406870380E+03	-2.037887860E+04	+0	+0
+1.402152273E+03	-2.032102662E+04	+0	+0
+1.397959472E+03	-2.026377739E+04	+0	+0
+1.393747547E+03	-2.020669817E+04	+0	+0
+1.388848255E+03	-2.015066507E+04	+0	+0
+1.385032227E+03	-2.009444430E+04	+0	+0
+1.380593950E+03	-2.003788036E+04	+0	+0
+1.376273628E+03	-1.998242529E+04	+0	+0
+1.371637436E+03	-1.992767710E+04	+0	+0
+1.367619135E+03	-1.987263965E+04	+0	+0
+1.363380573E+03	-1.981826548E+04	+0	+0
+1.359240901E+03	-1.976425704E+04	+0	+0
+1.354547740E+03	-1.971115241E+04	+0	+0
+1.350290955E+03	-1.965774869E+04	+0	+0
+1.346074950E+03	-1.960464211E+04	+0	+0
+1.341682776E+03	-1.955164012E+04	+0	+0
+1.337356483E+03	-1.949912588E+04	+0	+0
+1.333478267E+03	-1.944660430E+04	+0	+0
+1.329263681E+03	-1.939404636E+04	+0	+0
+1.325402094E+03	-1.934256206E+04	+0	+0
+1.321649837E+03	-1.929142889E+04	+0	+0
+1.317804045E+03	-1.924029072E+04	+0	+0
+1.313654641E+03	-1.918975503E+04	+0	+0
+1.310088485E+03	-1.913940824E+04	+0	+0
+1.305777169E+03	-1.908930792E+04	+0	+0
+1.301573309E+03	-1.903907136E+04	+0	+0
+1.297938020E+03	-1.898985906E+04	+0	+0
+1.294367882E+03	-1.894072824E+04	+0	+0
+1.290302458E+03	-1.889149376E+04	+0	+0
+1.286515239E+03	-1.884251682E+04	+0	+0
+1.282700239E+03	-1.879409695E+04	+0	+0
+1.278800783E+03	-1.874560686E+04	+0	+0
+1.275078400E+03	-1.869751983E+04	+0	+0
+1.271330068E+03	-1.864983791E+04	+0	+0
+1.267692562E+03	-1.860270960E+04	+0	+0
+1.264145317E+03	-1.855513864E+04	+0	+0
+1.260676720E+03	-1.850858750E+04	+0	+0
+1.256768526E+03	-1.846177610E+04	+0	+0
+1.252872683E+03	-1.841559740E+04	+0	+0
+1.249550113E+03	-1.836943566E+04	+0	+0
+1.245469421E+03	-1.832337529E+04	+0	+0
+1.241771509E+03	-1.827764052E+04	+0	+0
+1.238279655E+03	-1.823224248E+04	+0	+0
+1.234708150E+03	-1.818639076E+04	+0	+0
+1.231321017E+03	-1.814154925E+04	+0	+0
+1.227882332E+03	-1.809693848E+04	+0	+0
+1.224726918E+03	-1.805240383E+04	+0	+0
+1.221227226E+03	-1.800840448E+04	+0	+0
+1.217786190E+03	-1.796389312E+04	+0	+0
+1.214494134E+03	-1.791992413E+04	+0	+0
+1.211021650E+03	-1.787654569E+04	+0	+0
+1.207435570E+03	-1.783284066E+04	+0	+0
+1.204289977E+03	-1.779029707E+04	+0	+0
+1.200703618E+03	-1.774753765E+04	+0	+0
+1.197646753E+03	-1.770458926E+04	+0	+0
+1.194355181E+03	-1.766265543E+04	+0	+0
+1.191276787E+03	-1.762038240E+04	+0	+0
+1.187983548E+03	-1.757850993E+04	+0	+0
+1.184773137E+03	-1.753667512E+04	+0	+0
+1.181587443E+03	-1.749558312E+04	+0	+0
+1.178703629E+03	-1.745421439E+04	+0	+0
+1.175179310E+03	-1.741339932E+04	+0	+0
+1.172008916E+03	-1.737248331E+04	+0	+0
+1.168191134E+03	-1.733215519E+04	+0	+0
+1.165091448E+03	-1.729155452E+04	+0	+0
+1.162035842E+03	-1.725107627E+04	+0	+0
+1.158287826E+03	-1.721151317E+04	+0	+0
+1.155144908E+03	-1.717159072E+04	+0	+0
+1.152135978E+03	-1.713181643E+04	+0	+0
+1.148807755E+03	-1.709248312E+04	+0	+0
+1.146064321E+03	-1.705292015E+04	+0	+0
+1.143083456E+03	-1.701433267E+04	+0	+0
+1.140408590E+03	-1.697548153E+04	+0	+0
+1.137371681E+03	-1.693705963E+04	+0	+0
+1.134305907E+03	-1.689859940E+04	+0	+0
