# Supplementary material for: Optical and Electrical Characterization of Biocompatible Polymeric Lines for Hemodialysis Applications
Source: Materials (Basel). 2018 Mar 16;11(3):438. doi: 10.3390/ma11030438 (PMC5873017; doi:10.3390/ma11030438)
Supplement: Supplementary file 1 [file materials-11-00438-s001.zip › Data_for upload/EIS/Raw_Data/FC_3_1.csv]

+2.453952702E+03	-2.259311095E+04	+0	+0
+2.442006486E+03	-2.249149303E+04	+0	+0
+2.429397584E+03	-2.239092308E+04	+0	+0
+2.418238001E+03	-2.229146087E+04	+0	+0
+2.407004965E+03	-2.219272906E+04	+0	+0
+2.394527693E+03	-2.209627815E+04	+0	+0
+2.382484733E+03	-2.199952469E+04	+0	+0
+2.371267243E+03	-2.190369036E+04	+0	+0
+2.360078919E+03	-2.180867865E+04	+0	+0
+2.349723645E+03	-2.171453317E+04	+0	+0
+2.340121622E+03	-2.162112554E+04	+0	+0
+2.330479885E+03	-2.152872704E+04	+0	+0
+2.318417959E+03	-2.143724871E+04	+0	+0
+2.306451219E+03	-2.134637758E+04	+0	+0
+2.295060500E+03	-2.125646138E+04	+0	+0
+2.283875386E+03	-2.116727332E+04	+0	+0
+2.272870904E+03	-2.107890281E+04	+0	+0
+2.262196525E+03	-2.099130517E+04	+0	+0
+2.251171585E+03	-2.090464102E+04	+0	+0
+2.241193621E+03	-2.081851195E+04	+0	+0
+2.231249687E+03	-2.073338259E+04	+0	+0
+2.221283045E+03	-2.064890442E+04	+0	+0
+2.211538764E+03	-2.056510801E+04	+0	+0
+2.201937278E+03	-2.048228133E+04	+0	+0
+2.192731126E+03	-2.040017814E+04	+0	+0
+2.183058521E+03	-2.031860625E+04	+0	+0
+2.172614173E+03	-2.023712461E+04	+0	+0
+2.163646253E+03	-2.015772473E+04	+0	+0
+2.153471458E+03	-2.007836499E+04	+0	+0
+2.144650483E+03	-1.999969318E+04	+0	+0
+2.135186068E+03	-1.992152499E+04	+0	+0
+2.126448959E+03	-1.984425727E+04	+0	+0
+2.116860307E+03	-1.976733875E+04	+0	+0
+2.108053985E+03	-1.969084571E+04	+0	+0
+2.098139662E+03	-1.961569112E+04	+0	+0
+2.088331182E+03	-1.954064375E+04	+0	+0
+2.078957761E+03	-1.946650666E+04	+0	+0
+2.070063409E+03	-1.939282307E+04	+0	+0
+2.061347655E+03	-1.931997876E+04	+0	+0
+2.052672905E+03	-1.924753672E+04	+0	+0
+2.044248916E+03	-1.917563692E+04	+0	+0
+2.035361842E+03	-1.910407898E+04	+0	+0
+2.027038906E+03	-1.903333036E+04	+0	+0
+2.018419138E+03	-1.896273933E+04	+0	+0
+2.010304709E+03	-1.889302203E+04	+0	+0
+2.002463243E+03	-1.882367688E+04	+0	+0
+1.993893957E+03	-1.875498455E+04	+0	+0
+1.985840806E+03	-1.868689610E+04	+0	+0
+1.977826836E+03	-1.861944087E+04	+0	+0
+1.970315414E+03	-1.855228337E+04	+0	+0
+1.962154957E+03	-1.848559289E+04	+0	+0
+1.955809455E+03	-1.841968887E+04	+0	+0
+1.947221044E+03	-1.835412810E+04	+0	+0
+1.939145344E+03	-1.828918954E+04	+0	+0
+1.931611731E+03	-1.822367794E+04	+0	+0
+1.923869608E+03	-1.815864272E+04	+0	+0
+1.917078330E+03	-1.809459483E+04	+0	+0
+1.909069241E+03	-1.803044391E+04	+0	+0
+1.900119518E+03	-1.796787263E+04	+0	+0
+1.892924538E+03	-1.790622793E+04	+0	+0
+1.884879174E+03	-1.784460767E+04	+0	+0
+1.877735200E+03	-1.778382086E+04	+0	+0
+1.870822170E+03	-1.772322688E+04	+0	+0
+1.862608215E+03	-1.766294298E+04	+0	+0
+1.854927541E+03	-1.760310010E+04	+0	+0
+1.847364050E+03	-1.754373942E+04	+0	+0
+1.840151916E+03	-1.748518411E+04	+0	+0
+1.832903934E+03	-1.742654780E+04	+0	+0
+1.825851618E+03	-1.736850018E+04	+0	+0
+1.819016478E+03	-1.731097650E+04	+0	+0
+1.811866215E+03	-1.725393156E+04	+0	+0
+1.805140363E+03	-1.719722882E+04	+0	+0
+1.798198767E+03	-1.714070391E+04	+0	+0
+1.791335439E+03	-1.708476239E+04	+0	+0
+1.784806537E+03	-1.702909865E+04	+0	+0
+1.778066891E+03	-1.697373729E+04	+0	+0
+1.771609404E+03	-1.691902996E+04	+0	+0
+1.764950261E+03	-1.686467296E+04	+0	+0
+1.758655905E+03	-1.681036297E+04	+0	+0
+1.752107269E+03	-1.675676262E+04	+0	+0
+1.745735985E+03	-1.670315529E+04	+0	+0
+1.739315182E+03	-1.664989210E+04	+0	+0
+1.733111966E+03	-1.659721795E+04	+0	+0
+1.726528684E+03	-1.654500900E+04	+0	+0
+1.720218701E+03	-1.649307456E+04	+0	+0
+1.713999912E+03	-1.644138950E+04	+0	+0
+1.707932867E+03	-1.639012009E+04	+0	+0
+1.701922892E+03	-1.633932587E+04	+0	+0
+1.695696164E+03	-1.628876998E+04	+0	+0
+1.689745300E+03	-1.623854412E+04	+0	+0
+1.683721688E+03	-1.618880056E+04	+0	+0
+1.677735633E+03	-1.613939593E+04	+0	+0
+1.671865697E+03	-1.609029436E+04	+0	+0
+1.666181652E+03	-1.604129300E+04	+0	+0
+1.660498059E+03	-1.599264360E+04	+0	+0
+1.654480451E+03	-1.594457285E+04	+0	+0
+1.648957551E+03	-1.589665930E+04	+0	+0
+1.643344195E+03	-1.584925706E+04	+0	+0
+1.638000452E+03	-1.580199270E+04	+0	+0
+1.632261009E+03	-1.575491517E+04	+0	+0
+1.626489566E+03	-1.570812707E+04	+0	+0
+1.621041831E+03	-1.566133983E+04	+0	+0
+1.615363935E+03	-1.561533842E+04	+0	+0
+1.609919449E+03	-1.556943631E+04	+0	+0
+1.604679568E+03	-1.552401354E+04	+0	+0
+1.599514091E+03	-1.547854624E+04	+0	+0
+1.594238311E+03	-1.543353470E+04	+0	+0
+1.588811554E+03	-1.538889740E+04	+0	+0
+1.583489048E+03	-1.534458552E+04	+0	+0
+1.578068485E+03	-1.530032672E+04	+0	+0
+1.572970587E+03	-1.525658103E+04	+0	+0
+1.567604209E+03	-1.521287687E+04	+0	+0
+1.562467703E+03	-1.516960733E+04	+0	+0
+1.557492601E+03	-1.512679626E+04	+0	+0
+1.552526799E+03	-1.508399138E+04	+0	+0
+1.547523570E+03	-1.504145435E+04	+0	+0
+1.542496167E+03	-1.499916775E+04	+0	+0
+1.537527740E+03	-1.495716172E+04	+0	+0
+1.532737860E+03	-1.491542200E+04	+0	+0
+1.527986185E+03	-1.487405315E+04	+0	+0
+1.522877584E+03	-1.483311592E+04	+0	+0
+1.518052461E+03	-1.479192067E+04	+0	+0
+1.513159019E+03	-1.475149494E+04	+0	+0
+1.508386008E+03	-1.471082797E+04	+0	+0
+1.503385096E+03	-1.467034376E+04	+0	+0
+1.498556653E+03	-1.463018949E+04	+0	+0
+1.493980493E+03	-1.459063675E+04	+0	+0
+1.489451911E+03	-1.455089582E+04	+0	+0
+1.484569224E+03	-1.451162826E+04	+0	+0
+1.479974979E+03	-1.447244542E+04	+0	+0
+1.475307219E+03	-1.443322489E+04	+0	+0
+1.470342230E+03	-1.439430922E+04	+0	+0
+1.465426961E+03	-1.435628702E+04	+0	+0
+1.460573216E+03	-1.431821842E+04	+0	+0
+1.456004807E+03	-1.428003244E+04	+0	+0
+1.451686655E+03	-1.424261094E+04	+0	+0
+1.447136480E+03	-1.420537060E+04	+0	+0
+1.443042088E+03	-1.416794906E+04	+0	+0
+1.438439137E+03	-1.413099298E+04	+0	+0
+1.434208826E+03	-1.409408573E+04	+0	+0
+1.430074426E+03	-1.405734227E+04	+0	+0
+1.425563500E+03	-1.402092864E+04	+0	+0
+1.421093788E+03	-1.398446706E+04	+0	+0
+1.416794278E+03	-1.394862743E+04	+0	+0
+1.412725938E+03	-1.391282393E+04	+0	+0
+1.408763704E+03	-1.387734143E+04	+0	+0
+1.404433970E+03	-1.384181610E+04	+0	+0
+1.400391509E+03	-1.380669995E+04	+0	+0
+1.396265783E+03	-1.377194254E+04	+0	+0
+1.392586752E+03	-1.373708391E+04	+0	+0
+1.388700256E+03	-1.370254211E+04	+0	+0
+1.385152938E+03	-1.366827656E+04	+0	+0
+1.381411935E+03	-1.363403292E+04	+0	+0
+1.377834988E+03	-1.359987989E+04	+0	+0
+1.372922117E+03	-1.356616364E+04	+0	+0
+1.368535281E+03	-1.353241704E+04	+0	+0
+1.364142685E+03	-1.349891941E+04	+0	+0
+1.360064573E+03	-1.346575449E+04	+0	+0
+1.356406149E+03	-1.343271549E+04	+0	+0
+1.351882712E+03	-1.339998324E+04	+0	+0
+1.348115057E+03	-1.336735623E+04	+0	+0
+1.345405038E+03	-1.333463876E+04	+0	+0
+1.341181484E+03	-1.330219530E+04	+0	+0
+1.336608732E+03	-1.327004107E+04	+0	+0
+1.332445207E+03	-1.323794250E+04	+0	+0
+1.328263186E+03	-1.320593321E+04	+0	+0
+1.324299419E+03	-1.317424561E+04	+0	+0
+1.320537770E+03	-1.314257101E+04	+0	+0
+1.316817010E+03	-1.311112788E+04	+0	+0
+1.313442783E+03	-1.307990182E+04	+0	+0
+1.310222785E+03	-1.304901637E+04	+0	+0
+1.306923072E+03	-1.301804573E+04	+0	+0
+1.303185164E+03	-1.298714392E+04	+0	+0
+1.299729199E+03	-1.295672137E+04	+0	+0
+1.295888148E+03	-1.292600441E+04	+0	+0
+1.292304871E+03	-1.289592179E+04	+0	+0
+1.288521318E+03	-1.286612511E+04	+0	+0
+1.284637995E+03	-1.283604003E+04	+0	+0
+1.280977115E+03	-1.280621004E+04	+0	+0
+1.277407932E+03	-1.277655739E+04	+0	+0
+1.273681587E+03	-1.274702357E+04	+0	+0
+1.270071660E+03	-1.271769408E+04	+0	+0
+1.266878440E+03	-1.268834817E+04	+0	+0
+1.263309711E+03	-1.265957560E+04	+0	+0
+1.259982535E+03	-1.263075927E+04	+0	+0
+1.256508069E+03	-1.260221348E+04	+0	+0
+1.253390114E+03	-1.257363216E+04	+0	+0
+1.249702637E+03	-1.254523898E+04	+0	+0
+1.246376690E+03	-1.251710353E+04	+0	+0
+1.242743035E+03	-1.248896634E+04	+0	+0
+1.239489267E+03	-1.246095983E+04	+0	+0
+1.236241879E+03	-1.243298742E+04	+0	+0
+1.232719467E+03	-1.240530850E+04	+0	+0
+1.229793831E+03	-1.237779121E+04	+0	+0
+1.226749317E+03	-1.235030608E+04	+0	+0
+1.223519563E+03	-1.232303110E+04	+0	+0
+1.220171035E+03	-1.229571601E+04	+0	+0
+1.217234515E+03	-1.226922920E+04	+0	+0
+1.214470236E+03	-1.224228829E+04	+0	+0
+1.211133057E+03	-1.221558981E+04	+0	+0
+1.208222350E+03	-1.218898187E+04	+0	+0
