# Supplementary material for: Optical and Electrical Characterization of Biocompatible Polymeric Lines for Hemodialysis Applications
Source: Materials (Basel). 2018 Mar 16;11(3):438. doi: 10.3390/ma11030438 (PMC5873017; doi:10.3390/ma11030438)
Supplement: Supplementary file 1 [file materials-11-00438-s001.zip › Data_for upload/EIS/Raw_Data/FC_3_2.csv]

+2.412429802E+03	-2.299238328E+04	+0	+0
+2.400666972E+03	-2.288755834E+04	+0	+0
+2.388708713E+03	-2.278388785E+04	+0	+0
+2.376602269E+03	-2.268146584E+04	+0	+0
+2.364723033E+03	-2.257989548E+04	+0	+0
+2.353568048E+03	-2.248044295E+04	+0	+0
+2.341612603E+03	-2.237990184E+04	+0	+0
+2.330283745E+03	-2.228029113E+04	+0	+0
+2.318830831E+03	-2.218154482E+04	+0	+0
+2.307439500E+03	-2.208413264E+04	+0	+0
+2.296693502E+03	-2.198796409E+04	+0	+0
+2.285627700E+03	-2.189285963E+04	+0	+0
+2.274967416E+03	-2.179841958E+04	+0	+0
+2.264332384E+03	-2.170510326E+04	+0	+0
+2.253860580E+03	-2.161273460E+04	+0	+0
+2.243338279E+03	-2.152067345E+04	+0	+0
+2.232881287E+03	-2.142988797E+04	+0	+0
+2.222764905E+03	-2.133956352E+04	+0	+0
+2.212265754E+03	-2.125035260E+04	+0	+0
+2.202239529E+03	-2.116203273E+04	+0	+0
+2.192209230E+03	-2.107435866E+04	+0	+0
+2.182273198E+03	-2.098748449E+04	+0	+0
+2.172333129E+03	-2.090136099E+04	+0	+0
+2.162470826E+03	-2.081596649E+04	+0	+0
+2.152920505E+03	-2.073142522E+04	+0	+0
+2.143108628E+03	-2.064760687E+04	+0	+0
+2.133561855E+03	-2.056466621E+04	+0	+0
+2.124029715E+03	-2.048237565E+04	+0	+0
+2.115017067E+03	-2.040045372E+04	+0	+0
+2.105636237E+03	-2.031964639E+04	+0	+0
+2.096617556E+03	-2.023910750E+04	+0	+0
+2.087163005E+03	-2.015945058E+04	+0	+0
+2.078148067E+03	-2.008032797E+04	+0	+0
+2.069071850E+03	-2.000195411E+04	+0	+0
+2.060002044E+03	-1.992432826E+04	+0	+0
+2.051221202E+03	-1.984735884E+04	+0	+0
+2.042723694E+03	-1.977085319E+04	+0	+0
+2.034227627E+03	-1.969531526E+04	+0	+0
+2.025539764E+03	-1.962028908E+04	+0	+0
+2.017128648E+03	-1.954579663E+04	+0	+0
+2.008862884E+03	-1.947198934E+04	+0	+0
+2.000578375E+03	-1.939811673E+04	+0	+0
+1.992129092E+03	-1.932502855E+04	+0	+0
+1.983793804E+03	-1.925261035E+04	+0	+0
+1.975442653E+03	-1.918086391E+04	+0	+0
+1.967222309E+03	-1.910958575E+04	+0	+0
+1.959002302E+03	-1.903892746E+04	+0	+0
+1.950545276E+03	-1.896910140E+04	+0	+0
+1.942386602E+03	-1.889953509E+04	+0	+0
+1.934193316E+03	-1.883079012E+04	+0	+0
+1.926218047E+03	-1.876204560E+04	+0	+0
+1.918524718E+03	-1.869411722E+04	+0	+0
+1.910712050E+03	-1.862697098E+04	+0	+0
+1.903162268E+03	-1.856007480E+04	+0	+0
+1.895718426E+03	-1.849377723E+04	+0	+0
+1.888253279E+03	-1.842765423E+04	+0	+0
+1.880661053E+03	-1.836243377E+04	+0	+0
+1.873000748E+03	-1.829800181E+04	+0	+0
+1.865487886E+03	-1.823325099E+04	+0	+0
+1.858330142E+03	-1.816922706E+04	+0	+0
+1.851084221E+03	-1.810604693E+04	+0	+0
+1.843846716E+03	-1.804310406E+04	+0	+0
+1.836798196E+03	-1.798105638E+04	+0	+0
+1.829339031E+03	-1.791903919E+04	+0	+0
+1.822360482E+03	-1.785740149E+04	+0	+0
+1.815496096E+03	-1.779613206E+04	+0	+0
+1.808578446E+03	-1.773560003E+04	+0	+0
+1.801855161E+03	-1.767542990E+04	+0	+0
+1.795060001E+03	-1.761565922E+04	+0	+0
+1.788211546E+03	-1.755644533E+04	+0	+0
+1.781529568E+03	-1.749787734E+04	+0	+0
+1.774902786E+03	-1.743951852E+04	+0	+0
+1.768393393E+03	-1.738157807E+04	+0	+0
+1.761683601E+03	-1.732420259E+04	+0	+0
+1.755102409E+03	-1.726700414E+04	+0	+0
+1.748568528E+03	-1.721023901E+04	+0	+0
+1.742250122E+03	-1.715356044E+04	+0	+0
+1.736001112E+03	-1.709795922E+04	+0	+0
+1.729834789E+03	-1.704238129E+04	+0	+0
+1.723550606E+03	-1.698728234E+04	+0	+0
+1.717275509E+03	-1.693260494E+04	+0	+0
+1.711017990E+03	-1.687789018E+04	+0	+0
+1.705009063E+03	-1.682380102E+04	+0	+0
+1.698609242E+03	-1.677008564E+04	+0	+0
+1.692690260E+03	-1.671660624E+04	+0	+0
+1.686433632E+03	-1.666356268E+04	+0	+0
+1.680465684E+03	-1.661100470E+04	+0	+0
+1.674340070E+03	-1.655890347E+04	+0	+0
+1.668419166E+03	-1.650696990E+04	+0	+0
+1.662617756E+03	-1.645555252E+04	+0	+0
+1.656990396E+03	-1.640440386E+04	+0	+0
+1.650973845E+03	-1.635357179E+04	+0	+0
+1.645302891E+03	-1.630328298E+04	+0	+0
+1.639569457E+03	-1.625305651E+04	+0	+0
+1.634195651E+03	-1.620321596E+04	+0	+0
+1.628397567E+03	-1.615364601E+04	+0	+0
+1.622734539E+03	-1.610485592E+04	+0	+0
+1.617186798E+03	-1.605604031E+04	+0	+0
+1.611626341E+03	-1.600757487E+04	+0	+0
+1.606084968E+03	-1.595926041E+04	+0	+0
+1.600269166E+03	-1.591121647E+04	+0	+0
+1.594874122E+03	-1.586345650E+04	+0	+0
+1.589543979E+03	-1.581634928E+04	+0	+0
+1.583960251E+03	-1.576926974E+04	+0	+0
+1.578760609E+03	-1.572256208E+04	+0	+0
+1.573761003E+03	-1.567615630E+04	+0	+0
+1.568563850E+03	-1.562999189E+04	+0	+0
+1.563386814E+03	-1.558417707E+04	+0	+0
+1.558305688E+03	-1.553869569E+04	+0	+0
+1.553167987E+03	-1.549336168E+04	+0	+0
+1.547993741E+03	-1.544738734E+04	+0	+0
+1.542975835E+03	-1.540209063E+04	+0	+0
+1.537588239E+03	-1.535832789E+04	+0	+0
+1.532518944E+03	-1.531481641E+04	+0	+0
+1.527725337E+03	-1.527073756E+04	+0	+0
+1.522925358E+03	-1.522696309E+04	+0	+0
+1.518168735E+03	-1.518367433E+04	+0	+0
+1.513316592E+03	-1.514046120E+04	+0	+0
+1.508863448E+03	-1.509772452E+04	+0	+0
+1.504123513E+03	-1.505528739E+04	+0	+0
+1.498970274E+03	-1.501321612E+04	+0	+0
+1.494452575E+03	-1.497126084E+04	+0	+0
+1.489759034E+03	-1.492964355E+04	+0	+0
+1.484762956E+03	-1.488809996E+04	+0	+0
+1.480058759E+03	-1.484661894E+04	+0	+0
+1.475600734E+03	-1.480544846E+04	+0	+0
+1.470711116E+03	-1.476504525E+04	+0	+0
+1.466191145E+03	-1.472420332E+04	+0	+0
+1.461587285E+03	-1.468382702E+04	+0	+0
+1.456935139E+03	-1.464378321E+04	+0	+0
+1.452248118E+03	-1.460398952E+04	+0	+0
+1.448142598E+03	-1.456431385E+04	+0	+0
+1.443648110E+03	-1.452516065E+04	+0	+0
+1.439145358E+03	-1.448601404E+04	+0	+0
+1.434540184E+03	-1.444717914E+04	+0	+0
+1.430279533E+03	-1.440856556E+04	+0	+0
+1.425962683E+03	-1.437027683E+04	+0	+0
+1.421335897E+03	-1.433204041E+04	+0	+0
+1.416917657E+03	-1.429426397E+04	+0	+0
+1.412608124E+03	-1.425642284E+04	+0	+0
+1.408340789E+03	-1.421895781E+04	+0	+0
+1.404038801E+03	-1.418169214E+04	+0	+0
+1.399869439E+03	-1.414448807E+04	+0	+0
+1.395932384E+03	-1.410747470E+04	+0	+0
+1.391856348E+03	-1.407088127E+04	+0	+0
+1.387912770E+03	-1.403479796E+04	+0	+0
+1.383792024E+03	-1.399855941E+04	+0	+0
+1.379846598E+03	-1.396256050E+04	+0	+0
+1.375727316E+03	-1.392693955E+04	+0	+0
+1.371585420E+03	-1.389111396E+04	+0	+0
+1.367491144E+03	-1.385589003E+04	+0	+0
+1.363351223E+03	-1.382060945E+04	+0	+0
+1.359194800E+03	-1.378589159E+04	+0	+0
+1.355671284E+03	-1.375091659E+04	+0	+0
+1.351552148E+03	-1.371626778E+04	+0	+0
+1.347468541E+03	-1.368172129E+04	+0	+0
+1.343706957E+03	-1.364715136E+04	+0	+0
+1.340156518E+03	-1.361335379E+04	+0	+0
+1.336220435E+03	-1.357943979E+04	+0	+0
+1.332361299E+03	-1.354604218E+04	+0	+0
+1.328456631E+03	-1.351270381E+04	+0	+0
+1.325013945E+03	-1.347935623E+04	+0	+0
+1.321203332E+03	-1.344633332E+04	+0	+0
+1.317496649E+03	-1.341333089E+04	+0	+0
+1.313647440E+03	-1.338061559E+04	+0	+0
+1.309981357E+03	-1.334787013E+04	+0	+0
+1.306235427E+03	-1.331516362E+04	+0	+0
+1.302614710E+03	-1.328311095E+04	+0	+0
+1.299215231E+03	-1.325110169E+04	+0	+0
+1.296108094E+03	-1.321940950E+04	+0	+0
+1.292725920E+03	-1.318792260E+04	+0	+0
+1.288968597E+03	-1.315644550E+04	+0	+0
+1.285604285E+03	-1.312504434E+04	+0	+0
+1.282368940E+03	-1.309368219E+04	+0	+0
+1.278704341E+03	-1.306246536E+04	+0	+0
+1.275561432E+03	-1.303180705E+04	+0	+0
+1.271948654E+03	-1.300126581E+04	+0	+0
+1.268618754E+03	-1.297062593E+04	+0	+0
+1.265203388E+03	-1.294011843E+04	+0	+0
+1.261891265E+03	-1.290964464E+04	+0	+0
+1.258407369E+03	-1.287951197E+04	+0	+0
+1.254988799E+03	-1.284962779E+04	+0	+0
+1.252216412E+03	-1.281993416E+04	+0	+0
+1.248866876E+03	-1.279036475E+04	+0	+0
+1.245870315E+03	-1.276096578E+04	+0	+0
+1.242516073E+03	-1.273189422E+04	+0	+0
+1.239306224E+03	-1.270264282E+04	+0	+0
+1.236126029E+03	-1.267355318E+04	+0	+0
+1.232895307E+03	-1.264467349E+04	+0	+0
+1.229766223E+03	-1.261608025E+04	+0	+0
+1.226326968E+03	-1.258751227E+04	+0	+0
+1.223273725E+03	-1.255895825E+04	+0	+0
+1.220052135E+03	-1.253057855E+04	+0	+0
+1.217013129E+03	-1.250265203E+04	+0	+0
+1.214073066E+03	-1.247463468E+04	+0	+0
+1.210834394E+03	-1.244677945E+04	+0	+0
+1.207417146E+03	-1.241899965E+04	+0	+0
+1.204092420E+03	-1.239163256E+04	+0	+0
+1.200882467E+03	-1.236418552E+04	+0	+0
+1.197571204E+03	-1.233679686E+04	+0	+0
+1.194422789E+03	-1.230984255E+04	+0	+0
