# Supplementary material for: Optical and Electrical Characterization of Biocompatible Polymeric Lines for Hemodialysis Applications
Source: Materials (Basel). 2018 Mar 16;11(3):438. doi: 10.3390/ma11030438 (PMC5873017; doi:10.3390/ma11030438)
Supplement: Supplementary file 1 [file materials-11-00438-s001.zip › Data_for upload/EIS/Raw_Data/FC_3_3.csv]

+2.395710561E+03	-2.312712542E+04	+0	+0
+2.383862619E+03	-2.302139504E+04	+0	+0
+2.371597056E+03	-2.291692644E+04	+0	+0
+2.359810294E+03	-2.281307968E+04	+0	+0
+2.347862258E+03	-2.270972739E+04	+0	+0
+2.336408576E+03	-2.260886855E+04	+0	+0
+2.324866473E+03	-2.250813194E+04	+0	+0
+2.313703617E+03	-2.240836645E+04	+0	+0
+2.302318742E+03	-2.230946335E+04	+0	+0
+2.291030102E+03	-2.221142901E+04	+0	+0
+2.280063939E+03	-2.211490027E+04	+0	+0
+2.269331984E+03	-2.201891506E+04	+0	+0
+2.258863757E+03	-2.192351993E+04	+0	+0
+2.248533801E+03	-2.182975849E+04	+0	+0
+2.238069073E+03	-2.173630143E+04	+0	+0
+2.227417665E+03	-2.164198009E+04	+0	+0
+2.217178199E+03	-2.154974460E+04	+0	+0
+2.207412502E+03	-2.145919852E+04	+0	+0
+2.197430003E+03	-2.136928351E+04	+0	+0
+2.187420256E+03	-2.128010158E+04	+0	+0
+2.177340003E+03	-2.119152677E+04	+0	+0
+2.167211412E+03	-2.110329410E+04	+0	+0
+2.157510524E+03	-2.101640562E+04	+0	+0
+2.148346166E+03	-2.093060441E+04	+0	+0
+2.138626203E+03	-2.084514313E+04	+0	+0
+2.128813847E+03	-2.076061584E+04	+0	+0
+2.119083431E+03	-2.067725133E+04	+0	+0
+2.109833990E+03	-2.059360281E+04	+0	+0
+2.100469072E+03	-2.051129041E+04	+0	+0
+2.091109557E+03	-2.042984713E+04	+0	+0
+2.081743819E+03	-2.034851916E+04	+0	+0
+2.072436349E+03	-2.026800408E+04	+0	+0
+2.063269005E+03	-2.018833650E+04	+0	+0
+2.054022363E+03	-2.010949906E+04	+0	+0
+2.044905167E+03	-2.003139170E+04	+0	+0
+2.036009667E+03	-1.995340977E+04	+0	+0
+2.027248769E+03	-1.987632786E+04	+0	+0
+2.018405952E+03	-1.979967258E+04	+0	+0
+2.009422504E+03	-1.972414676E+04	+0	+0
+2.000609916E+03	-1.964927497E+04	+0	+0
+1.992222659E+03	-1.957496656E+04	+0	+0
+1.983922875E+03	-1.950063550E+04	+0	+0
+1.975531566E+03	-1.942690053E+04	+0	+0
+1.967192399E+03	-1.935385027E+04	+0	+0
+1.958881449E+03	-1.928115802E+04	+0	+0
+1.950517251E+03	-1.920928561E+04	+0	+0
+1.942217523E+03	-1.913818774E+04	+0	+0
+1.934076660E+03	-1.906754332E+04	+0	+0
+1.926042369E+03	-1.899748823E+04	+0	+0
+1.917975763E+03	-1.892798768E+04	+0	+0
+1.909967409E+03	-1.885873021E+04	+0	+0
+1.902168885E+03	-1.879022206E+04	+0	+0
+1.894440468E+03	-1.872230314E+04	+0	+0
+1.886825063E+03	-1.865505929E+04	+0	+0
+1.879319523E+03	-1.858810606E+04	+0	+0
+1.871993568E+03	-1.852156244E+04	+0	+0
+1.864330773E+03	-1.845560729E+04	+0	+0
+1.856656958E+03	-1.839029006E+04	+0	+0
+1.849140494E+03	-1.832558220E+04	+0	+0
+1.841962187E+03	-1.826119737E+04	+0	+0
+1.834811137E+03	-1.819725502E+04	+0	+0
+1.827842960E+03	-1.813407126E+04	+0	+0
+1.820496163E+03	-1.807083607E+04	+0	+0
+1.813607201E+03	-1.800824817E+04	+0	+0
+1.806423171E+03	-1.794650102E+04	+0	+0
+1.799387980E+03	-1.788496241E+04	+0	+0
+1.792589864E+03	-1.782416903E+04	+0	+0
+1.785417716E+03	-1.776355973E+04	+0	+0
+1.779026491E+03	-1.770321700E+04	+0	+0
+1.772195449E+03	-1.764387497E+04	+0	+0
+1.765467249E+03	-1.758436721E+04	+0	+0
+1.758796001E+03	-1.752553289E+04	+0	+0
+1.752259979E+03	-1.746703448E+04	+0	+0
+1.745582720E+03	-1.740912832E+04	+0	+0
+1.739021465E+03	-1.735165280E+04	+0	+0
+1.732522190E+03	-1.729420501E+04	+0	+0
+1.726220505E+03	-1.723759713E+04	+0	+0
+1.719920935E+03	-1.718118663E+04	+0	+0
+1.713715551E+03	-1.712497423E+04	+0	+0
+1.707303556E+03	-1.706949088E+04	+0	+0
+1.701149826E+03	-1.701441549E+04	+0	+0
+1.695136080E+03	-1.695950476E+04	+0	+0
+1.689059933E+03	-1.690492288E+04	+0	+0
+1.682837793E+03	-1.685068886E+04	+0	+0
+1.676809151E+03	-1.679686685E+04	+0	+0
+1.670697565E+03	-1.674341908E+04	+0	+0
+1.664924078E+03	-1.669026663E+04	+0	+0
+1.658755883E+03	-1.663765694E+04	+0	+0
+1.652966726E+03	-1.658557125E+04	+0	+0
+1.647202264E+03	-1.653342606E+04	+0	+0
+1.641535918E+03	-1.648200143E+04	+0	+0
+1.635764746E+03	-1.643080988E+04	+0	+0
+1.629996349E+03	-1.637989171E+04	+0	+0
+1.624355994E+03	-1.632935257E+04	+0	+0
+1.618792615E+03	-1.627913901E+04	+0	+0
+1.613354666E+03	-1.622924453E+04	+0	+0
+1.607635529E+03	-1.617982470E+04	+0	+0
+1.602146968E+03	-1.613048122E+04	+0	+0
+1.596419010E+03	-1.608184146E+04	+0	+0
+1.591128027E+03	-1.603344491E+04	+0	+0
+1.585800602E+03	-1.598486626E+04	+0	+0
+1.580100219E+03	-1.593671824E+04	+0	+0
+1.574709743E+03	-1.588896483E+04	+0	+0
+1.569339718E+03	-1.584167227E+04	+0	+0
+1.564176005E+03	-1.579474398E+04	+0	+0
+1.558998989E+03	-1.574779185E+04	+0	+0
+1.553668055E+03	-1.570129214E+04	+0	+0
+1.548422054E+03	-1.565502231E+04	+0	+0
+1.543194121E+03	-1.560914259E+04	+0	+0
+1.537952969E+03	-1.556349160E+04	+0	+0
+1.532758008E+03	-1.551816376E+04	+0	+0
+1.527690206E+03	-1.547310921E+04	+0	+0
+1.522679867E+03	-1.542841783E+04	+0	+0
+1.517490789E+03	-1.538405721E+04	+0	+0
+1.512358710E+03	-1.533982853E+04	+0	+0
+1.507466496E+03	-1.529618843E+04	+0	+0
+1.502656532E+03	-1.525286408E+04	+0	+0
+1.497695598E+03	-1.520933313E+04	+0	+0
+1.493039358E+03	-1.516627309E+04	+0	+0
+1.488153514E+03	-1.512332620E+04	+0	+0
+1.483534272E+03	-1.508086376E+04	+0	+0
+1.479076702E+03	-1.503880412E+04	+0	+0
+1.474333285E+03	-1.499658734E+04	+0	+0
+1.469437996E+03	-1.495456434E+04	+0	+0
+1.464657363E+03	-1.491278461E+04	+0	+0
+1.460085442E+03	-1.487087978E+04	+0	+0
+1.455345890E+03	-1.483017905E+04	+0	+0
+1.450932093E+03	-1.478941045E+04	+0	+0
+1.446405988E+03	-1.474878434E+04	+0	+0
+1.441646533E+03	-1.470834814E+04	+0	+0
+1.437273804E+03	-1.466819579E+04	+0	+0
+1.432974193E+03	-1.462813951E+04	+0	+0
+1.428693981E+03	-1.458867452E+04	+0	+0
+1.424132286E+03	-1.454911112E+04	+0	+0
+1.419893110E+03	-1.451001303E+04	+0	+0
+1.415406230E+03	-1.447130048E+04	+0	+0
+1.411012310E+03	-1.443267542E+04	+0	+0
+1.406516014E+03	-1.439401277E+04	+0	+0
+1.402309962E+03	-1.435588502E+04	+0	+0
+1.397900684E+03	-1.431793077E+04	+0	+0
+1.393655568E+03	-1.427991364E+04	+0	+0
+1.389191302E+03	-1.424225694E+04	+0	+0
+1.384933476E+03	-1.420501177E+04	+0	+0
+1.381200901E+03	-1.416765569E+04	+0	+0
+1.377322893E+03	-1.413065749E+04	+0	+0
+1.373411013E+03	-1.409417976E+04	+0	+0
+1.369201740E+03	-1.405787158E+04	+0	+0
+1.365211439E+03	-1.402150105E+04	+0	+0
+1.361299713E+03	-1.398545168E+04	+0	+0
+1.357309720E+03	-1.394958515E+04	+0	+0
+1.353134757E+03	-1.391405841E+04	+0	+0
+1.348993359E+03	-1.387882121E+04	+0	+0
+1.345240787E+03	-1.384372069E+04	+0	+0
+1.341328239E+03	-1.380862161E+04	+0	+0
+1.337413194E+03	-1.377375101E+04	+0	+0
+1.333454582E+03	-1.373883824E+04	+0	+0
+1.329695657E+03	-1.370448318E+04	+0	+0
+1.326058876E+03	-1.366983964E+04	+0	+0
+1.322315259E+03	-1.363595889E+04	+0	+0
+1.318472816E+03	-1.360199076E+04	+0	+0
+1.314756481E+03	-1.356814340E+04	+0	+0
+1.311039993E+03	-1.353445263E+04	+0	+0
+1.307269198E+03	-1.350116069E+04	+0	+0
+1.303352275E+03	-1.346784958E+04	+0	+0
+1.299851654E+03	-1.343507047E+04	+0	+0
+1.295970164E+03	-1.340231019E+04	+0	+0
+1.292209355E+03	-1.336967296E+04	+0	+0
+1.288584957E+03	-1.333715479E+04	+0	+0
+1.284808414E+03	-1.330452402E+04	+0	+0
+1.281334748E+03	-1.327230138E+04	+0	+0
+1.278143032E+03	-1.324029034E+04	+0	+0
+1.274483105E+03	-1.320857872E+04	+0	+0
+1.271270702E+03	-1.317692495E+04	+0	+0
+1.267649389E+03	-1.314563406E+04	+0	+0
+1.264018460E+03	-1.311392182E+04	+0	+0
+1.260786289E+03	-1.308298261E+04	+0	+0
+1.257221926E+03	-1.305198526E+04	+0	+0
+1.253710460E+03	-1.302133261E+04	+0	+0
+1.250301872E+03	-1.299045627E+04	+0	+0
+1.247087399E+03	-1.295984710E+04	+0	+0
+1.243845448E+03	-1.292933914E+04	+0	+0
+1.240574750E+03	-1.289915927E+04	+0	+0
+1.237929847E+03	-1.286919712E+04	+0	+0
+1.234750498E+03	-1.283934395E+04	+0	+0
+1.231744398E+03	-1.280977527E+04	+0	+0
+1.228309508E+03	-1.278030058E+04	+0	+0
+1.224980757E+03	-1.275097279E+04	+0	+0
+1.221628741E+03	-1.272143842E+04	+0	+0
+1.218354250E+03	-1.269239537E+04	+0	+0
+1.214943502E+03	-1.266360834E+04	+0	+0
+1.211790785E+03	-1.263470836E+04	+0	+0
+1.208348033E+03	-1.260606431E+04	+0	+0
+1.205252807E+03	-1.257754112E+04	+0	+0
+1.201997686E+03	-1.254925342E+04	+0	+0
+1.199025266E+03	-1.252126113E+04	+0	+0
+1.196148113E+03	-1.249297176E+04	+0	+0
+1.192864366E+03	-1.246516233E+04	+0	+0
+1.189958842E+03	-1.243752195E+04	+0	+0
+1.186673867E+03	-1.240978088E+04	+0	+0
+1.183462764E+03	-1.238201261E+04	+0	+0
+1.180281821E+03	-1.235485225E+04	+0	+0
