# Supplementary material for: Optical and Electrical Characterization of Biocompatible Polymeric Lines for Hemodialysis Applications
Source: Materials (Basel). 2018 Mar 16;11(3):438. doi: 10.3390/ma11030438 (PMC5873017; doi:10.3390/ma11030438)
Supplement: Supplementary file 1 [file materials-11-00438-s001.zip › Data_for upload/EIS/Raw_Data/FC_3_4.csv]

+2.381872667E+03	-2.327541058E+04	+0	+0
+2.369919944E+03	-2.316856876E+04	+0	+0
+2.357932723E+03	-2.306311322E+04	+0	+0
+2.346285761E+03	-2.295843157E+04	+0	+0
+2.334080827E+03	-2.285412053E+04	+0	+0
+2.323025289E+03	-2.275230142E+04	+0	+0
+2.311588254E+03	-2.265014000E+04	+0	+0
+2.300422491E+03	-2.254936760E+04	+0	+0
+2.289255821E+03	-2.244969132E+04	+0	+0
+2.277948030E+03	-2.235083125E+04	+0	+0
+2.266917657E+03	-2.225304493E+04	+0	+0
+2.256331664E+03	-2.215651449E+04	+0	+0
+2.245579343E+03	-2.206027970E+04	+0	+0
+2.234968385E+03	-2.196510425E+04	+0	+0
+2.224651692E+03	-2.187075052E+04	+0	+0
+2.214049971E+03	-2.177736511E+04	+0	+0
+2.204093539E+03	-2.168440581E+04	+0	+0
+2.193811223E+03	-2.159244691E+04	+0	+0
+2.183582533E+03	-2.150146159E+04	+0	+0
+2.173419467E+03	-2.141158157E+04	+0	+0
+2.163456987E+03	-2.132218865E+04	+0	+0
+2.153430618E+03	-2.123377328E+04	+0	+0
+2.143664470E+03	-2.114570470E+04	+0	+0
+2.133803998E+03	-2.105869668E+04	+0	+0
+2.124140411E+03	-2.097275652E+04	+0	+0
+2.114430433E+03	-2.088737724E+04	+0	+0
+2.104771335E+03	-2.080278895E+04	+0	+0
+2.095292309E+03	-2.071846593E+04	+0	+0
+2.086096164E+03	-2.063521702E+04	+0	+0
+2.076778547E+03	-2.055262554E+04	+0	+0
+2.067705880E+03	-2.047090040E+04	+0	+0
+2.058549268E+03	-2.038983508E+04	+0	+0
+2.049499166E+03	-2.030922532E+04	+0	+0
+2.040493549E+03	-2.022959382E+04	+0	+0
+2.032029619E+03	-2.015016434E+04	+0	+0
+2.022983123E+03	-2.007192968E+04	+0	+0
+2.014567681E+03	-1.999396500E+04	+0	+0
+2.005940573E+03	-1.991681442E+04	+0	+0
+1.996678060E+03	-1.984055642E+04	+0	+0
+1.988338234E+03	-1.976466284E+04	+0	+0
+1.980005464E+03	-1.968939134E+04	+0	+0
+1.971733961E+03	-1.961449382E+04	+0	+0
+1.963694133E+03	-1.954005486E+04	+0	+0
+1.955162191E+03	-1.946616723E+04	+0	+0
+1.947149135E+03	-1.939299653E+04	+0	+0
+1.939200841E+03	-1.932069324E+04	+0	+0
+1.930971285E+03	-1.924865068E+04	+0	+0
+1.922912282E+03	-1.917734027E+04	+0	+0
+1.915014690E+03	-1.910637123E+04	+0	+0
+1.906922862E+03	-1.903649764E+04	+0	+0
+1.899066435E+03	-1.896653476E+04	+0	+0
+1.891415057E+03	-1.889745364E+04	+0	+0
+1.884026388E+03	-1.882890895E+04	+0	+0
+1.876366310E+03	-1.876087056E+04	+0	+0
+1.869248651E+03	-1.869336566E+04	+0	+0
+1.861840407E+03	-1.862637806E+04	+0	+0
+1.854386149E+03	-1.855973942E+04	+0	+0
+1.846824950E+03	-1.849376928E+04	+0	+0
+1.839414392E+03	-1.842807056E+04	+0	+0
+1.832298934E+03	-1.836326369E+04	+0	+0
+1.825082158E+03	-1.829867121E+04	+0	+0
+1.818022882E+03	-1.823469649E+04	+0	+0
+1.810747166E+03	-1.817143845E+04	+0	+0
+1.803800969E+03	-1.810856424E+04	+0	+0
+1.796824372E+03	-1.804566523E+04	+0	+0
+1.790194110E+03	-1.798371459E+04	+0	+0
+1.783118690E+03	-1.792198161E+04	+0	+0
+1.776238543E+03	-1.785968734E+04	+0	+0
+1.769580995E+03	-1.779860853E+04	+0	+0
+1.762961357E+03	-1.773916836E+04	+0	+0
+1.756307099E+03	-1.767994398E+04	+0	+0
+1.749706390E+03	-1.762056490E+04	+0	+0
+1.742953739E+03	-1.756154974E+04	+0	+0
+1.736070157E+03	-1.750269311E+04	+0	+0
+1.729558139E+03	-1.744458870E+04	+0	+0
+1.722769263E+03	-1.738698160E+04	+0	+0
+1.716553874E+03	-1.732969158E+04	+0	+0
+1.710149470E+03	-1.727265086E+04	+0	+0
+1.704150208E+03	-1.721651456E+04	+0	+0
+1.697875832E+03	-1.716029446E+04	+0	+0
+1.691597517E+03	-1.710451476E+04	+0	+0
+1.685448005E+03	-1.704903227E+04	+0	+0
+1.679519108E+03	-1.699412894E+04	+0	+0
+1.673392388E+03	-1.693937248E+04	+0	+0
+1.667276146E+03	-1.688513849E+04	+0	+0
+1.661105866E+03	-1.683112926E+04	+0	+0
+1.655429962E+03	-1.677777499E+04	+0	+0
+1.649290364E+03	-1.672445615E+04	+0	+0
+1.643506502E+03	-1.667182280E+04	+0	+0
+1.637879155E+03	-1.661926294E+04	+0	+0
+1.632213087E+03	-1.656756478E+04	+0	+0
+1.626410977E+03	-1.651580784E+04	+0	+0
+1.620766676E+03	-1.646448332E+04	+0	+0
+1.615291889E+03	-1.641353683E+04	+0	+0
+1.609859262E+03	-1.636268549E+04	+0	+0
+1.604168967E+03	-1.631250579E+04	+0	+0
+1.598785309E+03	-1.626251248E+04	+0	+0
+1.593425416E+03	-1.621322962E+04	+0	+0
+1.587762414E+03	-1.616385346E+04	+0	+0
+1.582391012E+03	-1.611472625E+04	+0	+0
+1.576817602E+03	-1.606583903E+04	+0	+0
+1.571674053E+03	-1.601738719E+04	+0	+0
+1.566247956E+03	-1.596929984E+04	+0	+0
+1.560808741E+03	-1.592133153E+04	+0	+0
+1.555514402E+03	-1.587390930E+04	+0	+0
+1.550562517E+03	-1.582698338E+04	+0	+0
+1.545336302E+03	-1.577975965E+04	+0	+0
+1.540004498E+03	-1.573300368E+04	+0	+0
+1.534784876E+03	-1.568674847E+04	+0	+0
+1.529508047E+03	-1.564073460E+04	+0	+0
+1.524421742E+03	-1.559478801E+04	+0	+0
+1.519311275E+03	-1.554964544E+04	+0	+0
+1.514315906E+03	-1.550438060E+04	+0	+0
+1.509202295E+03	-1.545961048E+04	+0	+0
+1.503947242E+03	-1.541532698E+04	+0	+0
+1.499053027E+03	-1.537102554E+04	+0	+0
+1.494161260E+03	-1.532690659E+04	+0	+0
+1.489472780E+03	-1.528292911E+04	+0	+0
+1.484502286E+03	-1.523984909E+04	+0	+0
+1.480139848E+03	-1.519642261E+04	+0	+0
+1.475357055E+03	-1.515367212E+04	+0	+0
+1.470705683E+03	-1.511103655E+04	+0	+0
+1.465787597E+03	-1.506864696E+04	+0	+0
+1.461079318E+03	-1.502657961E+04	+0	+0
+1.456492514E+03	-1.498432625E+04	+0	+0
+1.452027596E+03	-1.494213566E+04	+0	+0
+1.447387988E+03	-1.490077775E+04	+0	+0
+1.442846056E+03	-1.485918560E+04	+0	+0
+1.438422265E+03	-1.481811658E+04	+0	+0
+1.433594277E+03	-1.477760567E+04	+0	+0
+1.429005462E+03	-1.473768265E+04	+0	+0
+1.424772365E+03	-1.469735947E+04	+0	+0
+1.420369864E+03	-1.465754700E+04	+0	+0
+1.415822604E+03	-1.461767992E+04	+0	+0
+1.411363715E+03	-1.457827898E+04	+0	+0
+1.407247758E+03	-1.453926404E+04	+0	+0
+1.402865777E+03	-1.450014092E+04	+0	+0
+1.398468818E+03	-1.446140944E+04	+0	+0
+1.394091328E+03	-1.442290605E+04	+0	+0
+1.389821987E+03	-1.438447318E+04	+0	+0
+1.385596158E+03	-1.434626946E+04	+0	+0
+1.381132456E+03	-1.430842938E+04	+0	+0
+1.376900251E+03	-1.427065939E+04	+0	+0
+1.373057571E+03	-1.423301184E+04	+0	+0
+1.369263065E+03	-1.419573343E+04	+0	+0
+1.365174017E+03	-1.415907004E+04	+0	+0
+1.361226260E+03	-1.412233620E+04	+0	+0
+1.357300012E+03	-1.408577005E+04	+0	+0
+1.353179426E+03	-1.404957056E+04	+0	+0
+1.349192180E+03	-1.401346242E+04	+0	+0
+1.345189050E+03	-1.397748480E+04	+0	+0
+1.341280540E+03	-1.394202487E+04	+0	+0
+1.337330707E+03	-1.390658973E+04	+0	+0
+1.333444916E+03	-1.387116160E+04	+0	+0
+1.329471766E+03	-1.383568072E+04	+0	+0
+1.325740200E+03	-1.380061835E+04	+0	+0
+1.321776890E+03	-1.376585160E+04	+0	+0
+1.318241704E+03	-1.373129213E+04	+0	+0
+1.314333845E+03	-1.369707080E+04	+0	+0
+1.310523299E+03	-1.366291916E+04	+0	+0
+1.306943583E+03	-1.362926345E+04	+0	+0
+1.303129811E+03	-1.359565837E+04	+0	+0
+1.299447750E+03	-1.356323727E+04	+0	+0
+1.295668435E+03	-1.353304115E+04	+0	+0
+1.292694344E+03	-1.350651891E+04	+0	+0
+1.289681436E+03	-1.348091903E+04	+0	+0
+1.286263053E+03	-1.345004742E+04	+0	+0
+1.282256984E+03	-1.341543133E+04	+0	+0
+1.278476897E+03	-1.338065311E+04	+0	+0
+1.274907933E+03	-1.334698348E+04	+0	+0
+1.271741738E+03	-1.331469514E+04	+0	+0
+1.268181291E+03	-1.328263871E+04	+0	+0
+1.264850147E+03	-1.325109966E+04	+0	+0
+1.261316172E+03	-1.321944042E+04	+0	+0
+1.257678276E+03	-1.318791028E+04	+0	+0
+1.254352096E+03	-1.315639060E+04	+0	+0
+1.250664709E+03	-1.312511359E+04	+0	+0
+1.247749017E+03	-1.309968666E+04	+0	+0
+1.246671826E+03	-1.308985909E+04	+0	+0
+1.245237527E+03	-1.307578815E+04	+0	+0
+1.244190632E+03	-1.306570888E+04	+0	+0
+1.239550379E+03	-1.302670127E+04	+0	+0
+1.232782155E+03	-1.296350248E+04	+0	+0
+1.227992599E+03	-1.291834980E+04	+0	+0
+1.224127247E+03	-1.288397975E+04	+0	+0
+1.221031703E+03	-1.285485763E+04	+0	+0
+1.217754530E+03	-1.282508597E+04	+0	+0
+1.214347264E+03	-1.279578947E+04	+0	+0
+1.211111885E+03	-1.276662685E+04	+0	+0
+1.207938282E+03	-1.273740402E+04	+0	+0
+1.204511541E+03	-1.270852328E+04	+0	+0
+1.201473796E+03	-1.267953944E+04	+0	+0
+1.198079427E+03	-1.265075101E+04	+0	+0
+1.195188177E+03	-1.262230226E+04	+0	+0
+1.192114122E+03	-1.259396785E+04	+0	+0
+1.189256926E+03	-1.256566681E+04	+0	+0
+1.185963163E+03	-1.253744295E+04	+0	+0
+1.183174610E+03	-1.250964973E+04	+0	+0
+1.180023999E+03	-1.248130927E+04	+0	+0
+1.176579057E+03	-1.245370562E+04	+0	+0
+1.173799891E+03	-1.242620680E+04	+0	+0
