# Supplementary material for: Optical and Electrical Characterization of Biocompatible Polymeric Lines for Hemodialysis Applications
Source: Materials (Basel). 2018 Mar 16;11(3):438. doi: 10.3390/ma11030438 (PMC5873017; doi:10.3390/ma11030438)
Supplement: Supplementary file 1 [file materials-11-00438-s001.zip › Data_for upload/EIS/Raw_Data/FC_4_1.csv]

+2.582138288E+03	-2.513191393E+04	+0	+0
+2.571510479E+03	-2.502690332E+04	+0	+0
+2.558792443E+03	-2.491428804E+04	+0	+0
+2.545169524E+03	-2.479614873E+04	+0	+0
+2.532769358E+03	-2.468565071E+04	+0	+0
+2.520756996E+03	-2.457861611E+04	+0	+0
+2.508658414E+03	-2.447056585E+04	+0	+0
+2.496471440E+03	-2.436395341E+04	+0	+0
+2.484715623E+03	-2.425885826E+04	+0	+0
+2.472783937E+03	-2.415335147E+04	+0	+0
+2.461071461E+03	-2.404792263E+04	+0	+0
+2.448892180E+03	-2.394218290E+04	+0	+0
+2.437527946E+03	-2.383924018E+04	+0	+0
+2.425124845E+03	-2.373241197E+04	+0	+0
+2.413349384E+03	-2.363013215E+04	+0	+0
+2.402446815E+03	-2.352984488E+04	+0	+0
+2.391274148E+03	-2.343032753E+04	+0	+0
+2.380374868E+03	-2.333159901E+04	+0	+0
+2.369368944E+03	-2.323397619E+04	+0	+0
+2.358786440E+03	-2.313742088E+04	+0	+0
+2.347731630E+03	-2.304170782E+04	+0	+0
+2.336773183E+03	-2.294633476E+04	+0	+0
+2.326425950E+03	-2.285237103E+04	+0	+0
+2.315854758E+03	-2.275877152E+04	+0	+0
+2.305038161E+03	-2.266647559E+04	+0	+0
+2.294674963E+03	-2.257464833E+04	+0	+0
+2.284118639E+03	-2.248353323E+04	+0	+0
+2.274181757E+03	-2.239344616E+04	+0	+0
+2.265825211E+03	-2.231339646E+04	+0	+0
+2.256857141E+03	-2.223356076E+04	+0	+0
+2.246205120E+03	-2.214077623E+04	+0	+0
+2.235776597E+03	-2.205132367E+04	+0	+0
+2.226104677E+03	-2.196470229E+04	+0	+0
+2.216446310E+03	-2.187843004E+04	+0	+0
+2.205723202E+03	-2.178922827E+04	+0	+0
+2.195904737E+03	-2.170073769E+04	+0	+0
+2.186433422E+03	-2.161689178E+04	+0	+0
+2.177091163E+03	-2.153376761E+04	+0	+0
+2.168030796E+03	-2.145140154E+04	+0	+0
+2.158725332E+03	-2.136979278E+04	+0	+0
+2.150205028E+03	-2.129218033E+04	+0	+0
+2.143850010E+03	-2.122741908E+04	+0	+0
+2.134702989E+03	-2.114622917E+04	+0	+0
+2.124987107E+03	-2.106325804E+04	+0	+0
+2.115867435E+03	-2.098244986E+04	+0	+0
+2.106672102E+03	-2.090338210E+04	+0	+0
+2.098259588E+03	-2.082623507E+04	+0	+0
+2.089626651E+03	-2.075148532E+04	+0	+0
+2.081157251E+03	-2.067633640E+04	+0	+0
+2.072762011E+03	-2.060138763E+04	+0	+0
+2.064041178E+03	-2.052516446E+04	+0	+0
+2.055257347E+03	-2.045070486E+04	+0	+0
+2.047078845E+03	-2.037829153E+04	+0	+0
+2.038391026E+03	-2.030315077E+04	+0	+0
+2.030596047E+03	-2.023088198E+04	+0	+0
+2.022298841E+03	-2.015939061E+04	+0	+0
+2.014040621E+03	-2.008707942E+04	+0	+0
+2.006022427E+03	-2.001647918E+04	+0	+0
+1.997966647E+03	-1.994560253E+04	+0	+0
+1.990025578E+03	-1.987549810E+04	+0	+0
+1.982455943E+03	-1.980607912E+04	+0	+0
+1.974466139E+03	-1.973642680E+04	+0	+0
+1.967060944E+03	-1.966985232E+04	+0	+0
+1.959684155E+03	-1.960218091E+04	+0	+0
+1.952455968E+03	-1.953653999E+04	+0	+0
+1.944933778E+03	-1.946956005E+04	+0	+0
+1.937180234E+03	-1.940225540E+04	+0	+0
+1.930133962E+03	-1.933667232E+04	+0	+0
+1.922525150E+03	-1.927030961E+04	+0	+0
+1.915247982E+03	-1.920572561E+04	+0	+0
+1.907928149E+03	-1.914134147E+04	+0	+0
+1.900790489E+03	-1.907691622E+04	+0	+0
+1.893831097E+03	-1.901447154E+04	+0	+0
+1.886497067E+03	-1.894978190E+04	+0	+0
+1.879620745E+03	-1.888954336E+04	+0	+0
+1.873099004E+03	-1.882909350E+04	+0	+0
+1.865828458E+03	-1.876704705E+04	+0	+0
+1.858545951E+03	-1.870449160E+04	+0	+0
+1.851948011E+03	-1.864352265E+04	+0	+0
+1.845253390E+03	-1.858363439E+04	+0	+0
+1.838634033E+03	-1.852355754E+04	+0	+0
+1.831789643E+03	-1.846264675E+04	+0	+0
+1.825425436E+03	-1.840377765E+04	+0	+0
+1.818754935E+03	-1.834516304E+04	+0	+0
+1.812480266E+03	-1.828628087E+04	+0	+0
+1.805912156E+03	-1.822848786E+04	+0	+0
+1.799227367E+03	-1.817032347E+04	+0	+0
+1.792929682E+03	-1.811264917E+04	+0	+0
+1.785992838E+03	-1.805164152E+04	+0	+0
+1.779492398E+03	-1.799382044E+04	+0	+0
+1.773743988E+03	-1.793789739E+04	+0	+0
+1.767818904E+03	-1.788248309E+04	+0	+0
+1.761598261E+03	-1.782720602E+04	+0	+0
+1.755649255E+03	-1.777243990E+04	+0	+0
+1.749920595E+03	-1.771808768E+04	+0	+0
+1.744008517E+03	-1.766397067E+04	+0	+0
+1.738261048E+03	-1.761023241E+04	+0	+0
+1.732953686E+03	-1.755728848E+04	+0	+0
+1.727020804E+03	-1.750399059E+04	+0	+0
+1.720317854E+03	-1.745146302E+04	+0	+0
+1.713955623E+03	-1.739910228E+04	+0	+0
+1.707389185E+03	-1.734722516E+04	+0	+0
+1.701815837E+03	-1.729545256E+04	+0	+0
+1.696756897E+03	-1.724399950E+04	+0	+0
+1.691342942E+03	-1.719310757E+04	+0	+0
+1.686169167E+03	-1.714267271E+04	+0	+0
+1.681130574E+03	-1.709497931E+04	+0	+0
+1.675036696E+03	-1.704889166E+04	+0	+0
+1.668476828E+03	-1.699805664E+04	+0	+0
+1.662206804E+03	-1.694804093E+04	+0	+0
+1.656260963E+03	-1.689730634E+04	+0	+0
+1.650653876E+03	-1.684628653E+04	+0	+0
+1.645466919E+03	-1.679810897E+04	+0	+0
+1.639997717E+03	-1.674937130E+04	+0	+0
+1.634576832E+03	-1.670084100E+04	+0	+0
+1.628941656E+03	-1.665346379E+04	+0	+0
+1.623992281E+03	-1.660669866E+04	+0	+0
+1.619965953E+03	-1.656651216E+04	+0	+0
+1.614986453E+03	-1.651977786E+04	+0	+0
+1.609449690E+03	-1.647195032E+04	+0	+0
+1.604315271E+03	-1.642553954E+04	+0	+0
+1.599947235E+03	-1.638012174E+04	+0	+0
+1.595286251E+03	-1.633517121E+04	+0	+0
+1.590420278E+03	-1.629023941E+04	+0	+0
+1.584898632E+03	-1.624418142E+04	+0	+0
+1.580428184E+03	-1.620007767E+04	+0	+0
+1.576294386E+03	-1.615458438E+04	+0	+0
+1.570825082E+03	-1.610987021E+04	+0	+0
+1.566042395E+03	-1.606641748E+04	+0	+0
+1.562047372E+03	-1.602313806E+04	+0	+0
+1.559012310E+03	-1.598087757E+04	+0	+0
+1.554519361E+03	-1.594046235E+04	+0	+0
+1.550418035E+03	-1.590409184E+04	+0	+0
+1.548144230E+03	-1.585418626E+04	+0	+0
+1.541450679E+03	-1.581168545E+04	+0	+0
+1.535091902E+03	-1.576782674E+04	+0	+0
+1.528769293E+03	-1.572405467E+04	+0	+0
+1.522728951E+03	-1.568172304E+04	+0	+0
+1.519655426E+03	-1.564003685E+04	+0	+0
+1.513974625E+03	-1.559922011E+04	+0	+0
+1.507556783E+03	-1.555775179E+04	+0	+0
+1.502091867E+03	-1.551694180E+04	+0	+0
+1.498182615E+03	-1.547596943E+04	+0	+0
+1.494614151E+03	-1.543548424E+04	+0	+0
+1.489429993E+03	-1.539542365E+04	+0	+0
+1.484782748E+03	-1.535540646E+04	+0	+0
+1.480674762E+03	-1.531621970E+04	+0	+0
+1.476112584E+03	-1.527747609E+04	+0	+0
+1.471161994E+03	-1.523954024E+04	+0	+0
+1.467022319E+03	-1.520151257E+04	+0	+0
+1.461990724E+03	-1.516168015E+04	+0	+0
+1.457436605E+03	-1.512287949E+04	+0	+0
+1.453131148E+03	-1.508495133E+04	+0	+0
+1.449033899E+03	-1.504826036E+04	+0	+0
+1.444839537E+03	-1.501144042E+04	+0	+0
+1.441101249E+03	-1.497402924E+04	+0	+0
+1.436909834E+03	-1.493706973E+04	+0	+0
+1.432684548E+03	-1.489899467E+04	+0	+0
+1.428554843E+03	-1.486108908E+04	+0	+0
+1.424739285E+03	-1.482541194E+04	+0	+0
+1.420607419E+03	-1.478867126E+04	+0	+0
+1.416444802E+03	-1.475182000E+04	+0	+0
+1.412458879E+03	-1.471506606E+04	+0	+0
+1.408162846E+03	-1.467846232E+04	+0	+0
+1.404291613E+03	-1.464259136E+04	+0	+0
+1.399829096E+03	-1.460618951E+04	+0	+0
+1.395816830E+03	-1.457027363E+04	+0	+0
+1.391795549E+03	-1.453612952E+04	+0	+0
+1.388218258E+03	-1.450222874E+04	+0	+0
+1.384548950E+03	-1.446684925E+04	+0	+0
+1.380846521E+03	-1.443146265E+04	+0	+0
+1.377604665E+03	-1.439683448E+04	+0	+0
+1.373744060E+03	-1.436231896E+04	+0	+0
+1.369742194E+03	-1.432834474E+04	+0	+0
+1.365766034E+03	-1.429510127E+04	+0	+0
+1.362272979E+03	-1.426462998E+04	+0	+0
+1.358358235E+03	-1.423271853E+04	+0	+0
+1.354368896E+03	-1.419530118E+04	+0	+0
+1.350148597E+03	-1.416086599E+04	+0	+0
+1.346204821E+03	-1.412698528E+04	+0	+0
+1.342509719E+03	-1.409281335E+04	+0	+0
+1.339164939E+03	-1.406014245E+04	+0	+0
+1.335494868E+03	-1.402724047E+04	+0	+0
+1.331791359E+03	-1.399524851E+04	+0	+0
+1.328793388E+03	-1.396376802E+04	+0	+0
+1.325101973E+03	-1.393208650E+04	+0	+0
+1.321580584E+03	-1.390070530E+04	+0	+0
+1.317941296E+03	-1.386896398E+04	+0	+0
+1.314239304E+03	-1.383727649E+04	+0	+0
+1.310767220E+03	-1.380594311E+04	+0	+0
+1.306820411E+03	-1.377473320E+04	+0	+0
+1.303490428E+03	-1.374357739E+04	+0	+0
+1.299771717E+03	-1.371236186E+04	+0	+0
+1.296408286E+03	-1.368159771E+04	+0	+0
+1.293391155E+03	-1.365097802E+04	+0	+0
+1.289787514E+03	-1.362049372E+04	+0	+0
+1.286563672E+03	-1.359110251E+04	+0	+0
+1.283693072E+03	-1.356245318E+04	+0	+0
+1.279659349E+03	-1.352612160E+04	+0	+0
+1.276050078E+03	-1.349478797E+04	+0	+0
+1.272651775E+03	-1.346499310E+04	+0	+0
