# Supplementary material for: Optical and Electrical Characterization of Biocompatible Polymeric Lines for Hemodialysis Applications
Source: Materials (Basel). 2018 Mar 16;11(3):438. doi: 10.3390/ma11030438 (PMC5873017; doi:10.3390/ma11030438)
Supplement: Supplementary file 1 [file materials-11-00438-s001.zip › Data_for upload/EIS/Raw_Data/FC_4_2.csv]

+2.557438365E+03	-2.534128216E+04	+0	+0
+2.546454574E+03	-2.523373269E+04	+0	+0
+2.535477960E+03	-2.512999369E+04	+0	+0
+2.521683416E+03	-2.500948981E+04	+0	+0
+2.508719484E+03	-2.489395741E+04	+0	+0
+2.496726965E+03	-2.478355393E+04	+0	+0
+2.483998945E+03	-2.467059875E+04	+0	+0
+2.471528614E+03	-2.455960144E+04	+0	+0
+2.459504607E+03	-2.445145378E+04	+0	+0
+2.447151956E+03	-2.434390252E+04	+0	+0
+2.435422472E+03	-2.423746456E+04	+0	+0
+2.423628656E+03	-2.413273337E+04	+0	+0
+2.412297754E+03	-2.402841817E+04	+0	+0
+2.401202098E+03	-2.392490839E+04	+0	+0
+2.389918106E+03	-2.382252514E+04	+0	+0
+2.378840067E+03	-2.372098227E+04	+0	+0
+2.367936462E+03	-2.362039081E+04	+0	+0
+2.356872524E+03	-2.352041706E+04	+0	+0
+2.346017840E+03	-2.342188157E+04	+0	+0
+2.334939551E+03	-2.332271798E+04	+0	+0
+2.324646756E+03	-2.322679615E+04	+0	+0
+2.314029335E+03	-2.313075277E+04	+0	+0
+2.303540114E+03	-2.303554252E+04	+0	+0
+2.292689213E+03	-2.294017414E+04	+0	+0
+2.282465856E+03	-2.284625080E+04	+0	+0
+2.271970604E+03	-2.275307734E+04	+0	+0
+2.261127181E+03	-2.266007715E+04	+0	+0
+2.251139356E+03	-2.256914511E+04	+0	+0
+2.241091204E+03	-2.247852261E+04	+0	+0
+2.231198122E+03	-2.238894732E+04	+0	+0
+2.221112545E+03	-2.229979064E+04	+0	+0
+2.211013883E+03	-2.221130260E+04	+0	+0
+2.201391792E+03	-2.212407321E+04	+0	+0
+2.191854914E+03	-2.203685418E+04	+0	+0
+2.182451447E+03	-2.195125770E+04	+0	+0
+2.173028740E+03	-2.186609598E+04	+0	+0
+2.163685275E+03	-2.178142963E+04	+0	+0
+2.154257921E+03	-2.169815023E+04	+0	+0
+2.145585628E+03	-2.161792166E+04	+0	+0
+2.137017016E+03	-2.153652288E+04	+0	+0
+2.127804106E+03	-2.145446622E+04	+0	+0
+2.118526259E+03	-2.137200743E+04	+0	+0
+2.109929849E+03	-2.129041918E+04	+0	+0
+2.101258635E+03	-2.121107065E+04	+0	+0
+2.093332065E+03	-2.113566470E+04	+0	+0
+2.084129711E+03	-2.105369020E+04	+0	+0
+2.075249027E+03	-2.097397887E+04	+0	+0
+2.066699842E+03	-2.089643619E+04	+0	+0
+2.058411954E+03	-2.081955187E+04	+0	+0
+2.049884368E+03	-2.074346738E+04	+0	+0
+2.041750521E+03	-2.066733853E+04	+0	+0
+2.033450295E+03	-2.059227906E+04	+0	+0
+2.024866090E+03	-2.051780335E+04	+0	+0
+2.016550779E+03	-2.044247626E+04	+0	+0
+2.008508266E+03	-2.036856539E+04	+0	+0
+2.000631644E+03	-2.029595379E+04	+0	+0
+1.993089480E+03	-2.022352624E+04	+0	+0
+1.985371870E+03	-2.015186612E+04	+0	+0
+1.977585336E+03	-2.008071645E+04	+0	+0
+1.969616164E+03	-2.000876475E+04	+0	+0
+1.961660152E+03	-1.993855100E+04	+0	+0
+1.954152993E+03	-1.986895683E+04	+0	+0
+1.946372277E+03	-1.979982408E+04	+0	+0
+1.939092597E+03	-1.973162334E+04	+0	+0
+1.931618962E+03	-1.966356868E+04	+0	+0
+1.924366788E+03	-1.959602411E+04	+0	+0
+1.916562035E+03	-1.952889831E+04	+0	+0
+1.909635938E+03	-1.946240653E+04	+0	+0
+1.902367818E+03	-1.939626898E+04	+0	+0
+1.895257724E+03	-1.933077072E+04	+0	+0
+1.887824263E+03	-1.926576628E+04	+0	+0
+1.880849965E+03	-1.920105064E+04	+0	+0
+1.873769282E+03	-1.913683980E+04	+0	+0
+1.866861116E+03	-1.907340496E+04	+0	+0
+1.860036339E+03	-1.901083737E+04	+0	+0
+1.852985267E+03	-1.894752333E+04	+0	+0
+1.846048685E+03	-1.888530110E+04	+0	+0
+1.839093589E+03	-1.882371799E+04	+0	+0
+1.832416486E+03	-1.876265452E+04	+0	+0
+1.825816122E+03	-1.870206892E+04	+0	+0
+1.819395799E+03	-1.864145355E+04	+0	+0
+1.812648551E+03	-1.858152991E+04	+0	+0
+1.806783301E+03	-1.852386177E+04	+0	+0
+1.800123586E+03	-1.846468935E+04	+0	+0
+1.793277966E+03	-1.840306465E+04	+0	+0
+1.786865567E+03	-1.834437211E+04	+0	+0
+1.780545278E+03	-1.828624878E+04	+0	+0
+1.774062096E+03	-1.822838843E+04	+0	+0
+1.767758246E+03	-1.817108970E+04	+0	+0
+1.761616951E+03	-1.811384853E+04	+0	+0
+1.755643885E+03	-1.805749277E+04	+0	+0
+1.749277406E+03	-1.800118026E+04	+0	+0
+1.743143291E+03	-1.794517422E+04	+0	+0
+1.737358077E+03	-1.788982014E+04	+0	+0
+1.731579920E+03	-1.783496743E+04	+0	+0
+1.725255191E+03	-1.778023615E+04	+0	+0
+1.719464474E+03	-1.772572424E+04	+0	+0
+1.713710567E+03	-1.767197054E+04	+0	+0
+1.707448260E+03	-1.761837054E+04	+0	+0
+1.701489698E+03	-1.756485932E+04	+0	+0
+1.695584561E+03	-1.751187860E+04	+0	+0
+1.690015686E+03	-1.745883741E+04	+0	+0
+1.683931943E+03	-1.740684737E+04	+0	+0
+1.678238982E+03	-1.735506499E+04	+0	+0
+1.672611966E+03	-1.730359183E+04	+0	+0
+1.666793843E+03	-1.725149531E+04	+0	+0
+1.661199506E+03	-1.720076604E+04	+0	+0
+1.655687356E+03	-1.714990324E+04	+0	+0
+1.650217455E+03	-1.709955204E+04	+0	+0
+1.644735758E+03	-1.704944575E+04	+0	+0
+1.639164084E+03	-1.699982855E+04	+0	+0
+1.633698088E+03	-1.695075436E+04	+0	+0
+1.628532221E+03	-1.690153493E+04	+0	+0
+1.623245135E+03	-1.685284819E+04	+0	+0
+1.617468965E+03	-1.680444647E+04	+0	+0
+1.612062569E+03	-1.675641221E+04	+0	+0
+1.606933889E+03	-1.670889670E+04	+0	+0
+1.602059414E+03	-1.666126257E+04	+0	+0
+1.596763232E+03	-1.661409057E+04	+0	+0
+1.591713049E+03	-1.656755685E+04	+0	+0
+1.586860369E+03	-1.652104049E+04	+0	+0
+1.582047405E+03	-1.647445757E+04	+0	+0
+1.576761994E+03	-1.642836090E+04	+0	+0
+1.571654415E+03	-1.638278288E+04	+0	+0
+1.566553695E+03	-1.633683311E+04	+0	+0
+1.561412012E+03	-1.629182747E+04	+0	+0
+1.556028150E+03	-1.624681721E+04	+0	+0
+1.551250633E+03	-1.620164733E+04	+0	+0
+1.546502800E+03	-1.615731894E+04	+0	+0
+1.541686034E+03	-1.611297275E+04	+0	+0
+1.536749544E+03	-1.606917699E+04	+0	+0
+1.531696477E+03	-1.602540717E+04	+0	+0
+1.527206255E+03	-1.598200685E+04	+0	+0
+1.522882229E+03	-1.593850923E+04	+0	+0
+1.517977357E+03	-1.589547474E+04	+0	+0
+1.513290871E+03	-1.585278338E+04	+0	+0
+1.508606338E+03	-1.581060246E+04	+0	+0
+1.503907943E+03	-1.576836965E+04	+0	+0
+1.499475344E+03	-1.572657317E+04	+0	+0
+1.494907408E+03	-1.568488321E+04	+0	+0
+1.490099419E+03	-1.564350162E+04	+0	+0
+1.485249439E+03	-1.560221946E+04	+0	+0
+1.480887156E+03	-1.556124740E+04	+0	+0
+1.476717545E+03	-1.552051224E+04	+0	+0
+1.472380603E+03	-1.548017186E+04	+0	+0
+1.468210940E+03	-1.543995215E+04	+0	+0
+1.463846847E+03	-1.539992982E+04	+0	+0
+1.459692028E+03	-1.536087078E+04	+0	+0
+1.455191295E+03	-1.532063047E+04	+0	+0
+1.450965808E+03	-1.528076027E+04	+0	+0
+1.446588149E+03	-1.524177002E+04	+0	+0
+1.442013769E+03	-1.520297556E+04	+0	+0
+1.437777919E+03	-1.516405574E+04	+0	+0
+1.433488861E+03	-1.512612228E+04	+0	+0
+1.429316179E+03	-1.508753895E+04	+0	+0
+1.425572157E+03	-1.504958226E+04	+0	+0
+1.421279585E+03	-1.501157042E+04	+0	+0
+1.417136872E+03	-1.497394439E+04	+0	+0
+1.413265646E+03	-1.493663040E+04	+0	+0
+1.409143603E+03	-1.489964560E+04	+0	+0
+1.405341277E+03	-1.486253234E+04	+0	+0
+1.401336265E+03	-1.482559961E+04	+0	+0
+1.397411340E+03	-1.478907275E+04	+0	+0
+1.393277088E+03	-1.475271448E+04	+0	+0
+1.389430675E+03	-1.471663873E+04	+0	+0
+1.385463831E+03	-1.468065328E+04	+0	+0
+1.381204531E+03	-1.464510543E+04	+0	+0
+1.377568986E+03	-1.461052802E+04	+0	+0
+1.373952727E+03	-1.457500312E+04	+0	+0
+1.370356747E+03	-1.453982230E+04	+0	+0
+1.366661851E+03	-1.450465997E+04	+0	+0
+1.363080547E+03	-1.446945491E+04	+0	+0
+1.359293078E+03	-1.443466839E+04	+0	+0
+1.355504837E+03	-1.439996569E+04	+0	+0
+1.351635915E+03	-1.436550311E+04	+0	+0
+1.348342585E+03	-1.433284153E+04	+0	+0
+1.344398827E+03	-1.429964249E+04	+0	+0
+1.340203998E+03	-1.426391657E+04	+0	+0
+1.336508374E+03	-1.423003704E+04	+0	+0
+1.332604902E+03	-1.419673126E+04	+0	+0
+1.329266076E+03	-1.416307758E+04	+0	+0
+1.325627599E+03	-1.413018959E+04	+0	+0
+1.321985294E+03	-1.409745350E+04	+0	+0
+1.318647885E+03	-1.406461070E+04	+0	+0
+1.315368544E+03	-1.403198686E+04	+0	+0
+1.311950671E+03	-1.399979649E+04	+0	+0
+1.308344802E+03	-1.396755315E+04	+0	+0
+1.304959537E+03	-1.393547471E+04	+0	+0
+1.301353404E+03	-1.390364498E+04	+0	+0
+1.297962801E+03	-1.387181278E+04	+0	+0
+1.294550483E+03	-1.384039029E+04	+0	+0
+1.291102633E+03	-1.380984326E+04	+0	+0
+1.287303955E+03	-1.377881869E+04	+0	+0
+1.284231150E+03	-1.374802164E+04	+0	+0
+1.281283989E+03	-1.371659434E+04	+0	+0
+1.277512706E+03	-1.368566436E+04	+0	+0
+1.274226601E+03	-1.365514282E+04	+0	+0
+1.271217184E+03	-1.362552359E+04	+0	+0
+1.267937707E+03	-1.359521167E+04	+0	+0
+1.264616182E+03	-1.356492114E+04	+0	+0
+1.261376051E+03	-1.353488958E+04	+0	+0
