# Supplementary material for: Optical and Electrical Characterization of Biocompatible Polymeric Lines for Hemodialysis Applications
Source: Materials (Basel). 2018 Mar 16;11(3):438. doi: 10.3390/ma11030438 (PMC5873017; doi:10.3390/ma11030438)
Supplement: Supplementary file 1 [file materials-11-00438-s001.zip › Data_for upload/EIS/Raw_Data/FC_4_3.csv]

+2.536194441E+03	-2.550876410E+04	+0	+0
+2.524289975E+03	-2.539255867E+04	+0	+0
+2.514285966E+03	-2.529370691E+04	+0	+0
+2.500806093E+03	-2.517215808E+04	+0	+0
+2.487618914E+03	-2.505288087E+04	+0	+0
+2.475288627E+03	-2.494007743E+04	+0	+0
+2.462933469E+03	-2.482780206E+04	+0	+0
+2.451010141E+03	-2.471799625E+04	+0	+0
+2.439372330E+03	-2.461169896E+04	+0	+0
+2.427298798E+03	-2.450229645E+04	+0	+0
+2.415271045E+03	-2.439366693E+04	+0	+0
+2.403830982E+03	-2.428702673E+04	+0	+0
+2.392418024E+03	-2.418129897E+04	+0	+0
+2.381237192E+03	-2.407691462E+04	+0	+0
+2.370426134E+03	-2.397418597E+04	+0	+0
+2.359712443E+03	-2.387209845E+04	+0	+0
+2.348917835E+03	-2.377141644E+04	+0	+0
+2.338056751E+03	-2.367127657E+04	+0	+0
+2.326943752E+03	-2.356953998E+04	+0	+0
+2.316229894E+03	-2.347093560E+04	+0	+0
+2.305702436E+03	-2.337217571E+04	+0	+0
+2.295361030E+03	-2.327489129E+04	+0	+0
+2.284702586E+03	-2.317743463E+04	+0	+0
+2.274193655E+03	-2.308134284E+04	+0	+0
+2.264063862E+03	-2.298674697E+04	+0	+0
+2.253618835E+03	-2.289270515E+04	+0	+0
+2.243533276E+03	-2.280037763E+04	+0	+0
+2.233604819E+03	-2.270769194E+04	+0	+0
+2.223679706E+03	-2.261644690E+04	+0	+0
+2.213754704E+03	-2.252572606E+04	+0	+0
+2.203726995E+03	-2.243596635E+04	+0	+0
+2.193862010E+03	-2.234826652E+04	+0	+0
+2.184236866E+03	-2.226146934E+04	+0	+0
+2.174822401E+03	-2.217300999E+04	+0	+0
+2.165129657E+03	-2.208566424E+04	+0	+0
+2.155709055E+03	-2.199919612E+04	+0	+0
+2.146315752E+03	-2.191378190E+04	+0	+0
+2.136950194E+03	-2.182881845E+04	+0	+0
+2.127792551E+03	-2.174473662E+04	+0	+0
+2.118995075E+03	-2.166132078E+04	+0	+0
+2.110090294E+03	-2.157858963E+04	+0	+0
+2.100846773E+03	-2.149625087E+04	+0	+0
+2.092176071E+03	-2.141438369E+04	+0	+0
+2.083418432E+03	-2.133371086E+04	+0	+0
+2.074927267E+03	-2.125346927E+04	+0	+0
+2.066129472E+03	-2.117419443E+04	+0	+0
+2.057726473E+03	-2.109524458E+04	+0	+0
+2.049267504E+03	-2.101690177E+04	+0	+0
+2.040998184E+03	-2.093974926E+04	+0	+0
+2.032745377E+03	-2.086346880E+04	+0	+0
+2.024746592E+03	-2.078834195E+04	+0	+0
+2.016190000E+03	-2.071036629E+04	+0	+0
+2.007704618E+03	-2.063458209E+04	+0	+0
+1.999665444E+03	-2.056019513E+04	+0	+0
+1.991966344E+03	-2.048599807E+04	+0	+0
+1.983931871E+03	-2.041247574E+04	+0	+0
+1.976050841E+03	-2.033954662E+04	+0	+0
+1.968147856E+03	-2.026751173E+04	+0	+0
+1.960637094E+03	-2.019537703E+04	+0	+0
+1.952849575E+03	-2.012421289E+04	+0	+0
+1.945316326E+03	-2.005351629E+04	+0	+0
+1.937689682E+03	-1.998310116E+04	+0	+0
+1.930203115E+03	-1.991324571E+04	+0	+0
+1.922649460E+03	-1.984405655E+04	+0	+0
+1.915470009E+03	-1.977568670E+04	+0	+0
+1.908440941E+03	-1.970741429E+04	+0	+0
+1.900902700E+03	-1.964005553E+04	+0	+0
+1.893693460E+03	-1.957260096E+04	+0	+0
+1.886327080E+03	-1.950632153E+04	+0	+0
+1.879287426E+03	-1.943981211E+04	+0	+0
+1.872238944E+03	-1.937360623E+04	+0	+0
+1.864989123E+03	-1.930822786E+04	+0	+0
+1.858305669E+03	-1.924375714E+04	+0	+0
+1.851217254E+03	-1.917955032E+04	+0	+0
+1.844412845E+03	-1.911596734E+04	+0	+0
+1.837636652E+03	-1.905290922E+04	+0	+0
+1.830711232E+03	-1.899001289E+04	+0	+0
+1.823809496E+03	-1.892787074E+04	+0	+0
+1.817358260E+03	-1.886592910E+04	+0	+0
+1.810776388E+03	-1.880429711E+04	+0	+0
+1.804123857E+03	-1.874301434E+04	+0	+0
+1.797654326E+03	-1.868238657E+04	+0	+0
+1.791439113E+03	-1.862214519E+04	+0	+0
+1.784867551E+03	-1.856213218E+04	+0	+0
+1.778545683E+03	-1.850279145E+04	+0	+0
+1.772131643E+03	-1.844368491E+04	+0	+0
+1.765745649E+03	-1.838473141E+04	+0	+0
+1.759503565E+03	-1.832664084E+04	+0	+0
+1.753181953E+03	-1.826842408E+04	+0	+0
+1.747159423E+03	-1.821079648E+04	+0	+0
+1.741172198E+03	-1.815389775E+04	+0	+0
+1.734935436E+03	-1.809729065E+04	+0	+0
+1.728756652E+03	-1.804079530E+04	+0	+0
+1.722903896E+03	-1.798483351E+04	+0	+0
+1.717183084E+03	-1.792938772E+04	+0	+0
+1.711105999E+03	-1.787422894E+04	+0	+0
+1.705312832E+03	-1.781952167E+04	+0	+0
+1.699547398E+03	-1.776498908E+04	+0	+0
+1.693341624E+03	-1.771083765E+04	+0	+0
+1.687464817E+03	-1.765706544E+04	+0	+0
+1.681505160E+03	-1.760357963E+04	+0	+0
+1.676014222E+03	-1.755042093E+04	+0	+0
+1.670102139E+03	-1.749787869E+04	+0	+0
+1.664551236E+03	-1.744537417E+04	+0	+0
+1.658925373E+03	-1.739328630E+04	+0	+0
+1.653447952E+03	-1.734153238E+04	+0	+0
+1.647906056E+03	-1.729021923E+04	+0	+0
+1.642280737E+03	-1.723897837E+04	+0	+0
+1.636927073E+03	-1.718823239E+04	+0	+0
+1.631441365E+03	-1.713799445E+04	+0	+0
+1.626036806E+03	-1.708800081E+04	+0	+0
+1.620569400E+03	-1.703795590E+04	+0	+0
+1.615428643E+03	-1.698900121E+04	+0	+0
+1.610293962E+03	-1.693944980E+04	+0	+0
+1.604785870E+03	-1.689060139E+04	+0	+0
+1.599451067E+03	-1.684232098E+04	+0	+0
+1.594266950E+03	-1.679427281E+04	+0	+0
+1.589443035E+03	-1.674643752E+04	+0	+0
+1.584362160E+03	-1.669854470E+04	+0	+0
+1.579257022E+03	-1.665150619E+04	+0	+0
+1.574430592E+03	-1.660449024E+04	+0	+0
+1.569901161E+03	-1.655771513E+04	+0	+0
+1.564856120E+03	-1.651107165E+04	+0	+0
+1.559756421E+03	-1.646506252E+04	+0	+0
+1.554805354E+03	-1.641912648E+04	+0	+0
+1.549677610E+03	-1.637370364E+04	+0	+0
+1.544782325E+03	-1.632815803E+04	+0	+0
+1.540042142E+03	-1.628303826E+04	+0	+0
+1.535196311E+03	-1.623863021E+04	+0	+0
+1.530781305E+03	-1.619504190E+04	+0	+0
+1.526321468E+03	-1.615291348E+04	+0	+0
+1.521595847E+03	-1.610585863E+04	+0	+0
+1.516793944E+03	-1.606198666E+04	+0	+0
+1.512466551E+03	-1.601814230E+04	+0	+0
+1.507639195E+03	-1.597468326E+04	+0	+0
+1.502894004E+03	-1.593164719E+04	+0	+0
+1.498437712E+03	-1.588870202E+04	+0	+0
+1.493997972E+03	-1.584601947E+04	+0	+0
+1.489972004E+03	-1.580436409E+04	+0	+0
+1.485104461E+03	-1.576251482E+04	+0	+0
+1.480616133E+03	-1.572045169E+04	+0	+0
+1.475876348E+03	-1.567893281E+04	+0	+0
+1.471704955E+03	-1.563769802E+04	+0	+0
+1.467811575E+03	-1.559635255E+04	+0	+0
+1.463505929E+03	-1.555499713E+04	+0	+0
+1.459654473E+03	-1.551417489E+04	+0	+0
+1.455790059E+03	-1.547391379E+04	+0	+0
+1.452037092E+03	-1.543366558E+04	+0	+0
+1.447872439E+03	-1.539384936E+04	+0	+0
+1.443851489E+03	-1.535425303E+04	+0	+0
+1.439571068E+03	-1.531509426E+04	+0	+0
+1.435443517E+03	-1.527573530E+04	+0	+0
+1.431392537E+03	-1.523681838E+04	+0	+0
+1.427360041E+03	-1.519807109E+04	+0	+0
+1.423025056E+03	-1.515925020E+04	+0	+0
+1.419492352E+03	-1.512100490E+04	+0	+0
+1.415155033E+03	-1.508283389E+04	+0	+0
+1.410659909E+03	-1.504481430E+04	+0	+0
+1.406790591E+03	-1.500718645E+04	+0	+0
+1.402372141E+03	-1.496983631E+04	+0	+0
+1.398107701E+03	-1.493254864E+04	+0	+0
+1.393844226E+03	-1.489529482E+04	+0	+0
+1.389856180E+03	-1.485832163E+04	+0	+0
+1.385798502E+03	-1.482149802E+04	+0	+0
+1.381936153E+03	-1.478520798E+04	+0	+0
+1.377804570E+03	-1.474873580E+04	+0	+0
+1.373475260E+03	-1.471261759E+04	+0	+0
+1.369249477E+03	-1.467667543E+04	+0	+0
+1.365708228E+03	-1.464104863E+04	+0	+0
+1.362452086E+03	-1.460566046E+04	+0	+0
+1.359025861E+03	-1.457021818E+04	+0	+0
+1.355725454E+03	-1.453521724E+04	+0	+0
+1.352050500E+03	-1.450018061E+04	+0	+0
+1.347999740E+03	-1.446547157E+04	+0	+0
+1.343920070E+03	-1.443092598E+04	+0	+0
+1.340433150E+03	-1.439633126E+04	+0	+0
+1.336221110E+03	-1.436242959E+04	+0	+0
+1.332243689E+03	-1.432807930E+04	+0	+0
+1.328319011E+03	-1.429412759E+04	+0	+0
+1.324266530E+03	-1.426045880E+04	+0	+0
+1.320862169E+03	-1.422707997E+04	+0	+0
+1.317175237E+03	-1.419368516E+04	+0	+0
+1.313460667E+03	-1.416042153E+04	+0	+0
+1.309719105E+03	-1.412765395E+04	+0	+0
+1.306407142E+03	-1.409493382E+04	+0	+0
+1.302903168E+03	-1.406212483E+04	+0	+0
+1.299402658E+03	-1.402994055E+04	+0	+0
+1.296056549E+03	-1.399747940E+04	+0	+0
+1.292230347E+03	-1.396550869E+04	+0	+0
+1.288953592E+03	-1.393361598E+04	+0	+0
+1.285426338E+03	-1.390165663E+04	+0	+0
+1.281996985E+03	-1.386991913E+04	+0	+0
+1.278426302E+03	-1.383847914E+04	+0	+0
+1.275359096E+03	-1.380753228E+04	+0	+0
+1.272524736E+03	-1.377641844E+04	+0	+0
+1.269095271E+03	-1.374503903E+04	+0	+0
+1.265701892E+03	-1.371434001E+04	+0	+0
+1.262859402E+03	-1.368391674E+04	+0	+0
+1.259412655E+03	-1.365331748E+04	+0	+0
+1.256187901E+03	-1.362298139E+04	+0	+0
+1.253171588E+03	-1.359265891E+04	+0	+0
