# Supplementary material for: Optical and Electrical Characterization of Biocompatible Polymeric Lines for Hemodialysis Applications
Source: Materials (Basel). 2018 Mar 16;11(3):438. doi: 10.3390/ma11030438 (PMC5873017; doi:10.3390/ma11030438)
Supplement: Supplementary file 1 [file materials-11-00438-s001.zip › Data_for upload/EIS/Raw_Data/FC_4_4.csv]

+2.530168036E+03	-2.556284356E+04	+0	+0
+2.517870367E+03	-2.544560542E+04	+0	+0
+2.509376568E+03	-2.535684066E+04	+0	+0
+2.494681577E+03	-2.522863594E+04	+0	+0
+2.480790893E+03	-2.510508023E+04	+0	+0
+2.468710142E+03	-2.499179820E+04	+0	+0
+2.456194877E+03	-2.487926061E+04	+0	+0
+2.443842914E+03	-2.476759307E+04	+0	+0
+2.431845575E+03	-2.465853783E+04	+0	+0
+2.420068575E+03	-2.455050055E+04	+0	+0
+2.408437205E+03	-2.444352453E+04	+0	+0
+2.396959800E+03	-2.433727827E+04	+0	+0
+2.385955766E+03	-2.423301253E+04	+0	+0
+2.374516673E+03	-2.412788109E+04	+0	+0
+2.363374565E+03	-2.402347189E+04	+0	+0
+2.352070243E+03	-2.391938370E+04	+0	+0
+2.340975619E+03	-2.381582549E+04	+0	+0
+2.329869244E+03	-2.371454040E+04	+0	+0
+2.319121318E+03	-2.361453834E+04	+0	+0
+2.308435470E+03	-2.351511274E+04	+0	+0
+2.297921672E+03	-2.341671581E+04	+0	+0
+2.287177351E+03	-2.331926899E+04	+0	+0
+2.276996486E+03	-2.322261685E+04	+0	+0
+2.266409104E+03	-2.312675666E+04	+0	+0
+2.256176058E+03	-2.303183961E+04	+0	+0
+2.246258664E+03	-2.293778162E+04	+0	+0
+2.235867319E+03	-2.284414936E+04	+0	+0
+2.225943766E+03	-2.275180910E+04	+0	+0
+2.216087113E+03	-2.266054203E+04	+0	+0
+2.206225898E+03	-2.256958111E+04	+0	+0
+2.196516516E+03	-2.247920069E+04	+0	+0
+2.186664821E+03	-2.238996016E+04	+0	+0
+2.176987526E+03	-2.230140257E+04	+0	+0
+2.167643640E+03	-2.221326591E+04	+0	+0
+2.157917654E+03	-2.212636362E+04	+0	+0
+2.148691715E+03	-2.203988517E+04	+0	+0
+2.139322516E+03	-2.195450504E+04	+0	+0
+2.130121636E+03	-2.186947894E+04	+0	+0
+2.120990287E+03	-2.178529865E+04	+0	+0
+2.112326053E+03	-2.170169361E+04	+0	+0
+2.103715564E+03	-2.161857518E+04	+0	+0
+2.094704121E+03	-2.153628922E+04	+0	+0
+2.085855074E+03	-2.145441047E+04	+0	+0
+2.077298588E+03	-2.137302313E+04	+0	+0
+2.068710915E+03	-2.129261023E+04	+0	+0
+2.060147431E+03	-2.121282776E+04	+0	+0
+2.051701658E+03	-2.113374691E+04	+0	+0
+2.043326726E+03	-2.105521393E+04	+0	+0
+2.034909436E+03	-2.097764630E+04	+0	+0
+2.026652275E+03	-2.090024370E+04	+0	+0
+2.018348213E+03	-2.082348062E+04	+0	+0
+2.010164402E+03	-2.074752978E+04	+0	+0
+2.001735865E+03	-2.067229051E+04	+0	+0
+1.993701600E+03	-2.059745180E+04	+0	+0
+1.986060307E+03	-2.052343808E+04	+0	+0
+1.977960997E+03	-2.044978926E+04	+0	+0
+1.970122631E+03	-2.037682873E+04	+0	+0
+1.962436040E+03	-2.030407621E+04	+0	+0
+1.954745751E+03	-2.023211323E+04	+0	+0
+1.947070767E+03	-2.016055351E+04	+0	+0
+1.939384236E+03	-2.008974165E+04	+0	+0
+1.931658754E+03	-2.001938419E+04	+0	+0
+1.924420241E+03	-1.994924955E+04	+0	+0
+1.917161078E+03	-1.988001973E+04	+0	+0
+1.909696163E+03	-1.981132839E+04	+0	+0
+1.902385368E+03	-1.974311014E+04	+0	+0
+1.895212964E+03	-1.967517092E+04	+0	+0
+1.887997582E+03	-1.960798694E+04	+0	+0
+1.880833275E+03	-1.954060077E+04	+0	+0
+1.873779729E+03	-1.947440447E+04	+0	+0
+1.866416260E+03	-1.940843851E+04	+0	+0
+1.859372683E+03	-1.934310780E+04	+0	+0
+1.852686943E+03	-1.927794221E+04	+0	+0
+1.845791645E+03	-1.921378279E+04	+0	+0
+1.838987337E+03	-1.915030148E+04	+0	+0
+1.832166220E+03	-1.908670286E+04	+0	+0
+1.825363686E+03	-1.902376946E+04	+0	+0
+1.818476916E+03	-1.896126345E+04	+0	+0
+1.811756283E+03	-1.889919247E+04	+0	+0
+1.805284018E+03	-1.883753238E+04	+0	+0
+1.798663696E+03	-1.877606958E+04	+0	+0
+1.792228565E+03	-1.871529568E+04	+0	+0
+1.785994128E+03	-1.865485221E+04	+0	+0
+1.779435258E+03	-1.859461380E+04	+0	+0
+1.772938372E+03	-1.853466543E+04	+0	+0
+1.766699129E+03	-1.847555708E+04	+0	+0
+1.760562399E+03	-1.841664139E+04	+0	+0
+1.754258193E+03	-1.835814282E+04	+0	+0
+1.747960128E+03	-1.830005737E+04	+0	+0
+1.741841377E+03	-1.824230708E+04	+0	+0
+1.736087286E+03	-1.818503236E+04	+0	+0
+1.729744222E+03	-1.812819320E+04	+0	+0
+1.723828984E+03	-1.807189859E+04	+0	+0
+1.717654105E+03	-1.801560343E+04	+0	+0
+1.712016622E+03	-1.795988507E+04	+0	+0
+1.705615739E+03	-1.790458387E+04	+0	+0
+1.699874843E+03	-1.784956794E+04	+0	+0
+1.694134453E+03	-1.779467551E+04	+0	+0
+1.688199839E+03	-1.774053449E+04	+0	+0
+1.682344721E+03	-1.768656650E+04	+0	+0
+1.676451886E+03	-1.763288337E+04	+0	+0
+1.670790371E+03	-1.758016998E+04	+0	+0
+1.665109921E+03	-1.752723030E+04	+0	+0
+1.659320488E+03	-1.747490282E+04	+0	+0
+1.653762664E+03	-1.742265564E+04	+0	+0
+1.648244600E+03	-1.737063560E+04	+0	+0
+1.642437538E+03	-1.731896597E+04	+0	+0
+1.637180312E+03	-1.726743318E+04	+0	+0
+1.631613236E+03	-1.721656795E+04	+0	+0
+1.626043693E+03	-1.716607719E+04	+0	+0
+1.620579270E+03	-1.711575730E+04	+0	+0
+1.615353660E+03	-1.706598074E+04	+0	+0
+1.610149754E+03	-1.701632830E+04	+0	+0
+1.604877591E+03	-1.696730546E+04	+0	+0
+1.599392119E+03	-1.691825068E+04	+0	+0
+1.593950162E+03	-1.686965213E+04	+0	+0
+1.588821092E+03	-1.682127721E+04	+0	+0
+1.583919081E+03	-1.677336900E+04	+0	+0
+1.578745298E+03	-1.672576326E+04	+0	+0
+1.573764222E+03	-1.667838638E+04	+0	+0
+1.568887733E+03	-1.663106066E+04	+0	+0
+1.564012857E+03	-1.658420937E+04	+0	+0
+1.558866904E+03	-1.653765943E+04	+0	+0
+1.553983629E+03	-1.649114228E+04	+0	+0
+1.548580826E+03	-1.644517646E+04	+0	+0
+1.543747710E+03	-1.639906475E+04	+0	+0
+1.538580392E+03	-1.635366920E+04	+0	+0
+1.533760694E+03	-1.630827492E+04	+0	+0
+1.528932479E+03	-1.626334742E+04	+0	+0
+1.524314955E+03	-1.621851757E+04	+0	+0
+1.519500754E+03	-1.617394965E+04	+0	+0
+1.514591747E+03	-1.612972112E+04	+0	+0
+1.510106476E+03	-1.608554285E+04	+0	+0
+1.505785626E+03	-1.604191219E+04	+0	+0
+1.501280438E+03	-1.599842448E+04	+0	+0
+1.496539729E+03	-1.595532664E+04	+0	+0
+1.491993594E+03	-1.591223651E+04	+0	+0
+1.487374062E+03	-1.586976558E+04	+0	+0
+1.482979116E+03	-1.582760085E+04	+0	+0
+1.478583499E+03	-1.578510249E+04	+0	+0
+1.474015054E+03	-1.574314813E+04	+0	+0
+1.469212658E+03	-1.570160610E+04	+0	+0
+1.464920210E+03	-1.566006090E+04	+0	+0
+1.460985269E+03	-1.561889760E+04	+0	+0
+1.456792838E+03	-1.557794374E+04	+0	+0
+1.452594965E+03	-1.553744891E+04	+0	+0
+1.448399157E+03	-1.549698048E+04	+0	+0
+1.444400827E+03	-1.545656911E+04	+0	+0
+1.439934194E+03	-1.541691531E+04	+0	+0
+1.435732999E+03	-1.537707537E+04	+0	+0
+1.431113538E+03	-1.533749673E+04	+0	+0
+1.426968570E+03	-1.529850960E+04	+0	+0
+1.422628258E+03	-1.525930730E+04	+0	+0
+1.418451760E+03	-1.522050460E+04	+0	+0
+1.414192004E+03	-1.518195730E+04	+0	+0
+1.410479794E+03	-1.514352469E+04	+0	+0
+1.406360454E+03	-1.510506104E+04	+0	+0
+1.402351463E+03	-1.506700348E+04	+0	+0
+1.398390203E+03	-1.502911012E+04	+0	+0
+1.394623767E+03	-1.499149198E+04	+0	+0
+1.390512271E+03	-1.495432141E+04	+0	+0
+1.386634714E+03	-1.491683501E+04	+0	+0
+1.382823823E+03	-1.487994167E+04	+0	+0
+1.378755808E+03	-1.484319698E+04	+0	+0
+1.374939307E+03	-1.480654813E+04	+0	+0
+1.371127616E+03	-1.477010861E+04	+0	+0
+1.367018617E+03	-1.473378144E+04	+0	+0
+1.363102722E+03	-1.469772741E+04	+0	+0
+1.359448200E+03	-1.466209442E+04	+0	+0
+1.355971113E+03	-1.462631067E+04	+0	+0
+1.352432399E+03	-1.459070544E+04	+0	+0
+1.348976868E+03	-1.455605798E+04	+0	+0
+1.345646642E+03	-1.452129208E+04	+0	+0
+1.341555395E+03	-1.448705855E+04	+0	+0
+1.338232976E+03	-1.445432001E+04	+0	+0
+1.334261475E+03	-1.441752940E+04	+0	+0
+1.330247357E+03	-1.438249824E+04	+0	+0
+1.326433707E+03	-1.434835692E+04	+0	+0
+1.322528188E+03	-1.431431308E+04	+0	+0
+1.318921171E+03	-1.428056101E+04	+0	+0
+1.315455812E+03	-1.424697379E+04	+0	+0
+1.311780057E+03	-1.421352028E+04	+0	+0
+1.308303458E+03	-1.418037496E+04	+0	+0
+1.304682917E+03	-1.414707006E+04	+0	+0
+1.301818653E+03	-1.411436852E+04	+0	+0
+1.298140023E+03	-1.408168794E+04	+0	+0
+1.294605548E+03	-1.404911584E+04	+0	+0
+1.291125100E+03	-1.401668903E+04	+0	+0
+1.287660507E+03	-1.398456058E+04	+0	+0
+1.284429875E+03	-1.395254664E+04	+0	+0
+1.280876264E+03	-1.392049045E+04	+0	+0
+1.277530979E+03	-1.388865180E+04	+0	+0
+1.273910277E+03	-1.385720224E+04	+0	+0
+1.270695052E+03	-1.382599323E+04	+0	+0
+1.267590570E+03	-1.379459495E+04	+0	+0
+1.264161525E+03	-1.376355514E+04	+0	+0
+1.260799730E+03	-1.373269678E+04	+0	+0
+1.257828629E+03	-1.370204945E+04	+0	+0
+1.254336810E+03	-1.367153690E+04	+0	+0
+1.251058130E+03	-1.364094767E+04	+0	+0
+1.247825141E+03	-1.361069534E+04	+0	+0
