# Supplementary material for: Optical and Electrical Characterization of Biocompatible Polymeric Lines for Hemodialysis Applications
Source: Materials (Basel). 2018 Mar 16;11(3):438. doi: 10.3390/ma11030438 (PMC5873017; doi:10.3390/ma11030438)
Supplement: Supplementary file 1 [file materials-11-00438-s001.zip › Data_for upload/EIS/Raw_Data/FC_4_5.csv]

+2.523324502E+03	-2.561110398E+04	+0	+0
+2.511464527E+03	-2.549482859E+04	+0	+0
+2.500652764E+03	-2.538961576E+04	+0	+0
+2.486194690E+03	-2.526124503E+04	+0	+0
+2.473490001E+03	-2.514523617E+04	+0	+0
+2.461764618E+03	-2.503338847E+04	+0	+0
+2.449485330E+03	-2.492142519E+04	+0	+0
+2.437344280E+03	-2.481023101E+04	+0	+0
+2.425426604E+03	-2.470014982E+04	+0	+0
+2.413569456E+03	-2.459096020E+04	+0	+0
+2.401875525E+03	-2.448314380E+04	+0	+0
+2.390410175E+03	-2.437627428E+04	+0	+0
+2.379165747E+03	-2.427040589E+04	+0	+0
+2.368047436E+03	-2.416533466E+04	+0	+0
+2.357059233E+03	-2.406119406E+04	+0	+0
+2.345695415E+03	-2.395786465E+04	+0	+0
+2.335186173E+03	-2.385546985E+04	+0	+0
+2.324385313E+03	-2.375484737E+04	+0	+0
+2.314236576E+03	-2.365987624E+04	+0	+0
+2.303277728E+03	-2.355812949E+04	+0	+0
+2.292788843E+03	-2.345925697E+04	+0	+0
+2.282131458E+03	-2.336129273E+04	+0	+0
+2.271773183E+03	-2.326445977E+04	+0	+0
+2.261440075E+03	-2.316957740E+04	+0	+0
+2.251371894E+03	-2.307350131E+04	+0	+0
+2.241259779E+03	-2.297850736E+04	+0	+0
+2.231147574E+03	-2.288535037E+04	+0	+0
+2.221004071E+03	-2.279268690E+04	+0	+0
+2.211484824E+03	-2.270075158E+04	+0	+0
+2.201529049E+03	-2.260985746E+04	+0	+0
+2.191885960E+03	-2.251953146E+04	+0	+0
+2.182153772E+03	-2.243141838E+04	+0	+0
+2.172565546E+03	-2.234146866E+04	+0	+0
+2.162898145E+03	-2.225279401E+04	+0	+0
+2.153585789E+03	-2.216540802E+04	+0	+0
+2.144237938E+03	-2.207873559E+04	+0	+0
+2.134968170E+03	-2.199272499E+04	+0	+0
+2.125910099E+03	-2.190761317E+04	+0	+0
+2.116760578E+03	-2.182358325E+04	+0	+0
+2.108935723E+03	-2.174670393E+04	+0	+0
+2.100303945E+03	-2.166549134E+04	+0	+0
+2.091297919E+03	-2.158235074E+04	+0	+0
+2.082912868E+03	-2.150235101E+04	+0	+0
+2.074551882E+03	-2.142248005E+04	+0	+0
+2.066010874E+03	-2.134226037E+04	+0	+0
+2.057860837E+03	-2.126317697E+04	+0	+0
+2.049848665E+03	-2.118769913E+04	+0	+0
+2.039515784E+03	-2.109651593E+04	+0	+0
+2.030722239E+03	-2.101505182E+04	+0	+0
+2.022320286E+03	-2.093720006E+04	+0	+0
+2.014210562E+03	-2.085997628E+04	+0	+0
+2.006093879E+03	-2.078143870E+04	+0	+0
+1.997654433E+03	-2.070605376E+04	+0	+0
+1.989555318E+03	-2.063102507E+04	+0	+0
+1.981898924E+03	-2.055597720E+04	+0	+0
+1.974074235E+03	-2.048278434E+04	+0	+0
+1.966445651E+03	-2.041248376E+04	+0	+0
+1.958465844E+03	-2.033956872E+04	+0	+0
+1.950663705E+03	-2.026656103E+04	+0	+0
+1.943060890E+03	-2.019509641E+04	+0	+0
+1.935503645E+03	-2.012394089E+04	+0	+0
+1.928107609E+03	-2.005418522E+04	+0	+0
+1.920594205E+03	-1.998399798E+04	+0	+0
+1.913382958E+03	-1.991533397E+04	+0	+0
+1.906104249E+03	-1.984656960E+04	+0	+0
+1.899144450E+03	-1.977874341E+04	+0	+0
+1.891945956E+03	-1.971220669E+04	+0	+0
+1.884791013E+03	-1.964438912E+04	+0	+0
+1.877195160E+03	-1.957557315E+04	+0	+0
+1.870043540E+03	-1.950857225E+04	+0	+0
+1.862810671E+03	-1.944284495E+04	+0	+0
+1.855968352E+03	-1.937727290E+04	+0	+0
+1.849146573E+03	-1.931246639E+04	+0	+0
+1.842169505E+03	-1.924778358E+04	+0	+0
+1.835342346E+03	-1.918347345E+04	+0	+0
+1.828468137E+03	-1.911983405E+04	+0	+0
+1.821713361E+03	-1.905694711E+04	+0	+0
+1.814801701E+03	-1.899396755E+04	+0	+0
+1.808000972E+03	-1.893195973E+04	+0	+0
+1.801390207E+03	-1.886958567E+04	+0	+0
+1.794832766E+03	-1.880792122E+04	+0	+0
+1.788418444E+03	-1.874666495E+04	+0	+0
+1.781905844E+03	-1.868555169E+04	+0	+0
+1.775480242E+03	-1.862526963E+04	+0	+0
+1.769211483E+03	-1.856540414E+04	+0	+0
+1.762900972E+03	-1.850602127E+04	+0	+0
+1.756579219E+03	-1.844690831E+04	+0	+0
+1.750173654E+03	-1.838823826E+04	+0	+0
+1.743972087E+03	-1.832967122E+04	+0	+0
+1.738109784E+03	-1.827183250E+04	+0	+0
+1.732267496E+03	-1.821438560E+04	+0	+0
+1.725940962E+03	-1.815730217E+04	+0	+0
+1.720215960E+03	-1.810094929E+04	+0	+0
+1.714022318E+03	-1.804452753E+04	+0	+0
+1.708237177E+03	-1.798872727E+04	+0	+0
+1.702222045E+03	-1.793353850E+04	+0	+0
+1.696498926E+03	-1.787887763E+04	+0	+0
+1.690605778E+03	-1.782341243E+04	+0	+0
+1.684776162E+03	-1.776877474E+04	+0	+0
+1.678853704E+03	-1.771448379E+04	+0	+0
+1.673016840E+03	-1.766062410E+04	+0	+0
+1.666994427E+03	-1.760716635E+04	+0	+0
+1.661422469E+03	-1.755413888E+04	+0	+0
+1.655743835E+03	-1.750125555E+04	+0	+0
+1.650118796E+03	-1.744904641E+04	+0	+0
+1.644630371E+03	-1.739683630E+04	+0	+0
+1.639274767E+03	-1.734550127E+04	+0	+0
+1.633739784E+03	-1.729411691E+04	+0	+0
+1.628508694E+03	-1.724293588E+04	+0	+0
+1.622964173E+03	-1.719215645E+04	+0	+0
+1.617531197E+03	-1.714178510E+04	+0	+0
+1.612290485E+03	-1.709186332E+04	+0	+0
+1.607154050E+03	-1.704190059E+04	+0	+0
+1.601918681E+03	-1.699260335E+04	+0	+0
+1.596642774E+03	-1.694369876E+04	+0	+0
+1.591424939E+03	-1.689477047E+04	+0	+0
+1.586158101E+03	-1.684665754E+04	+0	+0
+1.581429703E+03	-1.679869691E+04	+0	+0
+1.576092182E+03	-1.675031284E+04	+0	+0
+1.571100342E+03	-1.670260093E+04	+0	+0
+1.566198929E+03	-1.665521096E+04	+0	+0
+1.561261943E+03	-1.660829942E+04	+0	+0
+1.556087001E+03	-1.656153333E+04	+0	+0
+1.551154251E+03	-1.651524193E+04	+0	+0
+1.546038499E+03	-1.646884424E+04	+0	+0
+1.541053982E+03	-1.642278626E+04	+0	+0
+1.535832924E+03	-1.637719225E+04	+0	+0
+1.530954089E+03	-1.633157920E+04	+0	+0
+1.526328075E+03	-1.628680778E+04	+0	+0
+1.521627364E+03	-1.624195842E+04	+0	+0
+1.517011324E+03	-1.619740966E+04	+0	+0
+1.512049661E+03	-1.615270924E+04	+0	+0
+1.507811403E+03	-1.610878184E+04	+0	+0
+1.503200130E+03	-1.606471378E+04	+0	+0
+1.498473733E+03	-1.602108467E+04	+0	+0
+1.493700255E+03	-1.597824120E+04	+0	+0
+1.489127173E+03	-1.593505346E+04	+0	+0
+1.484696823E+03	-1.589237404E+04	+0	+0
+1.480149013E+03	-1.584966147E+04	+0	+0
+1.475668119E+03	-1.580751392E+04	+0	+0
+1.471202164E+03	-1.576556765E+04	+0	+0
+1.466339676E+03	-1.572379294E+04	+0	+0
+1.462107251E+03	-1.568217480E+04	+0	+0
+1.458064520E+03	-1.564097301E+04	+0	+0
+1.453616815E+03	-1.559974547E+04	+0	+0
+1.449448117E+03	-1.555913504E+04	+0	+0
+1.445234814E+03	-1.551871582E+04	+0	+0
+1.441279559E+03	-1.547821112E+04	+0	+0
+1.436797655E+03	-1.543827171E+04	+0	+0
+1.432752946E+03	-1.539840467E+04	+0	+0
+1.427964310E+03	-1.535896798E+04	+0	+0
+1.423856472E+03	-1.531951272E+04	+0	+0
+1.419528269E+03	-1.528011433E+04	+0	+0
+1.415298449E+03	-1.524150035E+04	+0	+0
+1.411043775E+03	-1.520258263E+04	+0	+0
+1.407487976E+03	-1.516417967E+04	+0	+0
+1.403172342E+03	-1.512580328E+04	+0	+0
+1.399101203E+03	-1.508758548E+04	+0	+0
+1.395606488E+03	-1.504970324E+04	+0	+0
+1.391678203E+03	-1.501241255E+04	+0	+0
+1.387534164E+03	-1.497489925E+04	+0	+0
+1.383644199E+03	-1.493741604E+04	+0	+0
+1.379626525E+03	-1.490028202E+04	+0	+0
+1.375728327E+03	-1.486356596E+04	+0	+0
+1.372124232E+03	-1.482679121E+04	+0	+0
+1.368154208E+03	-1.479041217E+04	+0	+0
+1.363952830E+03	-1.475384257E+04	+0	+0
+1.360121620E+03	-1.471791625E+04	+0	+0
+1.356540922E+03	-1.468207347E+04	+0	+0
+1.353116334E+03	-1.464653079E+04	+0	+0
+1.349229943E+03	-1.461083099E+04	+0	+0
+1.346094562E+03	-1.457574582E+04	+0	+0
+1.342500368E+03	-1.454060494E+04	+0	+0
+1.338416579E+03	-1.450583501E+04	+0	+0
+1.334826390E+03	-1.447114597E+04	+0	+0
+1.331144565E+03	-1.443657983E+04	+0	+0
+1.327174243E+03	-1.440221662E+04	+0	+0
+1.323380289E+03	-1.436818145E+04	+0	+0
+1.319649879E+03	-1.433391127E+04	+0	+0
+1.315838022E+03	-1.429996909E+04	+0	+0
+1.312628628E+03	-1.426611156E+04	+0	+0
+1.309221356E+03	-1.423279396E+04	+0	+0
+1.305685227E+03	-1.419942268E+04	+0	+0
+1.302086034E+03	-1.416634732E+04	+0	+0
+1.299046027E+03	-1.413340009E+04	+0	+0
+1.295457102E+03	-1.410044809E+04	+0	+0
+1.291878142E+03	-1.406786845E+04	+0	+0
+1.288532330E+03	-1.403540250E+04	+0	+0
+1.284847268E+03	-1.400326239E+04	+0	+0
+1.281680917E+03	-1.397109749E+04	+0	+0
+1.278147479E+03	-1.393902142E+04	+0	+0
+1.274653260E+03	-1.390727412E+04	+0	+0
+1.271215842E+03	-1.387572427E+04	+0	+0
+1.267903702E+03	-1.384428822E+04	+0	+0
+1.265032600E+03	-1.381305541E+04	+0	+0
+1.261404676E+03	-1.378179890E+04	+0	+0
+1.258068492E+03	-1.375089011E+04	+0	+0
+1.255117552E+03	-1.372004760E+04	+0	+0
+1.251701799E+03	-1.368968573E+04	+0	+0
+1.248352452E+03	-1.365906010E+04	+0	+0
+1.245245863E+03	-1.362863825E+04	+0	+0
