# Supplementary material for: Optical and Electrical Characterization of Biocompatible Polymeric Lines for Hemodialysis Applications
Source: Materials (Basel). 2018 Mar 16;11(3):438. doi: 10.3390/ma11030438 (PMC5873017; doi:10.3390/ma11030438)
Supplement: Supplementary file 1 [file materials-11-00438-s001.zip › Data_for upload/EIS/Raw_Data/FC_5_1.csv]

+2.660402292E+03	-2.626107211E+04	+0	+0
+2.649064711E+03	-2.614877212E+04	+0	+0
+2.640134193E+03	-2.605464680E+04	+0	+0
+2.624043912E+03	-2.591099301E+04	+0	+0
+2.610063612E+03	-2.579268559E+04	+0	+0
+2.597642311E+03	-2.567955232E+04	+0	+0
+2.585050799E+03	-2.556615885E+04	+0	+0
+2.572434241E+03	-2.545348324E+04	+0	+0
+2.560403315E+03	-2.534228393E+04	+0	+0
+2.547432060E+03	-2.523060348E+04	+0	+0
+2.535020972E+03	-2.512032264E+04	+0	+0
+2.523165667E+03	-2.501085522E+04	+0	+0
+2.510815530E+03	-2.490310919E+04	+0	+0
+2.499110315E+03	-2.479730506E+04	+0	+0
+2.487552657E+03	-2.469141822E+04	+0	+0
+2.475827432E+03	-2.458585569E+04	+0	+0
+2.464339106E+03	-2.448123018E+04	+0	+0
+2.452979972E+03	-2.437802848E+04	+0	+0
+2.441692526E+03	-2.427629712E+04	+0	+0
+2.430664954E+03	-2.417534972E+04	+0	+0
+2.419542271E+03	-2.407509833E+04	+0	+0
+2.408988091E+03	-2.397560323E+04	+0	+0
+2.398061333E+03	-2.387741736E+04	+0	+0
+2.386719834E+03	-2.377996131E+04	+0	+0
+2.376209877E+03	-2.368315342E+04	+0	+0
+2.365540747E+03	-2.358700755E+04	+0	+0
+2.356427195E+03	-2.349217816E+04	+0	+0
+2.344619312E+03	-2.339793893E+04	+0	+0
+2.334247275E+03	-2.330467174E+04	+0	+0
+2.324734891E+03	-2.321242605E+04	+0	+0
+2.314752080E+03	-2.312516276E+04	+0	+0
+2.305131368E+03	-2.303539868E+04	+0	+0
+2.294498596E+03	-2.294233949E+04	+0	+0
+2.284711198E+03	-2.285284238E+04	+0	+0
+2.275269758E+03	-2.276494528E+04	+0	+0
+2.264927406E+03	-2.267662643E+04	+0	+0
+2.254977178E+03	-2.258937405E+04	+0	+0
+2.245713042E+03	-2.250295487E+04	+0	+0
+2.237641969E+03	-2.241735611E+04	+0	+0
+2.230079616E+03	-2.233211171E+04	+0	+0
+2.218405687E+03	-2.224788981E+04	+0	+0
+2.209303329E+03	-2.216380608E+04	+0	+0
+2.198203129E+03	-2.208061178E+04	+0	+0
+2.188492389E+03	-2.199804935E+04	+0	+0
+2.178986107E+03	-2.191636272E+04	+0	+0
+2.170051005E+03	-2.183484779E+04	+0	+0
+2.160919902E+03	-2.175387588E+04	+0	+0
+2.151923648E+03	-2.167395787E+04	+0	+0
+2.143358000E+03	-2.159485807E+04	+0	+0
+2.134482397E+03	-2.151657535E+04	+0	+0
+2.125711471E+03	-2.143790958E+04	+0	+0
+2.116775689E+03	-2.136003651E+04	+0	+0
+2.108105337E+03	-2.128273873E+04	+0	+0
+2.099697057E+03	-2.120663918E+04	+0	+0
+2.091786560E+03	-2.113094843E+04	+0	+0
+2.083166695E+03	-2.105508796E+04	+0	+0
+2.075203128E+03	-2.098046710E+04	+0	+0
+2.066949409E+03	-2.090675454E+04	+0	+0
+2.059428189E+03	-2.083475830E+04	+0	+0
+2.051094089E+03	-2.076223305E+04	+0	+0
+2.042736582E+03	-2.068882546E+04	+0	+0
+2.034890135E+03	-2.061717542E+04	+0	+0
+2.029523838E+03	-2.055836235E+04	+0	+0
+2.021639723E+03	-2.048919297E+04	+0	+0
+2.014308929E+03	-2.042160649E+04	+0	+0
+2.005918083E+03	-2.034973655E+04	+0	+0
+1.997603861E+03	-2.027586949E+04	+0	+0
+1.989724133E+03	-2.020499835E+04	+0	+0
+1.982251883E+03	-2.013709354E+04	+0	+0
+1.974691938E+03	-2.006999719E+04	+0	+0
+1.967389975E+03	-2.000352772E+04	+0	+0
+1.959098335E+03	-1.993190500E+04	+0	+0
+1.951874857E+03	-1.986500416E+04	+0	+0
+1.944878593E+03	-1.979954439E+04	+0	+0
+1.938162228E+03	-1.973508545E+04	+0	+0
+1.931503327E+03	-1.967037559E+04	+0	+0
+1.925943188E+03	-1.960617904E+04	+0	+0
+1.918085600E+03	-1.954187092E+04	+0	+0
+1.910029425E+03	-1.947785039E+04	+0	+0
+1.902560212E+03	-1.941440962E+04	+0	+0
+1.895655161E+03	-1.935206334E+04	+0	+0
+1.888090900E+03	-1.928999709E+04	+0	+0
+1.881469898E+03	-1.922814169E+04	+0	+0
+1.875319862E+03	-1.916691199E+04	+0	+0
+1.868536718E+03	-1.910613767E+04	+0	+0
+1.862393568E+03	-1.904922347E+04	+0	+0
+1.857602398E+03	-1.899400839E+04	+0	+0
+1.850485691E+03	-1.893434841E+04	+0	+0
+1.843601455E+03	-1.886715875E+04	+0	+0
+1.838861432E+03	-1.880385187E+04	+0	+0
+1.829443423E+03	-1.874539709E+04	+0	+0
+1.821884973E+03	-1.868746771E+04	+0	+0
+1.815427600E+03	-1.862977842E+04	+0	+0
+1.809115688E+03	-1.857255840E+04	+0	+0
+1.802980593E+03	-1.851550412E+04	+0	+0
+1.796347117E+03	-1.845918352E+04	+0	+0
+1.790107555E+03	-1.840330776E+04	+0	+0
+1.783929940E+03	-1.834740106E+04	+0	+0
+1.777507409E+03	-1.829199486E+04	+0	+0
+1.771205868E+03	-1.823706611E+04	+0	+0
+1.765410011E+03	-1.818212921E+04	+0	+0
+1.759104433E+03	-1.812812438E+04	+0	+0
+1.753295582E+03	-1.807400254E+04	+0	+0
+1.747425718E+03	-1.802073366E+04	+0	+0
+1.741515205E+03	-1.796714573E+04	+0	+0
+1.736073585E+03	-1.791412982E+04	+0	+0
+1.730699399E+03	-1.786149846E+04	+0	+0
+1.724684015E+03	-1.780933675E+04	+0	+0
+1.718998552E+03	-1.775753702E+04	+0	+0
+1.713146522E+03	-1.770545229E+04	+0	+0
+1.707626397E+03	-1.765418759E+04	+0	+0
+1.702083955E+03	-1.760347625E+04	+0	+0
+1.696121674E+03	-1.755266766E+04	+0	+0
+1.690524475E+03	-1.750228117E+04	+0	+0
+1.685539652E+03	-1.745221653E+04	+0	+0
+1.679480066E+03	-1.740280161E+04	+0	+0
+1.673489407E+03	-1.735352369E+04	+0	+0
+1.667766204E+03	-1.730441584E+04	+0	+0
+1.662153380E+03	-1.725557972E+04	+0	+0
+1.656745149E+03	-1.720732895E+04	+0	+0
+1.651729261E+03	-1.715945495E+04	+0	+0
+1.646376476E+03	-1.711129372E+04	+0	+0
+1.640976391E+03	-1.706359114E+04	+0	+0
+1.635839496E+03	-1.701632051E+04	+0	+0
+1.630416782E+03	-1.696895813E+04	+0	+0
+1.625368602E+03	-1.692219060E+04	+0	+0
+1.619830657E+03	-1.687587307E+04	+0	+0
+1.614882799E+03	-1.682953617E+04	+0	+0
+1.609674509E+03	-1.678378925E+04	+0	+0
+1.604794153E+03	-1.673799147E+04	+0	+0
+1.600255111E+03	-1.669267094E+04	+0	+0
+1.595227861E+03	-1.664771388E+04	+0	+0
+1.590255237E+03	-1.660292462E+04	+0	+0
+1.585653614E+03	-1.655854955E+04	+0	+0
+1.581550234E+03	-1.651903916E+04	+0	+0
+1.576362514E+03	-1.647438178E+04	+0	+0
+1.571310795E+03	-1.642950278E+04	+0	+0
+1.566547443E+03	-1.638529816E+04	+0	+0
+1.561912462E+03	-1.634164160E+04	+0	+0
+1.557076272E+03	-1.629836111E+04	+0	+0
+1.552051407E+03	-1.625565000E+04	+0	+0
+1.547355048E+03	-1.621338645E+04	+0	+0
+1.543036214E+03	-1.617098357E+04	+0	+0
+1.538683752E+03	-1.612893041E+04	+0	+0
+1.533489473E+03	-1.608688931E+04	+0	+0
+1.528690782E+03	-1.604556378E+04	+0	+0
+1.523986065E+03	-1.600418813E+04	+0	+0
+1.519619057E+03	-1.596285542E+04	+0	+0
+1.515128101E+03	-1.592196625E+04	+0	+0
+1.510722139E+03	-1.588119604E+04	+0	+0
+1.505878055E+03	-1.584100025E+04	+0	+0
+1.501327667E+03	-1.580079849E+04	+0	+0
+1.496408509E+03	-1.576118684E+04	+0	+0
+1.492439746E+03	-1.572143246E+04	+0	+0
+1.487902787E+03	-1.568223314E+04	+0	+0
+1.483693003E+03	-1.564236773E+04	+0	+0
+1.479485250E+03	-1.560343721E+04	+0	+0
+1.475152906E+03	-1.556452849E+04	+0	+0
+1.470841713E+03	-1.552596384E+04	+0	+0
+1.466457528E+03	-1.548719859E+04	+0	+0
+1.462248202E+03	-1.544881298E+04	+0	+0
+1.457942850E+03	-1.541049373E+04	+0	+0
+1.454119076E+03	-1.537293327E+04	+0	+0
+1.450200343E+03	-1.533525193E+04	+0	+0
+1.445848671E+03	-1.529782993E+04	+0	+0
+1.441466069E+03	-1.526032589E+04	+0	+0
+1.437380986E+03	-1.522339752E+04	+0	+0
+1.433376806E+03	-1.518671962E+04	+0	+0
+1.429589680E+03	-1.515053563E+04	+0	+0
+1.425732863E+03	-1.511366168E+04	+0	+0
+1.421855621E+03	-1.507761862E+04	+0	+0
+1.418307471E+03	-1.504186721E+04	+0	+0
+1.414597983E+03	-1.500606629E+04	+0	+0
+1.410582369E+03	-1.497052822E+04	+0	+0
+1.406301279E+03	-1.493510117E+04	+0	+0
+1.402365979E+03	-1.489960101E+04	+0	+0
+1.398495416E+03	-1.486502324E+04	+0	+0
+1.394387685E+03	-1.482984898E+04	+0	+0
+1.390459351E+03	-1.479516953E+04	+0	+0
+1.386410277E+03	-1.476105751E+04	+0	+0
+1.382616883E+03	-1.472628176E+04	+0	+0
+1.379296188E+03	-1.469230532E+04	+0	+0
+1.375925269E+03	-1.465867187E+04	+0	+0
+1.371822693E+03	-1.462433057E+04	+0	+0
+1.368226302E+03	-1.459096225E+04	+0	+0
+1.364621346E+03	-1.455716776E+04	+0	+0
+1.360830412E+03	-1.452416838E+04	+0	+0
+1.357175095E+03	-1.449114031E+04	+0	+0
+1.353467701E+03	-1.445818991E+04	+0	+0
+1.349906578E+03	-1.442551003E+04	+0	+0
+1.346116235E+03	-1.439247383E+04	+0	+0
+1.342729318E+03	-1.436303742E+04	+0	+0
+1.339854864E+03	-1.433684224E+04	+0	+0
+1.335915815E+03	-1.430190889E+04	+0	+0
+1.332423677E+03	-1.426717651E+04	+0	+0
+1.328691317E+03	-1.423578573E+04	+0	+0
+1.325247791E+03	-1.420396121E+04	+0	+0
+1.322007011E+03	-1.417218462E+04	+0	+0
+1.318209221E+03	-1.414019416E+04	+0	+0
+1.314799733E+03	-1.410869677E+04	+0	+0
+1.311615323E+03	-1.407828893E+04	+0	+0
