# Supplementary material for: Optical and Electrical Characterization of Biocompatible Polymeric Lines for Hemodialysis Applications
Source: Materials (Basel). 2018 Mar 16;11(3):438. doi: 10.3390/ma11030438 (PMC5873017; doi:10.3390/ma11030438)
Supplement: Supplementary file 1 [file materials-11-00438-s001.zip › Data_for upload/EIS/Raw_Data/FC_5_2.csv]

+2.636210890E+03	-2.649064627E+04	+0	+0
+2.623438097E+03	-2.637062570E+04	+0	+0
+2.615776772E+03	-2.628591426E+04	+0	+0
+2.598021158E+03	-2.613756980E+04	+0	+0
+2.584320866E+03	-2.601284988E+04	+0	+0
+2.571758137E+03	-2.589697294E+04	+0	+0
+2.559101043E+03	-2.578159485E+04	+0	+0
+2.546367954E+03	-2.566752663E+04	+0	+0
+2.534129524E+03	-2.555412973E+04	+0	+0
+2.521777784E+03	-2.544203926E+04	+0	+0
+2.509619171E+03	-2.533127691E+04	+0	+0
+2.497489664E+03	-2.522141447E+04	+0	+0
+2.485749261E+03	-2.511327336E+04	+0	+0
+2.475585370E+03	-2.501489089E+04	+0	+0
+2.464313284E+03	-2.490976397E+04	+0	+0
+2.451912763E+03	-2.479890479E+04	+0	+0
+2.440297687E+03	-2.469289939E+04	+0	+0
+2.428910024E+03	-2.458745330E+04	+0	+0
+2.418351040E+03	-2.448714607E+04	+0	+0
+2.407266103E+03	-2.438438472E+04	+0	+0
+2.395741297E+03	-2.428153148E+04	+0	+0
+2.384577027E+03	-2.418152946E+04	+0	+0
+2.374066709E+03	-2.408258397E+04	+0	+0
+2.363954471E+03	-2.398666086E+04	+0	+0
+2.353817372E+03	-2.389272099E+04	+0	+0
+2.342662397E+03	-2.379260467E+04	+0	+0
+2.332122226E+03	-2.368961621E+04	+0	+0
+2.320476908E+03	-2.359293597E+04	+0	+0
+2.310191966E+03	-2.349835130E+04	+0	+0
+2.300148522E+03	-2.340484499E+04	+0	+0
+2.289996361E+03	-2.331227505E+04	+0	+0
+2.279346693E+03	-2.322040396E+04	+0	+0
+2.269584233E+03	-2.312894725E+04	+0	+0
+2.259314892E+03	-2.303839738E+04	+0	+0
+2.249611021E+03	-2.294851526E+04	+0	+0
+2.239803058E+03	-2.285925739E+04	+0	+0
+2.229851914E+03	-2.277097426E+04	+0	+0
+2.220422773E+03	-2.268370621E+04	+0	+0
+2.210894787E+03	-2.259690184E+04	+0	+0
+2.201534486E+03	-2.251030955E+04	+0	+0
+2.192510137E+03	-2.242493383E+04	+0	+0
+2.183159622E+03	-2.233979088E+04	+0	+0
+2.174359873E+03	-2.225530601E+04	+0	+0
+2.165117170E+03	-2.217210544E+04	+0	+0
+2.156163987E+03	-2.208893483E+04	+0	+0
+2.147289723E+03	-2.200634667E+04	+0	+0
+2.138343282E+03	-2.192434910E+04	+0	+0
+2.129785077E+03	-2.184314182E+04	+0	+0
+2.120926471E+03	-2.176308354E+04	+0	+0
+2.112332277E+03	-2.168345605E+04	+0	+0
+2.103823676E+03	-2.160444218E+04	+0	+0
+2.095124540E+03	-2.152584093E+04	+0	+0
+2.086408215E+03	-2.144798716E+04	+0	+0
+2.078153590E+03	-2.137073931E+04	+0	+0
+2.069862604E+03	-2.129399525E+04	+0	+0
+2.061849539E+03	-2.121785310E+04	+0	+0
+2.053325872E+03	-2.114239607E+04	+0	+0
+2.045167523E+03	-2.106777480E+04	+0	+0
+2.036966978E+03	-2.099321689E+04	+0	+0
+2.028978704E+03	-2.091939461E+04	+0	+0
+2.020996063E+03	-2.084627919E+04	+0	+0
+2.013078468E+03	-2.077333526E+04	+0	+0
+2.005557551E+03	-2.070141563E+04	+0	+0
+1.998027701E+03	-2.062971394E+04	+0	+0
+1.990136144E+03	-2.055850467E+04	+0	+0
+1.982455983E+03	-2.048808604E+04	+0	+0
+1.974831619E+03	-2.041778712E+04	+0	+0
+1.967358362E+03	-2.034807065E+04	+0	+0
+1.959810828E+03	-2.027881897E+04	+0	+0
+1.952397004E+03	-2.021063537E+04	+0	+0
+1.944893337E+03	-2.014261623E+04	+0	+0
+1.937758412E+03	-2.007525259E+04	+0	+0
+1.930510585E+03	-2.000836951E+04	+0	+0
+1.923414365E+03	-1.994170802E+04	+0	+0
+1.916180086E+03	-1.987586180E+04	+0	+0
+1.908972549E+03	-1.981027353E+04	+0	+0
+1.902000497E+03	-1.974505108E+04	+0	+0
+1.894885739E+03	-1.968070790E+04	+0	+0
+1.887840491E+03	-1.961656963E+04	+0	+0
+1.880701661E+03	-1.955315034E+04	+0	+0
+1.873976551E+03	-1.949004117E+04	+0	+0
+1.867357946E+03	-1.942723862E+04	+0	+0
+1.860663978E+03	-1.936480187E+04	+0	+0
+1.853844224E+03	-1.930258176E+04	+0	+0
+1.847124127E+03	-1.924062535E+04	+0	+0
+1.840593685E+03	-1.917956929E+04	+0	+0
+1.834212852E+03	-1.911854608E+04	+0	+0
+1.827488443E+03	-1.905799130E+04	+0	+0
+1.820955567E+03	-1.899798150E+04	+0	+0
+1.814792607E+03	-1.893824130E+04	+0	+0
+1.808576027E+03	-1.887938984E+04	+0	+0
+1.802130034E+03	-1.882030510E+04	+0	+0
+1.795720044E+03	-1.876198950E+04	+0	+0
+1.789506331E+03	-1.870401458E+04	+0	+0
+1.783349808E+03	-1.864618350E+04	+0	+0
+1.776949681E+03	-1.858903727E+04	+0	+0
+1.770808537E+03	-1.853199750E+04	+0	+0
+1.764976269E+03	-1.847571891E+04	+0	+0
+1.758755563E+03	-1.841955693E+04	+0	+0
+1.752667238E+03	-1.836414297E+04	+0	+0
+1.746636671E+03	-1.830822201E+04	+0	+0
+1.740601097E+03	-1.825354005E+04	+0	+0
+1.734437266E+03	-1.819870870E+04	+0	+0
+1.728419180E+03	-1.814459259E+04	+0	+0
+1.722726537E+03	-1.809069640E+04	+0	+0
+1.716888829E+03	-1.803692920E+04	+0	+0
+1.710902990E+03	-1.798370706E+04	+0	+0
+1.705224638E+03	-1.793067150E+04	+0	+0
+1.699604000E+03	-1.787824437E+04	+0	+0
+1.693801345E+03	-1.782596202E+04	+0	+0
+1.688637609E+03	-1.777456483E+04	+0	+0
+1.683009585E+03	-1.772291998E+04	+0	+0
+1.677115916E+03	-1.767151378E+04	+0	+0
+1.671530884E+03	-1.762063685E+04	+0	+0
+1.666238084E+03	-1.757008039E+04	+0	+0
+1.660722625E+03	-1.751966319E+04	+0	+0
+1.655228553E+03	-1.746981528E+04	+0	+0
+1.649998722E+03	-1.742004274E+04	+0	+0
+1.644558681E+03	-1.737071184E+04	+0	+0
+1.639653822E+03	-1.732190544E+04	+0	+0
+1.634574025E+03	-1.727342477E+04	+0	+0
+1.629255073E+03	-1.722468178E+04	+0	+0
+1.623841709E+03	-1.717610903E+04	+0	+0
+1.618924966E+03	-1.712830193E+04	+0	+0
+1.613393427E+03	-1.708035213E+04	+0	+0
+1.608108927E+03	-1.703280947E+04	+0	+0
+1.602833327E+03	-1.698572910E+04	+0	+0
+1.597780308E+03	-1.693881624E+04	+0	+0
+1.592696325E+03	-1.689239801E+04	+0	+0
+1.587724673E+03	-1.684594099E+04	+0	+0
+1.582658861E+03	-1.680011092E+04	+0	+0
+1.577736869E+03	-1.675432847E+04	+0	+0
+1.573061737E+03	-1.670887157E+04	+0	+0
+1.568060927E+03	-1.666372825E+04	+0	+0
+1.563183622E+03	-1.661881058E+04	+0	+0
+1.558460913E+03	-1.657424464E+04	+0	+0
+1.553545076E+03	-1.653004005E+04	+0	+0
+1.548887991E+03	-1.648602102E+04	+0	+0
+1.544263781E+03	-1.644213713E+04	+0	+0
+1.539451680E+03	-1.639855902E+04	+0	+0
+1.534987017E+03	-1.635488385E+04	+0	+0
+1.529865705E+03	-1.631205729E+04	+0	+0
+1.525191059E+03	-1.626929057E+04	+0	+0
+1.520932259E+03	-1.622682748E+04	+0	+0
+1.516467954E+03	-1.618424316E+04	+0	+0
+1.512192285E+03	-1.614252987E+04	+0	+0
+1.507836295E+03	-1.609941315E+04	+0	+0
+1.502930684E+03	-1.605576906E+04	+0	+0
+1.498380282E+03	-1.601431259E+04	+0	+0
+1.493951477E+03	-1.597325027E+04	+0	+0
+1.489270209E+03	-1.593233955E+04	+0	+0
+1.484863188E+03	-1.589180643E+04	+0	+0
+1.480058270E+03	-1.585142279E+04	+0	+0
+1.476005590E+03	-1.581128029E+04	+0	+0
+1.471626255E+03	-1.577122171E+04	+0	+0
+1.467564850E+03	-1.573152119E+04	+0	+0
+1.463514684E+03	-1.569209612E+04	+0	+0
+1.459241485E+03	-1.565266172E+04	+0	+0
+1.454973247E+03	-1.561364186E+04	+0	+0
+1.450765258E+03	-1.557467440E+04	+0	+0
+1.446913837E+03	-1.553596120E+04	+0	+0
+1.442568138E+03	-1.549723311E+04	+0	+0
+1.438663458E+03	-1.545917446E+04	+0	+0
+1.434245077E+03	-1.542101022E+04	+0	+0
+1.430592212E+03	-1.538317554E+04	+0	+0
+1.426557814E+03	-1.534542450E+04	+0	+0
+1.422413119E+03	-1.530811837E+04	+0	+0
+1.418262626E+03	-1.527114099E+04	+0	+0
+1.414308358E+03	-1.523646811E+04	+0	+0
+1.411035336E+03	-1.520323137E+04	+0	+0
+1.407112853E+03	-1.516498222E+04	+0	+0
+1.403847284E+03	-1.512721682E+04	+0	+0
+1.399602884E+03	-1.508953789E+04	+0	+0
+1.395320265E+03	-1.505263552E+04	+0	+0
+1.391769262E+03	-1.501617380E+04	+0	+0
+1.387793598E+03	-1.498063860E+04	+0	+0
+1.383421300E+03	-1.494570627E+04	+0	+0
+1.379325314E+03	-1.491009162E+04	+0	+0
+1.375443582E+03	-1.487506669E+04	+0	+0
+1.371882634E+03	-1.484007829E+04	+0	+0
+1.368112338E+03	-1.480526668E+04	+0	+0
+1.364354809E+03	-1.477072262E+04	+0	+0
+1.361312505E+03	-1.473637982E+04	+0	+0
+1.357056119E+03	-1.470191969E+04	+0	+0
+1.353391115E+03	-1.466782596E+04	+0	+0
+1.350047828E+03	-1.463421284E+04	+0	+0
+1.346631355E+03	-1.460072419E+04	+0	+0
+1.342898863E+03	-1.456713092E+04	+0	+0
+1.339290082E+03	-1.453381293E+04	+0	+0
+1.335570625E+03	-1.450067489E+04	+0	+0
+1.331990417E+03	-1.446760506E+04	+0	+0
+1.328592548E+03	-1.443446551E+04	+0	+0
+1.324984628E+03	-1.440160095E+04	+0	+0
+1.321577844E+03	-1.436910214E+04	+0	+0
+1.318277289E+03	-1.433705387E+04	+0	+0
+1.314712614E+03	-1.430491438E+04	+0	+0
+1.311356488E+03	-1.427287989E+04	+0	+0
+1.308097013E+03	-1.424119800E+04	+0	+0
+1.304380236E+03	-1.420920097E+04	+0	+0
+1.301064934E+03	-1.417736595E+04	+0	+0
+1.297966652E+03	-1.414591931E+04	+0	+0
