# Supplementary material for: Optical and Electrical Characterization of Biocompatible Polymeric Lines for Hemodialysis Applications
Source: Materials (Basel). 2018 Mar 16;11(3):438. doi: 10.3390/ma11030438 (PMC5873017; doi:10.3390/ma11030438)
Supplement: Supplementary file 1 [file materials-11-00438-s001.zip › Data_for upload/EIS/Raw_Data/FC_5_3.csv]

+2.618868687E+03	-2.663036424E+04	+0	+0
+2.607314740E+03	-2.651657573E+04	+0	+0
+2.592964763E+03	-2.638896791E+04	+0	+0
+2.579736625E+03	-2.626529345E+04	+0	+0
+2.566878896E+03	-2.614684122E+04	+0	+0
+2.554618025E+03	-2.603090864E+04	+0	+0
+2.542044965E+03	-2.591488122E+04	+0	+0
+2.529410949E+03	-2.579959872E+04	+0	+0
+2.517199846E+03	-2.568512741E+04	+0	+0
+2.505061696E+03	-2.557207105E+04	+0	+0
+2.492861755E+03	-2.546061161E+04	+0	+0
+2.480788126E+03	-2.534888170E+04	+0	+0
+2.469028085E+03	-2.523870154E+04	+0	+0
+2.457410027E+03	-2.512990829E+04	+0	+0
+2.445949495E+03	-2.502175979E+04	+0	+0
+2.434529736E+03	-2.491516420E+04	+0	+0
+2.423201658E+03	-2.480948679E+04	+0	+0
+2.412139208E+03	-2.470408681E+04	+0	+0
+2.401083241E+03	-2.460007374E+04	+0	+0
+2.390000484E+03	-2.449742093E+04	+0	+0
+2.378893925E+03	-2.439475015E+04	+0	+0
+2.368025194E+03	-2.429334650E+04	+0	+0
+2.357390002E+03	-2.419297734E+04	+0	+0
+2.346831911E+03	-2.409336096E+04	+0	+0
+2.336051778E+03	-2.399443320E+04	+0	+0
+2.325590490E+03	-2.389651251E+04	+0	+0
+2.315983919E+03	-2.380000401E+04	+0	+0
+2.304945990E+03	-2.370302602E+04	+0	+0
+2.294685572E+03	-2.360791758E+04	+0	+0
+2.284667163E+03	-2.351336966E+04	+0	+0
+2.274481794E+03	-2.341964186E+04	+0	+0
+2.264083692E+03	-2.332679346E+04	+0	+0
+2.254053538E+03	-2.323488373E+04	+0	+0
+2.244058396E+03	-2.314321822E+04	+0	+0
+2.234235501E+03	-2.305294664E+04	+0	+0
+2.224752233E+03	-2.296292636E+04	+0	+0
+2.214980651E+03	-2.287381824E+04	+0	+0
+2.205560494E+03	-2.278555089E+04	+0	+0
+2.195958675E+03	-2.269806277E+04	+0	+0
+2.186905110E+03	-2.261084241E+04	+0	+0
+2.177793829E+03	-2.252475990E+04	+0	+0
+2.168665596E+03	-2.243896157E+04	+0	+0
+2.159740102E+03	-2.235374913E+04	+0	+0
+2.150701905E+03	-2.226945158E+04	+0	+0
+2.141907728E+03	-2.218593686E+04	+0	+0
+2.133066020E+03	-2.210275268E+04	+0	+0
+2.124556770E+03	-2.201994323E+04	+0	+0
+2.115999623E+03	-2.193874086E+04	+0	+0
+2.107306371E+03	-2.185787980E+04	+0	+0
+2.098800585E+03	-2.177755885E+04	+0	+0
+2.090166903E+03	-2.169754211E+04	+0	+0
+2.081803516E+03	-2.161849316E+04	+0	+0
+2.073142320E+03	-2.153962286E+04	+0	+0
+2.064658433E+03	-2.146191430E+04	+0	+0
+2.056819981E+03	-2.138443289E+04	+0	+0
+2.048498591E+03	-2.130740631E+04	+0	+0
+2.040321244E+03	-2.123180577E+04	+0	+0
+2.032182278E+03	-2.115656840E+04	+0	+0
+2.024057464E+03	-2.108122726E+04	+0	+0
+2.015984557E+03	-2.100687925E+04	+0	+0
+2.008025643E+03	-2.093302112E+04	+0	+0
+2.000308386E+03	-2.085973509E+04	+0	+0
+1.992408904E+03	-2.078741883E+04	+0	+0
+1.984935026E+03	-2.071524886E+04	+0	+0
+1.977402164E+03	-2.064315486E+04	+0	+0
+1.969844426E+03	-2.057176158E+04	+0	+0
+1.962372819E+03	-2.050109735E+04	+0	+0
+1.954773319E+03	-2.043103892E+04	+0	+0
+1.947365771E+03	-2.036117767E+04	+0	+0
+1.940125751E+03	-2.029212377E+04	+0	+0
+1.932434278E+03	-2.022371473E+04	+0	+0
+1.925314646E+03	-2.015581955E+04	+0	+0
+1.918095421E+03	-2.008840267E+04	+0	+0
+1.911227849E+03	-2.002141428E+04	+0	+0
+1.904035900E+03	-1.995474354E+04	+0	+0
+1.896720179E+03	-1.988881059E+04	+0	+0
+1.889923382E+03	-1.982303861E+04	+0	+0
+1.882822428E+03	-1.975804682E+04	+0	+0
+1.875708085E+03	-1.969348853E+04	+0	+0
+1.868896179E+03	-1.962961918E+04	+0	+0
+1.862016810E+03	-1.956595822E+04	+0	+0
+1.855460391E+03	-1.950259236E+04	+0	+0
+1.848814230E+03	-1.943949797E+04	+0	+0
+1.842050380E+03	-1.937694819E+04	+0	+0
+1.835539414E+03	-1.931515290E+04	+0	+0
+1.828765962E+03	-1.925308604E+04	+0	+0
+1.822336175E+03	-1.919179876E+04	+0	+0
+1.816167144E+03	-1.913093473E+04	+0	+0
+1.809560702E+03	-1.907075966E+04	+0	+0
+1.803311618E+03	-1.901075504E+04	+0	+0
+1.797116199E+03	-1.895131931E+04	+0	+0
+1.790993593E+03	-1.889210001E+04	+0	+0
+1.784839939E+03	-1.883334590E+04	+0	+0
+1.778391208E+03	-1.877512125E+04	+0	+0
+1.772142547E+03	-1.871674080E+04	+0	+0
+1.765865042E+03	-1.865907060E+04	+0	+0
+1.759724348E+03	-1.860193210E+04	+0	+0
+1.753734658E+03	-1.854498179E+04	+0	+0
+1.747744425E+03	-1.848845686E+04	+0	+0
+1.741661779E+03	-1.843252193E+04	+0	+0
+1.735596896E+03	-1.837708590E+04	+0	+0
+1.729943132E+03	-1.832242820E+04	+0	+0
+1.723725245E+03	-1.826766879E+04	+0	+0
+1.717595367E+03	-1.821269074E+04	+0	+0
+1.711505754E+03	-1.815721332E+04	+0	+0
+1.705595802E+03	-1.810314679E+04	+0	+0
+1.699945754E+03	-1.804946674E+04	+0	+0
+1.694260709E+03	-1.799616647E+04	+0	+0
+1.688597941E+03	-1.794336643E+04	+0	+0
+1.683003596E+03	-1.789103392E+04	+0	+0
+1.677492417E+03	-1.783882798E+04	+0	+0
+1.671895741E+03	-1.778684336E+04	+0	+0
+1.666418761E+03	-1.773575775E+04	+0	+0
+1.660912673E+03	-1.768438070E+04	+0	+0
+1.655105727E+03	-1.763200561E+04	+0	+0
+1.649605196E+03	-1.758005888E+04	+0	+0
+1.644134196E+03	-1.752829397E+04	+0	+0
+1.638920211E+03	-1.747762244E+04	+0	+0
+1.633487799E+03	-1.742800004E+04	+0	+0
+1.628569429E+03	-1.737804660E+04	+0	+0
+1.623388017E+03	-1.732892892E+04	+0	+0
+1.618174238E+03	-1.727987886E+04	+0	+0
+1.613013017E+03	-1.723048864E+04	+0	+0
+1.607604820E+03	-1.718135313E+04	+0	+0
+1.602280356E+03	-1.713349544E+04	+0	+0
+1.596962069E+03	-1.708596526E+04	+0	+0
+1.592002186E+03	-1.703981316E+04	+0	+0
+1.587545098E+03	-1.699423024E+04	+0	+0
+1.582438438E+03	-1.694901822E+04	+0	+0
+1.577608679E+03	-1.690313087E+04	+0	+0
+1.572788304E+03	-1.685656895E+04	+0	+0
+1.568042357E+03	-1.680960414E+04	+0	+0
+1.562850146E+03	-1.676371869E+04	+0	+0
+1.557754561E+03	-1.671728673E+04	+0	+0
+1.552906345E+03	-1.667137489E+04	+0	+0
+1.548011635E+03	-1.662473136E+04	+0	+0
+1.543003085E+03	-1.657897390E+04	+0	+0
+1.538718372E+03	-1.653622174E+04	+0	+0
+1.533977498E+03	-1.649005850E+04	+0	+0
+1.529091853E+03	-1.644630712E+04	+0	+0
+1.524416340E+03	-1.640304241E+04	+0	+0
+1.519667073E+03	-1.635975576E+04	+0	+0
+1.515108247E+03	-1.631665639E+04	+0	+0
+1.510771343E+03	-1.627376555E+04	+0	+0
+1.506250461E+03	-1.623131997E+04	+0	+0
+1.502107641E+03	-1.618933562E+04	+0	+0
+1.497884009E+03	-1.614733836E+04	+0	+0
+1.493256666E+03	-1.610528909E+04	+0	+0
+1.488732119E+03	-1.606360495E+04	+0	+0
+1.484439421E+03	-1.602188626E+04	+0	+0
+1.479647989E+03	-1.598109626E+04	+0	+0
+1.475335155E+03	-1.594015099E+04	+0	+0
+1.470634927E+03	-1.589951864E+04	+0	+0
+1.466459687E+03	-1.585927393E+04	+0	+0
+1.462102781E+03	-1.581909790E+04	+0	+0
+1.458032216E+03	-1.577874068E+04	+0	+0
+1.453957140E+03	-1.573903959E+04	+0	+0
+1.449733251E+03	-1.569940436E+04	+0	+0
+1.445540788E+03	-1.566019478E+04	+0	+0
+1.441291269E+03	-1.562109835E+04	+0	+0
+1.437630727E+03	-1.558225949E+04	+0	+0
+1.433184137E+03	-1.554384013E+04	+0	+0
+1.429553868E+03	-1.550659425E+04	+0	+0
+1.425559744E+03	-1.546875488E+04	+0	+0
+1.421271949E+03	-1.543030436E+04	+0	+0
+1.417006798E+03	-1.539210422E+04	+0	+0
+1.413198266E+03	-1.535465396E+04	+0	+0
+1.409477820E+03	-1.531712616E+04	+0	+0
+1.405124552E+03	-1.527954425E+04	+0	+0
+1.401056855E+03	-1.524193309E+04	+0	+0
+1.397395492E+03	-1.520463392E+04	+0	+0
+1.394368957E+03	-1.516774923E+04	+0	+0
+1.390332186E+03	-1.513228386E+04	+0	+0
+1.386246648E+03	-1.509643152E+04	+0	+0
+1.382277590E+03	-1.505951607E+04	+0	+0
+1.378668823E+03	-1.502342275E+04	+0	+0
+1.374429657E+03	-1.498780437E+04	+0	+0
+1.370459483E+03	-1.495243394E+04	+0	+0
+1.366785542E+03	-1.491949326E+04	+0	+0
+1.362699597E+03	-1.488207204E+04	+0	+0
+1.359056753E+03	-1.484683488E+04	+0	+0
+1.355357557E+03	-1.481229061E+04	+0	+0
+1.352327558E+03	-1.477829765E+04	+0	+0
+1.348075848E+03	-1.474336337E+04	+0	+0
+1.344769182E+03	-1.470877524E+04	+0	+0
+1.341125105E+03	-1.467497419E+04	+0	+0
+1.337613868E+03	-1.464111722E+04	+0	+0
+1.334207760E+03	-1.460745589E+04	+0	+0
+1.330532598E+03	-1.457407990E+04	+0	+0
+1.326838877E+03	-1.454100332E+04	+0	+0
+1.323188521E+03	-1.450741551E+04	+0	+0
+1.319579728E+03	-1.447405453E+04	+0	+0
+1.316320892E+03	-1.444146547E+04	+0	+0
+1.312929192E+03	-1.440880528E+04	+0	+0
+1.309663514E+03	-1.437629657E+04	+0	+0
+1.306116932E+03	-1.434414575E+04	+0	+0
+1.302725116E+03	-1.431192324E+04	+0	+0
+1.299462318E+03	-1.427992823E+04	+0	+0
+1.296089374E+03	-1.424805991E+04	+0	+0
+1.292326654E+03	-1.421625728E+04	+0	+0
+1.289349994E+03	-1.418469259E+04	+0	+0
