# Supplementary material for: Optical and Electrical Characterization of Biocompatible Polymeric Lines for Hemodialysis Applications
Source: Materials (Basel). 2018 Mar 16;11(3):438. doi: 10.3390/ma11030438 (PMC5873017; doi:10.3390/ma11030438)
Supplement: Supplementary file 1 [file materials-11-00438-s001.zip › Data_for upload/EIS/Raw_Data/FC_5_4.csv]

+2.607773991E+03	-2.669617880E+04	+0	+0
+2.595357711E+03	-2.657661431E+04	+0	+0
+2.583827092E+03	-2.646574140E+04	+0	+0
+2.569198598E+03	-2.633321607E+04	+0	+0
+2.555898476E+03	-2.621077579E+04	+0	+0
+2.543681530E+03	-2.609423422E+04	+0	+0
+2.531161830E+03	-2.597713133E+04	+0	+0
+2.518653955E+03	-2.586162218E+04	+0	+0
+2.506396052E+03	-2.574650428E+04	+0	+0
+2.494223680E+03	-2.563315189E+04	+0	+0
+2.482190725E+03	-2.552182351E+04	+0	+0
+2.470184445E+03	-2.540957103E+04	+0	+0
+2.458365002E+03	-2.529884163E+04	+0	+0
+2.446782685E+03	-2.518968954E+04	+0	+0
+2.435405071E+03	-2.508122968E+04	+0	+0
+2.423956149E+03	-2.497395507E+04	+0	+0
+2.412752391E+03	-2.486721005E+04	+0	+0
+2.401887323E+03	-2.476156042E+04	+0	+0
+2.390480476E+03	-2.465671412E+04	+0	+0
+2.379558191E+03	-2.455331430E+04	+0	+0
+2.368769522E+03	-2.445052362E+04	+0	+0
+2.357651234E+03	-2.434878200E+04	+0	+0
+2.347061672E+03	-2.424786172E+04	+0	+0
+2.336781124E+03	-2.414807719E+04	+0	+0
+2.325952383E+03	-2.404906270E+04	+0	+0
+2.315317150E+03	-2.395061815E+04	+0	+0
+2.305373730E+03	-2.385253612E+04	+0	+0
+2.294722799E+03	-2.375662864E+04	+0	+0
+2.284530409E+03	-2.366132340E+04	+0	+0
+2.274516901E+03	-2.356661849E+04	+0	+0
+2.264712267E+03	-2.347296339E+04	+0	+0
+2.254528697E+03	-2.338041011E+04	+0	+0
+2.244321472E+03	-2.328852973E+04	+0	+0
+2.234441052E+03	-2.319652431E+04	+0	+0
+2.224722456E+03	-2.310548352E+04	+0	+0
+2.214979083E+03	-2.301500186E+04	+0	+0
+2.205228852E+03	-2.292556738E+04	+0	+0
+2.195771147E+03	-2.283686047E+04	+0	+0
+2.186485284E+03	-2.274936622E+04	+0	+0
+2.177429516E+03	-2.266196485E+04	+0	+0
+2.168342551E+03	-2.257549586E+04	+0	+0
+2.159078849E+03	-2.248916749E+04	+0	+0
+2.150111146E+03	-2.240332340E+04	+0	+0
+2.141147431E+03	-2.231859599E+04	+0	+0
+2.132456455E+03	-2.223423504E+04	+0	+0
+2.123417959E+03	-2.215137492E+04	+0	+0
+2.114943193E+03	-2.206844306E+04	+0	+0
+2.105996841E+03	-2.198640434E+04	+0	+0
+2.097697694E+03	-2.190498354E+04	+0	+0
+2.089247063E+03	-2.182433650E+04	+0	+0
+2.080561724E+03	-2.174432538E+04	+0	+0
+2.072078223E+03	-2.166469422E+04	+0	+0
+2.063207964E+03	-2.158598309E+04	+0	+0
+2.055070069E+03	-2.150799171E+04	+0	+0
+2.047329428E+03	-2.143046824E+04	+0	+0
+2.038981982E+03	-2.135357529E+04	+0	+0
+2.030739836E+03	-2.127737078E+04	+0	+0
+2.022740901E+03	-2.120174114E+04	+0	+0
+2.014471986E+03	-2.112649709E+04	+0	+0
+2.006792916E+03	-2.105176573E+04	+0	+0
+1.998414518E+03	-2.097717870E+04	+0	+0
+1.990773632E+03	-2.090363155E+04	+0	+0
+1.983200975E+03	-2.083006244E+04	+0	+0
+1.975941285E+03	-2.076005073E+04	+0	+0
+1.967772608E+03	-2.068585764E+04	+0	+0
+1.960377307E+03	-2.061413582E+04	+0	+0
+1.952879070E+03	-2.054265278E+04	+0	+0
+1.945338914E+03	-2.047165783E+04	+0	+0
+1.937773957E+03	-2.040099420E+04	+0	+0
+1.930523294E+03	-2.033130911E+04	+0	+0
+1.923281370E+03	-2.026246260E+04	+0	+0
+1.915818111E+03	-2.019443420E+04	+0	+0
+1.908915138E+03	-2.012698182E+04	+0	+0
+1.901991719E+03	-2.005956099E+04	+0	+0
+1.894830836E+03	-1.999282918E+04	+0	+0
+1.887671724E+03	-1.992650860E+04	+0	+0
+1.880575655E+03	-1.986071783E+04	+0	+0
+1.873679845E+03	-1.979518764E+04	+0	+0
+1.866691203E+03	-1.973043107E+04	+0	+0
+1.860044878E+03	-1.966659634E+04	+0	+0
+1.853287404E+03	-1.960469543E+04	+0	+0
+1.847140987E+03	-1.954324484E+04	+0	+0
+1.840635167E+03	-1.948121835E+04	+0	+0
+1.834366209E+03	-1.942178450E+04	+0	+0
+1.827853211E+03	-1.935964725E+04	+0	+0
+1.821007319E+03	-1.929593268E+04	+0	+0
+1.814516179E+03	-1.923476125E+04	+0	+0
+1.808002172E+03	-1.917442683E+04	+0	+0
+1.801755057E+03	-1.911308014E+04	+0	+0
+1.794820238E+03	-1.904933629E+04	+0	+0
+1.788735377E+03	-1.898893833E+04	+0	+0
+1.782099102E+03	-1.892771865E+04	+0	+0
+1.775925467E+03	-1.886756866E+04	+0	+0
+1.769678202E+03	-1.880904823E+04	+0	+0
+1.763652367E+03	-1.875132045E+04	+0	+0
+1.757334165E+03	-1.869430472E+04	+0	+0
+1.751223723E+03	-1.863830896E+04	+0	+0
+1.745860508E+03	-1.858260424E+04	+0	+0
+1.739871632E+03	-1.852660988E+04	+0	+0
+1.733884624E+03	-1.847107462E+04	+0	+0
+1.728338669E+03	-1.841761227E+04	+0	+0
+1.722742545E+03	-1.836211497E+04	+0	+0
+1.716684853E+03	-1.830948309E+04	+0	+0
+1.710836152E+03	-1.825421851E+04	+0	+0
+1.704772037E+03	-1.819999178E+04	+0	+0
+1.698803907E+03	-1.814494667E+04	+0	+0
+1.692946511E+03	-1.808928565E+04	+0	+0
+1.687100155E+03	-1.803320497E+04	+0	+0
+1.681294827E+03	-1.797874812E+04	+0	+0
+1.675957448E+03	-1.792725739E+04	+0	+0
+1.670453149E+03	-1.787631905E+04	+0	+0
+1.664820151E+03	-1.782416453E+04	+0	+0
+1.659046239E+03	-1.777024485E+04	+0	+0
+1.653497162E+03	-1.771747833E+04	+0	+0
+1.648176756E+03	-1.766711273E+04	+0	+0
+1.642951216E+03	-1.761729497E+04	+0	+0
+1.637883894E+03	-1.756732599E+04	+0	+0
+1.632479452E+03	-1.751664638E+04	+0	+0
+1.627045025E+03	-1.746651856E+04	+0	+0
+1.621992385E+03	-1.741646511E+04	+0	+0
+1.616850318E+03	-1.736749411E+04	+0	+0
+1.611634738E+03	-1.731826691E+04	+0	+0
+1.606342758E+03	-1.726940669E+04	+0	+0
+1.601151818E+03	-1.722116815E+04	+0	+0
+1.595927695E+03	-1.717311887E+04	+0	+0
+1.590800946E+03	-1.712526220E+04	+0	+0
+1.585538584E+03	-1.707748353E+04	+0	+0
+1.580615439E+03	-1.703029578E+04	+0	+0
+1.575414867E+03	-1.698342152E+04	+0	+0
+1.570446365E+03	-1.693741102E+04	+0	+0
+1.565727490E+03	-1.689131334E+04	+0	+0
+1.560857307E+03	-1.684450250E+04	+0	+0
+1.556240461E+03	-1.679827263E+04	+0	+0
+1.551101547E+03	-1.675250171E+04	+0	+0
+1.546311570E+03	-1.670696376E+04	+0	+0
+1.541729397E+03	-1.666318989E+04	+0	+0
+1.537291655E+03	-1.661973645E+04	+0	+0
+1.532709570E+03	-1.657512484E+04	+0	+0
+1.527877723E+03	-1.653036008E+04	+0	+0
+1.523239092E+03	-1.648593717E+04	+0	+0
+1.518471100E+03	-1.644217720E+04	+0	+0
+1.513892272E+03	-1.639860733E+04	+0	+0
+1.509336189E+03	-1.635547937E+04	+0	+0
+1.504920265E+03	-1.631255635E+04	+0	+0
+1.500489334E+03	-1.627000992E+04	+0	+0
+1.496126370E+03	-1.622743778E+04	+0	+0
+1.492013082E+03	-1.618562718E+04	+0	+0
+1.487680000E+03	-1.614369297E+04	+0	+0
+1.483075283E+03	-1.610193253E+04	+0	+0
+1.478815198E+03	-1.605979653E+04	+0	+0
+1.473937658E+03	-1.601850345E+04	+0	+0
+1.469540363E+03	-1.597760427E+04	+0	+0
+1.464824868E+03	-1.593630146E+04	+0	+0
+1.461014178E+03	-1.589574474E+04	+0	+0
+1.456368377E+03	-1.585557263E+04	+0	+0
+1.452471256E+03	-1.581513512E+04	+0	+0
+1.448339408E+03	-1.577527307E+04	+0	+0
+1.444302715E+03	-1.573567592E+04	+0	+0
+1.439951474E+03	-1.569587741E+04	+0	+0
+1.436119133E+03	-1.565678561E+04	+0	+0
+1.431897215E+03	-1.561754609E+04	+0	+0
+1.427801519E+03	-1.557876216E+04	+0	+0
+1.423967432E+03	-1.554022763E+04	+0	+0
+1.419692012E+03	-1.550158367E+04	+0	+0
+1.415942335E+03	-1.546333669E+04	+0	+0
+1.411757646E+03	-1.542535796E+04	+0	+0
+1.407796963E+03	-1.538748982E+04	+0	+0
+1.403940830E+03	-1.535024487E+04	+0	+0
+1.399974181E+03	-1.531280358E+04	+0	+0
+1.396153642E+03	-1.527564509E+04	+0	+0
+1.392448370E+03	-1.523936974E+04	+0	+0
+1.388926389E+03	-1.520155104E+04	+0	+0
+1.385561992E+03	-1.516501035E+04	+0	+0
+1.381571346E+03	-1.512822838E+04	+0	+0
+1.377324773E+03	-1.509201396E+04	+0	+0
+1.373679315E+03	-1.505576932E+04	+0	+0
+1.369407046E+03	-1.502020701E+04	+0	+0
+1.365740411E+03	-1.498430708E+04	+0	+0
+1.361802618E+03	-1.494925433E+04	+0	+0
+1.357867029E+03	-1.491409300E+04	+0	+0
+1.354294204E+03	-1.487882175E+04	+0	+0
+1.350699191E+03	-1.484363672E+04	+0	+0
+1.347305357E+03	-1.480886557E+04	+0	+0
+1.343565379E+03	-1.477444202E+04	+0	+0
+1.340190102E+03	-1.474041569E+04	+0	+0
+1.336427939E+03	-1.470705776E+04	+0	+0
+1.332958221E+03	-1.467325255E+04	+0	+0
+1.329382507E+03	-1.463948275E+04	+0	+0
+1.325831909E+03	-1.460638110E+04	+0	+0
+1.322162854E+03	-1.457292366E+04	+0	+0
+1.318528399E+03	-1.453937717E+04	+0	+0
+1.315018045E+03	-1.450594640E+04	+0	+0
+1.311633404E+03	-1.447280052E+04	+0	+0
+1.308222632E+03	-1.444059274E+04	+0	+0
+1.305012072E+03	-1.440838314E+04	+0	+0
+1.301539762E+03	-1.437590626E+04	+0	+0
+1.297900624E+03	-1.434329117E+04	+0	+0
+1.294852378E+03	-1.431093163E+04	+0	+0
+1.291142679E+03	-1.427885225E+04	+0	+0
+1.287883448E+03	-1.424689796E+04	+0	+0
+1.284672579E+03	-1.421427553E+04	+0	+0
