# Supplementary material for: Optical and Electrical Characterization of Biocompatible Polymeric Lines for Hemodialysis Applications
Source: Materials (Basel). 2018 Mar 16;11(3):438. doi: 10.3390/ma11030438 (PMC5873017; doi:10.3390/ma11030438)
Supplement: Supplementary file 1 [file materials-11-00438-s001.zip › Data_for upload/EIS/Raw_Data/FC_5_5.csv]

+2.602129485E+03	-2.675284982E+04	+0	+0
+2.589863914E+03	-2.663366601E+04	+0	+0
+2.576333715E+03	-2.650820110E+04	+0	+0
+2.562478101E+03	-2.638147304E+04	+0	+0
+2.549872603E+03	-2.626182781E+04	+0	+0
+2.537601990E+03	-2.614518126E+04	+0	+0
+2.524930481E+03	-2.602798222E+04	+0	+0
+2.512588474E+03	-2.591248088E+04	+0	+0
+2.500621728E+03	-2.579773581E+04	+0	+0
+2.488422037E+03	-2.568393272E+04	+0	+0
+2.476466541E+03	-2.557068066E+04	+0	+0
+2.464321727E+03	-2.545941988E+04	+0	+0
+2.452591841E+03	-2.534867891E+04	+0	+0
+2.440901278E+03	-2.523930697E+04	+0	+0
+2.429543668E+03	-2.513036731E+04	+0	+0
+2.418429708E+03	-2.502280643E+04	+0	+0
+2.407010730E+03	-2.491568563E+04	+0	+0
+2.395955144E+03	-2.481001568E+04	+0	+0
+2.384868401E+03	-2.470527291E+04	+0	+0
+2.373686152E+03	-2.460171829E+04	+0	+0
+2.362986898E+03	-2.449859508E+04	+0	+0
+2.352068798E+03	-2.439644529E+04	+0	+0
+2.341441042E+03	-2.429513525E+04	+0	+0
+2.330870557E+03	-2.419534442E+04	+0	+0
+2.320426958E+03	-2.409624246E+04	+0	+0
+2.309713519E+03	-2.399737139E+04	+0	+0
+2.299647973E+03	-2.389842387E+04	+0	+0
+2.289512910E+03	-2.380215498E+04	+0	+0
+2.279173968E+03	-2.370611940E+04	+0	+0
+2.269137671E+03	-2.361176427E+04	+0	+0
+2.258829112E+03	-2.351725573E+04	+0	+0
+2.248808656E+03	-2.342326866E+04	+0	+0
+2.238665423E+03	-2.333046582E+04	+0	+0
+2.228762637E+03	-2.323766297E+04	+0	+0
+2.219005690E+03	-2.314584491E+04	+0	+0
+2.209132031E+03	-2.305385175E+04	+0	+0
+2.199505207E+03	-2.296318539E+04	+0	+0
+2.189912795E+03	-2.287370444E+04	+0	+0
+2.180367613E+03	-2.278441986E+04	+0	+0
+2.171335630E+03	-2.269661254E+04	+0	+0
+2.162048570E+03	-2.260975707E+04	+0	+0
+2.153267356E+03	-2.252330715E+04	+0	+0
+2.144256440E+03	-2.243829172E+04	+0	+0
+2.135354624E+03	-2.235373572E+04	+0	+0
+2.126348413E+03	-2.227094140E+04	+0	+0
+2.117844110E+03	-2.218767796E+04	+0	+0
+2.109245050E+03	-2.210491300E+04	+0	+0
+2.100873693E+03	-2.202284308E+04	+0	+0
+2.092401860E+03	-2.194133833E+04	+0	+0
+2.083809555E+03	-2.186059631E+04	+0	+0
+2.075378204E+03	-2.178031831E+04	+0	+0
+2.066708780E+03	-2.170072199E+04	+0	+0
+2.058197079E+03	-2.162197514E+04	+0	+0
+2.049938536E+03	-2.154392959E+04	+0	+0
+2.042198906E+03	-2.146631467E+04	+0	+0
+2.034187442E+03	-2.138904028E+04	+0	+0
+2.025554497E+03	-2.131273540E+04	+0	+0
+2.017878618E+03	-2.123662950E+04	+0	+0
+2.009511535E+03	-2.116136983E+04	+0	+0
+2.001775980E+03	-2.108676797E+04	+0	+0
+1.993770334E+03	-2.101300076E+04	+0	+0
+1.986038471E+03	-2.094022381E+04	+0	+0
+1.978378317E+03	-2.086691640E+04	+0	+0
+1.970871188E+03	-2.079402062E+04	+0	+0
+1.963254226E+03	-2.072157981E+04	+0	+0
+1.955439607E+03	-2.065016269E+04	+0	+0
+1.948092837E+03	-2.057910351E+04	+0	+0
+1.940860572E+03	-2.050827600E+04	+0	+0
+1.933324314E+03	-2.043828716E+04	+0	+0
+1.926061642E+03	-2.036873138E+04	+0	+0
+1.918734288E+03	-2.029975245E+04	+0	+0
+1.911632236E+03	-2.023135986E+04	+0	+0
+1.904468847E+03	-2.016385789E+04	+0	+0
+1.897455381E+03	-2.009634758E+04	+0	+0
+1.890316199E+03	-2.002863445E+04	+0	+0
+1.883070480E+03	-1.996165258E+04	+0	+0
+1.876280496E+03	-1.989585508E+04	+0	+0
+1.869244362E+03	-1.983034343E+04	+0	+0
+1.862656385E+03	-1.976598809E+04	+0	+0
+1.855771470E+03	-1.970390983E+04	+0	+0
+1.848932428E+03	-1.963947809E+04	+0	+0
+1.841789851E+03	-1.957262119E+04	+0	+0
+1.835255910E+03	-1.950750377E+04	+0	+0
+1.828675796E+03	-1.944445215E+04	+0	+0
+1.822087074E+03	-1.938160482E+04	+0	+0
+1.815313317E+03	-1.931981130E+04	+0	+0
+1.809071477E+03	-1.925855987E+04	+0	+0
+1.802661700E+03	-1.919842417E+04	+0	+0
+1.796284239E+03	-1.913859527E+04	+0	+0
+1.790124184E+03	-1.907862484E+04	+0	+0
+1.783894998E+03	-1.901852883E+04	+0	+0
+1.777819795E+03	-1.895890996E+04	+0	+0
+1.771832475E+03	-1.889988000E+04	+0	+0
+1.765339935E+03	-1.884055490E+04	+0	+0
+1.759188366E+03	-1.878167397E+04	+0	+0
+1.752798453E+03	-1.872360559E+04	+0	+0
+1.746792049E+03	-1.866598341E+04	+0	+0
+1.740986705E+03	-1.860877082E+04	+0	+0
+1.735072106E+03	-1.855214146E+04	+0	+0
+1.729088876E+03	-1.849542408E+04	+0	+0
+1.723262017E+03	-1.844032757E+04	+0	+0
+1.717369894E+03	-1.838547622E+04	+0	+0
+1.711639961E+03	-1.833086393E+04	+0	+0
+1.705624334E+03	-1.827651519E+04	+0	+0
+1.700058576E+03	-1.822249606E+04	+0	+0
+1.694290232E+03	-1.816880042E+04	+0	+0
+1.688704667E+03	-1.811483620E+04	+0	+0
+1.682959596E+03	-1.806129870E+04	+0	+0
+1.677361686E+03	-1.800620135E+04	+0	+0
+1.671729310E+03	-1.795384241E+04	+0	+0
+1.666195813E+03	-1.790138795E+04	+0	+0
+1.660760993E+03	-1.784875053E+04	+0	+0
+1.655135467E+03	-1.779688886E+04	+0	+0
+1.649492805E+03	-1.774550322E+04	+0	+0
+1.644201192E+03	-1.769417482E+04	+0	+0
+1.638677625E+03	-1.764312635E+04	+0	+0
+1.633694541E+03	-1.759366537E+04	+0	+0
+1.628534181E+03	-1.754334097E+04	+0	+0
+1.623107174E+03	-1.749334892E+04	+0	+0
+1.618104562E+03	-1.744363537E+04	+0	+0
+1.612954672E+03	-1.739406492E+04	+0	+0
+1.607830480E+03	-1.734498612E+04	+0	+0
+1.602464038E+03	-1.729568436E+04	+0	+0
+1.597198672E+03	-1.724738238E+04	+0	+0
+1.591988912E+03	-1.719898731E+04	+0	+0
+1.586828265E+03	-1.715081652E+04	+0	+0
+1.581746850E+03	-1.710324386E+04	+0	+0
+1.576772135E+03	-1.705574151E+04	+0	+0
+1.571392203E+03	-1.700869914E+04	+0	+0
+1.566469696E+03	-1.696217125E+04	+0	+0
+1.561852188E+03	-1.691559190E+04	+0	+0
+1.556994735E+03	-1.686905099E+04	+0	+0
+1.552268065E+03	-1.682308212E+04	+0	+0
+1.547415326E+03	-1.677735739E+04	+0	+0
+1.542511134E+03	-1.673188427E+04	+0	+0
+1.538059170E+03	-1.668685507E+04	+0	+0
+1.533133787E+03	-1.664205060E+04	+0	+0
+1.528728284E+03	-1.659762280E+04	+0	+0
+1.524026882E+03	-1.655336468E+04	+0	+0
+1.519248890E+03	-1.650921409E+04	+0	+0
+1.514857960E+03	-1.646509780E+04	+0	+0
+1.510183356E+03	-1.642159821E+04	+0	+0
+1.505589139E+03	-1.637842889E+04	+0	+0
+1.501260980E+03	-1.633523990E+04	+0	+0
+1.496973221E+03	-1.629252352E+04	+0	+0
+1.492613299E+03	-1.625002511E+04	+0	+0
+1.488492086E+03	-1.620794219E+04	+0	+0
+1.483808911E+03	-1.616576796E+04	+0	+0
+1.479452945E+03	-1.612375445E+04	+0	+0
+1.475238003E+03	-1.608214299E+04	+0	+0
+1.470322185E+03	-1.604092632E+04	+0	+0
+1.465915724E+03	-1.599956987E+04	+0	+0
+1.461543299E+03	-1.595892888E+04	+0	+0
+1.457373072E+03	-1.591825430E+04	+0	+0
+1.453201078E+03	-1.587792351E+04	+0	+0
+1.448881302E+03	-1.583757407E+04	+0	+0
+1.444914808E+03	-1.579737218E+04	+0	+0
+1.440747818E+03	-1.575744032E+04	+0	+0
+1.436775013E+03	-1.571799026E+04	+0	+0
+1.432770858E+03	-1.567887066E+04	+0	+0
+1.428476879E+03	-1.563927808E+04	+0	+0
+1.424380337E+03	-1.560051807E+04	+0	+0
+1.420722874E+03	-1.556222027E+04	+0	+0
+1.416496845E+03	-1.552363948E+04	+0	+0
+1.412811837E+03	-1.548534828E+04	+0	+0
+1.408469984E+03	-1.544709831E+04	+0	+0
+1.404398604E+03	-1.540897529E+04	+0	+0
+1.400592117E+03	-1.537139047E+04	+0	+0
+1.396721567E+03	-1.533391631E+04	+0	+0
+1.392863887E+03	-1.529690263E+04	+0	+0
+1.389195203E+03	-1.526000574E+04	+0	+0
+1.385595042E+03	-1.522312588E+04	+0	+0
+1.382118779E+03	-1.518633392E+04	+0	+0
+1.378353552E+03	-1.514962342E+04	+0	+0
+1.374395516E+03	-1.511323986E+04	+0	+0
+1.370561771E+03	-1.507725581E+04	+0	+0
+1.366244548E+03	-1.504150867E+04	+0	+0
+1.362297443E+03	-1.500565731E+04	+0	+0
+1.358877609E+03	-1.497035628E+04	+0	+0
+1.355040834E+03	-1.493498153E+04	+0	+0
+1.351178883E+03	-1.489988292E+04	+0	+0
+1.347509192E+03	-1.486502078E+04	+0	+0
+1.343923697E+03	-1.483032758E+04	+0	+0
+1.340364040E+03	-1.479545561E+04	+0	+0
+1.336778974E+03	-1.476109641E+04	+0	+0
+1.333262948E+03	-1.472698303E+04	+0	+0
+1.329791662E+03	-1.469287291E+04	+0	+0
+1.326392543E+03	-1.465905655E+04	+0	+0
+1.322640403E+03	-1.462553382E+04	+0	+0
+1.319053057E+03	-1.459208659E+04	+0	+0
+1.315228791E+03	-1.455745876E+04	+0	+0
+1.311633889E+03	-1.452277905E+04	+0	+0
+1.308288564E+03	-1.448861991E+04	+0	+0
+1.304723447E+03	-1.445559038E+04	+0	+0
+1.301749468E+03	-1.442324508E+04	+0	+0
+1.298329363E+03	-1.439104062E+04	+0	+0
+1.294866672E+03	-1.435871827E+04	+0	+0
+1.291733544E+03	-1.432661510E+04	+0	+0
+1.288202764E+03	-1.429459713E+04	+0	+0
+1.284673047E+03	-1.426246318E+04	+0	+0
+1.281560285E+03	-1.423069275E+04	+0	+0
