# Supplementary material for: Optical and Electrical Characterization of Biocompatible Polymeric Lines for Hemodialysis Applications
Source: Materials (Basel). 2018 Mar 16;11(3):438. doi: 10.3390/ma11030438 (PMC5873017; doi:10.3390/ma11030438)
Supplement: Supplementary file 1 [file materials-11-00438-s001.zip › Data_for upload/EIS/Raw_Data/FM_1_1.csv]

+1.889210075E+03	-2.471399014E+04	+0	+0
+1.878680472E+03	-2.459856129E+04	+0	+0
+1.868671828E+03	-2.448410843E+04	+0	+0
+1.857914725E+03	-2.437091829E+04	+0	+0
+1.848097122E+03	-2.425852163E+04	+0	+0
+1.837990496E+03	-2.414817330E+04	+0	+0
+1.827433632E+03	-2.403791743E+04	+0	+0
+1.817468768E+03	-2.392939618E+04	+0	+0
+1.807575380E+03	-2.382127895E+04	+0	+0
+1.797760040E+03	-2.371447505E+04	+0	+0
+1.788028106E+03	-2.360873243E+04	+0	+0
+1.778697569E+03	-2.350420066E+04	+0	+0
+1.769150602E+03	-2.340024422E+04	+0	+0
+1.760126608E+03	-2.329746192E+04	+0	+0
+1.751644074E+03	-2.319550902E+04	+0	+0
+1.742682664E+03	-2.309475663E+04	+0	+0
+1.733677642E+03	-2.299441501E+04	+0	+0
+1.724942942E+03	-2.289531902E+04	+0	+0
+1.715749572E+03	-2.279709232E+04	+0	+0
+1.707035175E+03	-2.269943465E+04	+0	+0
+1.698083954E+03	-2.260274133E+04	+0	+0
+1.689876060E+03	-2.250674718E+04	+0	+0
+1.681313110E+03	-2.241222722E+04	+0	+0
+1.672692214E+03	-2.231815344E+04	+0	+0
+1.664443681E+03	-2.222512891E+04	+0	+0
+1.656143207E+03	-2.213277562E+04	+0	+0
+1.648590344E+03	-2.204206876E+04	+0	+0
+1.640196797E+03	-2.195047402E+04	+0	+0
+1.631996001E+03	-2.186096547E+04	+0	+0
+1.624119599E+03	-2.177168930E+04	+0	+0
+1.616720066E+03	-2.168362919E+04	+0	+0
+1.609115502E+03	-2.159615809E+04	+0	+0
+1.601787902E+03	-2.150920868E+04	+0	+0
+1.594305568E+03	-2.142306987E+04	+0	+0
+1.586565996E+03	-2.133758723E+04	+0	+0
+1.579286428E+03	-2.125320930E+04	+0	+0
+1.572234969E+03	-2.116925954E+04	+0	+0
+1.565329816E+03	-2.108609464E+04	+0	+0
+1.557936991E+03	-2.100330029E+04	+0	+0
+1.550805089E+03	-2.092167445E+04	+0	+0
+1.543699291E+03	-2.084042422E+04	+0	+0
+1.536632758E+03	-2.075947927E+04	+0	+0
+1.529459638E+03	-2.067921771E+04	+0	+0
+1.522328691E+03	-2.059937950E+04	+0	+0
+1.515866068E+03	-2.052064843E+04	+0	+0
+1.509070781E+03	-2.044228955E+04	+0	+0
+1.502049742E+03	-2.036502671E+04	+0	+0
+1.495299473E+03	-2.028805795E+04	+0	+0
+1.488583092E+03	-2.021196763E+04	+0	+0
+1.481902506E+03	-2.013633544E+04	+0	+0
+1.475118977E+03	-2.006105845E+04	+0	+0
+1.468206855E+03	-1.998693566E+04	+0	+0
+1.461480016E+03	-1.991315758E+04	+0	+0
+1.455013879E+03	-1.983994638E+04	+0	+0
+1.448668064E+03	-1.976723644E+04	+0	+0
+1.442124381E+03	-1.969508434E+04	+0	+0
+1.435919915E+03	-1.962347644E+04	+0	+0
+1.429666650E+03	-1.955220286E+04	+0	+0
+1.423582648E+03	-1.948183638E+04	+0	+0
+1.417486578E+03	-1.941166680E+04	+0	+0
+1.411358085E+03	-1.934225856E+04	+0	+0
+1.405329256E+03	-1.927334958E+04	+0	+0
+1.399242077E+03	-1.920480665E+04	+0	+0
+1.393532977E+03	-1.913719945E+04	+0	+0
+1.388327885E+03	-1.906941997E+04	+0	+0
+1.382912388E+03	-1.900268490E+04	+0	+0
+1.377931422E+03	-1.893615795E+04	+0	+0
+1.372749378E+03	-1.887036020E+04	+0	+0
+1.367581738E+03	-1.880481344E+04	+0	+0
+1.362434328E+03	-1.874008882E+04	+0	+0
+1.357110397E+03	-1.867546265E+04	+0	+0
+1.351947281E+03	-1.861142300E+04	+0	+0
+1.346905597E+03	-1.854804480E+04	+0	+0
+1.341285778E+03	-1.848494648E+04	+0	+0
+1.335465631E+03	-1.842249125E+04	+0	+0
+1.330205824E+03	-1.836039536E+04	+0	+0
+1.324879603E+03	-1.829874364E+04	+0	+0
+1.319358372E+03	-1.823741484E+04	+0	+0
+1.314158762E+03	-1.817655781E+04	+0	+0
+1.308888177E+03	-1.811606388E+04	+0	+0
+1.303910587E+03	-1.805618955E+04	+0	+0
+1.298657583E+03	-1.799665730E+04	+0	+0
+1.293630393E+03	-1.793749928E+04	+0	+0
+1.288705315E+03	-1.787847694E+04	+0	+0
+1.283527044E+03	-1.782017030E+04	+0	+0
+1.278326757E+03	-1.776215182E+04	+0	+0
+1.272983035E+03	-1.770448050E+04	+0	+0
+1.268224177E+03	-1.764734627E+04	+0	+0
+1.263057356E+03	-1.759034123E+04	+0	+0
+1.258258901E+03	-1.753414390E+04	+0	+0
+1.253258701E+03	-1.747810475E+04	+0	+0
+1.248160196E+03	-1.742234478E+04	+0	+0
+1.243492174E+03	-1.736705992E+04	+0	+0
+1.239136423E+03	-1.731241830E+04	+0	+0
+1.234189876E+03	-1.725772500E+04	+0	+0
+1.229342522E+03	-1.720382821E+04	+0	+0
+1.225077032E+03	-1.714986360E+04	+0	+0
+1.220688633E+03	-1.709659858E+04	+0	+0
+1.215552379E+03	-1.704370325E+04	+0	+0
+1.210763967E+03	-1.699092777E+04	+0	+0
+1.206025255E+03	-1.693835368E+04	+0	+0
+1.200962459E+03	-1.688616887E+04	+0	+0
+1.196474137E+03	-1.683444644E+04	+0	+0
+1.191637977E+03	-1.678290943E+04	+0	+0
+1.187142084E+03	-1.673174672E+04	+0	+0
+1.182877154E+03	-1.668115006E+04	+0	+0
+1.178535129E+03	-1.663069140E+04	+0	+0
+1.174324321E+03	-1.658044386E+04	+0	+0
+1.170169722E+03	-1.653057161E+04	+0	+0
+1.165755827E+03	-1.648115233E+04	+0	+0
+1.161465176E+03	-1.643226354E+04	+0	+0
+1.157285539E+03	-1.638341923E+04	+0	+0
+1.153095850E+03	-1.633473309E+04	+0	+0
+1.148720036E+03	-1.628646017E+04	+0	+0
+1.144447948E+03	-1.623860227E+04	+0	+0
+1.140195039E+03	-1.619109984E+04	+0	+0
+1.136122051E+03	-1.614391248E+04	+0	+0
+1.132088574E+03	-1.609664060E+04	+0	+0
+1.128271533E+03	-1.605004501E+04	+0	+0
+1.124066094E+03	-1.600358410E+04	+0	+0
+1.120364273E+03	-1.595765110E+04	+0	+0
+1.116952765E+03	-1.591167492E+04	+0	+0
+1.112530486E+03	-1.586626109E+04	+0	+0
+1.108626070E+03	-1.582095214E+04	+0	+0
+1.104803571E+03	-1.577559617E+04	+0	+0
+1.100913081E+03	-1.573081883E+04	+0	+0
+1.096606111E+03	-1.568645324E+04	+0	+0
+1.092824892E+03	-1.564208936E+04	+0	+0
+1.089016442E+03	-1.559782775E+04	+0	+0
+1.085037434E+03	-1.555406468E+04	+0	+0
+1.081210277E+03	-1.551059177E+04	+0	+0
+1.077348766E+03	-1.546725762E+04	+0	+0
+1.073771560E+03	-1.542439053E+04	+0	+0
+1.070298092E+03	-1.538154766E+04	+0	+0
+1.066604072E+03	-1.533913010E+04	+0	+0
+1.062960481E+03	-1.529707985E+04	+0	+0
+1.059517713E+03	-1.525529451E+04	+0	+0
+1.056036316E+03	-1.521334379E+04	+0	+0
+1.052588289E+03	-1.517200574E+04	+0	+0
+1.049283059E+03	-1.513090517E+04	+0	+0
+1.045673569E+03	-1.508991913E+04	+0	+0
+1.042107992E+03	-1.504908570E+04	+0	+0
+1.038717625E+03	-1.500885743E+04	+0	+0
+1.035829990E+03	-1.496851760E+04	+0	+0
+1.032672965E+03	-1.492845449E+04	+0	+0
+1.029081645E+03	-1.488904127E+04	+0	+0
+1.025945264E+03	-1.484951147E+04	+0	+0
+1.022436046E+03	-1.481015345E+04	+0	+0
+1.018880338E+03	-1.477137616E+04	+0	+0
+1.015688383E+03	-1.473244071E+04	+0	+0
+1.012272989E+03	-1.469398759E+04	+0	+0
+1.008646184E+03	-1.465598848E+04	+0	+0
+1.005172172E+03	-1.461789022E+04	+0	+0
+1.001955460E+03	-1.457995387E+04	+0	+0
+9.988991130E+02	-1.454183941E+04	+0	+0
+9.959065551E+02	-1.450434901E+04	+0	+0
+9.927341569E+02	-1.446669452E+04	+0	+0
+9.896291086E+02	-1.442948948E+04	+0	+0
+9.866205042E+02	-1.439269852E+04	+0	+0
+9.833656574E+02	-1.435600248E+04	+0	+0
+9.801896790E+02	-1.431937435E+04	+0	+0
+9.770350219E+02	-1.428316769E+04	+0	+0
+9.733361908E+02	-1.424698772E+04	+0	+0
+9.698111348E+02	-1.421110150E+04	+0	+0
+9.663008262E+02	-1.417555653E+04	+0	+0
+9.627954693E+02	-1.413963358E+04	+0	+0
+9.595911897E+02	-1.410432195E+04	+0	+0
+9.563876777E+02	-1.406911027E+04	+0	+0
+9.532897149E+02	-1.403422533E+04	+0	+0
+9.503079930E+02	-1.399921398E+04	+0	+0
+9.476955521E+02	-1.396477747E+04	+0	+0
+9.449960507E+02	-1.393046907E+04	+0	+0
+9.421336154E+02	-1.389611308E+04	+0	+0
+9.393764577E+02	-1.386212287E+04	+0	+0
+9.363079012E+02	-1.382839429E+04	+0	+0
+9.334528508E+02	-1.379455515E+04	+0	+0
+9.305012057E+02	-1.376135528E+04	+0	+0
+9.275872483E+02	-1.372798678E+04	+0	+0
+9.246142750E+02	-1.369481961E+04	+0	+0
+9.217081169E+02	-1.366170216E+04	+0	+0
+9.191114474E+02	-1.362881558E+04	+0	+0
+9.167500291E+02	-1.359626036E+04	+0	+0
+9.141298491E+02	-1.356385346E+04	+0	+0
+9.111919429E+02	-1.353154448E+04	+0	+0
+9.093897487E+02	-1.349942171E+04	+0	+0
+9.073346882E+02	-1.346759734E+04	+0	+0
+9.048645955E+02	-1.343581747E+04	+0	+0
+9.022595771E+02	-1.340413603E+04	+0	+0
+8.989976027E+02	-1.337277967E+04	+0	+0
+8.958804407E+02	-1.334137999E+04	+0	+0
+8.924002657E+02	-1.331012436E+04	+0	+0
+8.894859906E+02	-1.327908859E+04	+0	+0
+8.883722132E+02	-1.324838947E+04	+0	+0
+8.879817271E+02	-1.321775415E+04	+0	+0
+8.854445062E+02	-1.318707622E+04	+0	+0
+8.811351461E+02	-1.315674028E+04	+0	+0
+8.797331011E+02	-1.312659004E+04	+0	+0
+8.779046011E+02	-1.309686543E+04	+0	+0
+8.750208288E+02	-1.306704399E+04	+0	+0
+8.700556756E+02	-1.303741850E+04	+0	+0
+8.678437580E+02	-1.300787905E+04	+0	+0
