# Supplementary material for: Optical and Electrical Characterization of Biocompatible Polymeric Lines for Hemodialysis Applications
Source: Materials (Basel). 2018 Mar 16;11(3):438. doi: 10.3390/ma11030438 (PMC5873017; doi:10.3390/ma11030438)
Supplement: Supplementary file 1 [file materials-11-00438-s001.zip › Data_for upload/EIS/Raw_Data/FM_2_1.csv]

+1.813793500E+03	-2.289446708E+04	+0	+0
+1.804207271E+03	-2.278810174E+04	+0	+0
+1.794567562E+03	-2.268287530E+04	+0	+0
+1.785005242E+03	-2.257847752E+04	+0	+0
+1.774585283E+03	-2.247511929E+04	+0	+0
+1.764822651E+03	-2.237430631E+04	+0	+0
+1.755605732E+03	-2.227292641E+04	+0	+0
+1.746642566E+03	-2.217237078E+04	+0	+0
+1.737297970E+03	-2.207301514E+04	+0	+0
+1.728360870E+03	-2.197474483E+04	+0	+0
+1.719347214E+03	-2.187710286E+04	+0	+0
+1.710633928E+03	-2.178035370E+04	+0	+0
+1.701236180E+03	-2.168458528E+04	+0	+0
+1.691790812E+03	-2.158965008E+04	+0	+0
+1.682877544E+03	-2.149546473E+04	+0	+0
+1.673850104E+03	-2.140237723E+04	+0	+0
+1.665035757E+03	-2.130968660E+04	+0	+0
+1.656727246E+03	-2.121802825E+04	+0	+0
+1.648044002E+03	-2.112741596E+04	+0	+0
+1.639111152E+03	-2.103790844E+04	+0	+0
+1.630686752E+03	-2.094872068E+04	+0	+0
+1.622298896E+03	-2.086022253E+04	+0	+0
+1.613868715E+03	-2.077291373E+04	+0	+0
+1.605540933E+03	-2.068621846E+04	+0	+0
+1.597258680E+03	-2.060026500E+04	+0	+0
+1.588877572E+03	-2.051524017E+04	+0	+0
+1.581040126E+03	-2.043107122E+04	+0	+0
+1.572776958E+03	-2.034746790E+04	+0	+0
+1.565104613E+03	-2.026450656E+04	+0	+0
+1.557541785E+03	-2.018225728E+04	+0	+0
+1.549929502E+03	-2.010092286E+04	+0	+0
+1.542430101E+03	-2.001998877E+04	+0	+0
+1.535059296E+03	-1.993981601E+04	+0	+0
+1.527835603E+03	-1.986037051E+04	+0	+0
+1.520433410E+03	-1.978147782E+04	+0	+0
+1.513227200E+03	-1.970328927E+04	+0	+0
+1.506102730E+03	-1.962587741E+04	+0	+0
+1.498699153E+03	-1.954901929E+04	+0	+0
+1.491989092E+03	-1.947306634E+04	+0	+0
+1.484872108E+03	-1.939754193E+04	+0	+0
+1.477817675E+03	-1.932257309E+04	+0	+0
+1.471247599E+03	-1.924823080E+04	+0	+0
+1.464595632E+03	-1.917399730E+04	+0	+0
+1.457730722E+03	-1.910066948E+04	+0	+0
+1.451081982E+03	-1.902799831E+04	+0	+0
+1.444619493E+03	-1.895587435E+04	+0	+0
+1.437857014E+03	-1.888410249E+04	+0	+0
+1.431286893E+03	-1.881296203E+04	+0	+0
+1.424572169E+03	-1.874256654E+04	+0	+0
+1.418057743E+03	-1.867272606E+04	+0	+0
+1.411521935E+03	-1.860334684E+04	+0	+0
+1.405153986E+03	-1.853448989E+04	+0	+0
+1.398962826E+03	-1.846624875E+04	+0	+0
+1.392784583E+03	-1.839862198E+04	+0	+0
+1.386694655E+03	-1.833145642E+04	+0	+0
+1.380513822E+03	-1.826467262E+04	+0	+0
+1.374750395E+03	-1.819865876E+04	+0	+0
+1.368649395E+03	-1.813288406E+04	+0	+0
+1.362335190E+03	-1.806775145E+04	+0	+0
+1.356488941E+03	-1.800309024E+04	+0	+0
+1.350655910E+03	-1.793888723E+04	+0	+0
+1.344769606E+03	-1.787538092E+04	+0	+0
+1.339286824E+03	-1.781202901E+04	+0	+0
+1.333370222E+03	-1.774930099E+04	+0	+0
+1.327773232E+03	-1.768724497E+04	+0	+0
+1.321925212E+03	-1.762529851E+04	+0	+0
+1.316316599E+03	-1.756401340E+04	+0	+0
+1.310786521E+03	-1.750316475E+04	+0	+0
+1.305316242E+03	-1.744278632E+04	+0	+0
+1.299877892E+03	-1.738270658E+04	+0	+0
+1.294650655E+03	-1.732332666E+04	+0	+0
+1.289462898E+03	-1.726415695E+04	+0	+0
+1.284352508E+03	-1.720579290E+04	+0	+0
+1.279145639E+03	-1.714777035E+04	+0	+0
+1.273858499E+03	-1.708974868E+04	+0	+0
+1.268517224E+03	-1.703221434E+04	+0	+0
+1.263489736E+03	-1.697530470E+04	+0	+0
+1.258306948E+03	-1.691855296E+04	+0	+0
+1.253426171E+03	-1.686227378E+04	+0	+0
+1.248426096E+03	-1.680659543E+04	+0	+0
+1.243735376E+03	-1.675118736E+04	+0	+0
+1.238828374E+03	-1.669608105E+04	+0	+0
+1.234034261E+03	-1.664127759E+04	+0	+0
+1.229229324E+03	-1.658674260E+04	+0	+0
+1.224501832E+03	-1.653282679E+04	+0	+0
+1.219771210E+03	-1.647923033E+04	+0	+0
+1.215142655E+03	-1.642597578E+04	+0	+0
+1.210754133E+03	-1.637319374E+04	+0	+0
+1.206257939E+03	-1.632048891E+04	+0	+0
+1.201784013E+03	-1.626835520E+04	+0	+0
+1.197280846E+03	-1.621694172E+04	+0	+0
+1.192958988E+03	-1.616540657E+04	+0	+0
+1.188291202E+03	-1.611436952E+04	+0	+0
+1.183367703E+03	-1.606370510E+04	+0	+0
+1.179218357E+03	-1.601336749E+04	+0	+0
+1.174731447E+03	-1.596331412E+04	+0	+0
+1.170321631E+03	-1.591377163E+04	+0	+0
+1.165960759E+03	-1.586438191E+04	+0	+0
+1.161022696E+03	-1.581541510E+04	+0	+0
+1.156501200E+03	-1.576650714E+04	+0	+0
+1.151839382E+03	-1.571820486E+04	+0	+0
+1.147062838E+03	-1.566988977E+04	+0	+0
+1.142830959E+03	-1.562201478E+04	+0	+0
+1.138244196E+03	-1.557450836E+04	+0	+0
+1.134118588E+03	-1.552717435E+04	+0	+0
+1.129424789E+03	-1.548017403E+04	+0	+0
+1.125260837E+03	-1.543358352E+04	+0	+0
+1.120918172E+03	-1.538718615E+04	+0	+0
+1.116580628E+03	-1.534117620E+04	+0	+0
+1.112581510E+03	-1.529542515E+04	+0	+0
+1.108809121E+03	-1.525050125E+04	+0	+0
+1.104788460E+03	-1.520527180E+04	+0	+0
+1.101285278E+03	-1.516041199E+04	+0	+0
+1.097674768E+03	-1.511598473E+04	+0	+0
+1.094382594E+03	-1.507162519E+04	+0	+0
+1.091280479E+03	-1.502766661E+04	+0	+0
+1.087964981E+03	-1.498363873E+04	+0	+0
+1.084889670E+03	-1.494020997E+04	+0	+0
+1.081712084E+03	-1.489700552E+04	+0	+0
+1.078187120E+03	-1.485412697E+04	+0	+0
+1.075073110E+03	-1.481159727E+04	+0	+0
+1.071821376E+03	-1.476912093E+04	+0	+0
+1.068425638E+03	-1.472716185E+04	+0	+0
+1.065148656E+03	-1.468517949E+04	+0	+0
+1.061530332E+03	-1.464334611E+04	+0	+0
+1.058477603E+03	-1.460211467E+04	+0	+0
+1.055457525E+03	-1.456083017E+04	+0	+0
+1.052574058E+03	-1.451995500E+04	+0	+0
+1.050263689E+03	-1.447914222E+04	+0	+0
+1.047968557E+03	-1.443872775E+04	+0	+0
+1.045352073E+03	-1.439857518E+04	+0	+0
+1.042671866E+03	-1.435876061E+04	+0	+0
+1.040426303E+03	-1.431909380E+04	+0	+0
+1.037022665E+03	-1.427943315E+04	+0	+0
+1.034685785E+03	-1.424043390E+04	+0	+0
+1.032080741E+03	-1.420165633E+04	+0	+0
+1.027965408E+03	-1.416289193E+04	+0	+0
+1.023344470E+03	-1.412452845E+04	+0	+0
+1.018773590E+03	-1.408640430E+04	+0	+0
+1.014555566E+03	-1.404802994E+04	+0	+0
+1.009711457E+03	-1.401024858E+04	+0	+0
+1.004003383E+03	-1.397258782E+04	+0	+0
+9.988079681E+02	-1.393545753E+04	+0	+0
+9.938531265E+02	-1.389811942E+04	+0	+0
+9.883626212E+02	-1.386094660E+04	+0	+0
+9.835889315E+02	-1.382431821E+04	+0	+0
+9.787042583E+02	-1.378795037E+04	+0	+0
+9.738767617E+02	-1.375144022E+04	+0	+0
+9.697698400E+02	-1.371548739E+04	+0	+0
+9.658490783E+02	-1.367947988E+04	+0	+0
+9.622180778E+02	-1.364405104E+04	+0	+0
+9.586272545E+02	-1.360854255E+04	+0	+0
+9.550050729E+02	-1.357321249E+04	+0	+0
+9.513627739E+02	-1.353834298E+04	+0	+0
+9.478774193E+02	-1.350331010E+04	+0	+0
+9.447670810E+02	-1.346844546E+04	+0	+0
+9.414274324E+02	-1.343421931E+04	+0	+0
+9.385755150E+02	-1.339982173E+04	+0	+0
+9.354983292E+02	-1.336550175E+04	+0	+0
+9.323001885E+02	-1.333176723E+04	+0	+0
+9.292179595E+02	-1.329805310E+04	+0	+0
+9.261944673E+02	-1.326423213E+04	+0	+0
+9.233042190E+02	-1.323074846E+04	+0	+0
+9.203955587E+02	-1.319724228E+04	+0	+0
+9.176601862E+02	-1.316412724E+04	+0	+0
+9.145385945E+02	-1.313125346E+04	+0	+0
+9.119505722E+02	-1.309868560E+04	+0	+0
+9.091193029E+02	-1.306593129E+04	+0	+0
+9.064645817E+02	-1.303365440E+04	+0	+0
+9.040875631E+02	-1.300137072E+04	+0	+0
+9.013578199E+02	-1.296909146E+04	+0	+0
+8.985311902E+02	-1.293733231E+04	+0	+0
+8.958148708E+02	-1.290592127E+04	+0	+0
+8.926931702E+02	-1.287408652E+04	+0	+0
+8.897799179E+02	-1.284250561E+04	+0	+0
+8.869328274E+02	-1.281168702E+04	+0	+0
+8.838595539E+02	-1.278087122E+04	+0	+0
+8.807587811E+02	-1.275004667E+04	+0	+0
+8.776926044E+02	-1.271949225E+04	+0	+0
+8.746590778E+02	-1.268889657E+04	+0	+0
+8.717792029E+02	-1.265854428E+04	+0	+0
+8.682919472E+02	-1.262847751E+04	+0	+0
+8.651060875E+02	-1.259860669E+04	+0	+0
+8.618147011E+02	-1.256859314E+04	+0	+0
+8.589657485E+02	-1.253885261E+04	+0	+0
+8.560162349E+02	-1.250952464E+04	+0	+0
+8.530626680E+02	-1.248014513E+04	+0	+0
+8.502597962E+02	-1.245098994E+04	+0	+0
+8.476640141E+02	-1.242195242E+04	+0	+0
+8.451050239E+02	-1.239297666E+04	+0	+0
+8.422702737E+02	-1.236419986E+04	+0	+0
+8.395668114E+02	-1.233545933E+04	+0	+0
+8.370852798E+02	-1.230702851E+04	+0	+0
+8.344796655E+02	-1.227871997E+04	+0	+0
+8.320256359E+02	-1.225045081E+04	+0	+0
+8.294979915E+02	-1.222234739E+04	+0	+0
+8.269650161E+02	-1.219433531E+04	+0	+0
+8.248883905E+02	-1.216678100E+04	+0	+0
+8.223398114E+02	-1.213928615E+04	+0	+0
+8.198555692E+02	-1.211182259E+04	+0	+0
+8.175948692E+02	-1.208438435E+04	+0	+0
