# Supplementary material for: Optical and Electrical Characterization of Biocompatible Polymeric Lines for Hemodialysis Applications
Source: Materials (Basel). 2018 Mar 16;11(3):438. doi: 10.3390/ma11030438 (PMC5873017; doi:10.3390/ma11030438)
Supplement: Supplementary file 1 [file materials-11-00438-s001.zip › Data_for upload/EIS/Raw_Data/FM_2_2.csv]

+1.754483000E+03	-2.307217107E+04	+0	+0
+1.745016921E+03	-2.296430314E+04	+0	+0
+1.735393978E+03	-2.285779304E+04	+0	+0
+1.725726817E+03	-2.275206987E+04	+0	+0
+1.715983272E+03	-2.264755815E+04	+0	+0
+1.706817560E+03	-2.254528605E+04	+0	+0
+1.697400426E+03	-2.244231347E+04	+0	+0
+1.688372022E+03	-2.234094397E+04	+0	+0
+1.679024840E+03	-2.224032114E+04	+0	+0
+1.669778846E+03	-2.214020375E+04	+0	+0
+1.660789929E+03	-2.204092665E+04	+0	+0
+1.651937237E+03	-2.194275073E+04	+0	+0
+1.643052410E+03	-2.184562408E+04	+0	+0
+1.634688124E+03	-2.174956656E+04	+0	+0
+1.626651947E+03	-2.165444635E+04	+0	+0
+1.618083676E+03	-2.155993451E+04	+0	+0
+1.609666930E+03	-2.146611954E+04	+0	+0
+1.601427509E+03	-2.137355939E+04	+0	+0
+1.593073984E+03	-2.128155585E+04	+0	+0
+1.585231611E+03	-2.119065275E+04	+0	+0
+1.577246559E+03	-2.110035642E+04	+0	+0
+1.569007998E+03	-2.101125087E+04	+0	+0
+1.561233228E+03	-2.092245035E+04	+0	+0
+1.553093259E+03	-2.083475328E+04	+0	+0
+1.545240035E+03	-2.074775533E+04	+0	+0
+1.537352885E+03	-2.066153869E+04	+0	+0
+1.529010893E+03	-2.057613454E+04	+0	+0
+1.521742098E+03	-2.049175432E+04	+0	+0
+1.514232454E+03	-2.040794374E+04	+0	+0
+1.506996540E+03	-2.032459968E+04	+0	+0
+1.499579200E+03	-2.024193581E+04	+0	+0
+1.492555462E+03	-2.016005675E+04	+0	+0
+1.485268638E+03	-2.007880531E+04	+0	+0
+1.478087526E+03	-1.999838474E+04	+0	+0
+1.470841918E+03	-1.991876000E+04	+0	+0
+1.463901193E+03	-1.983958561E+04	+0	+0
+1.456759486E+03	-1.976126472E+04	+0	+0
+1.449978571E+03	-1.968325026E+04	+0	+0
+1.442946565E+03	-1.960632639E+04	+0	+0
+1.436246436E+03	-1.952978975E+04	+0	+0
+1.429431119E+03	-1.945428870E+04	+0	+0
+1.422849100E+03	-1.937853067E+04	+0	+0
+1.416275181E+03	-1.930350089E+04	+0	+0
+1.409957555E+03	-1.922902125E+04	+0	+0
+1.403515020E+03	-1.915519709E+04	+0	+0
+1.397170684E+03	-1.908239362E+04	+0	+0
+1.390447569E+03	-1.901002520E+04	+0	+0
+1.384204411E+03	-1.893801940E+04	+0	+0
+1.377627332E+03	-1.886695250E+04	+0	+0
+1.371285104E+03	-1.879608737E+04	+0	+0
+1.365258483E+03	-1.872575682E+04	+0	+0
+1.358971797E+03	-1.865618251E+04	+0	+0
+1.352969139E+03	-1.858714961E+04	+0	+0
+1.347200488E+03	-1.851861761E+04	+0	+0
+1.341151271E+03	-1.845086419E+04	+0	+0
+1.335111122E+03	-1.838310856E+04	+0	+0
+1.329497039E+03	-1.831620349E+04	+0	+0
+1.324001801E+03	-1.824998955E+04	+0	+0
+1.317918129E+03	-1.818410507E+04	+0	+0
+1.312162228E+03	-1.811854794E+04	+0	+0
+1.306311519E+03	-1.805374170E+04	+0	+0
+1.300856968E+03	-1.798922709E+04	+0	+0
+1.295072930E+03	-1.792538171E+04	+0	+0
+1.289488554E+03	-1.786181726E+04	+0	+0
+1.283805324E+03	-1.779893924E+04	+0	+0
+1.278346382E+03	-1.773651109E+04	+0	+0
+1.273024486E+03	-1.767442296E+04	+0	+0
+1.267870391E+03	-1.761287930E+04	+0	+0
+1.262462837E+03	-1.755188587E+04	+0	+0
+1.257339632E+03	-1.749114932E+04	+0	+0
+1.251998295E+03	-1.743097267E+04	+0	+0
+1.246946704E+03	-1.737120949E+04	+0	+0
+1.242155606E+03	-1.731212531E+04	+0	+0
+1.236900311E+03	-1.725311111E+04	+0	+0
+1.231662813E+03	-1.719467404E+04	+0	+0
+1.226864118E+03	-1.713677745E+04	+0	+0
+1.222009088E+03	-1.707894665E+04	+0	+0
+1.217152665E+03	-1.702153253E+04	+0	+0
+1.212021966E+03	-1.696475136E+04	+0	+0
+1.207183431E+03	-1.690835128E+04	+0	+0
+1.202213395E+03	-1.685230477E+04	+0	+0
+1.197315284E+03	-1.679648031E+04	+0	+0
+1.192346653E+03	-1.674123810E+04	+0	+0
+1.187272904E+03	-1.668599875E+04	+0	+0
+1.182496717E+03	-1.663170045E+04	+0	+0
+1.177462108E+03	-1.657727032E+04	+0	+0
+1.172785924E+03	-1.652348750E+04	+0	+0
+1.168004675E+03	-1.647007908E+04	+0	+0
+1.163232407E+03	-1.641685445E+04	+0	+0
+1.158589189E+03	-1.636413442E+04	+0	+0
+1.153995824E+03	-1.631186537E+04	+0	+0
+1.149580997E+03	-1.625989473E+04	+0	+0
+1.145051482E+03	-1.620846411E+04	+0	+0
+1.140584843E+03	-1.615714472E+04	+0	+0
+1.136267014E+03	-1.610610471E+04	+0	+0
+1.131849384E+03	-1.605558652E+04	+0	+0
+1.127625830E+03	-1.600521794E+04	+0	+0
+1.123373050E+03	-1.595555759E+04	+0	+0
+1.118779305E+03	-1.590608091E+04	+0	+0
+1.114591613E+03	-1.585662241E+04	+0	+0
+1.110597090E+03	-1.580772427E+04	+0	+0
+1.106363961E+03	-1.575893643E+04	+0	+0
+1.102218871E+03	-1.571084933E+04	+0	+0
+1.098017670E+03	-1.566267089E+04	+0	+0
+1.093994162E+03	-1.561473901E+04	+0	+0
+1.089808542E+03	-1.556725397E+04	+0	+0
+1.085617434E+03	-1.552030894E+04	+0	+0
+1.081701175E+03	-1.547334872E+04	+0	+0
+1.077580724E+03	-1.542676901E+04	+0	+0
+1.073571847E+03	-1.538045915E+04	+0	+0
+1.069638607E+03	-1.533486040E+04	+0	+0
+1.065765157E+03	-1.528912073E+04	+0	+0
+1.061774454E+03	-1.524383608E+04	+0	+0
+1.057803988E+03	-1.519872729E+04	+0	+0
+1.053765987E+03	-1.515405977E+04	+0	+0
+1.049806882E+03	-1.510965477E+04	+0	+0
+1.046077755E+03	-1.506556438E+04	+0	+0
+1.042067570E+03	-1.502141116E+04	+0	+0
+1.038374176E+03	-1.497758615E+04	+0	+0
+1.034535268E+03	-1.493419247E+04	+0	+0
+1.030740139E+03	-1.489141583E+04	+0	+0
+1.027065970E+03	-1.484853524E+04	+0	+0
+1.023269275E+03	-1.480587221E+04	+0	+0
+1.019583582E+03	-1.476334763E+04	+0	+0
+1.015881690E+03	-1.472124606E+04	+0	+0
+1.012361359E+03	-1.467939750E+04	+0	+0
+1.008750603E+03	-1.463778584E+04	+0	+0
+1.005332629E+03	-1.459638475E+04	+0	+0
+1.001862052E+03	-1.455540444E+04	+0	+0
+9.983472377E+02	-1.451448391E+04	+0	+0
+9.946554285E+02	-1.447392227E+04	+0	+0
+9.911763982E+02	-1.443354178E+04	+0	+0
+9.879512454E+02	-1.439332697E+04	+0	+0
+9.843876861E+02	-1.435345475E+04	+0	+0
+9.810198528E+02	-1.431413095E+04	+0	+0
+9.780202629E+02	-1.427475848E+04	+0	+0
+9.746427769E+02	-1.423572724E+04	+0	+0
+9.714368541E+02	-1.419687811E+04	+0	+0
+9.682621340E+02	-1.415825176E+04	+0	+0
+9.648885610E+02	-1.411974315E+04	+0	+0
+9.614546651E+02	-1.408144536E+04	+0	+0
+9.582675839E+02	-1.404322807E+04	+0	+0
+9.549616699E+02	-1.400567575E+04	+0	+0
+9.519349787E+02	-1.396803575E+04	+0	+0
+9.485066760E+02	-1.393046563E+04	+0	+0
+9.453759432E+02	-1.389348341E+04	+0	+0
+9.423567056E+02	-1.385663292E+04	+0	+0
+9.392467313E+02	-1.381997554E+04	+0	+0
+9.359628283E+02	-1.378345561E+04	+0	+0
+9.328014792E+02	-1.374719868E+04	+0	+0
+9.293046226E+02	-1.371134302E+04	+0	+0
+9.262464187E+02	-1.367557122E+04	+0	+0
+9.228731405E+02	-1.363980961E+04	+0	+0
+9.199027219E+02	-1.360459561E+04	+0	+0
+9.169416295E+02	-1.356907674E+04	+0	+0
+9.138762178E+02	-1.353416523E+04	+0	+0
+9.109939461E+02	-1.349931150E+04	+0	+0
+9.082924935E+02	-1.346457150E+04	+0	+0
+9.054522543E+02	-1.343024693E+04	+0	+0
+9.023166933E+02	-1.339596025E+04	+0	+0
+8.995823647E+02	-1.336180687E+04	+0	+0
+8.966955699E+02	-1.332792741E+04	+0	+0
+8.936322831E+02	-1.329407793E+04	+0	+0
+8.905887669E+02	-1.326060617E+04	+0	+0
+8.878783558E+02	-1.322711613E+04	+0	+0
+8.850581743E+02	-1.319387608E+04	+0	+0
+8.823759773E+02	-1.316059197E+04	+0	+0
+8.796243301E+02	-1.312784606E+04	+0	+0
+8.765855464E+02	-1.309523236E+04	+0	+0
+8.740180459E+02	-1.306271636E+04	+0	+0
+8.712898398E+02	-1.303018691E+04	+0	+0
+8.687053049E+02	-1.299824364E+04	+0	+0
+8.661351865E+02	-1.296627069E+04	+0	+0
+8.633066808E+02	-1.293438970E+04	+0	+0
+8.605031313E+02	-1.290249050E+04	+0	+0
+8.580325879E+02	-1.287133421E+04	+0	+0
+8.553832289E+02	-1.284015783E+04	+0	+0
+8.528127152E+02	-1.280887759E+04	+0	+0
+8.501527613E+02	-1.277796874E+04	+0	+0
+8.474327482E+02	-1.274718595E+04	+0	+0
+8.448448927E+02	-1.271651241E+04	+0	+0
+8.420828683E+02	-1.268603462E+04	+0	+0
+8.393381564E+02	-1.265587183E+04	+0	+0
+8.367793747E+02	-1.262569681E+04	+0	+0
+8.346696062E+02	-1.259547960E+04	+0	+0
+8.319416490E+02	-1.256603512E+04	+0	+0
+8.295495703E+02	-1.253619521E+04	+0	+0
+8.268792295E+02	-1.250664678E+04	+0	+0
+8.241713196E+02	-1.247763372E+04	+0	+0
+8.212277413E+02	-1.244831122E+04	+0	+0
+8.189203528E+02	-1.241919147E+04	+0	+0
+8.166027578E+02	-1.239030723E+04	+0	+0
+8.143310820E+02	-1.236141704E+04	+0	+0
+8.119849852E+02	-1.233295765E+04	+0	+0
+8.097679084E+02	-1.230435180E+04	+0	+0
+8.070381199E+02	-1.227596063E+04	+0	+0
+8.047460531E+02	-1.224766778E+04	+0	+0
+8.025782065E+02	-1.221991873E+04	+0	+0
+8.004870928E+02	-1.219199094E+04	+0	+0
+7.979846310E+02	-1.216424677E+04	+0	+0
+7.961981848E+02	-1.213666103E+04	+0	+0
