# Supplementary material for: Optical and Electrical Characterization of Biocompatible Polymeric Lines for Hemodialysis Applications
Source: Materials (Basel). 2018 Mar 16;11(3):438. doi: 10.3390/ma11030438 (PMC5873017; doi:10.3390/ma11030438)
Supplement: Supplementary file 1 [file materials-11-00438-s001.zip › Data_for upload/EIS/Raw_Data/FM_3_1.csv]

+1.946675792E+03	-2.281186793E+04	+0	+0
+1.936480707E+03	-2.270704963E+04	+0	+0
+1.925680945E+03	-2.260330866E+04	+0	+0
+1.914754115E+03	-2.250045591E+04	+0	+0
+1.903244832E+03	-2.239854380E+04	+0	+0
+1.894181288E+03	-2.229916499E+04	+0	+0
+1.884170309E+03	-2.219900695E+04	+0	+0
+1.874067801E+03	-2.210010060E+04	+0	+0
+1.864345331E+03	-2.200222893E+04	+0	+0
+1.853331394E+03	-2.190510081E+04	+0	+0
+1.846558759E+03	-2.180862625E+04	+0	+0
+1.839523936E+03	-2.171354824E+04	+0	+0
+1.834819720E+03	-2.161904973E+04	+0	+0
+1.827946599E+03	-2.152517576E+04	+0	+0
+1.804637681E+03	-2.143249381E+04	+0	+0
+1.795164701E+03	-2.134047540E+04	+0	+0
+1.783191142E+03	-2.124933327E+04	+0	+0
+1.773472212E+03	-2.115900623E+04	+0	+0
+1.764252795E+03	-2.106951754E+04	+0	+0
+1.755130101E+03	-2.098071193E+04	+0	+0
+1.745965696E+03	-2.089292163E+04	+0	+0
+1.737174941E+03	-2.080552900E+04	+0	+0
+1.728560624E+03	-2.071857199E+04	+0	+0
+1.719604565E+03	-2.063246997E+04	+0	+0
+1.711030365E+03	-2.054775054E+04	+0	+0
+1.702854898E+03	-2.046388244E+04	+0	+0
+1.694288365E+03	-2.038062150E+04	+0	+0
+1.687435497E+03	-2.029797239E+04	+0	+0
+1.680051712E+03	-2.021638885E+04	+0	+0
+1.672200915E+03	-2.013510638E+04	+0	+0
+1.665288284E+03	-2.005468858E+04	+0	+0
+1.657134731E+03	-1.997468396E+04	+0	+0
+1.647121700E+03	-1.989553031E+04	+0	+0
+1.638867917E+03	-1.981720507E+04	+0	+0
+1.630042100E+03	-1.973955714E+04	+0	+0
+1.622648104E+03	-1.966193923E+04	+0	+0
+1.615406867E+03	-1.958553146E+04	+0	+0
+1.607614185E+03	-1.950977420E+04	+0	+0
+1.598566917E+03	-1.943434944E+04	+0	+0
+1.591363795E+03	-1.935991365E+04	+0	+0
+1.583171646E+03	-1.928585518E+04	+0	+0
+1.576663995E+03	-1.921200932E+04	+0	+0
+1.569061201E+03	-1.913898949E+04	+0	+0
+1.561979489E+03	-1.906660166E+04	+0	+0
+1.555369464E+03	-1.899455660E+04	+0	+0
+1.547380771E+03	-1.892311531E+04	+0	+0
+1.540218167E+03	-1.885237449E+04	+0	+0
+1.532526076E+03	-1.878238314E+04	+0	+0
+1.524416668E+03	-1.871275432E+04	+0	+0
+1.517154940E+03	-1.864342708E+04	+0	+0
+1.509095197E+03	-1.857491425E+04	+0	+0
+1.502024809E+03	-1.850680687E+04	+0	+0
+1.495018911E+03	-1.843929450E+04	+0	+0
+1.488440227E+03	-1.837241482E+04	+0	+0
+1.481730630E+03	-1.830579679E+04	+0	+0
+1.475158339E+03	-1.823978170E+04	+0	+0
+1.468765810E+03	-1.817430074E+04	+0	+0
+1.462091019E+03	-1.810952419E+04	+0	+0
+1.455324766E+03	-1.804510096E+04	+0	+0
+1.448944321E+03	-1.798106331E+04	+0	+0
+1.442198427E+03	-1.791752856E+04	+0	+0
+1.435889267E+03	-1.785458922E+04	+0	+0
+1.429546648E+03	-1.779202936E+04	+0	+0
+1.423258867E+03	-1.773026655E+04	+0	+0
+1.416882725E+03	-1.766866455E+04	+0	+0
+1.410855972E+03	-1.760748708E+04	+0	+0
+1.404577138E+03	-1.754696886E+04	+0	+0
+1.398521032E+03	-1.748666606E+04	+0	+0
+1.392586035E+03	-1.742702560E+04	+0	+0
+1.386449687E+03	-1.736768058E+04	+0	+0
+1.380577286E+03	-1.730904029E+04	+0	+0
+1.374689566E+03	-1.725050832E+04	+0	+0
+1.368938989E+03	-1.719266997E+04	+0	+0
+1.363104823E+03	-1.713501234E+04	+0	+0
+1.357227934E+03	-1.707780840E+04	+0	+0
+1.351437489E+03	-1.702084436E+04	+0	+0
+1.345711237E+03	-1.696435109E+04	+0	+0
+1.339832045E+03	-1.690848979E+04	+0	+0
+1.334519451E+03	-1.685306794E+04	+0	+0
+1.328878718E+03	-1.679787000E+04	+0	+0
+1.323390398E+03	-1.674257501E+04	+0	+0
+1.317747685E+03	-1.668803203E+04	+0	+0
+1.312254367E+03	-1.663368526E+04	+0	+0
+1.306885621E+03	-1.657975441E+04	+0	+0
+1.301612830E+03	-1.652638695E+04	+0	+0
+1.296093449E+03	-1.647320324E+04	+0	+0
+1.290941896E+03	-1.642035546E+04	+0	+0
+1.285624430E+03	-1.636815815E+04	+0	+0
+1.280282651E+03	-1.631599967E+04	+0	+0
+1.275248282E+03	-1.626445752E+04	+0	+0
+1.269888585E+03	-1.621326406E+04	+0	+0
+1.264819326E+03	-1.616226943E+04	+0	+0
+1.259769393E+03	-1.611183125E+04	+0	+0
+1.254936717E+03	-1.606162753E+04	+0	+0
+1.250030711E+03	-1.601184188E+04	+0	+0
+1.244826624E+03	-1.596236309E+04	+0	+0
+1.240174956E+03	-1.591326579E+04	+0	+0
+1.235407414E+03	-1.586443705E+04	+0	+0
+1.230323421E+03	-1.581586406E+04	+0	+0
+1.225499655E+03	-1.576751682E+04	+0	+0
+1.220886125E+03	-1.571956879E+04	+0	+0
+1.216002905E+03	-1.567182678E+04	+0	+0
+1.211281420E+03	-1.562448274E+04	+0	+0
+1.206598609E+03	-1.557727335E+04	+0	+0
+1.201750142E+03	-1.553042346E+04	+0	+0
+1.197063334E+03	-1.548412321E+04	+0	+0
+1.192687967E+03	-1.543786331E+04	+0	+0
+1.187965274E+03	-1.539199128E+04	+0	+0
+1.183298884E+03	-1.534638351E+04	+0	+0
+1.178606801E+03	-1.530117391E+04	+0	+0
+1.174232007E+03	-1.525615975E+04	+0	+0
+1.169715982E+03	-1.521157501E+04	+0	+0
+1.165229502E+03	-1.516730333E+04	+0	+0
+1.160714456E+03	-1.512328800E+04	+0	+0
+1.156155980E+03	-1.507943705E+04	+0	+0
+1.151930138E+03	-1.503586155E+04	+0	+0
+1.147543584E+03	-1.499243892E+04	+0	+0
+1.143357400E+03	-1.494945100E+04	+0	+0
+1.139229258E+03	-1.490658592E+04	+0	+0
+1.135036769E+03	-1.486390217E+04	+0	+0
+1.131066855E+03	-1.482209656E+04	+0	+0
+1.126710166E+03	-1.477999365E+04	+0	+0
+1.122590288E+03	-1.473832066E+04	+0	+0
+1.118624563E+03	-1.469663002E+04	+0	+0
+1.114572059E+03	-1.465533364E+04	+0	+0
+1.110421302E+03	-1.461436067E+04	+0	+0
+1.106559150E+03	-1.457365539E+04	+0	+0
+1.102509880E+03	-1.453273644E+04	+0	+0
+1.098587993E+03	-1.449261596E+04	+0	+0
+1.094778081E+03	-1.445247559E+04	+0	+0
+1.090641804E+03	-1.441255496E+04	+0	+0
+1.086869656E+03	-1.437275739E+04	+0	+0
+1.082958444E+03	-1.433336544E+04	+0	+0
+1.078963317E+03	-1.429429946E+04	+0	+0
+1.075649701E+03	-1.425565707E+04	+0	+0
+1.071748230E+03	-1.421725168E+04	+0	+0
+1.068039634E+03	-1.417892511E+04	+0	+0
+1.064407384E+03	-1.414148787E+04	+0	+0
+1.060502102E+03	-1.410458468E+04	+0	+0
+1.056721205E+03	-1.406639957E+04	+0	+0
+1.052951227E+03	-1.402877340E+04	+0	+0
+1.049147623E+03	-1.399226844E+04	+0	+0
+1.045573057E+03	-1.395547340E+04	+0	+0
+1.042103841E+03	-1.391814233E+04	+0	+0
+1.038546793E+03	-1.388140909E+04	+0	+0
+1.035067453E+03	-1.384506481E+04	+0	+0
+1.031536202E+03	-1.380959442E+04	+0	+0
+1.028007963E+03	-1.377370642E+04	+0	+0
+1.024572031E+03	-1.373797407E+04	+0	+0
+1.021213629E+03	-1.370222202E+04	+0	+0
+1.017716824E+03	-1.366691637E+04	+0	+0
+1.013958872E+03	-1.363182036E+04	+0	+0
+1.010602671E+03	-1.359722650E+04	+0	+0
+1.007014244E+03	-1.356229643E+04	+0	+0
+1.003697366E+03	-1.352731369E+04	+0	+0
+1.000323605E+03	-1.349235880E+04	+0	+0
+9.968577196E+02	-1.345787790E+04	+0	+0
+9.934740616E+02	-1.342336793E+04	+0	+0
+9.899524835E+02	-1.338940659E+04	+0	+0
+9.867505950E+02	-1.335601346E+04	+0	+0
+9.835477776E+02	-1.332231132E+04	+0	+0
+9.801267996E+02	-1.328893092E+04	+0	+0
+9.769834491E+02	-1.325572521E+04	+0	+0
+9.735906662E+02	-1.322282742E+04	+0	+0
+9.706594029E+02	-1.319030186E+04	+0	+0
+9.672803679E+02	-1.315745649E+04	+0	+0
+9.640675064E+02	-1.312494355E+04	+0	+0
+9.607370837E+02	-1.309254765E+04	+0	+0
+9.576325835E+02	-1.306055356E+04	+0	+0
+9.547056232E+02	-1.302845581E+04	+0	+0
+9.516401745E+02	-1.299666209E+04	+0	+0
+9.490329838E+02	-1.296529427E+04	+0	+0
+9.461623214E+02	-1.293372547E+04	+0	+0
+9.427806801E+02	-1.290230310E+04	+0	+0
+9.398061022E+02	-1.287100451E+04	+0	+0
+9.370546433E+02	-1.283990402E+04	+0	+0
+9.338056585E+02	-1.280926146E+04	+0	+0
+9.305566085E+02	-1.277858033E+04	+0	+0
+9.275453950E+02	-1.274820304E+04	+0	+0
+9.246249541E+02	-1.271794203E+04	+0	+0
+9.216004758E+02	-1.268781286E+04	+0	+0
+9.187701827E+02	-1.265808244E+04	+0	+0
+9.156990877E+02	-1.262827769E+04	+0	+0
+9.130253481E+02	-1.259858197E+04	+0	+0
+9.101739293E+02	-1.256918734E+04	+0	+0
+9.071827266E+02	-1.253973496E+04	+0	+0
+9.042446759E+02	-1.251073535E+04	+0	+0
+9.013632120E+02	-1.248171107E+04	+0	+0
+8.985913688E+02	-1.245289899E+04	+0	+0
+8.955500619E+02	-1.242420447E+04	+0	+0
+8.927193489E+02	-1.239551042E+04	+0	+0
+8.899130370E+02	-1.236704029E+04	+0	+0
+8.871388658E+02	-1.233873447E+04	+0	+0
+8.843667666E+02	-1.231066622E+04	+0	+0
+8.819463133E+02	-1.228267714E+04	+0	+0
+8.790652074E+02	-1.225475718E+04	+0	+0
+8.763600488E+02	-1.222751453E+04	+0	+0
+8.740820830E+02	-1.220004093E+04	+0	+0
+8.711586286E+02	-1.217218990E+04	+0	+0
+8.686510012E+02	-1.214518369E+04	+0	+0
+8.662055695E+02	-1.211799365E+04	+0	+0
