# Supplementary material for: Optical and Electrical Characterization of Biocompatible Polymeric Lines for Hemodialysis Applications
Source: Materials (Basel). 2018 Mar 16;11(3):438. doi: 10.3390/ma11030438 (PMC5873017; doi:10.3390/ma11030438)
Supplement: Supplementary file 1 [file materials-11-00438-s001.zip › Data_for upload/EIS/Raw_Data/FM_3_2.csv]

+1.833647020E+03	-2.317794529E+04	+0	+0
+1.823613519E+03	-2.306974329E+04	+0	+0
+1.813504199E+03	-2.296300680E+04	+0	+0
+1.803592176E+03	-2.285738755E+04	+0	+0
+1.793392802E+03	-2.275276541E+04	+0	+0
+1.783644205E+03	-2.265042802E+04	+0	+0
+1.773795480E+03	-2.254777131E+04	+0	+0
+1.764040102E+03	-2.244594736E+04	+0	+0
+1.754704376E+03	-2.234502450E+04	+0	+0
+1.745282793E+03	-2.224544956E+04	+0	+0
+1.735932806E+03	-2.214656452E+04	+0	+0
+1.726659393E+03	-2.204886729E+04	+0	+0
+1.717632544E+03	-2.195166551E+04	+0	+0
+1.708578113E+03	-2.185558535E+04	+0	+0
+1.699839366E+03	-2.176004209E+04	+0	+0
+1.690842324E+03	-2.166570643E+04	+0	+0
+1.682051228E+03	-2.157182635E+04	+0	+0
+1.673694162E+03	-2.147862965E+04	+0	+0
+1.664792265E+03	-2.138597684E+04	+0	+0
+1.656395698E+03	-2.129440253E+04	+0	+0
+1.647674023E+03	-2.120424855E+04	+0	+0
+1.639070848E+03	-2.111456877E+04	+0	+0
+1.630807006E+03	-2.102571848E+04	+0	+0
+1.622206046E+03	-2.093796292E+04	+0	+0
+1.614034021E+03	-2.085082926E+04	+0	+0
+1.605864167E+03	-2.076435909E+04	+0	+0
+1.598097997E+03	-2.067905003E+04	+0	+0
+1.589834583E+03	-2.059430393E+04	+0	+0
+1.582015844E+03	-2.051016273E+04	+0	+0
+1.574267431E+03	-2.042711714E+04	+0	+0
+1.566340329E+03	-2.034438460E+04	+0	+0
+1.558633476E+03	-2.026239904E+04	+0	+0
+1.551325750E+03	-2.018112853E+04	+0	+0
+1.543376424E+03	-2.010057967E+04	+0	+0
+1.535898924E+03	-2.002065061E+04	+0	+0
+1.528740211E+03	-1.994137014E+04	+0	+0
+1.521454350E+03	-1.986307231E+04	+0	+0
+1.514203957E+03	-1.978516449E+04	+0	+0
+1.507230052E+03	-1.970791244E+04	+0	+0
+1.500151193E+03	-1.963137612E+04	+0	+0
+1.493166396E+03	-1.955560072E+04	+0	+0
+1.486078957E+03	-1.947996264E+04	+0	+0
+1.479509160E+03	-1.940471023E+04	+0	+0
+1.472499398E+03	-1.933055306E+04	+0	+0
+1.465749921E+03	-1.925666419E+04	+0	+0
+1.458937947E+03	-1.918325303E+04	+0	+0
+1.452277802E+03	-1.911075625E+04	+0	+0
+1.445292984E+03	-1.903873446E+04	+0	+0
+1.438906349E+03	-1.896754877E+04	+0	+0
+1.431832491E+03	-1.889689308E+04	+0	+0
+1.424750454E+03	-1.882623112E+04	+0	+0
+1.418814951E+03	-1.875659784E+04	+0	+0
+1.412390368E+03	-1.868741120E+04	+0	+0
+1.406025012E+03	-1.861877693E+04	+0	+0
+1.399677807E+03	-1.855057799E+04	+0	+0
+1.393489003E+03	-1.848311220E+04	+0	+0
+1.387546271E+03	-1.841619981E+04	+0	+0
+1.381483904E+03	-1.834941819E+04	+0	+0
+1.375067779E+03	-1.828366091E+04	+0	+0
+1.369109614E+03	-1.821797620E+04	+0	+0
+1.363338348E+03	-1.815303214E+04	+0	+0
+1.357639339E+03	-1.808841298E+04	+0	+0
+1.351360222E+03	-1.802443776E+04	+0	+0
+1.345142701E+03	-1.796077244E+04	+0	+0
+1.339232706E+03	-1.789800596E+04	+0	+0
+1.333226486E+03	-1.783529648E+04	+0	+0
+1.327825737E+03	-1.777301319E+04	+0	+0
+1.322276862E+03	-1.771136262E+04	+0	+0
+1.316779446E+03	-1.765008074E+04	+0	+0
+1.311328788E+03	-1.758942305E+04	+0	+0
+1.305925350E+03	-1.752926812E+04	+0	+0
+1.300576231E+03	-1.746923960E+04	+0	+0
+1.294970195E+03	-1.740986915E+04	+0	+0
+1.289325628E+03	-1.735080368E+04	+0	+0
+1.283770045E+03	-1.729225254E+04	+0	+0
+1.278346929E+03	-1.723432243E+04	+0	+0
+1.273128002E+03	-1.717659065E+04	+0	+0
+1.268113596E+03	-1.711919085E+04	+0	+0
+1.263225274E+03	-1.706213926E+04	+0	+0
+1.257345460E+03	-1.700574619E+04	+0	+0
+1.252413136E+03	-1.694957621E+04	+0	+0
+1.246844878E+03	-1.689372715E+04	+0	+0
+1.241758682E+03	-1.683825917E+04	+0	+0
+1.236768090E+03	-1.678329267E+04	+0	+0
+1.231772825E+03	-1.672866330E+04	+0	+0
+1.226775755E+03	-1.667427214E+04	+0	+0
+1.221840770E+03	-1.662028937E+04	+0	+0
+1.216860719E+03	-1.656669021E+04	+0	+0
+1.212022256E+03	-1.651363906E+04	+0	+0
+1.207140535E+03	-1.646069243E+04	+0	+0
+1.202287975E+03	-1.640825920E+04	+0	+0
+1.197471210E+03	-1.635639799E+04	+0	+0
+1.192722102E+03	-1.630445886E+04	+0	+0
+1.187979492E+03	-1.625343852E+04	+0	+0
+1.183538596E+03	-1.620233587E+04	+0	+0
+1.178730955E+03	-1.615166217E+04	+0	+0
+1.174437263E+03	-1.610123468E+04	+0	+0
+1.170076281E+03	-1.605150686E+04	+0	+0
+1.165160660E+03	-1.600160938E+04	+0	+0
+1.160612762E+03	-1.595237165E+04	+0	+0
+1.156447675E+03	-1.590321678E+04	+0	+0
+1.151849854E+03	-1.585466428E+04	+0	+0
+1.147324049E+03	-1.580599762E+04	+0	+0
+1.142882698E+03	-1.575767826E+04	+0	+0
+1.138515972E+03	-1.570991681E+04	+0	+0
+1.134098033E+03	-1.566243295E+04	+0	+0
+1.129883506E+03	-1.561520429E+04	+0	+0
+1.125724069E+03	-1.556822054E+04	+0	+0
+1.121350350E+03	-1.552177950E+04	+0	+0
+1.117107623E+03	-1.547531959E+04	+0	+0
+1.112941374E+03	-1.542941798E+04	+0	+0
+1.108837285E+03	-1.538376009E+04	+0	+0
+1.104586931E+03	-1.533827746E+04	+0	+0
+1.100694301E+03	-1.529306576E+04	+0	+0
+1.096589966E+03	-1.524833072E+04	+0	+0
+1.092549399E+03	-1.520384260E+04	+0	+0
+1.088710999E+03	-1.515948324E+04	+0	+0
+1.084990933E+03	-1.511539012E+04	+0	+0
+1.081003726E+03	-1.507178759E+04	+0	+0
+1.077097621E+03	-1.502804597E+04	+0	+0
+1.073161999E+03	-1.498506170E+04	+0	+0
+1.069071800E+03	-1.494232560E+04	+0	+0
+1.065032084E+03	-1.489956671E+04	+0	+0
+1.061225796E+03	-1.485715221E+04	+0	+0
+1.057370488E+03	-1.481465993E+04	+0	+0
+1.053924999E+03	-1.477300282E+04	+0	+0
+1.050421449E+03	-1.473121495E+04	+0	+0
+1.046726942E+03	-1.468977109E+04	+0	+0
+1.043044392E+03	-1.464856788E+04	+0	+0
+1.039201727E+03	-1.460742707E+04	+0	+0
+1.035238367E+03	-1.456689622E+04	+0	+0
+1.032043821E+03	-1.452644656E+04	+0	+0
+1.027736243E+03	-1.448601766E+04	+0	+0
+1.024078166E+03	-1.444617676E+04	+0	+0
+1.020574626E+03	-1.440666256E+04	+0	+0
+1.016866716E+03	-1.436726829E+04	+0	+0
+1.013203489E+03	-1.432809504E+04	+0	+0
+1.009585969E+03	-1.428921673E+04	+0	+0
+1.006202781E+03	-1.425051711E+04	+0	+0
+1.002510282E+03	-1.421179874E+04	+0	+0
+9.991646245E+02	-1.417340483E+04	+0	+0
+9.954748414E+02	-1.413530342E+04	+0	+0
+9.919996695E+02	-1.409751146E+04	+0	+0
+9.887868909E+02	-1.405989937E+04	+0	+0
+9.856806938E+02	-1.402213406E+04	+0	+0
+9.826497767E+02	-1.398505235E+04	+0	+0
+9.796459664E+02	-1.394814845E+04	+0	+0
+9.762561140E+02	-1.391137510E+04	+0	+0
+9.726744986E+02	-1.387477819E+04	+0	+0
+9.697344255E+02	-1.383825103E+04	+0	+0
+9.666803315E+02	-1.380221903E+04	+0	+0
+9.631449886E+02	-1.376641778E+04	+0	+0
+9.597474770E+02	-1.373050019E+04	+0	+0
+9.566326605E+02	-1.369507688E+04	+0	+0
+9.530335431E+02	-1.365973370E+04	+0	+0
+9.500873118E+02	-1.362459867E+04	+0	+0
+9.467472501E+02	-1.358958531E+04	+0	+0
+9.436045969E+02	-1.355466127E+04	+0	+0
+9.407208304E+02	-1.352014598E+04	+0	+0
+9.376203060E+02	-1.348593108E+04	+0	+0
+9.345275617E+02	-1.345180860E+04	+0	+0
+9.315206672E+02	-1.341790232E+04	+0	+0
+9.282810997E+02	-1.338417509E+04	+0	+0
+9.252456672E+02	-1.335057212E+04	+0	+0
+9.220909964E+02	-1.331705191E+04	+0	+0
+9.189732782E+02	-1.328383768E+04	+0	+0
+9.158862801E+02	-1.325053140E+04	+0	+0
+9.129015014E+02	-1.321766449E+04	+0	+0
+9.099374589E+02	-1.318496123E+04	+0	+0
+9.074082837E+02	-1.315215458E+04	+0	+0
+9.048841643E+02	-1.311939536E+04	+0	+0
+9.021827577E+02	-1.308742713E+04	+0	+0
+8.992625954E+02	-1.305541689E+04	+0	+0
+8.962364414E+02	-1.302379327E+04	+0	+0
+8.934541673E+02	-1.299221385E+04	+0	+0
+8.908417619E+02	-1.296068719E+04	+0	+0
+8.880889488E+02	-1.292922963E+04	+0	+0
+8.854234963E+02	-1.289793927E+04	+0	+0
+8.831888219E+02	-1.286704241E+04	+0	+0
+8.801735901E+02	-1.283626420E+04	+0	+0
+8.776134734E+02	-1.280522806E+04	+0	+0
+8.747865356E+02	-1.277463499E+04	+0	+0
+8.720316928E+02	-1.274433099E+04	+0	+0
+8.692861964E+02	-1.271397080E+04	+0	+0
+8.667966826E+02	-1.268396711E+04	+0	+0
+8.642585809E+02	-1.265417896E+04	+0	+0
+8.616680131E+02	-1.262451972E+04	+0	+0
+8.588304023E+02	-1.259482262E+04	+0	+0
+8.558259628E+02	-1.256550372E+04	+0	+0
+8.530794568E+02	-1.253604326E+04	+0	+0
+8.503471752E+02	-1.250668524E+04	+0	+0
+8.477366995E+02	-1.247775597E+04	+0	+0
+8.452457207E+02	-1.244906039E+04	+0	+0
+8.427865311E+02	-1.242032076E+04	+0	+0
+8.401333436E+02	-1.239170168E+04	+0	+0
+8.375652469E+02	-1.236318153E+04	+0	+0
+8.351967405E+02	-1.233498619E+04	+0	+0
+8.330745966E+02	-1.230693200E+04	+0	+0
+8.304673529E+02	-1.227899655E+04	+0	+0
+8.278038010E+02	-1.225116566E+04	+0	+0
+8.254044053E+02	-1.222374081E+04	+0	+0
