# Supplementary material for: Optical and Electrical Characterization of Biocompatible Polymeric Lines for Hemodialysis Applications
Source: Materials (Basel). 2018 Mar 16;11(3):438. doi: 10.3390/ma11030438 (PMC5873017; doi:10.3390/ma11030438)
Supplement: Supplementary file 1 [file materials-11-00438-s001.zip › Data_for upload/EIS/Raw_Data/FM_3_3.csv]

+1.808982298E+03	-2.326173713E+04	+0	+0
+1.799184325E+03	-2.315317690E+04	+0	+0
+1.789291911E+03	-2.304599546E+04	+0	+0
+1.779436031E+03	-2.293973849E+04	+0	+0
+1.769209958E+03	-2.283404377E+04	+0	+0
+1.759862080E+03	-2.273072606E+04	+0	+0
+1.750139927E+03	-2.262675071E+04	+0	+0
+1.740861982E+03	-2.252413321E+04	+0	+0
+1.731622641E+03	-2.242308680E+04	+0	+0
+1.722048595E+03	-2.232252493E+04	+0	+0
+1.712987880E+03	-2.222321048E+04	+0	+0
+1.703826417E+03	-2.212481468E+04	+0	+0
+1.694990492E+03	-2.202716976E+04	+0	+0
+1.685990910E+03	-2.193056844E+04	+0	+0
+1.677502639E+03	-2.183467131E+04	+0	+0
+1.668969154E+03	-2.173959453E+04	+0	+0
+1.660061088E+03	-2.164529102E+04	+0	+0
+1.651416364E+03	-2.155227583E+04	+0	+0
+1.642831371E+03	-2.145938738E+04	+0	+0
+1.634375712E+03	-2.136790860E+04	+0	+0
+1.626385535E+03	-2.127722771E+04	+0	+0
+1.618162044E+03	-2.118744366E+04	+0	+0
+1.610703528E+03	-2.109808535E+04	+0	+0
+1.602184167E+03	-2.100964216E+04	+0	+0
+1.593798167E+03	-2.092189794E+04	+0	+0
+1.585763520E+03	-2.083525284E+04	+0	+0
+1.577632306E+03	-2.074951655E+04	+0	+0
+1.570092655E+03	-2.066426745E+04	+0	+0
+1.562024607E+03	-2.058014465E+04	+0	+0
+1.554300649E+03	-2.049620435E+04	+0	+0
+1.546898674E+03	-2.041334203E+04	+0	+0
+1.539154866E+03	-2.033071410E+04	+0	+0
+1.531775520E+03	-2.024897613E+04	+0	+0
+1.524359228E+03	-2.016806144E+04	+0	+0
+1.516668916E+03	-2.008770532E+04	+0	+0
+1.511904190E+03	-2.000811833E+04	+0	+0
+1.503689407E+03	-1.992896748E+04	+0	+0
+1.496038301E+03	-1.985095165E+04	+0	+0
+1.488126395E+03	-1.977336873E+04	+0	+0
+1.481004826E+03	-1.969649570E+04	+0	+0
+1.474088992E+03	-1.962000734E+04	+0	+0
+1.467182927E+03	-1.954395429E+04	+0	+0
+1.460220954E+03	-1.946892323E+04	+0	+0
+1.453017501E+03	-1.939397061E+04	+0	+0
+1.446531618E+03	-1.931982395E+04	+0	+0
+1.439863299E+03	-1.924621820E+04	+0	+0
+1.433413572E+03	-1.917317100E+04	+0	+0
+1.426594357E+03	-1.910077023E+04	+0	+0
+1.420354936E+03	-1.902923294E+04	+0	+0
+1.414073320E+03	-1.895814911E+04	+0	+0
+1.407852628E+03	-1.888729775E+04	+0	+0
+1.401339841E+03	-1.881723919E+04	+0	+0
+1.395061702E+03	-1.874780524E+04	+0	+0
+1.390338352E+03	-1.867876014E+04	+0	+0
+1.384860422E+03	-1.861006890E+04	+0	+0
+1.378725440E+03	-1.854238730E+04	+0	+0
+1.372572678E+03	-1.847487626E+04	+0	+0
+1.366496624E+03	-1.840798626E+04	+0	+0
+1.360105071E+03	-1.834169338E+04	+0	+0
+1.354021771E+03	-1.827594661E+04	+0	+0
+1.347714502E+03	-1.821037220E+04	+0	+0
+1.342208906E+03	-1.814568010E+04	+0	+0
+1.336385213E+03	-1.808113388E+04	+0	+0
+1.330276300E+03	-1.801730083E+04	+0	+0
+1.326204013E+03	-1.795410581E+04	+0	+0
+1.320155822E+03	-1.789094601E+04	+0	+0
+1.314058872E+03	-1.782838217E+04	+0	+0
+1.315096836E+03	-1.776658910E+04	+0	+0
+1.313122301E+03	-1.770507603E+04	+0	+0
+1.311776234E+03	-1.764402933E+04	+0	+0
+1.296714309E+03	-1.758344112E+04	+0	+0
+1.286297459E+03	-1.752340286E+04	+0	+0
+1.280994802E+03	-1.746380201E+04	+0	+0
+1.275376243E+03	-1.740471950E+04	+0	+0
+1.270570480E+03	-1.734563182E+04	+0	+0
+1.265649450E+03	-1.728717029E+04	+0	+0
+1.259257166E+03	-1.722921642E+04	+0	+0
+1.253953917E+03	-1.717157756E+04	+0	+0
+1.248779328E+03	-1.711406389E+04	+0	+0
+1.243963093E+03	-1.705757538E+04	+0	+0
+1.238768372E+03	-1.700099114E+04	+0	+0
+1.233588506E+03	-1.694474278E+04	+0	+0
+1.228520523E+03	-1.688920520E+04	+0	+0
+1.223640427E+03	-1.683381895E+04	+0	+0
+1.219658064E+03	-1.677871639E+04	+0	+0
+1.214328509E+03	-1.672395442E+04	+0	+0
+1.209542243E+03	-1.667010008E+04	+0	+0
+1.204207921E+03	-1.661625962E+04	+0	+0
+1.199209157E+03	-1.656256837E+04	+0	+0
+1.194504622E+03	-1.650944291E+04	+0	+0
+1.189742870E+03	-1.645686143E+04	+0	+0
+1.184743700E+03	-1.640454473E+04	+0	+0
+1.180028672E+03	-1.635290118E+04	+0	+0
+1.175250590E+03	-1.630161477E+04	+0	+0
+1.170503590E+03	-1.625009807E+04	+0	+0
+1.165982695E+03	-1.619908135E+04	+0	+0
+1.161703714E+03	-1.614868234E+04	+0	+0
+1.157355406E+03	-1.609831589E+04	+0	+0
+1.152356770E+03	-1.604866159E+04	+0	+0
+1.147939806E+03	-1.599910914E+04	+0	+0
+1.143431573E+03	-1.594978341E+04	+0	+0
+1.138932388E+03	-1.590050214E+04	+0	+0
+1.134587612E+03	-1.585192056E+04	+0	+0
+1.130128440E+03	-1.580335702E+04	+0	+0
+1.125677562E+03	-1.575535204E+04	+0	+0
+1.121592786E+03	-1.570766621E+04	+0	+0
+1.117289538E+03	-1.566032483E+04	+0	+0
+1.113130176E+03	-1.561306487E+04	+0	+0
+1.108720962E+03	-1.556635592E+04	+0	+0
+1.104395461E+03	-1.551974554E+04	+0	+0
+1.100132160E+03	-1.547365646E+04	+0	+0
+1.095897050E+03	-1.542774623E+04	+0	+0
+1.091770315E+03	-1.538207577E+04	+0	+0
+1.087610272E+03	-1.533675420E+04	+0	+0
+1.083489208E+03	-1.529158992E+04	+0	+0
+1.079278662E+03	-1.524700343E+04	+0	+0
+1.075266982E+03	-1.520241841E+04	+0	+0
+1.071202289E+03	-1.515825054E+04	+0	+0
+1.067381848E+03	-1.511429504E+04	+0	+0
+1.063562872E+03	-1.507064740E+04	+0	+0
+1.060026460E+03	-1.502736731E+04	+0	+0
+1.056411760E+03	-1.498401879E+04	+0	+0
+1.052403426E+03	-1.494136355E+04	+0	+0
+1.048697651E+03	-1.489875805E+04	+0	+0
+1.044681344E+03	-1.485626436E+04	+0	+0
+1.041072986E+03	-1.481411657E+04	+0	+0
+1.037339607E+03	-1.477223716E+04	+0	+0
+1.033758527E+03	-1.473062690E+04	+0	+0
+1.029901590E+03	-1.468936848E+04	+0	+0
+1.026594458E+03	-1.464806876E+04	+0	+0
+1.023023056E+03	-1.460712233E+04	+0	+0
+1.019406251E+03	-1.456639119E+04	+0	+0
+1.015965357E+03	-1.452602042E+04	+0	+0
+1.012454701E+03	-1.448566336E+04	+0	+0
+1.009126062E+03	-1.444610646E+04	+0	+0
+1.005669234E+03	-1.440657879E+04	+0	+0
+1.002304732E+03	-1.436726652E+04	+0	+0
+9.989996790E+02	-1.432811933E+04	+0	+0
+9.955217293E+02	-1.428918400E+04	+0	+0
+9.916462687E+02	-1.425046448E+04	+0	+0
+9.878547810E+02	-1.421202982E+04	+0	+0
+9.842986769E+02	-1.417352151E+04	+0	+0
+9.808465456E+02	-1.413562014E+04	+0	+0
+9.775239690E+02	-1.409767131E+04	+0	+0
+9.742500491E+02	-1.405986860E+04	+0	+0
+9.709772217E+02	-1.402284735E+04	+0	+0
+9.679291839E+02	-1.398568670E+04	+0	+0
+9.647334230E+02	-1.394881681E+04	+0	+0
+9.614088340E+02	-1.391213311E+04	+0	+0
+9.583422159E+02	-1.387559069E+04	+0	+0
+9.549939368E+02	-1.383936953E+04	+0	+0
+9.517991133E+02	-1.380327775E+04	+0	+0
+9.484840122E+02	-1.376770416E+04	+0	+0
+9.453030634E+02	-1.373201699E+04	+0	+0
+9.421294848E+02	-1.369638750E+04	+0	+0
+9.392129592E+02	-1.366096778E+04	+0	+0
+9.358929171E+02	-1.362596218E+04	+0	+0
+9.327846649E+02	-1.359120527E+04	+0	+0
+9.296767103E+02	-1.355623143E+04	+0	+0
+9.267226050E+02	-1.352189344E+04	+0	+0
+9.237014946E+02	-1.348767604E+04	+0	+0
+9.207322847E+02	-1.345343717E+04	+0	+0
+9.175882372E+02	-1.341967771E+04	+0	+0
+9.146007582E+02	-1.338577980E+04	+0	+0
+9.115713588E+02	-1.335223216E+04	+0	+0
+9.084955879E+02	-1.331882556E+04	+0	+0
+9.054048452E+02	-1.328539376E+04	+0	+0
+9.024623911E+02	-1.325224351E+04	+0	+0
+8.994494866E+02	-1.321925744E+04	+0	+0
+8.967938625E+02	-1.318665125E+04	+0	+0
+8.943603269E+02	-1.315389533E+04	+0	+0
+8.918961687E+02	-1.312163873E+04	+0	+0
+8.893547878E+02	-1.308963913E+04	+0	+0
+8.860059342E+02	-1.305765242E+04	+0	+0
+8.830237565E+02	-1.302580587E+04	+0	+0
+8.805500426E+02	-1.299424080E+04	+0	+0
+8.775350826E+02	-1.296285000E+04	+0	+0
+8.750038900E+02	-1.293141556E+04	+0	+0
+8.723885544E+02	-1.290024367E+04	+0	+0
+8.697252181E+02	-1.286930519E+04	+0	+0
+8.673859845E+02	-1.283835758E+04	+0	+0
+8.648210000E+02	-1.280762137E+04	+0	+0
+8.620707046E+02	-1.277717939E+04	+0	+0
+8.587471433E+02	-1.274670551E+04	+0	+0
+8.565078437E+02	-1.271643206E+04	+0	+0
+8.536874088E+02	-1.268668454E+04	+0	+0
+8.511808259E+02	-1.265678591E+04	+0	+0
+8.487718451E+02	-1.262714394E+04	+0	+0
+8.462472107E+02	-1.259768099E+04	+0	+0
+8.434853085E+02	-1.256841117E+04	+0	+0
+8.409480586E+02	-1.253871518E+04	+0	+0
+8.381130746E+02	-1.250951315E+04	+0	+0
+8.352793568E+02	-1.248051468E+04	+0	+0
+8.334661223E+02	-1.245192629E+04	+0	+0
+8.305820750E+02	-1.242314216E+04	+0	+0
+8.281513899E+02	-1.239471158E+04	+0	+0
+8.269955728E+02	-1.236637837E+04	+0	+0
+8.269548903E+02	-1.233804318E+04	+0	+0
+8.243924085E+02	-1.231005402E+04	+0	+0
+8.242265848E+02	-1.228220233E+04	+0	+0
+8.183809193E+02	-1.225433773E+04	+0	+0
