# Supplementary material for: Optical and Electrical Characterization of Biocompatible Polymeric Lines for Hemodialysis Applications
Source: Materials (Basel). 2018 Mar 16;11(3):438. doi: 10.3390/ma11030438 (PMC5873017; doi:10.3390/ma11030438)
Supplement: Supplementary file 1 [file materials-11-00438-s001.zip › Data_for upload/EIS/Raw_Data/FM_3_4.csv]

+1.782242421E+03	-2.333882863E+04	+0	+0
+1.771580880E+03	-2.322954258E+04	+0	+0
+1.760929647E+03	-2.312131778E+04	+0	+0
+1.752079085E+03	-2.301472707E+04	+0	+0
+1.747888025E+03	-2.290861796E+04	+0	+0
+1.733257770E+03	-2.280454789E+04	+0	+0
+1.724932533E+03	-2.270035538E+04	+0	+0
+1.717515454E+03	-2.259699403E+04	+0	+0
+1.717106459E+03	-2.249485385E+04	+0	+0
+1.693701034E+03	-2.239386754E+04	+0	+0
+1.688068051E+03	-2.229404337E+04	+0	+0
+1.678634730E+03	-2.219506265E+04	+0	+0
+1.672714625E+03	-2.209668375E+04	+0	+0
+1.661190363E+03	-2.199918618E+04	+0	+0
+1.657510412E+03	-2.190275527E+04	+0	+0
+1.649357665E+03	-2.180714586E+04	+0	+0
+1.633804105E+03	-2.171218820E+04	+0	+0
+1.635580120E+03	-2.161840353E+04	+0	+0
+1.621122119E+03	-2.152510581E+04	+0	+0
+1.608596027E+03	-2.143335668E+04	+0	+0
+1.601754250E+03	-2.134253695E+04	+0	+0
+1.592540632E+03	-2.125192045E+04	+0	+0
+1.584168635E+03	-2.116247520E+04	+0	+0
+1.574358412E+03	-2.107382302E+04	+0	+0
+1.566930082E+03	-2.098603660E+04	+0	+0
+1.558082000E+03	-2.089864866E+04	+0	+0
+1.550733659E+03	-2.081229180E+04	+0	+0
+1.542901108E+03	-2.072651917E+04	+0	+0
+1.535275468E+03	-2.064171047E+04	+0	+0
+1.529436283E+03	-2.055750518E+04	+0	+0
+1.520750787E+03	-2.047412379E+04	+0	+0
+1.512519843E+03	-2.039129179E+04	+0	+0
+1.506080195E+03	-2.030909551E+04	+0	+0
+1.498365415E+03	-2.022767802E+04	+0	+0
+1.492561031E+03	-2.014699513E+04	+0	+0
+1.484589721E+03	-2.006676440E+04	+0	+0
+1.476519599E+03	-1.998773781E+04	+0	+0
+1.469676718E+03	-1.990878088E+04	+0	+0
+1.463602861E+03	-1.983090995E+04	+0	+0
+1.457197140E+03	-1.975350393E+04	+0	+0
+1.453223351E+03	-1.967663399E+04	+0	+0
+1.442161120E+03	-1.960042280E+04	+0	+0
+1.435542276E+03	-1.952476671E+04	+0	+0
+1.429899876E+03	-1.944962393E+04	+0	+0
+1.422935965E+03	-1.937504565E+04	+0	+0
+1.415302233E+03	-1.930090609E+04	+0	+0
+1.409195730E+03	-1.922751724E+04	+0	+0
+1.402434236E+03	-1.915457228E+04	+0	+0
+1.397349720E+03	-1.908261219E+04	+0	+0
+1.391663493E+03	-1.901110214E+04	+0	+0
+1.384733920E+03	-1.894023816E+04	+0	+0
+1.384751960E+03	-1.886978276E+04	+0	+0
+1.371502531E+03	-1.879964399E+04	+0	+0
+1.367415241E+03	-1.873049247E+04	+0	+0
+1.360935505E+03	-1.866174562E+04	+0	+0
+1.352841578E+03	-1.859357254E+04	+0	+0
+1.347628353E+03	-1.852581051E+04	+0	+0
+1.341004199E+03	-1.845828536E+04	+0	+0
+1.335082991E+03	-1.839185354E+04	+0	+0
+1.328737443E+03	-1.832557258E+04	+0	+0
+1.323718838E+03	-1.825972969E+04	+0	+0
+1.317655761E+03	-1.819475696E+04	+0	+0
+1.311192187E+03	-1.812998437E+04	+0	+0
+1.304974138E+03	-1.806587439E+04	+0	+0
+1.298968509E+03	-1.800221500E+04	+0	+0
+1.293420094E+03	-1.793899184E+04	+0	+0
+1.288317398E+03	-1.787635183E+04	+0	+0
+1.283625267E+03	-1.781390490E+04	+0	+0
+1.280544987E+03	-1.775202148E+04	+0	+0
+1.277427024E+03	-1.769078008E+04	+0	+0
+1.267724706E+03	-1.762993267E+04	+0	+0
+1.262630286E+03	-1.756958695E+04	+0	+0
+1.256816606E+03	-1.750963706E+04	+0	+0
+1.251167740E+03	-1.744993236E+04	+0	+0
+1.246174243E+03	-1.739085204E+04	+0	+0
+1.240140832E+03	-1.733210367E+04	+0	+0
+1.234681199E+03	-1.727391285E+04	+0	+0
+1.229392216E+03	-1.721597515E+04	+0	+0
+1.224533856E+03	-1.715832240E+04	+0	+0
+1.219606468E+03	-1.710130997E+04	+0	+0
+1.214459053E+03	-1.704458092E+04	+0	+0
+1.209454223E+03	-1.698812831E+04	+0	+0
+1.204535609E+03	-1.693230766E+04	+0	+0
+1.199807256E+03	-1.687666472E+04	+0	+0
+1.195427417E+03	-1.682145022E+04	+0	+0
+1.191018559E+03	-1.676647157E+04	+0	+0
+1.187358195E+03	-1.671209423E+04	+0	+0
+1.184060278E+03	-1.665804602E+04	+0	+0
+1.176642858E+03	-1.660407028E+04	+0	+0
+1.172819027E+03	-1.655075012E+04	+0	+0
+1.169610479E+03	-1.649807753E+04	+0	+0
+1.166071093E+03	-1.644536707E+04	+0	+0
+1.159393153E+03	-1.639332335E+04	+0	+0
+1.155816336E+03	-1.634161349E+04	+0	+0
+1.148794752E+03	-1.628993235E+04	+0	+0
+1.144228499E+03	-1.623907719E+04	+0	+0
+1.140517244E+03	-1.618787846E+04	+0	+0
+1.138374009E+03	-1.613773813E+04	+0	+0
+1.133421456E+03	-1.608757738E+04	+0	+0
+1.131030116E+03	-1.603775591E+04	+0	+0
+1.123128727E+03	-1.598791008E+04	+0	+0
+1.119621835E+03	-1.593850197E+04	+0	+0
+1.114820828E+03	-1.588969554E+04	+0	+0
+1.110350346E+03	-1.584104321E+04	+0	+0
+1.106215427E+03	-1.579284474E+04	+0	+0
+1.101509013E+03	-1.574493865E+04	+0	+0
+1.097270237E+03	-1.569733622E+04	+0	+0
+1.093177658E+03	-1.564993677E+04	+0	+0
+1.088942520E+03	-1.560289082E+04	+0	+0
+1.084768732E+03	-1.555578753E+04	+0	+0
+1.080732333E+03	-1.550928209E+04	+0	+0
+1.076684646E+03	-1.546304416E+04	+0	+0
+1.072530679E+03	-1.541726979E+04	+0	+0
+1.068363671E+03	-1.537161088E+04	+0	+0
+1.064164657E+03	-1.532659644E+04	+0	+0
+1.060036628E+03	-1.528164715E+04	+0	+0
+1.056063651E+03	-1.523688634E+04	+0	+0
+1.052211547E+03	-1.519234864E+04	+0	+0
+1.048188629E+03	-1.514845835E+04	+0	+0
+1.044738437E+03	-1.510439017E+04	+0	+0
+1.041199649E+03	-1.506083903E+04	+0	+0
+1.037579789E+03	-1.501740777E+04	+0	+0
+1.033736267E+03	-1.497439668E+04	+0	+0
+1.030073939E+03	-1.493157357E+04	+0	+0
+1.026204031E+03	-1.488880863E+04	+0	+0
+1.022636866E+03	-1.484639895E+04	+0	+0
+1.018969378E+03	-1.480434497E+04	+0	+0
+1.015569412E+03	-1.476250858E+04	+0	+0
+1.011959594E+03	-1.472090034E+04	+0	+0
+1.008549154E+03	-1.467956391E+04	+0	+0
+1.005131303E+03	-1.463848677E+04	+0	+0
+1.001594354E+03	-1.459753753E+04	+0	+0
+9.981790914E+02	-1.455691858E+04	+0	+0
+9.945991751E+02	-1.451643930E+04	+0	+0
+9.912190910E+02	-1.447627333E+04	+0	+0
+9.877819914E+02	-1.443678448E+04	+0	+0
+9.842695446E+02	-1.439702385E+04	+0	+0
+9.812575686E+02	-1.435800952E+04	+0	+0
+9.777121844E+02	-1.431877920E+04	+0	+0
+9.740804289E+02	-1.427967498E+04	+0	+0
+9.705086990E+02	-1.424100588E+04	+0	+0
+9.671791111E+02	-1.420269177E+04	+0	+0
+9.638395646E+02	-1.416436020E+04	+0	+0
+9.606468218E+02	-1.412621880E+04	+0	+0
+9.575703618E+02	-1.408835320E+04	+0	+0
+9.543298004E+02	-1.405098714E+04	+0	+0
+9.514582666E+02	-1.401365504E+04	+0	+0
+9.481897730E+02	-1.397657635E+04	+0	+0
+9.447153496E+02	-1.393969889E+04	+0	+0
+9.417742187E+02	-1.390312822E+04	+0	+0
+9.383752191E+02	-1.386664103E+04	+0	+0
+9.350603054E+02	-1.383043457E+04	+0	+0
+9.319554925E+02	-1.379435379E+04	+0	+0
+9.288787435E+02	-1.375856426E+04	+0	+0
+9.257181631E+02	-1.372286630E+04	+0	+0
+9.228765835E+02	-1.368728084E+04	+0	+0
+9.197448229E+02	-1.365210490E+04	+0	+0
+9.164700036E+02	-1.361671365E+04	+0	+0
+9.135018227E+02	-1.358219031E+04	+0	+0
+9.105673534E+02	-1.354719733E+04	+0	+0
+9.074670886E+02	-1.351282680E+04	+0	+0
+9.045906875E+02	-1.347859464E+04	+0	+0
+9.017789444E+02	-1.344441167E+04	+0	+0
+8.988668319E+02	-1.341047983E+04	+0	+0
+8.958136770E+02	-1.337678489E+04	+0	+0
+8.927434255E+02	-1.334305084E+04	+0	+0
+8.899050841E+02	-1.330947785E+04	+0	+0
+8.867921590E+02	-1.327631305E+04	+0	+0
+8.838481042E+02	-1.324314836E+04	+0	+0
+8.812630482E+02	-1.321025130E+04	+0	+0
+8.786673214E+02	-1.317757579E+04	+0	+0
+8.763481389E+02	-1.314483531E+04	+0	+0
+8.738107063E+02	-1.311277464E+04	+0	+0
+8.708262434E+02	-1.308059880E+04	+0	+0
+8.679537403E+02	-1.304853072E+04	+0	+0
+8.653276797E+02	-1.301689603E+04	+0	+0
+8.623286743E+02	-1.298522715E+04	+0	+0
+8.596762141E+02	-1.295373303E+04	+0	+0
+8.569890066E+02	-1.292271693E+04	+0	+0
+8.542877842E+02	-1.289153725E+04	+0	+0
+8.519258940E+02	-1.286017418E+04	+0	+0
+8.492015421E+02	-1.282949311E+04	+0	+0
+8.465593754E+02	-1.279876295E+04	+0	+0
+8.440744574E+02	-1.276839136E+04	+0	+0
+8.417410553E+02	-1.273784244E+04	+0	+0
+8.391991009E+02	-1.270777973E+04	+0	+0
+8.367827637E+02	-1.267795629E+04	+0	+0
+8.342186362E+02	-1.264811965E+04	+0	+0
+8.315833476E+02	-1.261861767E+04	+0	+0
+8.289807574E+02	-1.258949309E+04	+0	+0
+8.263869397E+02	-1.256010104E+04	+0	+0
+8.238922855E+02	-1.253102821E+04	+0	+0
+8.212695481E+02	-1.250196996E+04	+0	+0
+8.189230739E+02	-1.247290519E+04	+0	+0
+8.163994167E+02	-1.244386788E+04	+0	+0
+8.138664601E+02	-1.241471728E+04	+0	+0
+8.113102371E+02	-1.238624403E+04	+0	+0
+8.091749765E+02	-1.235794346E+04	+0	+0
+8.065456598E+02	-1.232951467E+04	+0	+0
+8.041289830E+02	-1.230152008E+04	+0	+0
+8.021689540E+02	-1.227358376E+04	+0	+0
