# Supplementary material for: Optical and Electrical Characterization of Biocompatible Polymeric Lines for Hemodialysis Applications
Source: Materials (Basel). 2018 Mar 16;11(3):438. doi: 10.3390/ma11030438 (PMC5873017; doi:10.3390/ma11030438)
Supplement: Supplementary file 1 [file materials-11-00438-s001.zip › Data_for upload/EIS/Raw_Data/FM_4_1.csv]

+1.804702204E+03	-2.283793849E+04	+0	+0
+1.794251895E+03	-2.272420901E+04	+0	+0
+1.783192108E+03	-2.260784703E+04	+0	+0
+1.773188291E+03	-2.250036194E+04	+0	+0
+1.763210998E+03	-2.239677448E+04	+0	+0
+1.753873142E+03	-2.229612994E+04	+0	+0
+1.744162684E+03	-2.219485087E+04	+0	+0
+1.734668924E+03	-2.209492649E+04	+0	+0
+1.725317110E+03	-2.199608905E+04	+0	+0
+1.715996922E+03	-2.189827816E+04	+0	+0
+1.706957412E+03	-2.180135293E+04	+0	+0
+1.697797060E+03	-2.170533215E+04	+0	+0
+1.689100245E+03	-2.160990215E+04	+0	+0
+1.680203149E+03	-2.151566768E+04	+0	+0
+1.671528437E+03	-2.142182480E+04	+0	+0
+1.663004725E+03	-2.132926336E+04	+0	+0
+1.654211214E+03	-2.123711260E+04	+0	+0
+1.645614439E+03	-2.114616509E+04	+0	+0
+1.637286814E+03	-2.105606036E+04	+0	+0
+1.628761662E+03	-2.096674885E+04	+0	+0
+1.620323796E+03	-2.087805813E+04	+0	+0
+1.612072094E+03	-2.079035692E+04	+0	+0
+1.604053365E+03	-2.070340121E+04	+0	+0
+1.595698073E+03	-2.061725148E+04	+0	+0
+1.587696739E+03	-2.053199272E+04	+0	+0
+1.579373644E+03	-2.044729611E+04	+0	+0
+1.570817815E+03	-2.036405277E+04	+0	+0
+1.563795496E+03	-2.028031176E+04	+0	+0
+1.555967345E+03	-2.019776576E+04	+0	+0
+1.548486396E+03	-2.011587035E+04	+0	+0
+1.540953486E+03	-2.003496000E+04	+0	+0
+1.533465966E+03	-1.995437467E+04	+0	+0
+1.525914646E+03	-1.987454345E+04	+0	+0
+1.518610966E+03	-1.979537153E+04	+0	+0
+1.511262213E+03	-1.971718328E+04	+0	+0
+1.503789010E+03	-1.963939182E+04	+0	+0
+1.496805947E+03	-1.956234840E+04	+0	+0
+1.489644621E+03	-1.948583302E+04	+0	+0
+1.482162796E+03	-1.941010762E+04	+0	+0
+1.475440474E+03	-1.933498157E+04	+0	+0
+1.468559396E+03	-1.926058904E+04	+0	+0
+1.461678376E+03	-1.918632494E+04	+0	+0
+1.455038651E+03	-1.911257680E+04	+0	+0
+1.448417074E+03	-1.903981715E+04	+0	+0
+1.441725013E+03	-1.896744984E+04	+0	+0
+1.434961007E+03	-1.889549047E+04	+0	+0
+1.428395114E+03	-1.882441170E+04	+0	+0
+1.421694274E+03	-1.875361727E+04	+0	+0
+1.414992253E+03	-1.868358955E+04	+0	+0
+1.408445373E+03	-1.861423430E+04	+0	+0
+1.401882653E+03	-1.854527270E+04	+0	+0
+1.395416061E+03	-1.847691706E+04	+0	+0
+1.389237554E+03	-1.840906877E+04	+0	+0
+1.383223163E+03	-1.834186380E+04	+0	+0
+1.377240401E+03	-1.827487432E+04	+0	+0
+1.371320928E+03	-1.820874291E+04	+0	+0
+1.365551501E+03	-1.814283853E+04	+0	+0
+1.359901189E+03	-1.807765054E+04	+0	+0
+1.353671878E+03	-1.801283916E+04	+0	+0
+1.347620786E+03	-1.794865680E+04	+0	+0
+1.341738834E+03	-1.788477154E+04	+0	+0
+1.335751194E+03	-1.782144169E+04	+0	+0
+1.329870316E+03	-1.775860500E+04	+0	+0
+1.323995157E+03	-1.769621376E+04	+0	+0
+1.318201328E+03	-1.763450016E+04	+0	+0
+1.312772453E+03	-1.757299425E+04	+0	+0
+1.307553379E+03	-1.751203870E+04	+0	+0
+1.301967433E+03	-1.745138851E+04	+0	+0
+1.296135880E+03	-1.739126753E+04	+0	+0
+1.290566546E+03	-1.733188953E+04	+0	+0
+1.284986222E+03	-1.727261156E+04	+0	+0
+1.279644535E+03	-1.721395623E+04	+0	+0
+1.274221419E+03	-1.715569153E+04	+0	+0
+1.268652241E+03	-1.709788169E+04	+0	+0
+1.263345096E+03	-1.704029117E+04	+0	+0
+1.258156919E+03	-1.698305250E+04	+0	+0
+1.252875183E+03	-1.692632586E+04	+0	+0
+1.247435644E+03	-1.687008011E+04	+0	+0
+1.242659767E+03	-1.681427700E+04	+0	+0
+1.237605194E+03	-1.675892173E+04	+0	+0
+1.232745707E+03	-1.670350907E+04	+0	+0
+1.227460236E+03	-1.664885330E+04	+0	+0
+1.222632171E+03	-1.659437602E+04	+0	+0
+1.217615948E+03	-1.654010541E+04	+0	+0
+1.212981952E+03	-1.648640140E+04	+0	+0
+1.208097213E+03	-1.643290466E+04	+0	+0
+1.203099573E+03	-1.638005848E+04	+0	+0
+1.198230249E+03	-1.632744993E+04	+0	+0
+1.193279738E+03	-1.627529164E+04	+0	+0
+1.188628717E+03	-1.622348395E+04	+0	+0
+1.183865987E+03	-1.617178958E+04	+0	+0
+1.178940376E+03	-1.612063690E+04	+0	+0
+1.174542806E+03	-1.607002293E+04	+0	+0
+1.169965427E+03	-1.601958573E+04	+0	+0
+1.165652759E+03	-1.596935867E+04	+0	+0
+1.160408157E+03	-1.591971719E+04	+0	+0
+1.155674199E+03	-1.587036929E+04	+0	+0
+1.151478211E+03	-1.582134351E+04	+0	+0
+1.146800790E+03	-1.577275029E+04	+0	+0
+1.142338537E+03	-1.572407776E+04	+0	+0
+1.138024713E+03	-1.567589906E+04	+0	+0
+1.133557015E+03	-1.562789641E+04	+0	+0
+1.129155015E+03	-1.558054551E+04	+0	+0
+1.124897543E+03	-1.553307234E+04	+0	+0
+1.120505036E+03	-1.548626690E+04	+0	+0
+1.116084753E+03	-1.543958549E+04	+0	+0
+1.111949836E+03	-1.539303130E+04	+0	+0
+1.107826497E+03	-1.534702046E+04	+0	+0
+1.103524507E+03	-1.530148974E+04	+0	+0
+1.099389301E+03	-1.525601043E+04	+0	+0
+1.095274251E+03	-1.521091754E+04	+0	+0
+1.091162934E+03	-1.516603997E+04	+0	+0
+1.087123473E+03	-1.512162499E+04	+0	+0
+1.082922326E+03	-1.507729923E+04	+0	+0
+1.078818236E+03	-1.503322799E+04	+0	+0
+1.074868538E+03	-1.498969803E+04	+0	+0
+1.070714497E+03	-1.494614195E+04	+0	+0
+1.066821410E+03	-1.490296414E+04	+0	+0
+1.063236857E+03	-1.485992715E+04	+0	+0
+1.059350282E+03	-1.481727525E+04	+0	+0
+1.055691934E+03	-1.477515721E+04	+0	+0
+1.052141512E+03	-1.473306259E+04	+0	+0
+1.048359996E+03	-1.469096735E+04	+0	+0
+1.044548403E+03	-1.464939625E+04	+0	+0
+1.040790669E+03	-1.460796147E+04	+0	+0
+1.037194183E+03	-1.456694945E+04	+0	+0
+1.033630899E+03	-1.452675247E+04	+0	+0
+1.030597695E+03	-1.449808353E+04	+0	+0
+1.030316898E+03	-1.450617409E+04	+0	+0
+1.032676167E+03	-1.455368181E+04	+0	+0
+1.028108226E+03	-1.451231464E+04	+0	+0
+1.023837677E+03	-1.446539262E+04	+0	+0
+1.020390381E+03	-1.442127897E+04	+0	+0
+1.015552710E+03	-1.437275516E+04	+0	+0
+1.009417553E+03	-1.428978244E+04	+0	+0
+1.002683028E+03	-1.417633025E+04	+0	+0
+9.991559432E+02	-1.413202510E+04	+0	+0
+9.956085576E+02	-1.409374776E+04	+0	+0
+9.917973259E+02	-1.405566378E+04	+0	+0
+9.878305081E+02	-1.401797336E+04	+0	+0
+9.843406112E+02	-1.398017332E+04	+0	+0
+9.819240687E+02	-1.394302470E+04	+0	+0
+9.781711428E+02	-1.390613066E+04	+0	+0
+9.747855962E+02	-1.386950828E+04	+0	+0
+9.709856001E+02	-1.383365398E+04	+0	+0
+9.676379203E+02	-1.379758864E+04	+0	+0
+9.643840155E+02	-1.376075134E+04	+0	+0
+9.614252158E+02	-1.372445698E+04	+0	+0
+9.581174410E+02	-1.368846881E+04	+0	+0
+9.550624360E+02	-1.365279797E+04	+0	+0
+9.521238431E+02	-1.361746253E+04	+0	+0
+9.490564690E+02	-1.358225975E+04	+0	+0
+9.456381200E+02	-1.354748946E+04	+0	+0
+9.425789718E+02	-1.351288973E+04	+0	+0
+9.393356621E+02	-1.347808451E+04	+0	+0
+9.360082418E+02	-1.344350829E+04	+0	+0
+9.328834526E+02	-1.340935333E+04	+0	+0
+9.300968210E+02	-1.337525638E+04	+0	+0
+9.269417240E+02	-1.334127899E+04	+0	+0
+9.240151100E+02	-1.330791046E+04	+0	+0
+9.217416097E+02	-1.327416241E+04	+0	+0
+9.192502481E+02	-1.324078117E+04	+0	+0
+9.165033705E+02	-1.320772442E+04	+0	+0
+9.136845097E+02	-1.317460919E+04	+0	+0
+9.101352138E+02	-1.314175784E+04	+0	+0
+9.066448877E+02	-1.310907850E+04	+0	+0
+9.035873657E+02	-1.307653242E+04	+0	+0
+9.005281219E+02	-1.304434687E+04	+0	+0
+8.976446920E+02	-1.301219742E+04	+0	+0
+8.955261872E+02	-1.298013224E+04	+0	+0
+8.928677047E+02	-1.294822323E+04	+0	+0
+8.895281722E+02	-1.291647245E+04	+0	+0
+8.866446397E+02	-1.288516981E+04	+0	+0
+8.838986301E+02	-1.285388385E+04	+0	+0
+8.808527796E+02	-1.282265046E+04	+0	+0
+8.781095962E+02	-1.279159022E+04	+0	+0
+8.748956244E+02	-1.276105599E+04	+0	+0
+8.720583142E+02	-1.273005263E+04	+0	+0
+8.693524413E+02	-1.269945656E+04	+0	+0
+8.667122121E+02	-1.266920466E+04	+0	+0
+8.642482572E+02	-1.263878426E+04	+0	+0
+8.614259534E+02	-1.260885500E+04	+0	+0
+8.590065361E+02	-1.257914357E+04	+0	+0
+8.561350331E+02	-1.254932443E+04	+0	+0
+8.533550789E+02	-1.251975765E+04	+0	+0
+8.506999942E+02	-1.249064013E+04	+0	+0
+8.481191899E+02	-1.246153150E+04	+0	+0
+8.453784513E+02	-1.243298390E+04	+0	+0
+8.428875960E+02	-1.240256288E+04	+0	+0
+8.401777538E+02	-1.237386432E+04	+0	+0
+8.372451805E+02	-1.234541473E+04	+0	+0
+8.345108056E+02	-1.231708815E+04	+0	+0
+8.322150532E+02	-1.228871747E+04	+0	+0
+8.298435256E+02	-1.226049769E+04	+0	+0
+8.275238867E+02	-1.223254681E+04	+0	+0
+8.249566545E+02	-1.220458730E+04	+0	+0
+8.221391479E+02	-1.217674220E+04	+0	+0
+8.200285818E+02	-1.214916530E+04	+0	+0
+8.175478554E+02	-1.212160774E+04	+0	+0
+8.148233901E+02	-1.209441500E+04	+0	+0
+8.126252780E+02	-1.206749116E+04	+0	+0
