# Supplementary material for: Optical and Electrical Characterization of Biocompatible Polymeric Lines for Hemodialysis Applications
Source: Materials (Basel). 2018 Mar 16;11(3):438. doi: 10.3390/ma11030438 (PMC5873017; doi:10.3390/ma11030438)
Supplement: Supplementary file 1 [file materials-11-00438-s001.zip › Data_for upload/EIS/Raw_Data/FM_4_2.csv]

+1.748321221E+03	-2.303784424E+04	+0	+0
+1.739482285E+03	-2.293087964E+04	+0	+0
+1.729586107E+03	-2.283084154E+04	+0	+0
+1.719599501E+03	-2.271793459E+04	+0	+0
+1.710346434E+03	-2.261324259E+04	+0	+0
+1.701960185E+03	-2.251120275E+04	+0	+0
+1.693034585E+03	-2.240890102E+04	+0	+0
+1.683261179E+03	-2.230769383E+04	+0	+0
+1.673493077E+03	-2.220730513E+04	+0	+0
+1.663264787E+03	-2.210802170E+04	+0	+0
+1.653343816E+03	-2.200954380E+04	+0	+0
+1.645329786E+03	-2.191230958E+04	+0	+0
+1.636804510E+03	-2.181547555E+04	+0	+0
+1.628052130E+03	-2.171971337E+04	+0	+0
+1.619625185E+03	-2.162448102E+04	+0	+0
+1.611330564E+03	-2.153058180E+04	+0	+0
+1.602648784E+03	-2.143705195E+04	+0	+0
+1.595189840E+03	-2.134451133E+04	+0	+0
+1.587381498E+03	-2.125288701E+04	+0	+0
+1.579124954E+03	-2.116225156E+04	+0	+0
+1.570917867E+03	-2.107247635E+04	+0	+0
+1.562724491E+03	-2.098362039E+04	+0	+0
+1.554207404E+03	-2.089514395E+04	+0	+0
+1.546948900E+03	-2.080759642E+04	+0	+0
+1.540719969E+03	-2.072114145E+04	+0	+0
+1.537493131E+03	-2.063511568E+04	+0	+0
+1.530755746E+03	-2.054940563E+04	+0	+0
+1.523188678E+03	-2.046540746E+04	+0	+0
+1.517834374E+03	-2.038168044E+04	+0	+0
+1.523352323E+03	-2.029919788E+04	+0	+0
+1.512402533E+03	-2.021690208E+04	+0	+0
+1.506898126E+03	-2.013496147E+04	+0	+0
+1.497179039E+03	-2.005407648E+04	+0	+0
+1.492902892E+03	-1.997397570E+04	+0	+0
+1.476548412E+03	-1.989452723E+04	+0	+0
+1.460635257E+03	-1.981572441E+04	+0	+0
+1.452094538E+03	-1.973733027E+04	+0	+0
+1.444511810E+03	-1.965945124E+04	+0	+0
+1.437077513E+03	-1.958238121E+04	+0	+0
+1.430232046E+03	-1.950611458E+04	+0	+0
+1.423246266E+03	-1.943051409E+04	+0	+0
+1.415660356E+03	-1.935506889E+04	+0	+0
+1.409091180E+03	-1.928051727E+04	+0	+0
+1.402657439E+03	-1.920654485E+04	+0	+0
+1.396934372E+03	-1.913400929E+04	+0	+0
+1.391246389E+03	-1.906276257E+04	+0	+0
+1.385579383E+03	-1.898925510E+04	+0	+0
+1.379556894E+03	-1.891762157E+04	+0	+0
+1.373012271E+03	-1.884688656E+04	+0	+0
+1.366289707E+03	-1.877598409E+04	+0	+0
+1.360210596E+03	-1.870606229E+04	+0	+0
+1.354312986E+03	-1.863656873E+04	+0	+0
+1.348075253E+03	-1.856769880E+04	+0	+0
+1.341822464E+03	-1.849941938E+04	+0	+0
+1.334650851E+03	-1.843164093E+04	+0	+0
+1.328013174E+03	-1.836428804E+04	+0	+0
+1.322150377E+03	-1.829746786E+04	+0	+0
+1.316829491E+03	-1.823125189E+04	+0	+0
+1.311117733E+03	-1.816567838E+04	+0	+0
+1.305685164E+03	-1.810052660E+04	+0	+0
+1.300078642E+03	-1.803562476E+04	+0	+0
+1.294656791E+03	-1.797137515E+04	+0	+0
+1.289631497E+03	-1.790767344E+04	+0	+0
+1.284566222E+03	-1.784442228E+04	+0	+0
+1.279430295E+03	-1.778181152E+04	+0	+0
+1.274309478E+03	-1.771917344E+04	+0	+0
+1.269499677E+03	-1.765739368E+04	+0	+0
+1.265358577E+03	-1.759609706E+04	+0	+0
+1.261289544E+03	-1.753510091E+04	+0	+0
+1.256701805E+03	-1.747465409E+04	+0	+0
+1.252739280E+03	-1.741455173E+04	+0	+0
+1.246015212E+03	-1.735514323E+04	+0	+0
+1.238528497E+03	-1.729609654E+04	+0	+0
+1.232168111E+03	-1.723730416E+04	+0	+0
+1.226061333E+03	-1.717914095E+04	+0	+0
+1.220333654E+03	-1.712122066E+04	+0	+0
+1.215524393E+03	-1.706348629E+04	+0	+0
+1.209907910E+03	-1.700625851E+04	+0	+0
+1.204822827E+03	-1.694970934E+04	+0	+0
+1.199517806E+03	-1.689346450E+04	+0	+0
+1.194958551E+03	-1.683750843E+04	+0	+0
+1.189636158E+03	-1.678184085E+04	+0	+0
+1.184519762E+03	-1.672664689E+04	+0	+0
+1.179232973E+03	-1.667193571E+04	+0	+0
+1.174370353E+03	-1.661746195E+04	+0	+0
+1.169290084E+03	-1.656319262E+04	+0	+0
+1.164448651E+03	-1.650957338E+04	+0	+0
+1.159957120E+03	-1.645633256E+04	+0	+0
+1.155343113E+03	-1.640338820E+04	+0	+0
+1.150936620E+03	-1.635060423E+04	+0	+0
+1.146705645E+03	-1.629853113E+04	+0	+0
+1.142465356E+03	-1.624671027E+04	+0	+0
+1.139071546E+03	-1.619531120E+04	+0	+0
+1.135070483E+03	-1.614420752E+04	+0	+0
+1.130318122E+03	-1.609344511E+04	+0	+0
+1.126008049E+03	-1.604298980E+04	+0	+0
+1.121548490E+03	-1.599291257E+04	+0	+0
+1.117839189E+03	-1.594324239E+04	+0	+0
+1.112775808E+03	-1.589395610E+04	+0	+0
+1.108533883E+03	-1.584465138E+04	+0	+0
+1.104545941E+03	-1.579565716E+04	+0	+0
+1.100422444E+03	-1.574708600E+04	+0	+0
+1.096382243E+03	-1.569897877E+04	+0	+0
+1.092261620E+03	-1.565096398E+04	+0	+0
+1.087999608E+03	-1.560328480E+04	+0	+0
+1.083864638E+03	-1.555605066E+04	+0	+0
+1.080120136E+03	-1.550905452E+04	+0	+0
+1.076826774E+03	-1.546236430E+04	+0	+0
+1.073054502E+03	-1.541611110E+04	+0	+0
+1.068286347E+03	-1.537004453E+04	+0	+0
+1.064356069E+03	-1.532431138E+04	+0	+0
+1.060195431E+03	-1.527918238E+04	+0	+0
+1.055697340E+03	-1.523383572E+04	+0	+0
+1.051924929E+03	-1.518899694E+04	+0	+0
+1.048282222E+03	-1.514439537E+04	+0	+0
+1.044706464E+03	-1.510025265E+04	+0	+0
+1.041329003E+03	-1.505595575E+04	+0	+0
+1.038497782E+03	-1.501233747E+04	+0	+0
+1.036271623E+03	-1.496859274E+04	+0	+0
+1.035172071E+03	-1.492556857E+04	+0	+0
+1.031767487E+03	-1.488261682E+04	+0	+0
+1.027688458E+03	-1.484004649E+04	+0	+0
+1.025966896E+03	-1.479748698E+04	+0	+0
+1.023909213E+03	-1.475539804E+04	+0	+0
+1.018585749E+03	-1.471339106E+04	+0	+0
+1.015999244E+03	-1.467175011E+04	+0	+0
+1.013445787E+03	-1.463037283E+04	+0	+0
+1.007994241E+03	-1.458914998E+04	+0	+0
+1.002747193E+03	-1.454821423E+04	+0	+0
+9.950996753E+02	-1.450747391E+04	+0	+0
+9.908872072E+02	-1.446715746E+04	+0	+0
+9.874870661E+02	-1.442687608E+04	+0	+0
+9.846809150E+02	-1.438694960E+04	+0	+0
+9.800489227E+02	-1.434730204E+04	+0	+0
+9.772842274E+02	-1.430761809E+04	+0	+0
+9.746058065E+02	-1.426878894E+04	+0	+0
+9.718418385E+02	-1.422973044E+04	+0	+0
+9.707943471E+02	-1.419091075E+04	+0	+0
+9.665177502E+02	-1.415234353E+04	+0	+0
+9.608353781E+02	-1.411402264E+04	+0	+0
+9.565271940E+02	-1.407586233E+04	+0	+0
+9.529002896E+02	-1.403797733E+04	+0	+0
+9.493506220E+02	-1.400040747E+04	+0	+0
+9.461094935E+02	-1.396281371E+04	+0	+0
+9.433433856E+02	-1.392546913E+04	+0	+0
+9.403408644E+02	-1.388853506E+04	+0	+0
+9.374262319E+02	-1.385164251E+04	+0	+0
+9.340548711E+02	-1.381524038E+04	+0	+0
+9.297615218E+02	-1.377882636E+04	+0	+0
+9.264169980E+02	-1.374271527E+04	+0	+0
+9.232253559E+02	-1.370702455E+04	+0	+0
+9.201932084E+02	-1.367108753E+04	+0	+0
+9.168303677E+02	-1.363556744E+04	+0	+0
+9.137908070E+02	-1.360033004E+04	+0	+0
+9.104376528E+02	-1.356520412E+04	+0	+0
+9.076255171E+02	-1.353029422E+04	+0	+0
+9.047302031E+02	-1.349550975E+04	+0	+0
+9.021245412E+02	-1.346110024E+04	+0	+0
+8.993060285E+02	-1.342765721E+04	+0	+0
+8.966712370E+02	-1.339511716E+04	+0	+0
+8.938924102E+02	-1.335976216E+04	+0	+0
+8.909209033E+02	-1.332533931E+04	+0	+0
+8.883230981E+02	-1.329168640E+04	+0	+0
+8.856395073E+02	-1.325813381E+04	+0	+0
+8.828915832E+02	-1.322496885E+04	+0	+0
+8.799582261E+02	-1.319083352E+04	+0	+0
+8.777211703E+02	-1.315776593E+04	+0	+0
+8.758845517E+02	-1.312519336E+04	+0	+0
+8.734001027E+02	-1.309273069E+04	+0	+0
+8.703586992E+02	-1.306029875E+04	+0	+0
+8.664248890E+02	-1.302771810E+04	+0	+0
+8.636667639E+02	-1.299561910E+04	+0	+0
+8.614111077E+02	-1.296396082E+04	+0	+0
+8.586986415E+02	-1.293211555E+04	+0	+0
+8.559119068E+02	-1.290056750E+04	+0	+0
+8.537316917E+02	-1.286935025E+04	+0	+0
+8.501495979E+02	-1.283830344E+04	+0	+0
+8.469806780E+02	-1.280710750E+04	+0	+0
+8.447049278E+02	-1.277615847E+04	+0	+0
+8.427640896E+02	-1.274565312E+04	+0	+0
+8.402029846E+02	-1.271494892E+04	+0	+0
+8.375854726E+02	-1.268452844E+04	+0	+0
+8.344687400E+02	-1.265441630E+04	+0	+0
+8.316907038E+02	-1.262429320E+04	+0	+0
+8.286927126E+02	-1.259426897E+04	+0	+0
+8.250702746E+02	-1.256481695E+04	+0	+0
+8.220795803E+02	-1.253525751E+04	+0	+0
+8.196798198E+02	-1.250638172E+04	+0	+0
+8.171631165E+02	-1.247662696E+04	+0	+0
+8.147228257E+02	-1.244776315E+04	+0	+0
+8.121684767E+02	-1.241856738E+04	+0	+0
+8.097606127E+02	-1.238969224E+04	+0	+0
+8.071838008E+02	-1.236096162E+04	+0	+0
+8.048353921E+02	-1.233254979E+04	+0	+0
+8.025547143E+02	-1.230406105E+04	+0	+0
+8.000398286E+02	-1.227573089E+04	+0	+0
+7.976171517E+02	-1.224771123E+04	+0	+0
+7.957265639E+02	-1.221982752E+04	+0	+0
+7.934041549E+02	-1.219213334E+04	+0	+0
+7.910574302E+02	-1.216440666E+04	+0	+0
+7.889403666E+02	-1.213693510E+04	+0	+0
