# Supplementary material for: Optical and Electrical Characterization of Biocompatible Polymeric Lines for Hemodialysis Applications
Source: Materials (Basel). 2018 Mar 16;11(3):438. doi: 10.3390/ma11030438 (PMC5873017; doi:10.3390/ma11030438)
Supplement: Supplementary file 1 [file materials-11-00438-s001.zip › Data_for upload/EIS/Raw_Data/FM_4_3.csv]

+1.721962813E+03	-2.311255459E+04	+0	+0
+1.712947246E+03	-2.300391792E+04	+0	+0
+1.703330102E+03	-2.289502284E+04	+0	+0
+1.694116788E+03	-2.278595197E+04	+0	+0
+1.684716161E+03	-2.268060507E+04	+0	+0
+1.675658443E+03	-2.257790314E+04	+0	+0
+1.666787043E+03	-2.247523636E+04	+0	+0
+1.657720635E+03	-2.237337925E+04	+0	+0
+1.649110838E+03	-2.227243468E+04	+0	+0
+1.639721053E+03	-2.217277309E+04	+0	+0
+1.631367095E+03	-2.207304198E+04	+0	+0
+1.622399389E+03	-2.197452773E+04	+0	+0
+1.614015382E+03	-2.187695014E+04	+0	+0
+1.605704296E+03	-2.178038398E+04	+0	+0
+1.597238741E+03	-2.168468889E+04	+0	+0
+1.589070178E+03	-2.159000173E+04	+0	+0
+1.580924964E+03	-2.149634388E+04	+0	+0
+1.573080823E+03	-2.140372626E+04	+0	+0
+1.565335444E+03	-2.131229783E+04	+0	+0
+1.557517674E+03	-2.122173192E+04	+0	+0
+1.549864988E+03	-2.113212735E+04	+0	+0
+1.541975542E+03	-2.104247021E+04	+0	+0
+1.534690696E+03	-2.095345335E+04	+0	+0
+1.526905771E+03	-2.086513645E+04	+0	+0
+1.520840036E+03	-2.077804919E+04	+0	+0
+1.511307482E+03	-2.069192034E+04	+0	+0
+1.502109229E+03	-2.060522148E+04	+0	+0
+1.494309736E+03	-2.052145804E+04	+0	+0
+1.486651088E+03	-2.043740372E+04	+0	+0
+1.479265916E+03	-2.035393806E+04	+0	+0
+1.471846040E+03	-2.027111151E+04	+0	+0
+1.464666046E+03	-2.018928692E+04	+0	+0
+1.457803945E+03	-2.010817184E+04	+0	+0
+1.450809845E+03	-2.002775812E+04	+0	+0
+1.443822683E+03	-1.994794563E+04	+0	+0
+1.436811734E+03	-1.986872670E+04	+0	+0
+1.430004940E+03	-1.978985162E+04	+0	+0
+1.423053411E+03	-1.971167967E+04	+0	+0
+1.416334353E+03	-1.963429297E+04	+0	+0
+1.409774087E+03	-1.955760707E+04	+0	+0
+1.403084312E+03	-1.948183949E+04	+0	+0
+1.396603264E+03	-1.940601934E+04	+0	+0
+1.390231339E+03	-1.933139976E+04	+0	+0
+1.383752012E+03	-1.925678428E+04	+0	+0
+1.377536657E+03	-1.918313729E+04	+0	+0
+1.371016407E+03	-1.911003148E+04	+0	+0
+1.364776786E+03	-1.903732337E+04	+0	+0
+1.358309133E+03	-1.896535554E+04	+0	+0
+1.351996887E+03	-1.889377551E+04	+0	+0
+1.345635282E+03	-1.882320037E+04	+0	+0
+1.339400375E+03	-1.875270417E+04	+0	+0
+1.333280311E+03	-1.868298586E+04	+0	+0
+1.327074201E+03	-1.861420420E+04	+0	+0
+1.321323828E+03	-1.854532197E+04	+0	+0
+1.315662556E+03	-1.847712660E+04	+0	+0
+1.309709285E+03	-1.840966767E+04	+0	+0
+1.304023786E+03	-1.834267749E+04	+0	+0
+1.298493789E+03	-1.827630670E+04	+0	+0
+1.292638782E+03	-1.821025795E+04	+0	+0
+1.286774751E+03	-1.814482234E+04	+0	+0
+1.281260742E+03	-1.807976433E+04	+0	+0
+1.275863738E+03	-1.801529151E+04	+0	+0
+1.270263066E+03	-1.795118058E+04	+0	+0
+1.264912043E+03	-1.788798760E+04	+0	+0
+1.259376846E+03	-1.782520190E+04	+0	+0
+1.253882025E+03	-1.776262776E+04	+0	+0
+1.248655397E+03	-1.770054026E+04	+0	+0
+1.243601057E+03	-1.763902104E+04	+0	+0
+1.238271625E+03	-1.757792390E+04	+0	+0
+1.233016244E+03	-1.751685856E+04	+0	+0
+1.228012254E+03	-1.745672531E+04	+0	+0
+1.222847661E+03	-1.739706251E+04	+0	+0
+1.217963713E+03	-1.733775065E+04	+0	+0
+1.212918857E+03	-1.727877542E+04	+0	+0
+1.207680102E+03	-1.722016970E+04	+0	+0
+1.202636229E+03	-1.716220896E+04	+0	+0
+1.197612625E+03	-1.710453292E+04	+0	+0
+1.192561022E+03	-1.704695767E+04	+0	+0
+1.187709915E+03	-1.698997761E+04	+0	+0
+1.182842198E+03	-1.693341236E+04	+0	+0
+1.178025811E+03	-1.687743829E+04	+0	+0
+1.173343859E+03	-1.682153172E+04	+0	+0
+1.168466351E+03	-1.676596284E+04	+0	+0
+1.163578604E+03	-1.671088098E+04	+0	+0
+1.158967482E+03	-1.665605833E+04	+0	+0
+1.154338581E+03	-1.660164627E+04	+0	+0
+1.149681916E+03	-1.654783932E+04	+0	+0
+1.145072403E+03	-1.649448219E+04	+0	+0
+1.140505106E+03	-1.644138190E+04	+0	+0
+1.135906295E+03	-1.638846706E+04	+0	+0
+1.131485543E+03	-1.633601736E+04	+0	+0
+1.126851524E+03	-1.628380649E+04	+0	+0
+1.122598599E+03	-1.623243500E+04	+0	+0
+1.118094952E+03	-1.618101150E+04	+0	+0
+1.114037787E+03	-1.613005584E+04	+0	+0
+1.109722903E+03	-1.607941358E+04	+0	+0
+1.105407697E+03	-1.602896882E+04	+0	+0
+1.101337663E+03	-1.597912722E+04	+0	+0
+1.096924634E+03	-1.592957201E+04	+0	+0
+1.092557370E+03	-1.588016006E+04	+0	+0
+1.088472188E+03	-1.583104090E+04	+0	+0
+1.084611860E+03	-1.578236089E+04	+0	+0
+1.080196161E+03	-1.573411652E+04	+0	+0
+1.075971161E+03	-1.568601069E+04	+0	+0
+1.071879430E+03	-1.563808100E+04	+0	+0
+1.067770598E+03	-1.559048909E+04	+0	+0
+1.063581237E+03	-1.554335435E+04	+0	+0
+1.059768685E+03	-1.549645579E+04	+0	+0
+1.055792325E+03	-1.544995385E+04	+0	+0
+1.051698170E+03	-1.540391863E+04	+0	+0
+1.047872472E+03	-1.535790286E+04	+0	+0
+1.044011804E+03	-1.531232572E+04	+0	+0
+1.040065707E+03	-1.526714527E+04	+0	+0
+1.036011600E+03	-1.522207415E+04	+0	+0
+1.032088751E+03	-1.517725382E+04	+0	+0
+1.028314627E+03	-1.513279766E+04	+0	+0
+1.024536568E+03	-1.508854762E+04	+0	+0
+1.020790735E+03	-1.504454771E+04	+0	+0
+1.017010578E+03	-1.500085947E+04	+0	+0
+1.013487148E+03	-1.495744746E+04	+0	+0
+1.009989863E+03	-1.491443115E+04	+0	+0
+1.006660617E+03	-1.487144581E+04	+0	+0
+1.002874794E+03	-1.482876519E+04	+0	+0
+9.991828601E+02	-1.478637401E+04	+0	+0
+9.955219302E+02	-1.474407580E+04	+0	+0
+9.919777055E+02	-1.470231733E+04	+0	+0
+9.883910421E+02	-1.466074664E+04	+0	+0
+9.849636313E+02	-1.461933564E+04	+0	+0
+9.813325642E+02	-1.457823147E+04	+0	+0
+9.780541181E+02	-1.453710508E+04	+0	+0
+9.745606928E+02	-1.449677510E+04	+0	+0
+9.711557458E+02	-1.445635068E+04	+0	+0
+9.677742764E+02	-1.441604399E+04	+0	+0
+9.643058111E+02	-1.437599453E+04	+0	+0
+9.609154016E+02	-1.433648121E+04	+0	+0
+9.576867312E+02	-1.429706880E+04	+0	+0
+9.543512162E+02	-1.425812775E+04	+0	+0
+9.511253637E+02	-1.421919009E+04	+0	+0
+9.478887826E+02	-1.418047609E+04	+0	+0
+9.446679920E+02	-1.414170061E+04	+0	+0
+9.409492481E+02	-1.410347567E+04	+0	+0
+9.378760255E+02	-1.406539661E+04	+0	+0
+9.346093822E+02	-1.402761158E+04	+0	+0
+9.315960154E+02	-1.398997369E+04	+0	+0
+9.285301589E+02	-1.395233869E+04	+0	+0
+9.254737477E+02	-1.391526719E+04	+0	+0
+9.225925494E+02	-1.387835380E+04	+0	+0
+9.196044179E+02	-1.384172809E+04	+0	+0
+9.163314632E+02	-1.380521411E+04	+0	+0
+9.133744549E+02	-1.376877792E+04	+0	+0
+9.102721261E+02	-1.373280275E+04	+0	+0
+9.073139595E+02	-1.369686617E+04	+0	+0
+9.042573270E+02	-1.366095265E+04	+0	+0
+9.012885422E+02	-1.362584988E+04	+0	+0
+8.982567659E+02	-1.359041901E+04	+0	+0
+8.954900982E+02	-1.355528259E+04	+0	+0
+8.925192617E+02	-1.352032791E+04	+0	+0
+8.894440902E+02	-1.348572446E+04	+0	+0
+8.868333875E+02	-1.345134838E+04	+0	+0
+8.837184963E+02	-1.341725218E+04	+0	+0
+8.810121550E+02	-1.338326121E+04	+0	+0
+8.782460667E+02	-1.334909339E+04	+0	+0
+8.754168976E+02	-1.331520981E+04	+0	+0
+8.724800981E+02	-1.328235199E+04	+0	+0
+8.697453885E+02	-1.325059968E+04	+0	+0
+8.669075696E+02	-1.321577888E+04	+0	+0
+8.641661170E+02	-1.318274075E+04	+0	+0
+8.613102142E+02	-1.314984884E+04	+0	+0
+8.585099389E+02	-1.311726325E+04	+0	+0
+8.558562621E+02	-1.308440249E+04	+0	+0
+8.536017268E+02	-1.305263912E+04	+0	+0
+8.509301752E+02	-1.302023019E+04	+0	+0
+8.483419859E+02	-1.298864749E+04	+0	+0
+8.456619703E+02	-1.295688623E+04	+0	+0
+8.431263179E+02	-1.292731775E+04	+0	+0
+8.403720943E+02	-1.289398107E+04	+0	+0
+8.375588327E+02	-1.286264720E+04	+0	+0
+8.351552296E+02	-1.283134093E+04	+0	+0
+8.323898644E+02	-1.280022663E+04	+0	+0
+8.298070216E+02	-1.276953426E+04	+0	+0
+8.273726654E+02	-1.273859662E+04	+0	+0
+8.250032491E+02	-1.270813468E+04	+0	+0
+8.224644811E+02	-1.267764529E+04	+0	+0
+8.197075855E+02	-1.264754407E+04	+0	+0
+8.173401531E+02	-1.261746681E+04	+0	+0
+8.149170476E+02	-1.258773692E+04	+0	+0
+8.124432495E+02	-1.255803010E+04	+0	+0
+8.100256545E+02	-1.252845919E+04	+0	+0
+8.074410329E+02	-1.249925151E+04	+0	+0
+8.049910820E+02	-1.247002374E+04	+0	+0
+8.024036779E+02	-1.244073463E+04	+0	+0
+7.999733379E+02	-1.241169902E+04	+0	+0
+7.974332453E+02	-1.238290771E+04	+0	+0
+7.951366282E+02	-1.235428301E+04	+0	+0
+7.928973575E+02	-1.232590452E+04	+0	+0
+7.903972154E+02	-1.229751911E+04	+0	+0
+7.879748175E+02	-1.226931535E+04	+0	+0
+7.860127688E+02	-1.224133645E+04	+0	+0
+7.836971802E+02	-1.221361763E+04	+0	+0
+7.811492388E+02	-1.218572984E+04	+0	+0
+7.791576830E+02	-1.215812682E+04	+0	+0
