# Supplementary material for: Optical and Electrical Characterization of Biocompatible Polymeric Lines for Hemodialysis Applications
Source: Materials (Basel). 2018 Mar 16;11(3):438. doi: 10.3390/ma11030438 (PMC5873017; doi:10.3390/ma11030438)
Supplement: Supplementary file 1 [file materials-11-00438-s001.zip › Data_for upload/EIS/Raw_Data/FM_4_4.csv]

+1.711735075E+03	-2.314103147E+04	+0	+0
+1.702558567E+03	-2.303230885E+04	+0	+0
+1.692878954E+03	-2.292445644E+04	+0	+0
+1.683615195E+03	-2.281807851E+04	+0	+0
+1.674448454E+03	-2.271332838E+04	+0	+0
+1.665488533E+03	-2.261096686E+04	+0	+0
+1.656379178E+03	-2.250785859E+04	+0	+0
+1.647470898E+03	-2.240591306E+04	+0	+0
+1.638646406E+03	-2.230473438E+04	+0	+0
+1.629796061E+03	-2.220456941E+04	+0	+0
+1.621317336E+03	-2.210557627E+04	+0	+0
+1.612340861E+03	-2.200714716E+04	+0	+0
+1.604030159E+03	-2.190987081E+04	+0	+0
+1.595754764E+03	-2.181330161E+04	+0	+0
+1.587773894E+03	-2.171774693E+04	+0	+0
+1.579362200E+03	-2.162238713E+04	+0	+0
+1.570958565E+03	-2.152789528E+04	+0	+0
+1.562891577E+03	-2.143392246E+04	+0	+0
+1.554869726E+03	-2.134138225E+04	+0	+0
+1.546751339E+03	-2.124982394E+04	+0	+0
+1.539039068E+03	-2.115958311E+04	+0	+0
+1.530935260E+03	-2.106986303E+04	+0	+0
+1.523465059E+03	-2.098130338E+04	+0	+0
+1.515831928E+03	-2.089340125E+04	+0	+0
+1.507916384E+03	-2.080661917E+04	+0	+0
+1.500478416E+03	-2.072049674E+04	+0	+0
+1.493035712E+03	-2.063557669E+04	+0	+0
+1.485280900E+03	-2.055048545E+04	+0	+0
+1.477933562E+03	-2.046656816E+04	+0	+0
+1.470500795E+03	-2.038287925E+04	+0	+0
+1.463326624E+03	-2.029976631E+04	+0	+0
+1.456249886E+03	-2.021742385E+04	+0	+0
+1.449363463E+03	-2.013592543E+04	+0	+0
+1.442334981E+03	-2.005537879E+04	+0	+0
+1.435353069E+03	-1.997529054E+04	+0	+0
+1.428751571E+03	-1.989544564E+04	+0	+0
+1.421745314E+03	-1.981566990E+04	+0	+0
+1.414976099E+03	-1.973691318E+04	+0	+0
+1.408140592E+03	-1.965909264E+04	+0	+0
+1.401648745E+03	-1.958215032E+04	+0	+0
+1.394974995E+03	-1.950594025E+04	+0	+0
+1.388419960E+03	-1.943047402E+04	+0	+0
+1.382263494E+03	-1.935509803E+04	+0	+0
+1.375899777E+03	-1.928084257E+04	+0	+0
+1.369506772E+03	-1.920707930E+04	+0	+0
+1.363375418E+03	-1.913376109E+04	+0	+0
+1.356899613E+03	-1.906106740E+04	+0	+0
+1.350705134E+03	-1.898892644E+04	+0	+0
+1.344279543E+03	-1.891739801E+04	+0	+0
+1.337990194E+03	-1.884654601E+04	+0	+0
+1.331832658E+03	-1.877609732E+04	+0	+0
+1.325699687E+03	-1.870598307E+04	+0	+0
+1.319715996E+03	-1.863693302E+04	+0	+0
+1.313997951E+03	-1.856818666E+04	+0	+0
+1.308358205E+03	-1.849968158E+04	+0	+0
+1.302327378E+03	-1.843216120E+04	+0	+0
+1.296725817E+03	-1.836487793E+04	+0	+0
+1.291207362E+03	-1.829821332E+04	+0	+0
+1.285273985E+03	-1.823199744E+04	+0	+0
+1.279622041E+03	-1.816656194E+04	+0	+0
+1.274166527E+03	-1.810149352E+04	+0	+0
+1.268701271E+03	-1.803647024E+04	+0	+0
+1.263246703E+03	-1.797245082E+04	+0	+0
+1.257966456E+03	-1.790879704E+04	+0	+0
+1.252275092E+03	-1.784581886E+04	+0	+0
+1.247034619E+03	-1.778306456E+04	+0	+0
+1.241518993E+03	-1.772070589E+04	+0	+0
+1.236428559E+03	-1.765878455E+04	+0	+0
+1.231230917E+03	-1.759764989E+04	+0	+0
+1.225981591E+03	-1.753685620E+04	+0	+0
+1.220938856E+03	-1.747646493E+04	+0	+0
+1.215863575E+03	-1.741654260E+04	+0	+0
+1.210931096E+03	-1.735724756E+04	+0	+0
+1.205836231E+03	-1.729825086E+04	+0	+0
+1.200522163E+03	-1.723949556E+04	+0	+0
+1.195467816E+03	-1.718129662E+04	+0	+0
+1.190593897E+03	-1.712351745E+04	+0	+0
+1.185409976E+03	-1.706588539E+04	+0	+0
+1.180654564E+03	-1.700891527E+04	+0	+0
+1.175824088E+03	-1.695212650E+04	+0	+0
+1.171138281E+03	-1.689600433E+04	+0	+0
+1.166365857E+03	-1.684008771E+04	+0	+0
+1.161637126E+03	-1.678437447E+04	+0	+0
+1.156939979E+03	-1.672928090E+04	+0	+0
+1.152378086E+03	-1.667446206E+04	+0	+0
+1.147692024E+03	-1.661996419E+04	+0	+0
+1.143069925E+03	-1.656593517E+04	+0	+0
+1.138415202E+03	-1.651234709E+04	+0	+0
+1.133948992E+03	-1.645909588E+04	+0	+0
+1.129512019E+03	-1.640616621E+04	+0	+0
+1.125080624E+03	-1.635347650E+04	+0	+0
+1.120595756E+03	-1.630142550E+04	+0	+0
+1.116126838E+03	-1.624976256E+04	+0	+0
+1.111793176E+03	-1.619857935E+04	+0	+0
+1.107640502E+03	-1.614743363E+04	+0	+0
+1.103291247E+03	-1.609642498E+04	+0	+0
+1.099183227E+03	-1.604615151E+04	+0	+0
+1.095220063E+03	-1.599610311E+04	+0	+0
+1.090799493E+03	-1.594639170E+04	+0	+0
+1.086455822E+03	-1.589694678E+04	+0	+0
+1.082511135E+03	-1.584770514E+04	+0	+0
+1.078260296E+03	-1.579888365E+04	+0	+0
+1.074048426E+03	-1.575041625E+04	+0	+0
+1.069933083E+03	-1.570226232E+04	+0	+0
+1.065880333E+03	-1.565422828E+04	+0	+0
+1.061796754E+03	-1.560650065E+04	+0	+0
+1.057716206E+03	-1.555940973E+04	+0	+0
+1.053868943E+03	-1.551261609E+04	+0	+0
+1.049901765E+03	-1.546580905E+04	+0	+0
+1.046034520E+03	-1.541955366E+04	+0	+0
+1.042084473E+03	-1.537363842E+04	+0	+0
+1.038181680E+03	-1.532802525E+04	+0	+0
+1.034317827E+03	-1.528260292E+04	+0	+0
+1.030363289E+03	-1.523716825E+04	+0	+0
+1.026338357E+03	-1.519240130E+04	+0	+0
+1.022593407E+03	-1.514796879E+04	+0	+0
+1.018894441E+03	-1.510369499E+04	+0	+0
+1.015160146E+03	-1.505956536E+04	+0	+0
+1.011532069E+03	-1.501574879E+04	+0	+0
+1.008175594E+03	-1.497206803E+04	+0	+0
+1.004502382E+03	-1.492921158E+04	+0	+0
+1.001116501E+03	-1.488619333E+04	+0	+0
+9.973878846E+02	-1.484342831E+04	+0	+0
+9.937708226E+02	-1.480100758E+04	+0	+0
+9.901968042E+02	-1.475864971E+04	+0	+0
+9.866536044E+02	-1.471678765E+04	+0	+0
+9.831215744E+02	-1.467514682E+04	+0	+0
+9.796861213E+02	-1.463355457E+04	+0	+0
+9.760912202E+02	-1.459223270E+04	+0	+0
+9.728220728E+02	-1.455141084E+04	+0	+0
+9.693725706E+02	-1.451059565E+04	+0	+0
+9.659072502E+02	-1.446994036E+04	+0	+0
+9.625782782E+02	-1.442984464E+04	+0	+0
+9.591385901E+02	-1.438986512E+04	+0	+0
+9.556785764E+02	-1.435018137E+04	+0	+0
+9.526734282E+02	-1.431078135E+04	+0	+0
+9.491805873E+02	-1.427170370E+04	+0	+0
+9.459512469E+02	-1.423267453E+04	+0	+0
+9.427563153E+02	-1.419395877E+04	+0	+0
+9.394396704E+02	-1.415537598E+04	+0	+0
+9.360162111E+02	-1.411685230E+04	+0	+0
+9.327360421E+02	-1.407891304E+04	+0	+0
+9.295209191E+02	-1.404103607E+04	+0	+0
+9.266024150E+02	-1.400306303E+04	+0	+0
+9.235192008E+02	-1.396559930E+04	+0	+0
+9.204992671E+02	-1.392837060E+04	+0	+0
+9.174403396E+02	-1.389142957E+04	+0	+0
+9.146710729E+02	-1.385470945E+04	+0	+0
+9.113814157E+02	-1.381820699E+04	+0	+0
+9.084063150E+02	-1.378180384E+04	+0	+0
+9.053126740E+02	-1.374555928E+04	+0	+0
+9.023001802E+02	-1.370982313E+04	+0	+0
+8.993580248E+02	-1.367415544E+04	+0	+0
+8.964037431E+02	-1.363859772E+04	+0	+0
+8.934121903E+02	-1.360326771E+04	+0	+0
+8.905751509E+02	-1.356800749E+04	+0	+0
+8.876502246E+02	-1.353302124E+04	+0	+0
+8.847048940E+02	-1.349838451E+04	+0	+0
+8.819921133E+02	-1.346367663E+04	+0	+0
+8.790326018E+02	-1.342952609E+04	+0	+0
+8.762511973E+02	-1.339536877E+04	+0	+0
+8.735839863E+02	-1.336140745E+04	+0	+0
+8.706724368E+02	-1.332753175E+04	+0	+0
+8.677669343E+02	-1.329389156E+04	+0	+0
+8.649619056E+02	-1.326045163E+04	+0	+0
+8.620986380E+02	-1.322717692E+04	+0	+0
+8.592539181E+02	-1.319407200E+04	+0	+0
+8.565835050E+02	-1.316109111E+04	+0	+0
+8.535734360E+02	-1.312868059E+04	+0	+0
+8.511653376E+02	-1.309590085E+04	+0	+0
+8.486317963E+02	-1.306331689E+04	+0	+0
+8.460611919E+02	-1.303109945E+04	+0	+0
+8.435351793E+02	-1.299911206E+04	+0	+0
+8.408710498E+02	-1.296732152E+04	+0	+0
+8.381991609E+02	-1.293585236E+04	+0	+0
+8.356295369E+02	-1.290470002E+04	+0	+0
+8.329709144E+02	-1.287392754E+04	+0	+0
+8.304045538E+02	-1.284281032E+04	+0	+0
+8.278145507E+02	-1.281192970E+04	+0	+0
+8.251711283E+02	-1.278077697E+04	+0	+0
+8.226480884E+02	-1.274995991E+04	+0	+0
+8.203041274E+02	-1.271960010E+04	+0	+0
+8.177530234E+02	-1.268919102E+04	+0	+0
+8.151455208E+02	-1.265831773E+04	+0	+0
+8.126656508E+02	-1.262743164E+04	+0	+0
+8.103114470E+02	-1.259722183E+04	+0	+0
+8.079714291E+02	-1.256726325E+04	+0	+0
+8.054285032E+02	-1.253762304E+04	+0	+0
+8.030070327E+02	-1.250835771E+04	+0	+0
+8.005803445E+02	-1.247921674E+04	+0	+0
+7.979319273E+02	-1.245044687E+04	+0	+0
+7.954513646E+02	-1.242227015E+04	+0	+0
+7.929923953E+02	-1.239412793E+04	+0	+0
+7.906469133E+02	-1.236550458E+04	+0	+0
+7.884021953E+02	-1.233688922E+04	+0	+0
+7.859996690E+02	-1.230848677E+04	+0	+0
+7.836081903E+02	-1.228033768E+04	+0	+0
+7.815825002E+02	-1.225187462E+04	+0	+0
+7.792914484E+02	-1.222309910E+04	+0	+0
+7.767523153E+02	-1.219456329E+04	+0	+0
+7.745829759E+02	-1.216692293E+04	+0	+0
