# Supplementary material for: Optical and Electrical Characterization of Biocompatible Polymeric Lines for Hemodialysis Applications
Source: Materials (Basel). 2018 Mar 16;11(3):438. doi: 10.3390/ma11030438 (PMC5873017; doi:10.3390/ma11030438)
Supplement: Supplementary file 1 [file materials-11-00438-s001.zip › Data_for upload/EIS/Raw_Data/FM_5_1.csv]

+1.942117276E+03	-2.194080070E+04	+0	+0
+1.931387680E+03	-2.184063827E+04	+0	+0
+1.920867920E+03	-2.174210118E+04	+0	+0
+1.910147043E+03	-2.164016649E+04	+0	+0
+1.900283974E+03	-2.154242096E+04	+0	+0
+1.890506264E+03	-2.144670508E+04	+0	+0
+1.880052849E+03	-2.135052258E+04	+0	+0
+1.870185908E+03	-2.125525520E+04	+0	+0
+1.859773610E+03	-2.116088514E+04	+0	+0
+1.849958545E+03	-2.106769769E+04	+0	+0
+1.840435479E+03	-2.097725205E+04	+0	+0
+1.830663058E+03	-2.088528397E+04	+0	+0
+1.821156185E+03	-2.079194330E+04	+0	+0
+1.811304700E+03	-2.070198971E+04	+0	+0
+1.801816450E+03	-2.061324275E+04	+0	+0
+1.792483537E+03	-2.052593055E+04	+0	+0
+1.783139265E+03	-2.043893852E+04	+0	+0
+1.773850253E+03	-2.035296634E+04	+0	+0
+1.765018559E+03	-2.026762032E+04	+0	+0
+1.755308217E+03	-2.017786360E+04	+0	+0
+1.745998717E+03	-2.009270707E+04	+0	+0
+1.736925354E+03	-2.000904522E+04	+0	+0
+1.728496736E+03	-1.992586099E+04	+0	+0
+1.720003270E+03	-1.984416758E+04	+0	+0
+1.711356986E+03	-1.976371181E+04	+0	+0
+1.702951699E+03	-1.968379798E+04	+0	+0
+1.694140186E+03	-1.960279051E+04	+0	+0
+1.685480329E+03	-1.952325244E+04	+0	+0
+1.677088647E+03	-1.944467194E+04	+0	+0
+1.668956959E+03	-1.936692838E+04	+0	+0
+1.660883955E+03	-1.928965701E+04	+0	+0
+1.652533667E+03	-1.921292826E+04	+0	+0
+1.644566812E+03	-1.913728773E+04	+0	+0
+1.636665115E+03	-1.906224074E+04	+0	+0
+1.628845655E+03	-1.898747810E+04	+0	+0
+1.621021442E+03	-1.891275757E+04	+0	+0
+1.613496742E+03	-1.883909568E+04	+0	+0
+1.606120081E+03	-1.876603114E+04	+0	+0
+1.598184770E+03	-1.869459057E+04	+0	+0
+1.590284073E+03	-1.862276346E+04	+0	+0
+1.582694255E+03	-1.855142061E+04	+0	+0
+1.575275545E+03	-1.848070757E+04	+0	+0
+1.568049967E+03	-1.841050365E+04	+0	+0
+1.560752699E+03	-1.834122008E+04	+0	+0
+1.553499694E+03	-1.827224311E+04	+0	+0
+1.546315124E+03	-1.820353400E+04	+0	+0
+1.539180125E+03	-1.813525487E+04	+0	+0
+1.531933058E+03	-1.806833455E+04	+0	+0
+1.524786505E+03	-1.800138668E+04	+0	+0
+1.517954662E+03	-1.793524894E+04	+0	+0
+1.511060598E+03	-1.786960331E+04	+0	+0
+1.503987887E+03	-1.780395218E+04	+0	+0
+1.497230152E+03	-1.773901354E+04	+0	+0
+1.490731218E+03	-1.767461586E+04	+0	+0
+1.484194541E+03	-1.761051170E+04	+0	+0
+1.477366735E+03	-1.754685546E+04	+0	+0
+1.471100195E+03	-1.748396090E+04	+0	+0
+1.464806005E+03	-1.742146189E+04	+0	+0
+1.458459531E+03	-1.735976205E+04	+0	+0
+1.451922489E+03	-1.729820427E+04	+0	+0
+1.445638615E+03	-1.723735784E+04	+0	+0
+1.439443911E+03	-1.717697445E+04	+0	+0
+1.433087352E+03	-1.711735963E+04	+0	+0
+1.426949457E+03	-1.705795895E+04	+0	+0
+1.420703525E+03	-1.699893940E+04	+0	+0
+1.414352319E+03	-1.694003809E+04	+0	+0
+1.408344987E+03	-1.688186944E+04	+0	+0
+1.402508479E+03	-1.682380309E+04	+0	+0
+1.396385544E+03	-1.676647713E+04	+0	+0
+1.390514622E+03	-1.670964634E+04	+0	+0
+1.384586978E+03	-1.665340694E+04	+0	+0
+1.378740506E+03	-1.659822306E+04	+0	+0
+1.373055054E+03	-1.654475570E+04	+0	+0
+1.367829119E+03	-1.649184777E+04	+0	+0
+1.362099939E+03	-1.643704069E+04	+0	+0
+1.356250627E+03	-1.638052608E+04	+0	+0
+1.350693167E+03	-1.632561895E+04	+0	+0
+1.344535999E+03	-1.626834544E+04	+0	+0
+1.338343872E+03	-1.621142409E+04	+0	+0
+1.332774422E+03	-1.615744814E+04	+0	+0
+1.327224715E+03	-1.610440467E+04	+0	+0
+1.321844447E+03	-1.605222447E+04	+0	+0
+1.316617504E+03	-1.600006807E+04	+0	+0
+1.311056785E+03	-1.594840025E+04	+0	+0
+1.305855579E+03	-1.589711510E+04	+0	+0
+1.300496914E+03	-1.584612746E+04	+0	+0
+1.295292940E+03	-1.579553951E+04	+0	+0
+1.289920995E+03	-1.574558826E+04	+0	+0
+1.284832410E+03	-1.569558721E+04	+0	+0
+1.279723287E+03	-1.564597476E+04	+0	+0
+1.274662603E+03	-1.559677917E+04	+0	+0
+1.269598421E+03	-1.554795258E+04	+0	+0
+1.264674275E+03	-1.549972910E+04	+0	+0
+1.259634969E+03	-1.545120311E+04	+0	+0
+1.254785100E+03	-1.540329338E+04	+0	+0
+1.249566280E+03	-1.535575582E+04	+0	+0
+1.244853251E+03	-1.530838841E+04	+0	+0
+1.240352033E+03	-1.526179249E+04	+0	+0
+1.235374788E+03	-1.521525103E+04	+0	+0
+1.230711421E+03	-1.516902075E+04	+0	+0
+1.225814152E+03	-1.512282118E+04	+0	+0
+1.221305205E+03	-1.507704113E+04	+0	+0
+1.216699318E+03	-1.503154523E+04	+0	+0
+1.212007480E+03	-1.498634921E+04	+0	+0
+1.207160676E+03	-1.494157505E+04	+0	+0
+1.202653056E+03	-1.489705015E+04	+0	+0
+1.197998702E+03	-1.485276257E+04	+0	+0
+1.193298844E+03	-1.480881478E+04	+0	+0
+1.188872108E+03	-1.476524376E+04	+0	+0
+1.184380428E+03	-1.472174093E+04	+0	+0
+1.179929116E+03	-1.467876233E+04	+0	+0
+1.175677878E+03	-1.463590554E+04	+0	+0
+1.171128392E+03	-1.459354198E+04	+0	+0
+1.166786142E+03	-1.455149989E+04	+0	+0
+1.162154828E+03	-1.450933819E+04	+0	+0
+1.157876628E+03	-1.446746788E+04	+0	+0
+1.153622389E+03	-1.442593687E+04	+0	+0
+1.149660926E+03	-1.438451330E+04	+0	+0
+1.145411427E+03	-1.434338126E+04	+0	+0
+1.141196051E+03	-1.430274012E+04	+0	+0
+1.137141264E+03	-1.426197554E+04	+0	+0
+1.132969844E+03	-1.422186572E+04	+0	+0
+1.128815148E+03	-1.418169192E+04	+0	+0
+1.124670461E+03	-1.414176754E+04	+0	+0
+1.120649391E+03	-1.410196676E+04	+0	+0
+1.116571863E+03	-1.406269274E+04	+0	+0
+1.112773373E+03	-1.402363834E+04	+0	+0
+1.108847618E+03	-1.398476305E+04	+0	+0
+1.104994841E+03	-1.394593615E+04	+0	+0
+1.101139760E+03	-1.390748865E+04	+0	+0
+1.097101135E+03	-1.386924736E+04	+0	+0
+1.093232705E+03	-1.383129939E+04	+0	+0
+1.089364245E+03	-1.379353809E+04	+0	+0
+1.085341438E+03	-1.375590910E+04	+0	+0
+1.081826558E+03	-1.371869238E+04	+0	+0
+1.078254854E+03	-1.368147305E+04	+0	+0
+1.074481075E+03	-1.364468947E+04	+0	+0
+1.070669587E+03	-1.360807941E+04	+0	+0
+1.066897599E+03	-1.357194933E+04	+0	+0
+1.063121664E+03	-1.353573219E+04	+0	+0
+1.059345537E+03	-1.349928065E+04	+0	+0
+1.055641988E+03	-1.346373408E+04	+0	+0
+1.052115140E+03	-1.342806949E+04	+0	+0
+1.048709517E+03	-1.339269301E+04	+0	+0
+1.045241660E+03	-1.335741850E+04	+0	+0
+1.041929880E+03	-1.332258431E+04	+0	+0
+1.038343618E+03	-1.328776953E+04	+0	+0
+1.034774824E+03	-1.325328353E+04	+0	+0
+1.031286724E+03	-1.321902674E+04	+0	+0
+1.028007811E+03	-1.318482050E+04	+0	+0
+1.024405964E+03	-1.315078323E+04	+0	+0
+1.021115505E+03	-1.311691163E+04	+0	+0
+1.017593787E+03	-1.308341585E+04	+0	+0
+1.014520458E+03	-1.305004903E+04	+0	+0
+1.011395618E+03	-1.301695761E+04	+0	+0
+1.008321458E+03	-1.298382285E+04	+0	+0
+1.005047772E+03	-1.295091402E+04	+0	+0
+1.001565117E+03	-1.291818510E+04	+0	+0
+9.983744421E+02	-1.288552473E+04	+0	+0
+9.945705195E+02	-1.285352367E+04	+0	+0
+9.914260441E+02	-1.282153717E+04	+0	+0
+9.881953375E+02	-1.278924523E+04	+0	+0
+9.849460875E+02	-1.275763555E+04	+0	+0
+9.817819631E+02	-1.272614719E+04	+0	+0
+9.788957238E+02	-1.269485143E+04	+0	+0
+9.756473875E+02	-1.266361712E+04	+0	+0
+9.722387303E+02	-1.263264914E+04	+0	+0
+9.688954353E+02	-1.260163450E+04	+0	+0
+9.660642040E+02	-1.257063624E+04	+0	+0
+9.629231549E+02	-1.254027175E+04	+0	+0
+9.599833336E+02	-1.250967231E+04	+0	+0
+9.570768351E+02	-1.247936108E+04	+0	+0
+9.539420388E+02	-1.244924047E+04	+0	+0
+9.510658450E+02	-1.241933580E+04	+0	+0
+9.482131959E+02	-1.238937681E+04	+0	+0
+9.451430386E+02	-1.235975391E+04	+0	+0
+9.416342642E+02	-1.233030653E+04	+0	+0
+9.387464791E+02	-1.230093455E+04	+0	+0
+9.358181640E+02	-1.227168243E+04	+0	+0
+9.330914342E+02	-1.224273419E+04	+0	+0
+9.303035265E+02	-1.221390862E+04	+0	+0
+9.272459586E+02	-1.218514440E+04	+0	+0
+9.245357248E+02	-1.215646727E+04	+0	+0
+9.214329383E+02	-1.212808038E+04	+0	+0
+9.185084945E+02	-1.209987910E+04	+0	+0
+9.157616202E+02	-1.207166757E+04	+0	+0
+9.132663557E+02	-1.204373162E+04	+0	+0
+9.103711908E+02	-1.201568696E+04	+0	+0
+9.077910855E+02	-1.198825438E+04	+0	+0
+9.048277449E+02	-1.196087679E+04	+0	+0
+9.020214620E+02	-1.193325228E+04	+0	+0
+8.994406849E+02	-1.190583641E+04	+0	+0
+8.966357658E+02	-1.187873732E+04	+0	+0
+8.942264294E+02	-1.185185650E+04	+0	+0
+8.916880844E+02	-1.182495351E+04	+0	+0
+8.890857675E+02	-1.179822852E+04	+0	+0
+8.863703944E+02	-1.177159146E+04	+0	+0
+8.838479444E+02	-1.174506369E+04	+0	+0
+8.812539117E+02	-1.171887501E+04	+0	+0
+8.787617511E+02	-1.169277738E+04	+0	+0
+8.767082814E+02	-1.166664759E+04	+0	+0
