# Supplementary material for: Optical and Electrical Characterization of Biocompatible Polymeric Lines for Hemodialysis Applications
Source: Materials (Basel). 2018 Mar 16;11(3):438. doi: 10.3390/ma11030438 (PMC5873017; doi:10.3390/ma11030438)
Supplement: Supplementary file 1 [file materials-11-00438-s001.zip › Data_for upload/EIS/Raw_Data/FM_5_2.csv]

+1.887859188E+03	-2.213670872E+04	+0	+0
+1.877462265E+03	-2.203391217E+04	+0	+0
+1.867046461E+03	-2.193312083E+04	+0	+0
+1.856374317E+03	-2.183171470E+04	+0	+0
+1.846050428E+03	-2.173214456E+04	+0	+0
+1.836539483E+03	-2.163541752E+04	+0	+0
+1.826407384E+03	-2.153826326E+04	+0	+0
+1.816765069E+03	-2.144200019E+04	+0	+0
+1.806893746E+03	-2.134650995E+04	+0	+0
+1.797419859E+03	-2.125218615E+04	+0	+0
+1.788105287E+03	-2.115854631E+04	+0	+0
+1.778421154E+03	-2.106567390E+04	+0	+0
+1.769458501E+03	-2.097378924E+04	+0	+0
+1.760305401E+03	-2.088250195E+04	+0	+0
+1.751005904E+03	-2.079203955E+04	+0	+0
+1.741843395E+03	-2.070244082E+04	+0	+0
+1.732651490E+03	-2.061369323E+04	+0	+0
+1.723752832E+03	-2.052572289E+04	+0	+0
+1.714645975E+03	-2.043859339E+04	+0	+0
+1.706040178E+03	-2.035223330E+04	+0	+0
+1.697353332E+03	-2.026641199E+04	+0	+0
+1.688713389E+03	-2.018172856E+04	+0	+0
+1.679986439E+03	-2.009761027E+04	+0	+0
+1.671687879E+03	-2.001441813E+04	+0	+0
+1.663077039E+03	-1.993207619E+04	+0	+0
+1.654897759E+03	-1.985021039E+04	+0	+0
+1.646744026E+03	-1.976908951E+04	+0	+0
+1.639077988E+03	-1.968830716E+04	+0	+0
+1.631201641E+03	-1.960861124E+04	+0	+0
+1.623154473E+03	-1.952962972E+04	+0	+0
+1.615002043E+03	-1.945145409E+04	+0	+0
+1.607111668E+03	-1.937341369E+04	+0	+0
+1.599462548E+03	-1.929637275E+04	+0	+0
+1.592245740E+03	-1.921988837E+04	+0	+0
+1.584470026E+03	-1.914411101E+04	+0	+0
+1.576458384E+03	-1.906883322E+04	+0	+0
+1.568929019E+03	-1.899440280E+04	+0	+0
+1.561632368E+03	-1.892055254E+04	+0	+0
+1.554065563E+03	-1.884750284E+04	+0	+0
+1.547867242E+03	-1.877473923E+04	+0	+0
+1.540592924E+03	-1.870278671E+04	+0	+0
+1.532671285E+03	-1.863106734E+04	+0	+0
+1.525302178E+03	-1.855995903E+04	+0	+0
+1.518331381E+03	-1.848949380E+04	+0	+0
+1.511238039E+03	-1.841936574E+04	+0	+0
+1.503958794E+03	-1.835024100E+04	+0	+0
+1.496908390E+03	-1.828119624E+04	+0	+0
+1.490006314E+03	-1.821295324E+04	+0	+0
+1.483302882E+03	-1.814523552E+04	+0	+0
+1.476246274E+03	-1.807792676E+04	+0	+0
+1.469238511E+03	-1.801124786E+04	+0	+0
+1.462245481E+03	-1.794503603E+04	+0	+0
+1.455479550E+03	-1.787946008E+04	+0	+0
+1.449088789E+03	-1.781423121E+04	+0	+0
+1.442765737E+03	-1.774953646E+04	+0	+0
+1.436471635E+03	-1.768537913E+04	+0	+0
+1.430617216E+03	-1.762174733E+04	+0	+0
+1.424259484E+03	-1.755863271E+04	+0	+0
+1.417949910E+03	-1.749600824E+04	+0	+0
+1.412044105E+03	-1.743369466E+04	+0	+0
+1.405823458E+03	-1.737187818E+04	+0	+0
+1.399757928E+03	-1.731058522E+04	+0	+0
+1.393516953E+03	-1.724975835E+04	+0	+0
+1.387258950E+03	-1.718944966E+04	+0	+0
+1.380927197E+03	-1.712979530E+04	+0	+0
+1.374922074E+03	-1.707038774E+04	+0	+0
+1.368784789E+03	-1.701158874E+04	+0	+0
+1.362802318E+03	-1.695287819E+04	+0	+0
+1.356911372E+03	-1.689461402E+04	+0	+0
+1.351144164E+03	-1.683688894E+04	+0	+0
+1.345456514E+03	-1.677959936E+04	+0	+0
+1.339774982E+03	-1.672292626E+04	+0	+0
+1.333954917E+03	-1.666647239E+04	+0	+0
+1.328605101E+03	-1.661055147E+04	+0	+0
+1.323025648E+03	-1.655484576E+04	+0	+0
+1.317486501E+03	-1.649968769E+04	+0	+0
+1.311843746E+03	-1.644461078E+04	+0	+0
+1.306377303E+03	-1.638997489E+04	+0	+0
+1.301072464E+03	-1.633582163E+04	+0	+0
+1.295641166E+03	-1.628210762E+04	+0	+0
+1.290494095E+03	-1.622869864E+04	+0	+0
+1.285361323E+03	-1.617577481E+04	+0	+0
+1.280155477E+03	-1.612300529E+04	+0	+0
+1.274912490E+03	-1.607064567E+04	+0	+0
+1.269801255E+03	-1.601877998E+04	+0	+0
+1.264637619E+03	-1.596703967E+04	+0	+0
+1.259480486E+03	-1.591588856E+04	+0	+0
+1.254429132E+03	-1.586488018E+04	+0	+0
+1.249330863E+03	-1.581438315E+04	+0	+0
+1.244485522E+03	-1.576414579E+04	+0	+0
+1.239601618E+03	-1.571418900E+04	+0	+0
+1.234625815E+03	-1.566457319E+04	+0	+0
+1.229810675E+03	-1.561511514E+04	+0	+0
+1.224979151E+03	-1.556639285E+04	+0	+0
+1.220254497E+03	-1.551811532E+04	+0	+0
+1.215488411E+03	-1.546970366E+04	+0	+0
+1.210772422E+03	-1.542200353E+04	+0	+0
+1.206408452E+03	-1.537457068E+04	+0	+0
+1.201642237E+03	-1.532744135E+04	+0	+0
+1.197039401E+03	-1.528034015E+04	+0	+0
+1.192513034E+03	-1.523379641E+04	+0	+0
+1.187940979E+03	-1.518711213E+04	+0	+0
+1.183478768E+03	-1.514105692E+04	+0	+0
+1.178882933E+03	-1.509525201E+04	+0	+0
+1.174183905E+03	-1.504995776E+04	+0	+0
+1.169774429E+03	-1.500456287E+04	+0	+0
+1.165422022E+03	-1.495979307E+04	+0	+0
+1.160897180E+03	-1.491499479E+04	+0	+0
+1.156634466E+03	-1.487083929E+04	+0	+0
+1.152244014E+03	-1.482694203E+04	+0	+0
+1.148027731E+03	-1.478321189E+04	+0	+0
+1.143768562E+03	-1.473969605E+04	+0	+0
+1.139537945E+03	-1.469661795E+04	+0	+0
+1.135100579E+03	-1.465384039E+04	+0	+0
+1.130780368E+03	-1.461137148E+04	+0	+0
+1.126696101E+03	-1.456901388E+04	+0	+0
+1.122533127E+03	-1.452684812E+04	+0	+0
+1.118619443E+03	-1.448501159E+04	+0	+0
+1.114463837E+03	-1.444342888E+04	+0	+0
+1.110599274E+03	-1.440203568E+04	+0	+0
+1.106519896E+03	-1.436113225E+04	+0	+0
+1.102585282E+03	-1.432084325E+04	+0	+0
+1.098486256E+03	-1.428009303E+04	+0	+0
+1.094667818E+03	-1.423995743E+04	+0	+0
+1.090458497E+03	-1.419946055E+04	+0	+0
+1.086693318E+03	-1.415991402E+04	+0	+0
+1.082751855E+03	-1.412017061E+04	+0	+0
+1.078978196E+03	-1.408071586E+04	+0	+0
+1.075381287E+03	-1.404147779E+04	+0	+0
+1.071692499E+03	-1.400242153E+04	+0	+0
+1.067681332E+03	-1.396375688E+04	+0	+0
+1.063925688E+03	-1.392487021E+04	+0	+0
+1.060163675E+03	-1.388705031E+04	+0	+0
+1.056268718E+03	-1.384877414E+04	+0	+0
+1.052655140E+03	-1.381086880E+04	+0	+0
+1.049208806E+03	-1.377349468E+04	+0	+0
+1.045554909E+03	-1.373610438E+04	+0	+0
+1.041947459E+03	-1.369913940E+04	+0	+0
+1.038254617E+03	-1.366238919E+04	+0	+0
+1.034567353E+03	-1.362560457E+04	+0	+0
+1.030926409E+03	-1.358911880E+04	+0	+0
+1.027279040E+03	-1.355249291E+04	+0	+0
+1.023921058E+03	-1.351639239E+04	+0	+0
+1.020570754E+03	-1.348073873E+04	+0	+0
+1.017378490E+03	-1.344477209E+04	+0	+0
+1.013960262E+03	-1.340954012E+04	+0	+0
+1.010572582E+03	-1.337422071E+04	+0	+0
+1.007174961E+03	-1.333936424E+04	+0	+0
+1.003667014E+03	-1.330468244E+04	+0	+0
+1.000428172E+03	-1.327006910E+04	+0	+0
+9.970958152E+02	-1.323571352E+04	+0	+0
+9.936305490E+02	-1.320148159E+04	+0	+0
+9.904314783E+02	-1.316741886E+04	+0	+0
+9.873706728E+02	-1.313369700E+04	+0	+0
+9.841176767E+02	-1.310003572E+04	+0	+0
+9.810403750E+02	-1.306641794E+04	+0	+0
+9.775987628E+02	-1.303331172E+04	+0	+0
+9.744469088E+02	-1.299990787E+04	+0	+0
+9.713168551E+02	-1.296717189E+04	+0	+0
+9.680773209E+02	-1.293472600E+04	+0	+0
+9.651075398E+02	-1.290187561E+04	+0	+0
+9.619443789E+02	-1.286954816E+04	+0	+0
+9.588423992E+02	-1.283739161E+04	+0	+0
+9.557259260E+02	-1.280551687E+04	+0	+0
+9.526305834E+02	-1.277381086E+04	+0	+0
+9.496189782E+02	-1.274196229E+04	+0	+0
+9.465946624E+02	-1.271027032E+04	+0	+0
+9.434773156E+02	-1.267898561E+04	+0	+0
+9.405521449E+02	-1.264779477E+04	+0	+0
+9.378301220E+02	-1.261689566E+04	+0	+0
+9.350637050E+02	-1.258595119E+04	+0	+0
+9.321638973E+02	-1.255539009E+04	+0	+0
+9.291982216E+02	-1.252497874E+04	+0	+0
+9.260536195E+02	-1.249473188E+04	+0	+0
+9.230661476E+02	-1.246377475E+04	+0	+0
+9.202437256E+02	-1.243273110E+04	+0	+0
+9.171944780E+02	-1.240210363E+04	+0	+0
+9.144815218E+02	-1.237182998E+04	+0	+0
+9.115449739E+02	-1.234233835E+04	+0	+0
+9.087024935E+02	-1.231282412E+04	+0	+0
+9.059128451E+02	-1.228344193E+04	+0	+0
+9.031383756E+02	-1.225420536E+04	+0	+0
+9.003979530E+02	-1.222515565E+04	+0	+0
+8.976181880E+02	-1.219638243E+04	+0	+0
+8.948350608E+02	-1.216782787E+04	+0	+0
+8.921886790E+02	-1.213927545E+04	+0	+0
+8.896152894E+02	-1.211095973E+04	+0	+0
+8.867895583E+02	-1.208282181E+04	+0	+0
+8.840543421E+02	-1.205474470E+04	+0	+0
+8.814510642E+02	-1.202705292E+04	+0	+0
+8.785300826E+02	-1.199922244E+04	+0	+0
+8.757705684E+02	-1.197160854E+04	+0	+0
+8.730055031E+02	-1.194406331E+04	+0	+0
+8.705673436E+02	-1.191689378E+04	+0	+0
+8.681780589E+02	-1.188973931E+04	+0	+0
+8.655606322E+02	-1.186268355E+04	+0	+0
+8.626702108E+02	-1.183573634E+04	+0	+0
+8.605442806E+02	-1.180901306E+04	+0	+0
+8.578556273E+02	-1.178232424E+04	+0	+0
+8.552145991E+02	-1.175602609E+04	+0	+0
+8.527728748E+02	-1.172931181E+04	+0	+0
