# Supplementary material for: Optical and Electrical Characterization of Biocompatible Polymeric Lines for Hemodialysis Applications
Source: Materials (Basel). 2018 Mar 16;11(3):438. doi: 10.3390/ma11030438 (PMC5873017; doi:10.3390/ma11030438)
Supplement: Supplementary file 1 [file materials-11-00438-s001.zip › Data_for upload/EIS/Raw_Data/FM_5_3.csv]

+1.849381097E+03	-2.226029715E+04	+0	+0
+1.839708044E+03	-2.216121668E+04	+0	+0
+1.829026368E+03	-2.205486694E+04	+0	+0
+1.818776200E+03	-2.195242505E+04	+0	+0
+1.808767344E+03	-2.185225195E+04	+0	+0
+1.799375389E+03	-2.175434046E+04	+0	+0
+1.789690594E+03	-2.165617432E+04	+0	+0
+1.779838402E+03	-2.155865500E+04	+0	+0
+1.770196179E+03	-2.146234469E+04	+0	+0
+1.760690819E+03	-2.136660965E+04	+0	+0
+1.751493697E+03	-2.127177633E+04	+0	+0
+1.742241173E+03	-2.117817329E+04	+0	+0
+1.733127708E+03	-2.108531083E+04	+0	+0
+1.724164440E+03	-2.099308301E+04	+0	+0
+1.715490398E+03	-2.090196998E+04	+0	+0
+1.706505849E+03	-2.081153297E+04	+0	+0
+1.697587009E+03	-2.072176027E+04	+0	+0
+1.688997495E+03	-2.063272837E+04	+0	+0
+1.680029634E+03	-2.054463837E+04	+0	+0
+1.671461717E+03	-2.045769391E+04	+0	+0
+1.662836300E+03	-2.037117839E+04	+0	+0
+1.654340974E+03	-2.028571149E+04	+0	+0
+1.645961761E+03	-2.020097910E+04	+0	+0
+1.637759011E+03	-2.011710053E+04	+0	+0
+1.629255800E+03	-2.003383175E+04	+0	+0
+1.620795669E+03	-1.995123301E+04	+0	+0
+1.612894713E+03	-1.986897549E+04	+0	+0
+1.604992815E+03	-1.978792752E+04	+0	+0
+1.597043288E+03	-1.970776669E+04	+0	+0
+1.589089100E+03	-1.962778891E+04	+0	+0
+1.581443527E+03	-1.954856504E+04	+0	+0
+1.573717391E+03	-1.946987970E+04	+0	+0
+1.566119276E+03	-1.939204928E+04	+0	+0
+1.558521921E+03	-1.931490856E+04	+0	+0
+1.550991723E+03	-1.923832821E+04	+0	+0
+1.543819867E+03	-1.916254954E+04	+0	+0
+1.536406478E+03	-1.908704467E+04	+0	+0
+1.529007821E+03	-1.901283762E+04	+0	+0
+1.521782486E+03	-1.893906235E+04	+0	+0
+1.514662889E+03	-1.886570681E+04	+0	+0
+1.507779477E+03	-1.879304161E+04	+0	+0
+1.500562532E+03	-1.872060960E+04	+0	+0
+1.493793141E+03	-1.864897569E+04	+0	+0
+1.486965488E+03	-1.857773260E+04	+0	+0
+1.480117809E+03	-1.850731131E+04	+0	+0
+1.473221969E+03	-1.843734175E+04	+0	+0
+1.466580163E+03	-1.836785808E+04	+0	+0
+1.459808620E+03	-1.829894405E+04	+0	+0
+1.452960858E+03	-1.823033666E+04	+0	+0
+1.446287240E+03	-1.816249856E+04	+0	+0
+1.439589105E+03	-1.809513517E+04	+0	+0
+1.433059275E+03	-1.802833597E+04	+0	+0
+1.426491601E+03	-1.796212845E+04	+0	+0
+1.420309055E+03	-1.789628439E+04	+0	+0
+1.413977448E+03	-1.783086982E+04	+0	+0
+1.407869411E+03	-1.776626329E+04	+0	+0
+1.401497019E+03	-1.770192576E+04	+0	+0
+1.395470390E+03	-1.763841348E+04	+0	+0
+1.389219565E+03	-1.757505399E+04	+0	+0
+1.383209740E+03	-1.751215619E+04	+0	+0
+1.377029084E+03	-1.744991595E+04	+0	+0
+1.371155854E+03	-1.738819259E+04	+0	+0
+1.365249906E+03	-1.732657249E+04	+0	+0
+1.359489616E+03	-1.726580892E+04	+0	+0
+1.353493613E+03	-1.720544522E+04	+0	+0
+1.347749941E+03	-1.714564516E+04	+0	+0
+1.341987384E+03	-1.708618107E+04	+0	+0
+1.336313690E+03	-1.702703453E+04	+0	+0
+1.330796354E+03	-1.696851557E+04	+0	+0
+1.325117925E+03	-1.691008771E+04	+0	+0
+1.319742770E+03	-1.685249510E+04	+0	+0
+1.314260002E+03	-1.679510533E+04	+0	+0
+1.308659016E+03	-1.673828980E+04	+0	+0
+1.303211795E+03	-1.668175732E+04	+0	+0
+1.297895325E+03	-1.662570094E+04	+0	+0
+1.292471915E+03	-1.657005690E+04	+0	+0
+1.287001080E+03	-1.651460962E+04	+0	+0
+1.281687665E+03	-1.645969598E+04	+0	+0
+1.276471048E+03	-1.640520627E+04	+0	+0
+1.271155183E+03	-1.635103050E+04	+0	+0
+1.266104042E+03	-1.629719060E+04	+0	+0
+1.261055577E+03	-1.624385908E+04	+0	+0
+1.256007139E+03	-1.619069931E+04	+0	+0
+1.250768333E+03	-1.613788141E+04	+0	+0
+1.245707259E+03	-1.608543726E+04	+0	+0
+1.240716323E+03	-1.603354820E+04	+0	+0
+1.235791144E+03	-1.598168120E+04	+0	+0
+1.230879251E+03	-1.593066151E+04	+0	+0
+1.225808983E+03	-1.587948873E+04	+0	+0
+1.221098485E+03	-1.582898736E+04	+0	+0
+1.216151278E+03	-1.577846711E+04	+0	+0
+1.211541171E+03	-1.572867033E+04	+0	+0
+1.206815159E+03	-1.567907656E+04	+0	+0
+1.201982641E+03	-1.562972393E+04	+0	+0
+1.197637061E+03	-1.558098341E+04	+0	+0
+1.192651241E+03	-1.553248359E+04	+0	+0
+1.188161478E+03	-1.548436147E+04	+0	+0
+1.183724579E+03	-1.543644155E+04	+0	+0
+1.179169763E+03	-1.538878697E+04	+0	+0
+1.174775671E+03	-1.534161579E+04	+0	+0
+1.170249676E+03	-1.529431144E+04	+0	+0
+1.165867340E+03	-1.524759409E+04	+0	+0
+1.161265018E+03	-1.520118341E+04	+0	+0
+1.156942918E+03	-1.515507437E+04	+0	+0
+1.152569980E+03	-1.510930505E+04	+0	+0
+1.148109164E+03	-1.506372385E+04	+0	+0
+1.143859903E+03	-1.501857794E+04	+0	+0
+1.139393443E+03	-1.497372449E+04	+0	+0
+1.135112647E+03	-1.492925363E+04	+0	+0
+1.130868361E+03	-1.488487496E+04	+0	+0
+1.126799011E+03	-1.484093583E+04	+0	+0
+1.122777687E+03	-1.479711924E+04	+0	+0
+1.118446015E+03	-1.475338495E+04	+0	+0
+1.114154426E+03	-1.471042772E+04	+0	+0
+1.109904388E+03	-1.466748422E+04	+0	+0
+1.105945261E+03	-1.462490379E+04	+0	+0
+1.101780791E+03	-1.458245827E+04	+0	+0
+1.098123421E+03	-1.454028181E+04	+0	+0
+1.093999536E+03	-1.449812624E+04	+0	+0
+1.090100384E+03	-1.445655347E+04	+0	+0
+1.086235871E+03	-1.441515004E+04	+0	+0
+1.082433885E+03	-1.437412935E+04	+0	+0
+1.078553953E+03	-1.433310598E+04	+0	+0
+1.074622658E+03	-1.429241597E+04	+0	+0
+1.070624544E+03	-1.425188946E+04	+0	+0
+1.066832509E+03	-1.421183722E+04	+0	+0
+1.063040984E+03	-1.417193986E+04	+0	+0
+1.059352835E+03	-1.413214896E+04	+0	+0
+1.055716970E+03	-1.409246374E+04	+0	+0
+1.052009865E+03	-1.405326078E+04	+0	+0
+1.048252950E+03	-1.401437436E+04	+0	+0
+1.044578724E+03	-1.397547589E+04	+0	+0
+1.040956946E+03	-1.393703573E+04	+0	+0
+1.036996105E+03	-1.389873371E+04	+0	+0
+1.033567629E+03	-1.386057656E+04	+0	+0
+1.030176769E+03	-1.382290549E+04	+0	+0
+1.026727914E+03	-1.378537918E+04	+0	+0
+1.023028537E+03	-1.374806625E+04	+0	+0
+1.019437865E+03	-1.371101733E+04	+0	+0
+1.015898698E+03	-1.367399697E+04	+0	+0
+1.012173860E+03	-1.363706332E+04	+0	+0
+1.008798522E+03	-1.360047673E+04	+0	+0
+1.005375736E+03	-1.356412886E+04	+0	+0
+1.002276893E+03	-1.352799234E+04	+0	+0
+9.990105410E+02	-1.349193434E+04	+0	+0
+9.957593506E+02	-1.345647211E+04	+0	+0
+9.922930801E+02	-1.342089842E+04	+0	+0
+9.890761267E+02	-1.338577443E+04	+0	+0
+9.856736334E+02	-1.335077913E+04	+0	+0
+9.826057022E+02	-1.331593413E+04	+0	+0
+9.792047827E+02	-1.328121874E+04	+0	+0
+9.758468672E+02	-1.324684989E+04	+0	+0
+9.727823525E+02	-1.321266293E+04	+0	+0
+9.696568658E+02	-1.317865105E+04	+0	+0
+9.665924517E+02	-1.314474144E+04	+0	+0
+9.634298892E+02	-1.311083344E+04	+0	+0
+9.603301645E+02	-1.307735410E+04	+0	+0
+9.571370726E+02	-1.304396367E+04	+0	+0
+9.540786832E+02	-1.301090828E+04	+0	+0
+9.508734295E+02	-1.297819739E+04	+0	+0
+9.479396764E+02	-1.294526120E+04	+0	+0
+9.449720185E+02	-1.291234712E+04	+0	+0
+9.419409748E+02	-1.288020193E+04	+0	+0
+9.387861940E+02	-1.284815684E+04	+0	+0
+9.357436302E+02	-1.281611710E+04	+0	+0
+9.327044723E+02	-1.278420582E+04	+0	+0
+9.295951215E+02	-1.275242723E+04	+0	+0
+9.265546901E+02	-1.272069409E+04	+0	+0
+9.237649896E+02	-1.268941099E+04	+0	+0
+9.211926497E+02	-1.265807585E+04	+0	+0
+9.184812708E+02	-1.262694978E+04	+0	+0
+9.158616517E+02	-1.259612036E+04	+0	+0
+9.127817662E+02	-1.256510672E+04	+0	+0
+9.098973016E+02	-1.253433162E+04	+0	+0
+9.069498626E+02	-1.250321332E+04	+0	+0
+9.041392626E+02	-1.247239804E+04	+0	+0
+9.011335535E+02	-1.244191648E+04	+0	+0
+8.982779493E+02	-1.241152315E+04	+0	+0
+8.954206107E+02	-1.238137428E+04	+0	+0
+8.929101961E+02	-1.235155019E+04	+0	+0
+8.901624259E+02	-1.232186509E+04	+0	+0
+8.873487673E+02	-1.229253926E+04	+0	+0
+8.847206556E+02	-1.226348466E+04	+0	+0
+8.818382547E+02	-1.223484526E+04	+0	+0
+8.792897733E+02	-1.220659297E+04	+0	+0
+8.768005086E+02	-1.217873070E+04	+0	+0
+8.743577819E+02	-1.215076914E+04	+0	+0
+8.718353693E+02	-1.212303305E+04	+0	+0
+8.693616846E+02	-1.209587930E+04	+0	+0
+8.666187673E+02	-1.206844731E+04	+0	+0
+8.638420513E+02	-1.204056653E+04	+0	+0
+8.613161969E+02	-1.201244035E+04	+0	+0
+8.585436424E+02	-1.198452476E+04	+0	+0
+8.559538625E+02	-1.195662814E+04	+0	+0
+8.536080754E+02	-1.192864309E+04	+0	+0
+8.509883178E+02	-1.190093111E+04	+0	+0
+8.482858978E+02	-1.187335989E+04	+0	+0
+8.460500149E+02	-1.184612311E+04	+0	+0
+8.434347157E+02	-1.181890098E+04	+0	+0
+8.408071735E+02	-1.179186936E+04	+0	+0
+8.383230329E+02	-1.176519119E+04	+0	+0
