# Supplementary material for: Optical and Electrical Characterization of Biocompatible Polymeric Lines for Hemodialysis Applications
Source: Materials (Basel). 2018 Mar 16;11(3):438. doi: 10.3390/ma11030438 (PMC5873017; doi:10.3390/ma11030438)
Supplement: Supplementary file 1 [file materials-11-00438-s001.zip › Data_for upload/EIS/Raw_Data/FM_5_4.csv]

+1.819785521E+03	-2.236045350E+04	+0	+0
+1.809859482E+03	-2.225659858E+04	+0	+0
+1.800272210E+03	-2.215803863E+04	+0	+0
+1.789725409E+03	-2.205050957E+04	+0	+0
+1.779841901E+03	-2.194929812E+04	+0	+0
+1.770577212E+03	-2.185093142E+04	+0	+0
+1.760928349E+03	-2.175194958E+04	+0	+0
+1.751278791E+03	-2.165380457E+04	+0	+0
+1.741772284E+03	-2.155661420E+04	+0	+0
+1.732358706E+03	-2.146026054E+04	+0	+0
+1.723403150E+03	-2.136478674E+04	+0	+0
+1.714433418E+03	-2.127069656E+04	+0	+0
+1.705361749E+03	-2.117723348E+04	+0	+0
+1.696472826E+03	-2.108432637E+04	+0	+0
+1.687904016E+03	-2.099238998E+04	+0	+0
+1.679245810E+03	-2.090132780E+04	+0	+0
+1.670521985E+03	-2.081111438E+04	+0	+0
+1.662049105E+03	-2.072169980E+04	+0	+0
+1.653165636E+03	-2.063290744E+04	+0	+0
+1.644802360E+03	-2.054518431E+04	+0	+0
+1.636460979E+03	-2.045787944E+04	+0	+0
+1.628103329E+03	-2.037212048E+04	+0	+0
+1.619891575E+03	-2.028681384E+04	+0	+0
+1.611538178E+03	-2.020181973E+04	+0	+0
+1.603323410E+03	-2.011814587E+04	+0	+0
+1.595184145E+03	-2.003498560E+04	+0	+0
+1.587579079E+03	-1.995262192E+04	+0	+0
+1.579343206E+03	-1.987066831E+04	+0	+0
+1.571672884E+03	-1.978948530E+04	+0	+0
+1.564128535E+03	-1.970912319E+04	+0	+0
+1.556451634E+03	-1.962929234E+04	+0	+0
+1.548840274E+03	-1.955027079E+04	+0	+0
+1.541421114E+03	-1.947189904E+04	+0	+0
+1.533987131E+03	-1.939412948E+04	+0	+0
+1.526484084E+03	-1.931701201E+04	+0	+0
+1.519364030E+03	-1.924072174E+04	+0	+0
+1.512145992E+03	-1.916496808E+04	+0	+0
+1.504935346E+03	-1.908980589E+04	+0	+0
+1.497711433E+03	-1.901558377E+04	+0	+0
+1.490824970E+03	-1.894186559E+04	+0	+0
+1.484088167E+03	-1.886856850E+04	+0	+0
+1.477205955E+03	-1.879581193E+04	+0	+0
+1.470416776E+03	-1.872342552E+04	+0	+0
+1.463647285E+03	-1.865190272E+04	+0	+0
+1.456922436E+03	-1.858087600E+04	+0	+0
+1.450196357E+03	-1.851031721E+04	+0	+0
+1.443439385E+03	-1.844019838E+04	+0	+0
+1.436832021E+03	-1.837082608E+04	+0	+0
+1.430156592E+03	-1.830220551E+04	+0	+0
+1.423614661E+03	-1.823367132E+04	+0	+0
+1.416968906E+03	-1.816611792E+04	+0	+0
+1.410527384E+03	-1.809886605E+04	+0	+0
+1.404108540E+03	-1.803201379E+04	+0	+0
+1.398187791E+03	-1.796600299E+04	+0	+0
+1.392075748E+03	-1.790022345E+04	+0	+0
+1.385611807E+03	-1.783522313E+04	+0	+0
+1.379650379E+03	-1.777042164E+04	+0	+0
+1.373664723E+03	-1.770659993E+04	+0	+0
+1.367616940E+03	-1.764253553E+04	+0	+0
+1.361636544E+03	-1.757941812E+04	+0	+0
+1.355578577E+03	-1.751670691E+04	+0	+0
+1.349766085E+03	-1.745460742E+04	+0	+0
+1.343949825E+03	-1.739283813E+04	+0	+0
+1.338217920E+03	-1.733152477E+04	+0	+0
+1.332464383E+03	-1.727076811E+04	+0	+0
+1.326863837E+03	-1.721035612E+04	+0	+0
+1.321145539E+03	-1.715079869E+04	+0	+0
+1.315621924E+03	-1.709115015E+04	+0	+0
+1.310019236E+03	-1.703211681E+04	+0	+0
+1.304523006E+03	-1.697344809E+04	+0	+0
+1.299224517E+03	-1.691529815E+04	+0	+0
+1.293777196E+03	-1.685764413E+04	+0	+0
+1.288429511E+03	-1.680039815E+04	+0	+0
+1.283016157E+03	-1.674358665E+04	+0	+0
+1.277606349E+03	-1.668716230E+04	+0	+0
+1.272438521E+03	-1.663093419E+04	+0	+0
+1.267178525E+03	-1.657527006E+04	+0	+0
+1.261812448E+03	-1.651996967E+04	+0	+0
+1.256768331E+03	-1.646508831E+04	+0	+0
+1.251506996E+03	-1.641061825E+04	+0	+0
+1.246530189E+03	-1.635642141E+04	+0	+0
+1.241552209E+03	-1.630259852E+04	+0	+0
+1.236540760E+03	-1.624909528E+04	+0	+0
+1.231662335E+03	-1.619583441E+04	+0	+0
+1.226665286E+03	-1.614315333E+04	+0	+0
+1.221669616E+03	-1.609049297E+04	+0	+0
+1.216898134E+03	-1.603856935E+04	+0	+0
+1.211903094E+03	-1.598694254E+04	+0	+0
+1.207172707E+03	-1.593570323E+04	+0	+0
+1.202378928E+03	-1.588471111E+04	+0	+0
+1.197524248E+03	-1.583409622E+04	+0	+0
+1.192795577E+03	-1.578387401E+04	+0	+0
+1.188416523E+03	-1.573397453E+04	+0	+0
+1.183829410E+03	-1.568415289E+04	+0	+0
+1.179313912E+03	-1.563527857E+04	+0	+0
+1.174587127E+03	-1.558638345E+04	+0	+0
+1.170077841E+03	-1.553767483E+04	+0	+0
+1.165743197E+03	-1.548971903E+04	+0	+0
+1.161364392E+03	-1.544183410E+04	+0	+0
+1.156848850E+03	-1.539432274E+04	+0	+0
+1.152433171E+03	-1.534655218E+04	+0	+0
+1.148129549E+03	-1.529950415E+04	+0	+0
+1.143746999E+03	-1.525300522E+04	+0	+0
+1.139480430E+03	-1.520675667E+04	+0	+0
+1.135036516E+03	-1.516062604E+04	+0	+0
+1.130602425E+03	-1.511476399E+04	+0	+0
+1.126423836E+03	-1.506895028E+04	+0	+0
+1.122102599E+03	-1.502277064E+04	+0	+0
+1.117804956E+03	-1.497729294E+04	+0	+0
+1.113583335E+03	-1.493227589E+04	+0	+0
+1.109389113E+03	-1.488755618E+04	+0	+0
+1.105370817E+03	-1.484348853E+04	+0	+0
+1.101281899E+03	-1.479941899E+04	+0	+0
+1.097166929E+03	-1.475612512E+04	+0	+0
+1.092750522E+03	-1.471263125E+04	+0	+0
+1.088775273E+03	-1.466979425E+04	+0	+0
+1.084896288E+03	-1.462717944E+04	+0	+0
+1.081067115E+03	-1.458446998E+04	+0	+0
+1.077224711E+03	-1.454243693E+04	+0	+0
+1.073343195E+03	-1.450034421E+04	+0	+0
+1.069563720E+03	-1.445884472E+04	+0	+0
+1.065921442E+03	-1.441726128E+04	+0	+0
+1.062089286E+03	-1.437622331E+04	+0	+0
+1.058233890E+03	-1.433528335E+04	+0	+0
+1.054474169E+03	-1.429456933E+04	+0	+0
+1.050692744E+03	-1.425419710E+04	+0	+0
+1.047050817E+03	-1.421418843E+04	+0	+0
+1.043271586E+03	-1.417396007E+04	+0	+0
+1.039746408E+03	-1.413423436E+04	+0	+0
+1.036055934E+03	-1.409490017E+04	+0	+0
+1.032352001E+03	-1.405562912E+04	+0	+0
+1.028831907E+03	-1.401642774E+04	+0	+0
+1.025175948E+03	-1.397776969E+04	+0	+0
+1.021444366E+03	-1.393942501E+04	+0	+0
+1.017838374E+03	-1.390095724E+04	+0	+0
+1.014600229E+03	-1.386293551E+04	+0	+0
+1.011037022E+03	-1.382522561E+04	+0	+0
+1.007582788E+03	-1.378766448E+04	+0	+0
+1.004122855E+03	-1.375043706E+04	+0	+0
+1.000750333E+03	-1.371316595E+04	+0	+0
+9.973615576E+02	-1.367606473E+04	+0	+0
+9.937844424E+02	-1.363924610E+04	+0	+0
+9.903468471E+02	-1.360272572E+04	+0	+0
+9.873697230E+02	-1.356628479E+04	+0	+0
+9.840427653E+02	-1.353017358E+04	+0	+0
+9.808396843E+02	-1.349438987E+04	+0	+0
+9.776315478E+02	-1.345871250E+04	+0	+0
+9.744119862E+02	-1.342313082E+04	+0	+0
+9.710289258E+02	-1.338817847E+04	+0	+0
+9.679375227E+02	-1.335309187E+04	+0	+0
+9.645604190E+02	-1.331821255E+04	+0	+0
+9.613718547E+02	-1.328364801E+04	+0	+0
+9.582480214E+02	-1.324934267E+04	+0	+0
+9.554345934E+02	-1.321500549E+04	+0	+0
+9.521243885E+02	-1.318083454E+04	+0	+0
+9.492707714E+02	-1.314694478E+04	+0	+0
+9.460710687E+02	-1.311323000E+04	+0	+0
+9.428359801E+02	-1.307955606E+04	+0	+0
+9.398227986E+02	-1.304638866E+04	+0	+0
+9.365394374E+02	-1.301344289E+04	+0	+0
+9.337358004E+02	-1.298065533E+04	+0	+0
+9.309458291E+02	-1.294782306E+04	+0	+0
+9.280015197E+02	-1.291588730E+04	+0	+0
+9.250225282E+02	-1.288361164E+04	+0	+0
+9.219924265E+02	-1.285166354E+04	+0	+0
+9.188615997E+02	-1.281977257E+04	+0	+0
+9.160405399E+02	-1.278788982E+04	+0	+0
+9.131054023E+02	-1.275635189E+04	+0	+0
+9.102618680E+02	-1.272487422E+04	+0	+0
+9.077411953E+02	-1.269391601E+04	+0	+0
+9.049480117E+02	-1.266286717E+04	+0	+0
+9.023274603E+02	-1.263190966E+04	+0	+0
+8.997445160E+02	-1.260101357E+04	+0	+0
+8.966802422E+02	-1.257049367E+04	+0	+0
+8.937994817E+02	-1.254015920E+04	+0	+0
+8.911262646E+02	-1.250964923E+04	+0	+0
+8.882296709E+02	-1.247922401E+04	+0	+0
+8.854702781E+02	-1.244903845E+04	+0	+0
+8.826799465E+02	-1.241902768E+04	+0	+0
+8.801032438E+02	-1.238921880E+04	+0	+0
+8.773959324E+02	-1.235913992E+04	+0	+0
+8.746923472E+02	-1.232974712E+04	+0	+0
+8.719809511E+02	-1.230035941E+04	+0	+0
+8.692239228E+02	-1.227115206E+04	+0	+0
+8.667268694E+02	-1.224218894E+04	+0	+0
+8.639531196E+02	-1.221368859E+04	+0	+0
+8.616951059E+02	-1.218478229E+04	+0	+0
+8.590225966E+02	-1.215618884E+04	+0	+0
+8.563613542E+02	-1.212793395E+04	+0	+0
+8.537898520E+02	-1.209966453E+04	+0	+0
+8.509801361E+02	-1.207151151E+04	+0	+0
+8.484544605E+02	-1.204355378E+04	+0	+0
+8.457497384E+02	-1.201580779E+04	+0	+0
+8.433979417E+02	-1.198820376E+04	+0	+0
+8.410380910E+02	-1.196049916E+04	+0	+0
+8.386642661E+02	-1.193306545E+04	+0	+0
+8.359671182E+02	-1.190579463E+04	+0	+0
+8.337403367E+02	-1.187880951E+04	+0	+0
+8.312355389E+02	-1.185176467E+04	+0	+0
+8.286701763E+02	-1.182488622E+04	+0	+0
+8.262979415E+02	-1.179836433E+04	+0	+0
