# Supplementary material for: Optical and Electrical Characterization of Biocompatible Polymeric Lines for Hemodialysis Applications
Source: Materials (Basel). 2018 Mar 16;11(3):438. doi: 10.3390/ma11030438 (PMC5873017; doi:10.3390/ma11030438)
Supplement: Supplementary file 1 [file materials-11-00438-s001.zip › Data_for upload/EIS/Raw_Data/FM_5_5.csv]

+1.808473207E+03	-2.239706379E+04	+0	+0
+1.798378472E+03	-2.229262491E+04	+0	+0
+1.788612922E+03	-2.218950764E+04	+0	+0
+1.778753319E+03	-2.208726111E+04	+0	+0
+1.768901610E+03	-2.198655981E+04	+0	+0
+1.759885898E+03	-2.189068268E+04	+0	+0
+1.749842779E+03	-2.178712833E+04	+0	+0
+1.740445666E+03	-2.168846788E+04	+0	+0
+1.731030435E+03	-2.159079528E+04	+0	+0
+1.721542360E+03	-2.149439062E+04	+0	+0
+1.712678990E+03	-2.139857868E+04	+0	+0
+1.703513681E+03	-2.130397030E+04	+0	+0
+1.694706415E+03	-2.121032189E+04	+0	+0
+1.686067147E+03	-2.111722649E+04	+0	+0
+1.677367864E+03	-2.102508212E+04	+0	+0
+1.668712574E+03	-2.093375786E+04	+0	+0
+1.660056527E+03	-2.084323217E+04	+0	+0
+1.651583833E+03	-2.075334196E+04	+0	+0
+1.642888108E+03	-2.066439986E+04	+0	+0
+1.634481211E+03	-2.057649999E+04	+0	+0
+1.626362204E+03	-2.048935651E+04	+0	+0
+1.617948802E+03	-2.040267540E+04	+0	+0
+1.609793024E+03	-2.031710096E+04	+0	+0
+1.601523513E+03	-2.023225631E+04	+0	+0
+1.593496812E+03	-2.014818410E+04	+0	+0
+1.585316719E+03	-2.006472937E+04	+0	+0
+1.577203516E+03	-1.998139649E+04	+0	+0
+1.569713952E+03	-1.989992943E+04	+0	+0
+1.561970527E+03	-1.981869401E+04	+0	+0
+1.554346792E+03	-1.973806536E+04	+0	+0
+1.546755601E+03	-1.965813461E+04	+0	+0
+1.539247885E+03	-1.957893962E+04	+0	+0
+1.531890144E+03	-1.950032174E+04	+0	+0
+1.524435878E+03	-1.942234496E+04	+0	+0
+1.517087423E+03	-1.934524441E+04	+0	+0
+1.509890571E+03	-1.926874354E+04	+0	+0
+1.502946043E+03	-1.919270013E+04	+0	+0
+1.495549977E+03	-1.911734372E+04	+0	+0
+1.488505406E+03	-1.904286805E+04	+0	+0
+1.481682247E+03	-1.896890567E+04	+0	+0
+1.474951070E+03	-1.889551948E+04	+0	+0
+1.468101505E+03	-1.882245234E+04	+0	+0
+1.461394779E+03	-1.874983915E+04	+0	+0
+1.454650568E+03	-1.867812231E+04	+0	+0
+1.447914806E+03	-1.860679048E+04	+0	+0
+1.441319004E+03	-1.853597500E+04	+0	+0
+1.434636418E+03	-1.846590985E+04	+0	+0
+1.428083425E+03	-1.839651009E+04	+0	+0
+1.421472142E+03	-1.832738999E+04	+0	+0
+1.414855000E+03	-1.825888706E+04	+0	+0
+1.408205634E+03	-1.819107022E+04	+0	+0
+1.401915650E+03	-1.812363825E+04	+0	+0
+1.395707307E+03	-1.805688937E+04	+0	+0
+1.389571152E+03	-1.799066489E+04	+0	+0
+1.383507319E+03	-1.792454897E+04	+0	+0
+1.377455135E+03	-1.785910285E+04	+0	+0
+1.371388598E+03	-1.779456666E+04	+0	+0
+1.365468133E+03	-1.773030527E+04	+0	+0
+1.359389988E+03	-1.766642196E+04	+0	+0
+1.353475058E+03	-1.760293547E+04	+0	+0
+1.347487562E+03	-1.754009257E+04	+0	+0
+1.341582290E+03	-1.747785210E+04	+0	+0
+1.335961688E+03	-1.741569990E+04	+0	+0
+1.330267624E+03	-1.735451443E+04	+0	+0
+1.324343978E+03	-1.729352213E+04	+0	+0
+1.318834139E+03	-1.723298807E+04	+0	+0
+1.313236897E+03	-1.717311391E+04	+0	+0
+1.307808998E+03	-1.711354524E+04	+0	+0
+1.302168020E+03	-1.705433548E+04	+0	+0
+1.296844998E+03	-1.699563240E+04	+0	+0
+1.291263350E+03	-1.693718243E+04	+0	+0
+1.286102296E+03	-1.687939821E+04	+0	+0
+1.280875730E+03	-1.682195325E+04	+0	+0
+1.275400806E+03	-1.676513597E+04	+0	+0
+1.270124568E+03	-1.670848777E+04	+0	+0
+1.264778535E+03	-1.665214655E+04	+0	+0
+1.259650710E+03	-1.659638665E+04	+0	+0
+1.254182128E+03	-1.654084717E+04	+0	+0
+1.249180608E+03	-1.648595340E+04	+0	+0
+1.244106829E+03	-1.643124598E+04	+0	+0
+1.239088267E+03	-1.637711798E+04	+0	+0
+1.234061428E+03	-1.632309520E+04	+0	+0
+1.229301405E+03	-1.626938106E+04	+0	+0
+1.224225020E+03	-1.621609620E+04	+0	+0
+1.219201283E+03	-1.616337101E+04	+0	+0
+1.214426535E+03	-1.611065797E+04	+0	+0
+1.209574453E+03	-1.605854681E+04	+0	+0
+1.204828013E+03	-1.600676107E+04	+0	+0
+1.199888753E+03	-1.595551460E+04	+0	+0
+1.195365801E+03	-1.590437426E+04	+0	+0
+1.190673074E+03	-1.585355955E+04	+0	+0
+1.185802187E+03	-1.580319031E+04	+0	+0
+1.181117545E+03	-1.575310646E+04	+0	+0
+1.176727914E+03	-1.570349805E+04	+0	+0
+1.172315647E+03	-1.565396061E+04	+0	+0
+1.167571164E+03	-1.560525280E+04	+0	+0
+1.162967181E+03	-1.555664822E+04	+0	+0
+1.158810229E+03	-1.550814848E+04	+0	+0
+1.154193348E+03	-1.546040824E+04	+0	+0
+1.149856939E+03	-1.541257483E+04	+0	+0
+1.145583494E+03	-1.536507915E+04	+0	+0
+1.141217346E+03	-1.531805328E+04	+0	+0
+1.136947693E+03	-1.527115873E+04	+0	+0
+1.132728051E+03	-1.522454666E+04	+0	+0
+1.128335782E+03	-1.517820123E+04	+0	+0
+1.123983958E+03	-1.513247596E+04	+0	+0
+1.119825856E+03	-1.508690434E+04	+0	+0
+1.115525016E+03	-1.504154294E+04	+0	+0
+1.111454110E+03	-1.499658590E+04	+0	+0
+1.107241356E+03	-1.495196126E+04	+0	+0
+1.103037896E+03	-1.490770976E+04	+0	+0
+1.099191588E+03	-1.486340633E+04	+0	+0
+1.095102105E+03	-1.481956234E+04	+0	+0
+1.090912728E+03	-1.477616764E+04	+0	+0
+1.086659247E+03	-1.473292515E+04	+0	+0
+1.082867783E+03	-1.468992803E+04	+0	+0
+1.078836077E+03	-1.464713858E+04	+0	+0
+1.075037484E+03	-1.460461652E+04	+0	+0
+1.071224159E+03	-1.456223973E+04	+0	+0
+1.067346336E+03	-1.452040618E+04	+0	+0
+1.063529479E+03	-1.447856723E+04	+0	+0
+1.060023963E+03	-1.443700957E+04	+0	+0
+1.056048820E+03	-1.439592960E+04	+0	+0
+1.052328906E+03	-1.435499310E+04	+0	+0
+1.048423931E+03	-1.431396609E+04	+0	+0
+1.044697682E+03	-1.427360797E+04	+0	+0
+1.041112552E+03	-1.423326924E+04	+0	+0
+1.037375866E+03	-1.419321857E+04	+0	+0
+1.033691637E+03	-1.415338559E+04	+0	+0
+1.030198043E+03	-1.411396863E+04	+0	+0
+1.026434941E+03	-1.407461611E+04	+0	+0
+1.022883381E+03	-1.403549512E+04	+0	+0
+1.019403422E+03	-1.399664604E+04	+0	+0
+1.015728380E+03	-1.395816955E+04	+0	+0
+1.012235082E+03	-1.391970061E+04	+0	+0
+1.008928416E+03	-1.388179036E+04	+0	+0
+1.005521819E+03	-1.384374511E+04	+0	+0
+1.002131139E+03	-1.380612849E+04	+0	+0
+9.985849722E+02	-1.376872220E+04	+0	+0
+9.949638087E+02	-1.373150269E+04	+0	+0
+9.915022032E+02	-1.369429546E+04	+0	+0
+9.881724408E+02	-1.365748125E+04	+0	+0
+9.847833140E+02	-1.362082542E+04	+0	+0
+9.817448938E+02	-1.358437713E+04	+0	+0
+9.786317166E+02	-1.354805034E+04	+0	+0
+9.754914266E+02	-1.351226356E+04	+0	+0
+9.723870923E+02	-1.347646854E+04	+0	+0
+9.690000413E+02	-1.344091126E+04	+0	+0
+9.656818855E+02	-1.340566109E+04	+0	+0
+9.626061059E+02	-1.337046114E+04	+0	+0
+9.593874494E+02	-1.333525493E+04	+0	+0
+9.562493428E+02	-1.330082066E+04	+0	+0
+9.530941734E+02	-1.326621204E+04	+0	+0
+9.500289809E+02	-1.323190878E+04	+0	+0
+9.470537538E+02	-1.319765485E+04	+0	+0
+9.441410831E+02	-1.316390842E+04	+0	+0
+9.409154427E+02	-1.312983075E+04	+0	+0
+9.380276144E+02	-1.309624206E+04	+0	+0
+9.346691801E+02	-1.306303108E+04	+0	+0
+9.316564456E+02	-1.302994260E+04	+0	+0
+9.288112799E+02	-1.299679582E+04	+0	+0
+9.259752764E+02	-1.296369887E+04	+0	+0
+9.229548204E+02	-1.293104797E+04	+0	+0
+9.199646270E+02	-1.289862793E+04	+0	+0
+9.170011629E+02	-1.286646018E+04	+0	+0
+9.138664981E+02	-1.283437835E+04	+0	+0
+9.109105404E+02	-1.280215897E+04	+0	+0
+9.080276780E+02	-1.277026724E+04	+0	+0
+9.052695129E+02	-1.273856913E+04	+0	+0
+9.026383100E+02	-1.270723316E+04	+0	+0
+8.999474276E+02	-1.267587423E+04	+0	+0
+8.973559613E+02	-1.264465675E+04	+0	+0
+8.947334520E+02	-1.261374024E+04	+0	+0
+8.917559813E+02	-1.258299901E+04	+0	+0
+8.888594524E+02	-1.255223774E+04	+0	+0
+8.862446316E+02	-1.252192596E+04	+0	+0
+8.834229281E+02	-1.249146381E+04	+0	+0
+8.807418878E+02	-1.246125621E+04	+0	+0
+8.778645988E+02	-1.243143536E+04	+0	+0
+8.751477742E+02	-1.240150563E+04	+0	+0
+8.726031319E+02	-1.237173013E+04	+0	+0
+8.698768486E+02	-1.234216167E+04	+0	+0
+8.673479462E+02	-1.231287278E+04	+0	+0
+8.645842910E+02	-1.228375535E+04	+0	+0
+8.621342986E+02	-1.225482223E+04	+0	+0
+8.594757697E+02	-1.222595956E+04	+0	+0
+8.569549606E+02	-1.219711891E+04	+0	+0
+8.545671140E+02	-1.216856506E+04	+0	+0
+8.518491043E+02	-1.214019623E+04	+0	+0
+8.491897114E+02	-1.211191034E+04	+0	+0
+8.464893224E+02	-1.208366641E+04	+0	+0
+8.439175945E+02	-1.205569023E+04	+0	+0
+8.413712920E+02	-1.202784839E+04	+0	+0
+8.389721797E+02	-1.200006382E+04	+0	+0
+8.367227111E+02	-1.197239578E+04	+0	+0
+8.340651921E+02	-1.194488609E+04	+0	+0
+8.315448901E+02	-1.191760146E+04	+0	+0
+8.294460922E+02	-1.189043663E+04	+0	+0
+8.269754537E+02	-1.186328752E+04	+0	+0
+8.242576932E+02	-1.183651310E+04	+0	+0
+8.220175404E+02	-1.180976331E+04	+0	+0
