# Supplementary material for: Optical and Electrical Characterization of Biocompatible Polymeric Lines for Hemodialysis Applications
Source: Materials (Basel). 2018 Mar 16;11(3):438. doi: 10.3390/ma11030438 (PMC5873017; doi:10.3390/ma11030438)
Supplement: Supplementary file 1 [file materials-11-00438-s001.zip › Data_for upload/EIS/Raw_Data/GA_1_1.csv]

+2.044030827E+03	-2.387106901E+04	+0	+0
+2.034764917E+03	-2.375940662E+04	+0	+0
+2.024822126E+03	-2.364975755E+04	+0	+0
+2.014136235E+03	-2.354097959E+04	+0	+0
+2.004027050E+03	-2.343348755E+04	+0	+0
+1.990632950E+03	-2.332856024E+04	+0	+0
+1.978951411E+03	-2.322328001E+04	+0	+0
+1.971069712E+03	-2.311875653E+04	+0	+0
+1.967677946E+03	-2.301528595E+04	+0	+0
+1.949690551E+03	-2.291250218E+04	+0	+0
+1.938354772E+03	-2.281090048E+04	+0	+0
+1.931875613E+03	-2.271071607E+04	+0	+0
+1.921545827E+03	-2.261099477E+04	+0	+0
+1.909342646E+03	-2.251208649E+04	+0	+0
+1.897954321E+03	-2.241412699E+04	+0	+0
+1.887729238E+03	-2.231722611E+04	+0	+0
+1.878566609E+03	-2.222123541E+04	+0	+0
+1.869061081E+03	-2.212599291E+04	+0	+0
+1.859921433E+03	-2.203161211E+04	+0	+0
+1.851010393E+03	-2.193826176E+04	+0	+0
+1.843152619E+03	-2.184564520E+04	+0	+0
+1.835502811E+03	-2.175389955E+04	+0	+0
+1.825522021E+03	-2.166280168E+04	+0	+0
+1.819226057E+03	-2.157285907E+04	+0	+0
+1.816888861E+03	-2.148363067E+04	+0	+0
+1.809780500E+03	-2.139487456E+04	+0	+0
+1.801861386E+03	-2.130690506E+04	+0	+0
+1.785444126E+03	-2.122026247E+04	+0	+0
+1.779787683E+03	-2.113423931E+04	+0	+0
+1.774989311E+03	-2.104892025E+04	+0	+0
+1.773741029E+03	-2.096412113E+04	+0	+0
+1.756729984E+03	-2.087978054E+04	+0	+0
+1.743554830E+03	-2.079637312E+04	+0	+0
+1.735000775E+03	-2.071383930E+04	+0	+0
+1.729975452E+03	-2.063186977E+04	+0	+0
+1.718925351E+03	-2.055055474E+04	+0	+0
+1.710990470E+03	-2.047004692E+04	+0	+0
+1.708602650E+03	-2.039033622E+04	+0	+0
+1.701182392E+03	-2.031126367E+04	+0	+0
+1.689515038E+03	-2.023249818E+04	+0	+0
+1.689700283E+03	-2.015474798E+04	+0	+0
+1.676285503E+03	-2.007695001E+04	+0	+0
+1.672997030E+03	-1.999978477E+04	+0	+0
+1.672262863E+03	-1.992344509E+04	+0	+0
+1.662411752E+03	-1.984777133E+04	+0	+0
+1.650864886E+03	-1.977261932E+04	+0	+0
+1.644142648E+03	-1.969810735E+04	+0	+0
+1.632433922E+03	-1.962411705E+04	+0	+0
+1.621892854E+03	-1.955074536E+04	+0	+0
+1.614276228E+03	-1.947822354E+04	+0	+0
+1.604125047E+03	-1.940599826E+04	+0	+0
+1.596534308E+03	-1.933461925E+04	+0	+0
+1.589478746E+03	-1.926365171E+04	+0	+0
+1.581979569E+03	-1.919305814E+04	+0	+0
+1.574583392E+03	-1.912307755E+04	+0	+0
+1.567458071E+03	-1.905373602E+04	+0	+0
+1.560612887E+03	-1.898480324E+04	+0	+0
+1.555301755E+03	-1.891661293E+04	+0	+0
+1.551763394E+03	-1.884880362E+04	+0	+0
+1.557961530E+03	-1.878170250E+04	+0	+0
+1.547033339E+03	-1.871475171E+04	+0	+0
+1.535024205E+03	-1.864858874E+04	+0	+0
+1.526581480E+03	-1.858278763E+04	+0	+0
+1.518800405E+03	-1.851744794E+04	+0	+0
+1.511534072E+03	-1.845284947E+04	+0	+0
+1.504964537E+03	-1.838863638E+04	+0	+0
+1.498238160E+03	-1.832502868E+04	+0	+0
+1.492977303E+03	-1.826146166E+04	+0	+0
+1.486766125E+03	-1.819869034E+04	+0	+0
+1.480663863E+03	-1.813648787E+04	+0	+0
+1.474939510E+03	-1.807445535E+04	+0	+0
+1.470410178E+03	-1.801308529E+04	+0	+0
+1.464845702E+03	-1.795208924E+04	+0	+0
+1.459494654E+03	-1.789146283E+04	+0	+0
+1.452629235E+03	-1.783148336E+04	+0	+0
+1.446463330E+03	-1.777169723E+04	+0	+0
+1.440203066E+03	-1.771233383E+04	+0	+0
+1.432335156E+03	-1.765363946E+04	+0	+0
+1.427321872E+03	-1.759527387E+04	+0	+0
+1.422503549E+03	-1.753731817E+04	+0	+0
+1.415924249E+03	-1.747948074E+04	+0	+0
+1.409951114E+03	-1.742216122E+04	+0	+0
+1.403945985E+03	-1.736534946E+04	+0	+0
+1.398772794E+03	-1.730906067E+04	+0	+0
+1.393943402E+03	-1.725281333E+04	+0	+0
+1.389817685E+03	-1.719700377E+04	+0	+0
+1.384822641E+03	-1.714151499E+04	+0	+0
+1.379637050E+03	-1.708679202E+04	+0	+0
+1.374050802E+03	-1.703192932E+04	+0	+0
+1.368509783E+03	-1.697771642E+04	+0	+0
+1.363313538E+03	-1.692395646E+04	+0	+0
+1.357424403E+03	-1.687039015E+04	+0	+0
+1.351407775E+03	-1.681717577E+04	+0	+0
+1.345875229E+03	-1.676464343E+04	+0	+0
+1.341004467E+03	-1.671223053E+04	+0	+0
+1.335994132E+03	-1.666023834E+04	+0	+0
+1.331487558E+03	-1.660861373E+04	+0	+0
+1.326728743E+03	-1.655756214E+04	+0	+0
+1.321500609E+03	-1.650677157E+04	+0	+0
+1.316340335E+03	-1.645605179E+04	+0	+0
+1.311266657E+03	-1.640542863E+04	+0	+0
+1.306085737E+03	-1.635521258E+04	+0	+0
+1.301094395E+03	-1.630525503E+04	+0	+0
+1.296238265E+03	-1.625583839E+04	+0	+0
+1.291676700E+03	-1.620670212E+04	+0	+0
+1.287034093E+03	-1.615788367E+04	+0	+0
+1.282547679E+03	-1.610970651E+04	+0	+0
+1.277755524E+03	-1.606142150E+04	+0	+0
+1.273107946E+03	-1.601306312E+04	+0	+0
+1.268894723E+03	-1.596559261E+04	+0	+0
+1.264303072E+03	-1.591847862E+04	+0	+0
+1.260061195E+03	-1.587150951E+04	+0	+0
+1.255241684E+03	-1.582497464E+04	+0	+0
+1.250834552E+03	-1.577831460E+04	+0	+0
+1.246279923E+03	-1.573248226E+04	+0	+0
+1.241732939E+03	-1.568667003E+04	+0	+0
+1.237526376E+03	-1.564112337E+04	+0	+0
+1.233375052E+03	-1.559606865E+04	+0	+0
+1.229390511E+03	-1.555123384E+04	+0	+0
+1.225497924E+03	-1.550675271E+04	+0	+0
+1.221755934E+03	-1.546251991E+04	+0	+0
+1.217896638E+03	-1.541839744E+04	+0	+0
+1.214142961E+03	-1.537438223E+04	+0	+0
+1.210258967E+03	-1.533087439E+04	+0	+0
+1.206354509E+03	-1.528744256E+04	+0	+0
+1.203161138E+03	-1.524449412E+04	+0	+0
+1.199198520E+03	-1.520164399E+04	+0	+0
+1.194981907E+03	-1.515863128E+04	+0	+0
+1.190707385E+03	-1.511646178E+04	+0	+0
+1.186311111E+03	-1.507448071E+04	+0	+0
+1.181540388E+03	-1.503266249E+04	+0	+0
+1.177882558E+03	-1.499120529E+04	+0	+0
+1.174405282E+03	-1.495000083E+04	+0	+0
+1.170649257E+03	-1.490878916E+04	+0	+0
+1.167095719E+03	-1.486783455E+04	+0	+0
+1.163876266E+03	-1.482743537E+04	+0	+0
+1.160084511E+03	-1.478730846E+04	+0	+0
+1.155964565E+03	-1.474706668E+04	+0	+0
+1.151901747E+03	-1.470728137E+04	+0	+0
+1.147853853E+03	-1.466750796E+04	+0	+0
+1.143734294E+03	-1.462812250E+04	+0	+0
+1.139527485E+03	-1.458914874E+04	+0	+0
+1.136234956E+03	-1.455019406E+04	+0	+0
+1.132338793E+03	-1.451153300E+04	+0	+0
+1.129047917E+03	-1.447294911E+04	+0	+0
+1.125674657E+03	-1.443491770E+04	+0	+0
+1.122398923E+03	-1.439694764E+04	+0	+0
+1.119086527E+03	-1.435914328E+04	+0	+0
+1.115582245E+03	-1.432154880E+04	+0	+0
+1.111682380E+03	-1.428420429E+04	+0	+0
+1.107421180E+03	-1.424724082E+04	+0	+0
+1.103622805E+03	-1.421045428E+04	+0	+0
+1.099779721E+03	-1.417373265E+04	+0	+0
+1.096171842E+03	-1.413724393E+04	+0	+0
+1.092837076E+03	-1.410101816E+04	+0	+0
+1.090054045E+03	-1.406464075E+04	+0	+0
+1.086431398E+03	-1.402876873E+04	+0	+0
+1.083268536E+03	-1.399299930E+04	+0	+0
+1.080170027E+03	-1.395757873E+04	+0	+0
+1.076698869E+03	-1.392229003E+04	+0	+0
+1.073614616E+03	-1.388721478E+04	+0	+0
+1.070224436E+03	-1.385211396E+04	+0	+0
+1.066853177E+03	-1.381750200E+04	+0	+0
+1.063092104E+03	-1.378291086E+04	+0	+0
+1.059888270E+03	-1.374851722E+04	+0	+0
+1.056813943E+03	-1.371429952E+04	+0	+0
+1.053455231E+03	-1.368027350E+04	+0	+0
+1.050147923E+03	-1.364661560E+04	+0	+0
+1.047071152E+03	-1.361285250E+04	+0	+0
+1.044132185E+03	-1.357953204E+04	+0	+0
+1.041132931E+03	-1.354633055E+04	+0	+0
+1.038610205E+03	-1.351308799E+04	+0	+0
+1.035852493E+03	-1.348012351E+04	+0	+0
+1.032950412E+03	-1.344745180E+04	+0	+0
+1.030406456E+03	-1.341454786E+04	+0	+0
+1.027896087E+03	-1.338244888E+04	+0	+0
+1.025788499E+03	-1.335017756E+04	+0	+0
+1.025436304E+03	-1.331815966E+04	+0	+0
+1.021795604E+03	-1.328626091E+04	+0	+0
+1.018089408E+03	-1.325436012E+04	+0	+0
+1.016061090E+03	-1.322284395E+04	+0	+0
+1.015297808E+03	-1.319162298E+04	+0	+0
+1.012714834E+03	-1.316049539E+04	+0	+0
+1.009758802E+03	-1.312946817E+04	+0	+0
+1.006318569E+03	-1.309865478E+04	+0	+0
+1.003666378E+03	-1.306790676E+04	+0	+0
+1.000801721E+03	-1.303722039E+04	+0	+0
+9.975589835E+02	-1.300683076E+04	+0	+0
+9.925863625E+02	-1.297658294E+04	+0	+0
+9.891974145E+02	-1.294650760E+04	+0	+0
+9.858636577E+02	-1.291631296E+04	+0	+0
+9.818665592E+02	-1.288660517E+04	+0	+0
+9.788961866E+02	-1.285686527E+04	+0	+0
+9.764312801E+02	-1.282743264E+04	+0	+0
+9.742218652E+02	-1.279828672E+04	+0	+0
+9.712259390E+02	-1.276916864E+04	+0	+0
+9.682303019E+02	-1.274013757E+04	+0	+0
+9.654814151E+02	-1.271130630E+04	+0	+0
+9.621853483E+02	-1.268260734E+04	+0	+0
+9.591694944E+02	-1.265389729E+04	+0	+0
+9.561305684E+02	-1.262545604E+04	+0	+0
