# Supplementary material for: Optical and Electrical Characterization of Biocompatible Polymeric Lines for Hemodialysis Applications
Source: Materials (Basel). 2018 Mar 16;11(3):438. doi: 10.3390/ma11030438 (PMC5873017; doi:10.3390/ma11030438)
Supplement: Supplementary file 1 [file materials-11-00438-s001.zip › Data_for upload/EIS/Raw_Data/GA_1_2.csv]

+2.025376675E+03	-2.395005297E+04	+0	+0
+2.014745660E+03	-2.383854021E+04	+0	+0
+2.005736981E+03	-2.372832681E+04	+0	+0
+1.996539890E+03	-2.361915933E+04	+0	+0
+1.988307599E+03	-2.351156685E+04	+0	+0
+1.983015649E+03	-2.340562711E+04	+0	+0
+1.968189383E+03	-2.329938017E+04	+0	+0
+1.956821192E+03	-2.319448915E+04	+0	+0
+1.944152212E+03	-2.309056820E+04	+0	+0
+1.932817275E+03	-2.298774595E+04	+0	+0
+1.920498916E+03	-2.288533967E+04	+0	+0
+1.908708605E+03	-2.278421246E+04	+0	+0
+1.897333128E+03	-2.268452831E+04	+0	+0
+1.887675733E+03	-2.258512334E+04	+0	+0
+1.878294215E+03	-2.248679427E+04	+0	+0
+1.868749313E+03	-2.238930158E+04	+0	+0
+1.859490923E+03	-2.229269115E+04	+0	+0
+1.850148172E+03	-2.219708399E+04	+0	+0
+1.841037637E+03	-2.210213723E+04	+0	+0
+1.832566578E+03	-2.200812470E+04	+0	+0
+1.824154257E+03	-2.191494772E+04	+0	+0
+1.815007979E+03	-2.182277852E+04	+0	+0
+1.805889829E+03	-2.173129100E+04	+0	+0
+1.797420483E+03	-2.164079003E+04	+0	+0
+1.788284187E+03	-2.155115641E+04	+0	+0
+1.779608950E+03	-2.146193104E+04	+0	+0
+1.771906313E+03	-2.137383398E+04	+0	+0
+1.762544387E+03	-2.128626284E+04	+0	+0
+1.753767181E+03	-2.119968861E+04	+0	+0
+1.745472508E+03	-2.111402403E+04	+0	+0
+1.737375818E+03	-2.102879270E+04	+0	+0
+1.729352666E+03	-2.094423612E+04	+0	+0
+1.721082305E+03	-2.086028418E+04	+0	+0
+1.712743851E+03	-2.077709699E+04	+0	+0
+1.704465443E+03	-2.069488164E+04	+0	+0
+1.696960865E+03	-2.061325439E+04	+0	+0
+1.689506468E+03	-2.053238057E+04	+0	+0
+1.681955235E+03	-2.045197839E+04	+0	+0
+1.674087164E+03	-2.037251603E+04	+0	+0
+1.666409991E+03	-2.029334176E+04	+0	+0
+1.658954502E+03	-2.021517663E+04	+0	+0
+1.651752210E+03	-2.013689586E+04	+0	+0
+1.644723057E+03	-2.005966207E+04	+0	+0
+1.637466643E+03	-1.998284666E+04	+0	+0
+1.629878382E+03	-1.990658917E+04	+0	+0
+1.622687985E+03	-1.983109339E+04	+0	+0
+1.615138172E+03	-1.975609193E+04	+0	+0
+1.607641822E+03	-1.968202571E+04	+0	+0
+1.600239247E+03	-1.960832854E+04	+0	+0
+1.593240745E+03	-1.953537086E+04	+0	+0
+1.585945692E+03	-1.946277749E+04	+0	+0
+1.578832638E+03	-1.939113798E+04	+0	+0
+1.571928528E+03	-1.931996794E+04	+0	+0
+1.565183077E+03	-1.924915363E+04	+0	+0
+1.558653349E+03	-1.917871217E+04	+0	+0
+1.551716076E+03	-1.910890083E+04	+0	+0
+1.545419507E+03	-1.903991531E+04	+0	+0
+1.539069265E+03	-1.897103404E+04	+0	+0
+1.532323254E+03	-1.890299279E+04	+0	+0
+1.526410375E+03	-1.883554665E+04	+0	+0
+1.520437817E+03	-1.876849317E+04	+0	+0
+1.514766307E+03	-1.870184778E+04	+0	+0
+1.508456340E+03	-1.863559410E+04	+0	+0
+1.501759066E+03	-1.857034301E+04	+0	+0
+1.495241235E+03	-1.850520139E+04	+0	+0
+1.488970510E+03	-1.844074980E+04	+0	+0
+1.482801312E+03	-1.837662674E+04	+0	+0
+1.476825498E+03	-1.831299931E+04	+0	+0
+1.470943535E+03	-1.824986045E+04	+0	+0
+1.465269162E+03	-1.818718946E+04	+0	+0
+1.459017143E+03	-1.812476316E+04	+0	+0
+1.453268541E+03	-1.806314209E+04	+0	+0
+1.447475295E+03	-1.800207110E+04	+0	+0
+1.441661227E+03	-1.794107895E+04	+0	+0
+1.436048273E+03	-1.788064858E+04	+0	+0
+1.430887345E+03	-1.782062539E+04	+0	+0
+1.425962367E+03	-1.776123726E+04	+0	+0
+1.420626934E+03	-1.770210764E+04	+0	+0
+1.414875002E+03	-1.764330340E+04	+0	+0
+1.408677799E+03	-1.758496663E+04	+0	+0
+1.402885818E+03	-1.752712573E+04	+0	+0
+1.397298855E+03	-1.746938638E+04	+0	+0
+1.392169772E+03	-1.741225717E+04	+0	+0
+1.387028051E+03	-1.735577390E+04	+0	+0
+1.382246957E+03	-1.729931915E+04	+0	+0
+1.377779199E+03	-1.724315838E+04	+0	+0
+1.372829271E+03	-1.718774028E+04	+0	+0
+1.366975933E+03	-1.713226265E+04	+0	+0
+1.361407702E+03	-1.707743988E+04	+0	+0
+1.355900947E+03	-1.702274071E+04	+0	+0
+1.350529361E+03	-1.696875513E+04	+0	+0
+1.345405547E+03	-1.691511845E+04	+0	+0
+1.340672513E+03	-1.686171852E+04	+0	+0
+1.335712459E+03	-1.680872693E+04	+0	+0
+1.331113556E+03	-1.675616909E+04	+0	+0
+1.326161851E+03	-1.670407651E+04	+0	+0
+1.321532374E+03	-1.665209519E+04	+0	+0
+1.317014062E+03	-1.660064563E+04	+0	+0
+1.311753013E+03	-1.654954686E+04	+0	+0
+1.306695554E+03	-1.649861175E+04	+0	+0
+1.301359137E+03	-1.644797375E+04	+0	+0
+1.296750577E+03	-1.639760905E+04	+0	+0
+1.291758780E+03	-1.634759417E+04	+0	+0
+1.286860723E+03	-1.629773909E+04	+0	+0
+1.282069169E+03	-1.624824118E+04	+0	+0
+1.277725070E+03	-1.619932960E+04	+0	+0
+1.273242100E+03	-1.615054085E+04	+0	+0
+1.268634888E+03	-1.610208619E+04	+0	+0
+1.263968312E+03	-1.605398846E+04	+0	+0
+1.259733083E+03	-1.600624150E+04	+0	+0
+1.255208964E+03	-1.595864477E+04	+0	+0
+1.250591236E+03	-1.591146173E+04	+0	+0
+1.245971549E+03	-1.586475126E+04	+0	+0
+1.241488602E+03	-1.581798581E+04	+0	+0
+1.237138440E+03	-1.577178152E+04	+0	+0
+1.232691698E+03	-1.572585530E+04	+0	+0
+1.228547873E+03	-1.568022313E+04	+0	+0
+1.224868923E+03	-1.563473162E+04	+0	+0
+1.221488663E+03	-1.558969075E+04	+0	+0
+1.217629921E+03	-1.554494742E+04	+0	+0
+1.214108914E+03	-1.550050032E+04	+0	+0
+1.210829692E+03	-1.545593941E+04	+0	+0
+1.206801337E+03	-1.541181152E+04	+0	+0
+1.202929270E+03	-1.536803615E+04	+0	+0
+1.199008063E+03	-1.532448034E+04	+0	+0
+1.195854959E+03	-1.528131847E+04	+0	+0
+1.191771088E+03	-1.523831335E+04	+0	+0
+1.187564942E+03	-1.519539319E+04	+0	+0
+1.182761322E+03	-1.515281420E+04	+0	+0
+1.177565987E+03	-1.511039076E+04	+0	+0
+1.172999011E+03	-1.506868166E+04	+0	+0
+1.168800669E+03	-1.502691779E+04	+0	+0
+1.164979289E+03	-1.498555661E+04	+0	+0
+1.160847446E+03	-1.494423830E+04	+0	+0
+1.157111180E+03	-1.490320645E+04	+0	+0
+1.153404083E+03	-1.486243435E+04	+0	+0
+1.149302073E+03	-1.482193536E+04	+0	+0
+1.145365942E+03	-1.478178675E+04	+0	+0
+1.141743280E+03	-1.474160911E+04	+0	+0
+1.137819076E+03	-1.470192295E+04	+0	+0
+1.134159607E+03	-1.466221259E+04	+0	+0
+1.130192592E+03	-1.462301901E+04	+0	+0
+1.126219055E+03	-1.458415902E+04	+0	+0
+1.122800753E+03	-1.454535806E+04	+0	+0
+1.119113305E+03	-1.450672481E+04	+0	+0
+1.115827068E+03	-1.446815436E+04	+0	+0
+1.112291645E+03	-1.443004321E+04	+0	+0
+1.108908682E+03	-1.439224481E+04	+0	+0
+1.105510707E+03	-1.435451635E+04	+0	+0
+1.102057120E+03	-1.431717641E+04	+0	+0
+1.098296518E+03	-1.427982083E+04	+0	+0
+1.094926809E+03	-1.424294448E+04	+0	+0
+1.091549519E+03	-1.420596010E+04	+0	+0
+1.088045995E+03	-1.416932860E+04	+0	+0
+1.084509958E+03	-1.413292636E+04	+0	+0
+1.081094537E+03	-1.409649297E+04	+0	+0
+1.077760893E+03	-1.406052897E+04	+0	+0
+1.074602505E+03	-1.402459901E+04	+0	+0
+1.071305545E+03	-1.398877001E+04	+0	+0
+1.068038194E+03	-1.395341737E+04	+0	+0
+1.064785798E+03	-1.391809598E+04	+0	+0
+1.061443664E+03	-1.388287074E+04	+0	+0
+1.057958144E+03	-1.384796121E+04	+0	+0
+1.054727275E+03	-1.381293005E+04	+0	+0
+1.051636115E+03	-1.377871605E+04	+0	+0
+1.048120968E+03	-1.374433094E+04	+0	+0
+1.044959378E+03	-1.371024364E+04	+0	+0
+1.041787639E+03	-1.367632665E+04	+0	+0
+1.038558861E+03	-1.364266614E+04	+0	+0
+1.035888569E+03	-1.360903865E+04	+0	+0
+1.033103062E+03	-1.357573762E+04	+0	+0
+1.030369855E+03	-1.354251564E+04	+0	+0
+1.027382068E+03	-1.350942149E+04	+0	+0
+1.024089267E+03	-1.347637239E+04	+0	+0
+1.021164864E+03	-1.344367680E+04	+0	+0
+1.018071480E+03	-1.341096779E+04	+0	+0
+1.014967723E+03	-1.337887519E+04	+0	+0
+1.011979817E+03	-1.334667844E+04	+0	+0
+1.009005951E+03	-1.331471327E+04	+0	+0
+1.005896817E+03	-1.328281567E+04	+0	+0
+1.002962716E+03	-1.325113398E+04	+0	+0
+1.000140863E+03	-1.321959100E+04	+0	+0
+9.970729946E+02	-1.318824532E+04	+0	+0
+9.942211424E+02	-1.315720037E+04	+0	+0
+9.914421517E+02	-1.312613217E+04	+0	+0
+9.886954576E+02	-1.309540908E+04	+0	+0
+9.861759638E+02	-1.306452814E+04	+0	+0
+9.832348686E+02	-1.303414867E+04	+0	+0
+9.801894448E+02	-1.300383143E+04	+0	+0
+9.774512102E+02	-1.297349808E+04	+0	+0
+9.746855051E+02	-1.294314995E+04	+0	+0
+9.717827657E+02	-1.291313611E+04	+0	+0
+9.688721573E+02	-1.288367508E+04	+0	+0
+9.662364417E+02	-1.285409137E+04	+0	+0
+9.635998812E+02	-1.282462745E+04	+0	+0
+9.609172241E+02	-1.279559794E+04	+0	+0
+9.581531464E+02	-1.276629414E+04	+0	+0
+9.557913879E+02	-1.273751876E+04	+0	+0
+9.531597561E+02	-1.270859098E+04	+0	+0
+9.507273572E+02	-1.267982887E+04	+0	+0
+9.483811140E+02	-1.265131945E+04	+0	+0
