# Supplementary material for: Optical and Electrical Characterization of Biocompatible Polymeric Lines for Hemodialysis Applications
Source: Materials (Basel). 2018 Mar 16;11(3):438. doi: 10.3390/ma11030438 (PMC5873017; doi:10.3390/ma11030438)
Supplement: Supplementary file 1 [file materials-11-00438-s001.zip › Data_for upload/EIS/Raw_Data/GA_2_1.csv]

+2.157587449E+03	-2.531666990E+04	+0	+0
+2.146312961E+03	-2.519945332E+04	+0	+0
+2.134602730E+03	-2.508368621E+04	+0	+0
+2.123251508E+03	-2.496869811E+04	+0	+0
+2.111693874E+03	-2.485500681E+04	+0	+0
+2.100772165E+03	-2.474275106E+04	+0	+0
+2.088980577E+03	-2.463115449E+04	+0	+0
+2.078190659E+03	-2.452104580E+04	+0	+0
+2.067369914E+03	-2.441128633E+04	+0	+0
+2.056180953E+03	-2.430340780E+04	+0	+0
+2.045447314E+03	-2.419616610E+04	+0	+0
+2.034352440E+03	-2.408963393E+04	+0	+0
+2.024228091E+03	-2.398446719E+04	+0	+0
+2.014152408E+03	-2.387957748E+04	+0	+0
+2.004185436E+03	-2.377620427E+04	+0	+0
+1.994541114E+03	-2.367378219E+04	+0	+0
+1.984764440E+03	-2.357164941E+04	+0	+0
+1.975000008E+03	-2.347097941E+04	+0	+0
+1.965301270E+03	-2.337118524E+04	+0	+0
+1.955245322E+03	-2.327247874E+04	+0	+0
+1.945639624E+03	-2.317447825E+04	+0	+0
+1.936009127E+03	-2.307748356E+04	+0	+0
+1.926414566E+03	-2.298099274E+04	+0	+0
+1.916976947E+03	-2.288590973E+04	+0	+0
+1.907862190E+03	-2.279108817E+04	+0	+0
+1.898362324E+03	-2.269739080E+04	+0	+0
+1.889516028E+03	-2.260388117E+04	+0	+0
+1.880171049E+03	-2.251233808E+04	+0	+0
+1.871106969E+03	-2.242110901E+04	+0	+0
+1.862414971E+03	-2.233067109E+04	+0	+0
+1.853444415E+03	-2.224087151E+04	+0	+0
+1.844336714E+03	-2.215203991E+04	+0	+0
+1.835860348E+03	-2.206349176E+04	+0	+0
+1.827028538E+03	-2.197617860E+04	+0	+0
+1.818163471E+03	-2.188883925E+04	+0	+0
+1.810105249E+03	-2.180293764E+04	+0	+0
+1.801645258E+03	-2.171759761E+04	+0	+0
+1.793199405E+03	-2.163328943E+04	+0	+0
+1.785119162E+03	-2.154927455E+04	+0	+0
+1.777405890E+03	-2.146657259E+04	+0	+0
+1.769488343E+03	-2.138391499E+04	+0	+0
+1.761663257E+03	-2.130177598E+04	+0	+0
+1.753795107E+03	-2.122007311E+04	+0	+0
+1.746503502E+03	-2.113954568E+04	+0	+0
+1.738871160E+03	-2.105910403E+04	+0	+0
+1.731655025E+03	-2.097968908E+04	+0	+0
+1.724352470E+03	-2.090095297E+04	+0	+0
+1.716918217E+03	-2.082293755E+04	+0	+0
+1.709392684E+03	-2.074524851E+04	+0	+0
+1.702173983E+03	-2.066803922E+04	+0	+0
+1.694675434E+03	-2.059161501E+04	+0	+0
+1.687382596E+03	-2.051588915E+04	+0	+0
+1.680094689E+03	-2.044086702E+04	+0	+0
+1.672516802E+03	-2.036644001E+04	+0	+0
+1.665649410E+03	-2.029235435E+04	+0	+0
+1.658496424E+03	-2.021934496E+04	+0	+0
+1.651199816E+03	-2.014673551E+04	+0	+0
+1.643895020E+03	-2.007399303E+04	+0	+0
+1.637016272E+03	-2.000218462E+04	+0	+0
+1.629987187E+03	-1.993089147E+04	+0	+0
+1.623147948E+03	-1.986014787E+04	+0	+0
+1.616356935E+03	-1.979007500E+04	+0	+0
+1.609601389E+03	-1.972063438E+04	+0	+0
+1.602944056E+03	-1.965162128E+04	+0	+0
+1.596368743E+03	-1.958307106E+04	+0	+0
+1.590003266E+03	-1.951504289E+04	+0	+0
+1.583480118E+03	-1.944768285E+04	+0	+0
+1.576747623E+03	-1.938101393E+04	+0	+0
+1.570441692E+03	-1.931531323E+04	+0	+0
+1.563687849E+03	-1.924887867E+04	+0	+0
+1.557006503E+03	-1.918361175E+04	+0	+0
+1.550592622E+03	-1.911779757E+04	+0	+0
+1.544650068E+03	-1.905277323E+04	+0	+0
+1.538284542E+03	-1.898883175E+04	+0	+0
+1.531780464E+03	-1.892514278E+04	+0	+0
+1.525637513E+03	-1.886197070E+04	+0	+0
+1.519488027E+03	-1.879912592E+04	+0	+0
+1.513232005E+03	-1.873679484E+04	+0	+0
+1.507126967E+03	-1.867500392E+04	+0	+0
+1.501200569E+03	-1.861343691E+04	+0	+0
+1.495440526E+03	-1.855242931E+04	+0	+0
+1.489357072E+03	-1.849164747E+04	+0	+0
+1.483765138E+03	-1.843141332E+04	+0	+0
+1.478070186E+03	-1.837143780E+04	+0	+0
+1.472351231E+03	-1.831203788E+04	+0	+0
+1.466767904E+03	-1.825308481E+04	+0	+0
+1.461175727E+03	-1.819454960E+04	+0	+0
+1.455364882E+03	-1.813615803E+04	+0	+0
+1.449921442E+03	-1.807822365E+04	+0	+0
+1.444467961E+03	-1.802083844E+04	+0	+0
+1.438987566E+03	-1.796389702E+04	+0	+0
+1.433537891E+03	-1.790745496E+04	+0	+0
+1.428255512E+03	-1.785148501E+04	+0	+0
+1.422778547E+03	-1.779535333E+04	+0	+0
+1.417505905E+03	-1.773996749E+04	+0	+0
+1.412314958E+03	-1.768480835E+04	+0	+0
+1.407184225E+03	-1.763010366E+04	+0	+0
+1.402145969E+03	-1.757588950E+04	+0	+0
+1.396777209E+03	-1.752187066E+04	+0	+0
+1.391287116E+03	-1.746816283E+04	+0	+0
+1.386058958E+03	-1.741474258E+04	+0	+0
+1.381051447E+03	-1.736171178E+04	+0	+0
+1.375727602E+03	-1.730889962E+04	+0	+0
+1.370580943E+03	-1.725658398E+04	+0	+0
+1.365674152E+03	-1.720431109E+04	+0	+0
+1.360713945E+03	-1.715251677E+04	+0	+0
+1.355615738E+03	-1.710129892E+04	+0	+0
+1.350796534E+03	-1.705036363E+04	+0	+0
+1.346258172E+03	-1.699969952E+04	+0	+0
+1.341397552E+03	-1.694920992E+04	+0	+0
+1.336433291E+03	-1.689924632E+04	+0	+0
+1.331687472E+03	-1.684972702E+04	+0	+0
+1.327199320E+03	-1.680008321E+04	+0	+0
+1.322570569E+03	-1.675089684E+04	+0	+0
+1.317739698E+03	-1.670204508E+04	+0	+0
+1.313120233E+03	-1.665368041E+04	+0	+0
+1.308233547E+03	-1.660547508E+04	+0	+0
+1.303841481E+03	-1.655762047E+04	+0	+0
+1.299487044E+03	-1.650990735E+04	+0	+0
+1.295251606E+03	-1.646281340E+04	+0	+0
+1.290600237E+03	-1.641607085E+04	+0	+0
+1.286418355E+03	-1.636937551E+04	+0	+0
+1.281983561E+03	-1.632265960E+04	+0	+0
+1.277379432E+03	-1.627655483E+04	+0	+0
+1.272778657E+03	-1.623067488E+04	+0	+0
+1.268360140E+03	-1.618492674E+04	+0	+0
+1.263840326E+03	-1.613934186E+04	+0	+0
+1.259508432E+03	-1.609432618E+04	+0	+0
+1.255284151E+03	-1.604930263E+04	+0	+0
+1.251109497E+03	-1.600500395E+04	+0	+0
+1.246903086E+03	-1.596080894E+04	+0	+0
+1.242524495E+03	-1.591665505E+04	+0	+0
+1.238552626E+03	-1.587262338E+04	+0	+0
+1.234402293E+03	-1.582900518E+04	+0	+0
+1.230558890E+03	-1.578578865E+04	+0	+0
+1.226495606E+03	-1.574323367E+04	+0	+0
+1.222404129E+03	-1.570043919E+04	+0	+0
+1.218232787E+03	-1.565790236E+04	+0	+0
+1.214453033E+03	-1.561591686E+04	+0	+0
+1.210348892E+03	-1.557367060E+04	+0	+0
+1.206296655E+03	-1.553189989E+04	+0	+0
+1.202286352E+03	-1.549038630E+04	+0	+0
+1.198283955E+03	-1.544942578E+04	+0	+0
+1.194523638E+03	-1.540837686E+04	+0	+0
+1.190902928E+03	-1.536765024E+04	+0	+0
+1.187124455E+03	-1.532723710E+04	+0	+0
+1.183447895E+03	-1.528695352E+04	+0	+0
+1.179655648E+03	-1.524684656E+04	+0	+0
+1.175966227E+03	-1.520721436E+04	+0	+0
+1.172294066E+03	-1.516786902E+04	+0	+0
+1.168233967E+03	-1.512845688E+04	+0	+0
+1.164592143E+03	-1.508941201E+04	+0	+0
+1.160726938E+03	-1.505046112E+04	+0	+0
+1.156840126E+03	-1.501194782E+04	+0	+0
+1.153159905E+03	-1.497318653E+04	+0	+0
+1.149718702E+03	-1.493508054E+04	+0	+0
+1.146142147E+03	-1.489699089E+04	+0	+0
+1.142493307E+03	-1.485905126E+04	+0	+0
+1.138809600E+03	-1.482138692E+04	+0	+0
+1.135551857E+03	-1.478410304E+04	+0	+0
+1.132166165E+03	-1.474696946E+04	+0	+0
+1.128555317E+03	-1.470981087E+04	+0	+0
+1.125013474E+03	-1.467302225E+04	+0	+0
+1.121388849E+03	-1.463619837E+04	+0	+0
+1.118003403E+03	-1.459977673E+04	+0	+0
+1.114577417E+03	-1.456340874E+04	+0	+0
+1.111074185E+03	-1.452737961E+04	+0	+0
+1.107472002E+03	-1.449157537E+04	+0	+0
+1.103879971E+03	-1.445540909E+04	+0	+0
+1.101195034E+03	-1.441988295E+04	+0	+0
+1.098114323E+03	-1.438512074E+04	+0	+0
+1.094916312E+03	-1.435000605E+04	+0	+0
+1.091746327E+03	-1.431509972E+04	+0	+0
+1.088594591E+03	-1.428042198E+04	+0	+0
+1.085286924E+03	-1.424604743E+04	+0	+0
+1.082025154E+03	-1.421169715E+04	+0	+0
+1.078537321E+03	-1.417773690E+04	+0	+0
+1.075213501E+03	-1.414367347E+04	+0	+0
+1.071915854E+03	-1.410982276E+04	+0	+0
+1.068855236E+03	-1.407612511E+04	+0	+0
+1.065631056E+03	-1.404253683E+04	+0	+0
+1.062447380E+03	-1.400924292E+04	+0	+0
+1.059734152E+03	-1.397643316E+04	+0	+0
+1.056323890E+03	-1.394362308E+04	+0	+0
+1.053551489E+03	-1.391069465E+04	+0	+0
+1.050728754E+03	-1.387829107E+04	+0	+0
+1.047658368E+03	-1.384589992E+04	+0	+0
+1.044489506E+03	-1.381375666E+04	+0	+0
+1.041256078E+03	-1.378178533E+04	+0	+0
+1.038222795E+03	-1.374965043E+04	+0	+0
+1.035308798E+03	-1.371778960E+04	+0	+0
+1.032140496E+03	-1.368608426E+04	+0	+0
+1.029300511E+03	-1.365546204E+04	+0	+0
+1.026183971E+03	-1.362410334E+04	+0	+0
+1.023633418E+03	-1.359288482E+04	+0	+0
+1.020718502E+03	-1.356188240E+04	+0	+0
+1.017598449E+03	-1.353120003E+04	+0	+0
+1.015155486E+03	-1.350119058E+04	+0	+0
+1.012400300E+03	-1.347063894E+04	+0	+0
+1.009580364E+03	-1.344000346E+04	+0	+0
+1.006818507E+03	-1.340982395E+04	+0	+0
