# Supplementary material for: Optical and Electrical Characterization of Biocompatible Polymeric Lines for Hemodialysis Applications
Source: Materials (Basel). 2018 Mar 16;11(3):438. doi: 10.3390/ma11030438 (PMC5873017; doi:10.3390/ma11030438)
Supplement: Supplementary file 1 [file materials-11-00438-s001.zip › Data_for upload/EIS/Raw_Data/GA_2_2.csv]

+2.123539263E+03	-2.545758653E+04	+0	+0
+2.112484504E+03	-2.533939829E+04	+0	+0
+2.101163127E+03	-2.522216222E+04	+0	+0
+2.089959413E+03	-2.510642221E+04	+0	+0
+2.078810195E+03	-2.499127687E+04	+0	+0
+2.068186257E+03	-2.487933096E+04	+0	+0
+2.056697158E+03	-2.476572849E+04	+0	+0
+2.045894481E+03	-2.465371279E+04	+0	+0
+2.034942460E+03	-2.454303677E+04	+0	+0
+2.024033589E+03	-2.443399075E+04	+0	+0
+2.013599246E+03	-2.432544307E+04	+0	+0
+2.003247921E+03	-2.421831199E+04	+0	+0
+1.993083670E+03	-2.411213418E+04	+0	+0
+1.982953429E+03	-2.400674639E+04	+0	+0
+1.973315604E+03	-2.390220456E+04	+0	+0
+1.963415297E+03	-2.379845056E+04	+0	+0
+1.953755486E+03	-2.369590587E+04	+0	+0
+1.944324203E+03	-2.359410065E+04	+0	+0
+1.934715513E+03	-2.349324079E+04	+0	+0
+1.925271000E+03	-2.339355943E+04	+0	+0
+1.915562532E+03	-2.329437702E+04	+0	+0
+1.906228167E+03	-2.319679688E+04	+0	+0
+1.896875983E+03	-2.309946192E+04	+0	+0
+1.887670282E+03	-2.300329560E+04	+0	+0
+1.878377808E+03	-2.290738441E+04	+0	+0
+1.869494462E+03	-2.281272364E+04	+0	+0
+1.860949406E+03	-2.271958567E+04	+0	+0
+1.851645448E+03	-2.262623736E+04	+0	+0
+1.842963641E+03	-2.253441956E+04	+0	+0
+1.834427209E+03	-2.244295333E+04	+0	+0
+1.825341227E+03	-2.235213222E+04	+0	+0
+1.816757917E+03	-2.226228293E+04	+0	+0
+1.808233634E+03	-2.217336022E+04	+0	+0
+1.799666522E+03	-2.208498914E+04	+0	+0
+1.791189502E+03	-2.199740067E+04	+0	+0
+1.782964796E+03	-2.191098254E+04	+0	+0
+1.774770785E+03	-2.182476729E+04	+0	+0
+1.766737740E+03	-2.173951415E+04	+0	+0
+1.758646056E+03	-2.165481403E+04	+0	+0
+1.750710239E+03	-2.157121029E+04	+0	+0
+1.742990063E+03	-2.148746729E+04	+0	+0
+1.735100140E+03	-2.140457457E+04	+0	+0
+1.727191042E+03	-2.132239915E+04	+0	+0
+1.719540100E+03	-2.124088073E+04	+0	+0
+1.712189875E+03	-2.115987244E+04	+0	+0
+1.704685117E+03	-2.107968760E+04	+0	+0
+1.697102213E+03	-2.100039906E+04	+0	+0
+1.689623582E+03	-2.092143892E+04	+0	+0
+1.682287045E+03	-2.084322761E+04	+0	+0
+1.674858329E+03	-2.076567965E+04	+0	+0
+1.667556908E+03	-2.068843950E+04	+0	+0
+1.660194378E+03	-2.061188755E+04	+0	+0
+1.653048943E+03	-2.053635035E+04	+0	+0
+1.645814441E+03	-2.046159106E+04	+0	+0
+1.638908568E+03	-2.038680923E+04	+0	+0
+1.631828484E+03	-2.031283468E+04	+0	+0
+1.625016951E+03	-2.023933139E+04	+0	+0
+1.617987363E+03	-2.016665803E+04	+0	+0
+1.611081029E+03	-2.009434906E+04	+0	+0
+1.604481898E+03	-2.002251586E+04	+0	+0
+1.597805816E+03	-1.995119962E+04	+0	+0
+1.591086554E+03	-1.988045835E+04	+0	+0
+1.584509675E+03	-1.981025358E+04	+0	+0
+1.578005950E+03	-1.974064655E+04	+0	+0
+1.571482738E+03	-1.967163562E+04	+0	+0
+1.565145230E+03	-1.960310029E+04	+0	+0
+1.558887227E+03	-1.953494022E+04	+0	+0
+1.552385072E+03	-1.946694273E+04	+0	+0
+1.546253416E+03	-1.940008102E+04	+0	+0
+1.539873415E+03	-1.933345208E+04	+0	+0
+1.533605066E+03	-1.926720511E+04	+0	+0
+1.527608396E+03	-1.920169235E+04	+0	+0
+1.521484632E+03	-1.913642002E+04	+0	+0
+1.515508102E+03	-1.907171436E+04	+0	+0
+1.509242847E+03	-1.900741563E+04	+0	+0
+1.503083969E+03	-1.894378281E+04	+0	+0
+1.497401688E+03	-1.888074429E+04	+0	+0
+1.491200671E+03	-1.881820023E+04	+0	+0
+1.485376107E+03	-1.875575555E+04	+0	+0
+1.479538599E+03	-1.869428789E+04	+0	+0
+1.473820245E+03	-1.863255887E+04	+0	+0
+1.468121767E+03	-1.857125541E+04	+0	+0
+1.462504132E+03	-1.851040040E+04	+0	+0
+1.457054597E+03	-1.845020068E+04	+0	+0
+1.451236941E+03	-1.839029665E+04	+0	+0
+1.445937461E+03	-1.833082624E+04	+0	+0
+1.440515440E+03	-1.827178948E+04	+0	+0
+1.435100723E+03	-1.821324674E+04	+0	+0
+1.429587969E+03	-1.815460053E+04	+0	+0
+1.424010654E+03	-1.809654333E+04	+0	+0
+1.418918883E+03	-1.803924081E+04	+0	+0
+1.413373967E+03	-1.798240970E+04	+0	+0
+1.408209214E+03	-1.792568707E+04	+0	+0
+1.402830524E+03	-1.786780114E+04	+0	+0
+1.397801231E+03	-1.781355083E+04	+0	+0
+1.392754854E+03	-1.775783884E+04	+0	+0
+1.387705579E+03	-1.770283515E+04	+0	+0
+1.382489422E+03	-1.764791863E+04	+0	+0
+1.377334041E+03	-1.759358093E+04	+0	+0
+1.372087578E+03	-1.753957712E+04	+0	+0
+1.366891790E+03	-1.748566171E+04	+0	+0
+1.361794572E+03	-1.743216575E+04	+0	+0
+1.356565903E+03	-1.737897843E+04	+0	+0
+1.351666468E+03	-1.732611849E+04	+0	+0
+1.346845187E+03	-1.727385034E+04	+0	+0
+1.342110558E+03	-1.722171200E+04	+0	+0
+1.337166942E+03	-1.716990319E+04	+0	+0
+1.332479794E+03	-1.711843800E+04	+0	+0
+1.327852953E+03	-1.706724398E+04	+0	+0
+1.322997643E+03	-1.701644689E+04	+0	+0
+1.318189388E+03	-1.696618447E+04	+0	+0
+1.313711388E+03	-1.691597998E+04	+0	+0
+1.309222857E+03	-1.686621551E+04	+0	+0
+1.304650746E+03	-1.681695637E+04	+0	+0
+1.299981948E+03	-1.676767356E+04	+0	+0
+1.295310556E+03	-1.671868786E+04	+0	+0
+1.290506422E+03	-1.667026944E+04	+0	+0
+1.286307367E+03	-1.662192242E+04	+0	+0
+1.282205777E+03	-1.657403607E+04	+0	+0
+1.277700331E+03	-1.652633867E+04	+0	+0
+1.273359232E+03	-1.647914268E+04	+0	+0
+1.269301844E+03	-1.643196028E+04	+0	+0
+1.265033446E+03	-1.638519787E+04	+0	+0
+1.260523542E+03	-1.633841690E+04	+0	+0
+1.256081563E+03	-1.629231366E+04	+0	+0
+1.251675599E+03	-1.624629114E+04	+0	+0
+1.247501395E+03	-1.620054216E+04	+0	+0
+1.243195409E+03	-1.615500914E+04	+0	+0
+1.238605160E+03	-1.610974601E+04	+0	+0
+1.234578604E+03	-1.606475855E+04	+0	+0
+1.230764293E+03	-1.602051890E+04	+0	+0
+1.226696693E+03	-1.597611104E+04	+0	+0
+1.222657881E+03	-1.593216357E+04	+0	+0
+1.218490086E+03	-1.588844342E+04	+0	+0
+1.214947407E+03	-1.584465559E+04	+0	+0
+1.210853991E+03	-1.580168441E+04	+0	+0
+1.206727968E+03	-1.575873499E+04	+0	+0
+1.202867105E+03	-1.571574258E+04	+0	+0
+1.198765705E+03	-1.567312151E+04	+0	+0
+1.194899696E+03	-1.563080728E+04	+0	+0
+1.191116080E+03	-1.558877416E+04	+0	+0
+1.187048483E+03	-1.554696012E+04	+0	+0
+1.183069354E+03	-1.550572629E+04	+0	+0
+1.179416611E+03	-1.546429266E+04	+0	+0
+1.175812993E+03	-1.542312898E+04	+0	+0
+1.172243327E+03	-1.538260227E+04	+0	+0
+1.168639472E+03	-1.534211602E+04	+0	+0
+1.165058426E+03	-1.530188847E+04	+0	+0
+1.161257750E+03	-1.526171488E+04	+0	+0
+1.157663351E+03	-1.522185781E+04	+0	+0
+1.153613176E+03	-1.518228845E+04	+0	+0
+1.150038868E+03	-1.514310044E+04	+0	+0
+1.146205498E+03	-1.510388393E+04	+0	+0
+1.142775163E+03	-1.506511479E+04	+0	+0
+1.138808786E+03	-1.502615464E+04	+0	+0
+1.135369089E+03	-1.498755413E+04	+0	+0
+1.131946043E+03	-1.494911500E+04	+0	+0
+1.128590776E+03	-1.491106289E+04	+0	+0
+1.124969480E+03	-1.487316294E+04	+0	+0
+1.121621889E+03	-1.483579911E+04	+0	+0
+1.118552044E+03	-1.479828773E+04	+0	+0
+1.114834632E+03	-1.476092938E+04	+0	+0
+1.111385317E+03	-1.472385344E+04	+0	+0
+1.108001287E+03	-1.468692871E+04	+0	+0
+1.104628298E+03	-1.465028395E+04	+0	+0
+1.101134222E+03	-1.461371174E+04	+0	+0
+1.097675350E+03	-1.457733050E+04	+0	+0
+1.094253158E+03	-1.454108590E+04	+0	+0
+1.090920696E+03	-1.450498152E+04	+0	+0
+1.087959023E+03	-1.446910806E+04	+0	+0
+1.085059335E+03	-1.443394248E+04	+0	+0
+1.081893057E+03	-1.439840991E+04	+0	+0
+1.078942010E+03	-1.436347908E+04	+0	+0
+1.075750691E+03	-1.432852662E+04	+0	+0
+1.072270935E+03	-1.429384520E+04	+0	+0
+1.069365657E+03	-1.425904592E+04	+0	+0
+1.065810140E+03	-1.422497802E+04	+0	+0
+1.062653692E+03	-1.419113431E+04	+0	+0
+1.059418065E+03	-1.415802896E+04	+0	+0
+1.056079324E+03	-1.412524014E+04	+0	+0
+1.053044715E+03	-1.409214343E+04	+0	+0
+1.049687875E+03	-1.405451160E+04	+0	+0
+1.046563962E+03	-1.401700922E+04	+0	+0
+1.043196316E+03	-1.398237736E+04	+0	+0
+1.040427234E+03	-1.394959415E+04	+0	+0
+1.037864775E+03	-1.391670181E+04	+0	+0
+1.034862626E+03	-1.388366921E+04	+0	+0
+1.031608491E+03	-1.385082235E+04	+0	+0
+1.028660458E+03	-1.381863937E+04	+0	+0
+1.025730553E+03	-1.378672598E+04	+0	+0
+1.022875596E+03	-1.375484961E+04	+0	+0
+1.019892157E+03	-1.372304060E+04	+0	+0
+1.016627662E+03	-1.369146607E+04	+0	+0
+1.013779644E+03	-1.365995080E+04	+0	+0
+1.011127476E+03	-1.362865583E+04	+0	+0
+1.008478638E+03	-1.359745179E+04	+0	+0
+1.005736914E+03	-1.356668406E+04	+0	+0
+1.003014961E+03	-1.353607094E+04	+0	+0
+1.000229668E+03	-1.350540473E+04	+0	+0
+9.974484896E+02	-1.347494384E+04	+0	+0
+9.949069089E+02	-1.344454667E+04	+0	+0
