# Supplementary material for: Optical and Electrical Characterization of Biocompatible Polymeric Lines for Hemodialysis Applications
Source: Materials (Basel). 2018 Mar 16;11(3):438. doi: 10.3390/ma11030438 (PMC5873017; doi:10.3390/ma11030438)
Supplement: Supplementary file 1 [file materials-11-00438-s001.zip › Data_for upload/EIS/Raw_Data/GA_2_3.csv]

+2.102850981E+03	-2.552187737E+04	+0	+0
+2.092140345E+03	-2.540295893E+04	+0	+0
+2.080933336E+03	-2.528530730E+04	+0	+0
+2.069711359E+03	-2.516893089E+04	+0	+0
+2.058670481E+03	-2.505339383E+04	+0	+0
+2.048015348E+03	-2.494092151E+04	+0	+0
+2.037177891E+03	-2.482705957E+04	+0	+0
+2.026493070E+03	-2.471389815E+04	+0	+0
+2.015900566E+03	-2.460257377E+04	+0	+0
+2.005143517E+03	-2.449287885E+04	+0	+0
+1.994703353E+03	-2.438420276E+04	+0	+0
+1.984434293E+03	-2.427624947E+04	+0	+0
+1.974345460E+03	-2.416974040E+04	+0	+0
+1.964399072E+03	-2.406380817E+04	+0	+0
+1.954599632E+03	-2.395894894E+04	+0	+0
+1.945004368E+03	-2.385467310E+04	+0	+0
+1.935439135E+03	-2.375201474E+04	+0	+0
+1.925992936E+03	-2.364971003E+04	+0	+0
+1.916247539E+03	-2.354807677E+04	+0	+0
+1.906925023E+03	-2.344836208E+04	+0	+0
+1.897625682E+03	-2.334896057E+04	+0	+0
+1.888305526E+03	-2.325067056E+04	+0	+0
+1.879452363E+03	-2.315288869E+04	+0	+0
+1.869956961E+03	-2.305653837E+04	+0	+0
+1.860919797E+03	-2.296068663E+04	+0	+0
+1.851872270E+03	-2.286552255E+04	+0	+0
+1.842982108E+03	-2.277108019E+04	+0	+0
+1.834325609E+03	-2.267811724E+04	+0	+0
+1.825814038E+03	-2.258551287E+04	+0	+0
+1.817207062E+03	-2.249418525E+04	+0	+0
+1.808343240E+03	-2.240332014E+04	+0	+0
+1.799648558E+03	-2.231316033E+04	+0	+0
+1.791534339E+03	-2.222355533E+04	+0	+0
+1.782797441E+03	-2.213490341E+04	+0	+0
+1.774787017E+03	-2.204744566E+04	+0	+0
+1.766725334E+03	-2.195994045E+04	+0	+0
+1.758493971E+03	-2.187376863E+04	+0	+0
+1.750365212E+03	-2.178827338E+04	+0	+0
+1.742127605E+03	-2.170314120E+04	+0	+0
+1.734560174E+03	-2.161917640E+04	+0	+0
+1.726918119E+03	-2.153525413E+04	+0	+0
+1.719114022E+03	-2.145186966E+04	+0	+0
+1.711381989E+03	-2.136937108E+04	+0	+0
+1.703548557E+03	-2.128735286E+04	+0	+0
+1.696248386E+03	-2.120612700E+04	+0	+0
+1.689081916E+03	-2.112532264E+04	+0	+0
+1.681517830E+03	-2.104550108E+04	+0	+0
+1.673946770E+03	-2.096642043E+04	+0	+0
+1.666810566E+03	-2.088803134E+04	+0	+0
+1.659319218E+03	-2.081020717E+04	+0	+0
+1.652276981E+03	-2.073273196E+04	+0	+0
+1.645071094E+03	-2.065621357E+04	+0	+0
+1.637843083E+03	-2.058008983E+04	+0	+0
+1.630694103E+03	-2.050463036E+04	+0	+0
+1.623749239E+03	-2.042976385E+04	+0	+0
+1.616841999E+03	-2.035561485E+04	+0	+0
+1.610041282E+03	-2.028202406E+04	+0	+0
+1.603080679E+03	-2.020869026E+04	+0	+0
+1.596327444E+03	-2.013611831E+04	+0	+0
+1.589974007E+03	-2.006395925E+04	+0	+0
+1.583173640E+03	-1.999247612E+04	+0	+0
+1.576669117E+03	-1.992163016E+04	+0	+0
+1.570071523E+03	-1.985112264E+04	+0	+0
+1.563672712E+03	-1.978127399E+04	+0	+0
+1.557035280E+03	-1.971185104E+04	+0	+0
+1.550887325E+03	-1.964305798E+04	+0	+0
+1.544677790E+03	-1.957472240E+04	+0	+0
+1.538522573E+03	-1.950681123E+04	+0	+0
+1.532163635E+03	-1.943939893E+04	+0	+0
+1.526013488E+03	-1.937257852E+04	+0	+0
+1.519777966E+03	-1.930590063E+04	+0	+0
+1.513753190E+03	-1.924017347E+04	+0	+0
+1.507748066E+03	-1.917452281E+04	+0	+0
+1.501784094E+03	-1.910975600E+04	+0	+0
+1.495621822E+03	-1.904547373E+04	+0	+0
+1.489806518E+03	-1.898158851E+04	+0	+0
+1.484072194E+03	-1.891820238E+04	+0	+0
+1.477891000E+03	-1.885514221E+04	+0	+0
+1.471849252E+03	-1.879263049E+04	+0	+0
+1.466341721E+03	-1.873048480E+04	+0	+0
+1.460838059E+03	-1.866852092E+04	+0	+0
+1.455040750E+03	-1.860727553E+04	+0	+0
+1.449525223E+03	-1.854614987E+04	+0	+0
+1.444039975E+03	-1.848571879E+04	+0	+0
+1.438575531E+03	-1.842569113E+04	+0	+0
+1.432943534E+03	-1.836578040E+04	+0	+0
+1.427622348E+03	-1.830644427E+04	+0	+0
+1.422443961E+03	-1.824743822E+04	+0	+0
+1.416796053E+03	-1.818914625E+04	+0	+0
+1.411525967E+03	-1.813046816E+04	+0	+0
+1.406247237E+03	-1.807312007E+04	+0	+0
+1.401189303E+03	-1.801594591E+04	+0	+0
+1.395833184E+03	-1.795900054E+04	+0	+0
+1.390516227E+03	-1.790260771E+04	+0	+0
+1.385554767E+03	-1.784642251E+04	+0	+0
+1.380254324E+03	-1.779084937E+04	+0	+0
+1.375526955E+03	-1.773547405E+04	+0	+0
+1.370554794E+03	-1.768032247E+04	+0	+0
+1.365517912E+03	-1.762584336E+04	+0	+0
+1.360162814E+03	-1.757144928E+04	+0	+0
+1.355029630E+03	-1.751734767E+04	+0	+0
+1.349778328E+03	-1.746371606E+04	+0	+0
+1.344887110E+03	-1.741052479E+04	+0	+0
+1.340006868E+03	-1.735739568E+04	+0	+0
+1.335109887E+03	-1.730468871E+04	+0	+0
+1.330460412E+03	-1.725247987E+04	+0	+0
+1.325804115E+03	-1.720052831E+04	+0	+0
+1.320968378E+03	-1.714900084E+04	+0	+0
+1.316244782E+03	-1.709772669E+04	+0	+0
+1.311806904E+03	-1.704656814E+04	+0	+0
+1.306813093E+03	-1.699598340E+04	+0	+0
+1.302350120E+03	-1.694568323E+04	+0	+0
+1.297841525E+03	-1.689576235E+04	+0	+0
+1.293506899E+03	-1.684611170E+04	+0	+0
+1.288875314E+03	-1.679691433E+04	+0	+0
+1.284240247E+03	-1.674775958E+04	+0	+0
+1.279347992E+03	-1.669911099E+04	+0	+0
+1.275094687E+03	-1.665063680E+04	+0	+0
+1.271143361E+03	-1.660276291E+04	+0	+0
+1.266716119E+03	-1.655472430E+04	+0	+0
+1.262360046E+03	-1.650725746E+04	+0	+0
+1.258391027E+03	-1.645986168E+04	+0	+0
+1.254184075E+03	-1.641317655E+04	+0	+0
+1.249931080E+03	-1.636615768E+04	+0	+0
+1.245535566E+03	-1.631980485E+04	+0	+0
+1.241229802E+03	-1.627354668E+04	+0	+0
+1.236993802E+03	-1.622763931E+04	+0	+0
+1.232893496E+03	-1.618190202E+04	+0	+0
+1.228578533E+03	-1.613645217E+04	+0	+0
+1.224324366E+03	-1.609141618E+04	+0	+0
+1.220416032E+03	-1.604688437E+04	+0	+0
+1.216680363E+03	-1.600217980E+04	+0	+0
+1.212409148E+03	-1.595803185E+04	+0	+0
+1.208373175E+03	-1.591380277E+04	+0	+0
+1.204868759E+03	-1.587013207E+04	+0	+0
+1.200751784E+03	-1.582674343E+04	+0	+0
+1.196673299E+03	-1.578384168E+04	+0	+0
+1.192961856E+03	-1.574068756E+04	+0	+0
+1.188962729E+03	-1.569828432E+04	+0	+0
+1.185144834E+03	-1.565582601E+04	+0	+0
+1.181296303E+03	-1.561362813E+04	+0	+0
+1.177257564E+03	-1.557175886E+04	+0	+0
+1.173339239E+03	-1.553003936E+04	+0	+0
+1.169784578E+03	-1.548846271E+04	+0	+0
+1.166387684E+03	-1.544724115E+04	+0	+0
+1.162589672E+03	-1.540651233E+04	+0	+0
+1.158950978E+03	-1.536594730E+04	+0	+0
+1.155436649E+03	-1.532545591E+04	+0	+0
+1.151941887E+03	-1.528531891E+04	+0	+0
+1.148134044E+03	-1.524521389E+04	+0	+0
+1.144282057E+03	-1.520565650E+04	+0	+0
+1.140601346E+03	-1.516591686E+04	+0	+0
+1.137000620E+03	-1.512693794E+04	+0	+0
+1.133356736E+03	-1.508791849E+04	+0	+0
+1.129478079E+03	-1.504882587E+04	+0	+0
+1.126285129E+03	-1.501009762E+04	+0	+0
+1.122887859E+03	-1.497163061E+04	+0	+0
+1.119648357E+03	-1.493327503E+04	+0	+0
+1.116019662E+03	-1.489532032E+04	+0	+0
+1.112734965E+03	-1.485765208E+04	+0	+0
+1.109664859E+03	-1.482007529E+04	+0	+0
+1.106009264E+03	-1.478258336E+04	+0	+0
+1.102580541E+03	-1.474524261E+04	+0	+0
+1.099263844E+03	-1.470796682E+04	+0	+0
+1.096012537E+03	-1.467148170E+04	+0	+0
+1.092514075E+03	-1.463473053E+04	+0	+0
+1.089333994E+03	-1.459839464E+04	+0	+0
+1.085850715E+03	-1.456215846E+04	+0	+0
+1.082512346E+03	-1.452573592E+04	+0	+0
+1.079749938E+03	-1.448990696E+04	+0	+0
+1.076466179E+03	-1.445446828E+04	+0	+0
+1.073371201E+03	-1.441892621E+04	+0	+0
+1.070527297E+03	-1.438389974E+04	+0	+0
+1.067470337E+03	-1.434872803E+04	+0	+0
+1.064328520E+03	-1.431380447E+04	+0	+0
+1.061041197E+03	-1.427917929E+04	+0	+0
+1.057496781E+03	-1.424486277E+04	+0	+0
+1.054376787E+03	-1.421031666E+04	+0	+0
+1.051074167E+03	-1.417629776E+04	+0	+0
+1.047968481E+03	-1.414250356E+04	+0	+0
+1.044842087E+03	-1.410846393E+04	+0	+0
+1.041907365E+03	-1.407508383E+04	+0	+0
+1.039309997E+03	-1.404146661E+04	+0	+0
+1.035961106E+03	-1.400828411E+04	+0	+0
+1.033146450E+03	-1.397537257E+04	+0	+0
+1.030588734E+03	-1.394245870E+04	+0	+0
+1.027508693E+03	-1.390966847E+04	+0	+0
+1.024438632E+03	-1.387720972E+04	+0	+0
+1.021354055E+03	-1.384478170E+04	+0	+0
+1.018469794E+03	-1.381238780E+04	+0	+0
+1.015456850E+03	-1.378030194E+04	+0	+0
+1.012473868E+03	-1.374848489E+04	+0	+0
+1.009700467E+03	-1.371664685E+04	+0	+0
+1.006878613E+03	-1.368522948E+04	+0	+0
+1.004163391E+03	-1.365358575E+04	+0	+0
+1.001643404E+03	-1.362268573E+04	+0	+0
+9.984423507E+02	-1.359145730E+04	+0	+0
+9.960239727E+02	-1.356066362E+04	+0	+0
+9.933561388E+02	-1.352988561E+04	+0	+0
+9.908175890E+02	-1.349937658E+04	+0	+0
+9.879565671E+02	-1.346898411E+04	+0	+0
