# Supplementary material for: Optical and Electrical Characterization of Biocompatible Polymeric Lines for Hemodialysis Applications
Source: Materials (Basel). 2018 Mar 16;11(3):438. doi: 10.3390/ma11030438 (PMC5873017; doi:10.3390/ma11030438)
Supplement: Supplementary file 1 [file materials-11-00438-s001.zip › Data_for upload/EIS/Raw_Data/GA_2_4.csv]

+2.090183388E+03	-2.557425475E+04	+0	+0
+2.079605959E+03	-2.545509630E+04	+0	+0
+2.068562290E+03	-2.533702761E+04	+0	+0
+2.057321186E+03	-2.522021167E+04	+0	+0
+2.046368065E+03	-2.510418750E+04	+0	+0
+2.035808458E+03	-2.499040829E+04	+0	+0
+2.024857183E+03	-2.487639239E+04	+0	+0
+2.014273590E+03	-2.476378242E+04	+0	+0
+2.003866872E+03	-2.465271311E+04	+0	+0
+1.993152507E+03	-2.454249233E+04	+0	+0
+1.983014854E+03	-2.443373797E+04	+0	+0
+1.972721871E+03	-2.432553702E+04	+0	+0
+1.962797149E+03	-2.421848317E+04	+0	+0
+1.953087417E+03	-2.411239877E+04	+0	+0
+1.943416111E+03	-2.400704917E+04	+0	+0
+1.933732076E+03	-2.390271559E+04	+0	+0
+1.924233690E+03	-2.379930138E+04	+0	+0
+1.914820310E+03	-2.369678532E+04	+0	+0
+1.905132180E+03	-2.359496126E+04	+0	+0
+1.895925822E+03	-2.349447641E+04	+0	+0
+1.886490688E+03	-2.339489055E+04	+0	+0
+1.877508508E+03	-2.329643768E+04	+0	+0
+1.868199442E+03	-2.319864011E+04	+0	+0
+1.859349069E+03	-2.310153232E+04	+0	+0
+1.850567998E+03	-2.300524077E+04	+0	+0
+1.841560616E+03	-2.291009979E+04	+0	+0
+1.833434949E+03	-2.281499998E+04	+0	+0
+1.824051608E+03	-2.272195076E+04	+0	+0
+1.815351786E+03	-2.262941718E+04	+0	+0
+1.806802579E+03	-2.253730136E+04	+0	+0
+1.798584412E+03	-2.244594590E+04	+0	+0
+1.789791398E+03	-2.235554113E+04	+0	+0
+1.781376430E+03	-2.226571303E+04	+0	+0
+1.773079591E+03	-2.217674508E+04	+0	+0
+1.764653629E+03	-2.208876024E+04	+0	+0
+1.756997248E+03	-2.200127769E+04	+0	+0
+1.748701471E+03	-2.191465499E+04	+0	+0
+1.740703154E+03	-2.182879672E+04	+0	+0
+1.732821317E+03	-2.174340461E+04	+0	+0
+1.725116610E+03	-2.165889659E+04	+0	+0
+1.717349398E+03	-2.157529832E+04	+0	+0
+1.709735374E+03	-2.149147839E+04	+0	+0
+1.702200881E+03	-2.140878509E+04	+0	+0
+1.694715814E+03	-2.132644976E+04	+0	+0
+1.687380890E+03	-2.124469666E+04	+0	+0
+1.680016159E+03	-2.116406377E+04	+0	+0
+1.672693055E+03	-2.108412113E+04	+0	+0
+1.665216311E+03	-2.100449800E+04	+0	+0
+1.658026773E+03	-2.092578411E+04	+0	+0
+1.650902743E+03	-2.084765109E+04	+0	+0
+1.643574501E+03	-2.077001019E+04	+0	+0
+1.636482610E+03	-2.069304063E+04	+0	+0
+1.629421951E+03	-2.061678557E+04	+0	+0
+1.622285683E+03	-2.054130449E+04	+0	+0
+1.615437315E+03	-2.046612330E+04	+0	+0
+1.608856791E+03	-2.039148712E+04	+0	+0
+1.601926186E+03	-2.031784105E+04	+0	+0
+1.595356061E+03	-2.024426561E+04	+0	+0
+1.588407671E+03	-2.017155411E+04	+0	+0
+1.581910287E+03	-2.009920558E+04	+0	+0
+1.575227127E+03	-2.002734024E+04	+0	+0
+1.568714989E+03	-1.995595656E+04	+0	+0
+1.562532596E+03	-1.988558071E+04	+0	+0
+1.556171614E+03	-1.981535697E+04	+0	+0
+1.549619510E+03	-1.974561407E+04	+0	+0
+1.543336712E+03	-1.967675330E+04	+0	+0
+1.537216026E+03	-1.960805113E+04	+0	+0
+1.531035679E+03	-1.953983008E+04	+0	+0
+1.524663159E+03	-1.947243109E+04	+0	+0
+1.518635943E+03	-1.940526398E+04	+0	+0
+1.512318897E+03	-1.933827726E+04	+0	+0
+1.506047123E+03	-1.927242354E+04	+0	+0
+1.500289617E+03	-1.920663359E+04	+0	+0
+1.494523215E+03	-1.914136642E+04	+0	+0
+1.488491697E+03	-1.907699040E+04	+0	+0
+1.482507610E+03	-1.901291949E+04	+0	+0
+1.476559289E+03	-1.894933293E+04	+0	+0
+1.470678993E+03	-1.888609885E+04	+0	+0
+1.464968572E+03	-1.882351331E+04	+0	+0
+1.459227677E+03	-1.876141973E+04	+0	+0
+1.453700805E+03	-1.869922960E+04	+0	+0
+1.448005653E+03	-1.863742963E+04	+0	+0
+1.442445587E+03	-1.857625449E+04	+0	+0
+1.437079627E+03	-1.851545043E+04	+0	+0
+1.431534922E+03	-1.845535157E+04	+0	+0
+1.426009773E+03	-1.839538750E+04	+0	+0
+1.420808253E+03	-1.833591571E+04	+0	+0
+1.415534197E+03	-1.827673032E+04	+0	+0
+1.410162115E+03	-1.821785232E+04	+0	+0
+1.405105455E+03	-1.815944822E+04	+0	+0
+1.399844532E+03	-1.810160150E+04	+0	+0
+1.394606161E+03	-1.804439929E+04	+0	+0
+1.389583525E+03	-1.798732409E+04	+0	+0
+1.384337132E+03	-1.793071021E+04	+0	+0
+1.379153272E+03	-1.787423169E+04	+0	+0
+1.373945111E+03	-1.781854243E+04	+0	+0
+1.369160354E+03	-1.776311121E+04	+0	+0
+1.364323611E+03	-1.770788576E+04	+0	+0
+1.358934555E+03	-1.765288790E+04	+0	+0
+1.354029469E+03	-1.759857428E+04	+0	+0
+1.348927438E+03	-1.754455221E+04	+0	+0
+1.343961841E+03	-1.749050612E+04	+0	+0
+1.338923048E+03	-1.743704167E+04	+0	+0
+1.333951336E+03	-1.738384702E+04	+0	+0
+1.329142758E+03	-1.733111387E+04	+0	+0
+1.324587776E+03	-1.727829994E+04	+0	+0
+1.319802145E+03	-1.722641870E+04	+0	+0
+1.315206155E+03	-1.717467345E+04	+0	+0
+1.310618576E+03	-1.712309457E+04	+0	+0
+1.306050195E+03	-1.707193187E+04	+0	+0
+1.301358605E+03	-1.702117275E+04	+0	+0
+1.296696776E+03	-1.697087846E+04	+0	+0
+1.292377404E+03	-1.692070602E+04	+0	+0
+1.287809854E+03	-1.687089988E+04	+0	+0
+1.283229302E+03	-1.682175418E+04	+0	+0
+1.278474715E+03	-1.677268380E+04	+0	+0
+1.274071712E+03	-1.672358607E+04	+0	+0
+1.269987244E+03	-1.667486497E+04	+0	+0
+1.265581700E+03	-1.662666805E+04	+0	+0
+1.261306103E+03	-1.657888983E+04	+0	+0
+1.257234883E+03	-1.653124028E+04	+0	+0
+1.253020633E+03	-1.648376572E+04	+0	+0
+1.249030184E+03	-1.643662587E+04	+0	+0
+1.244790944E+03	-1.638990409E+04	+0	+0
+1.240231036E+03	-1.634320041E+04	+0	+0
+1.236243596E+03	-1.629684031E+04	+0	+0
+1.231696083E+03	-1.625108670E+04	+0	+0
+1.227718482E+03	-1.620487073E+04	+0	+0
+1.223645433E+03	-1.615965031E+04	+0	+0
+1.219383435E+03	-1.611422465E+04	+0	+0
+1.215320707E+03	-1.606968024E+04	+0	+0
+1.211488570E+03	-1.602498254E+04	+0	+0
+1.207487748E+03	-1.598065839E+04	+0	+0
+1.203617292E+03	-1.593643416E+04	+0	+0
+1.199974685E+03	-1.589288082E+04	+0	+0
+1.195954227E+03	-1.584911522E+04	+0	+0
+1.191821491E+03	-1.580588549E+04	+0	+0
+1.188239400E+03	-1.576295097E+04	+0	+0
+1.184126761E+03	-1.572019005E+04	+0	+0
+1.180339504E+03	-1.567756384E+04	+0	+0
+1.176473596E+03	-1.563535679E+04	+0	+0
+1.172552326E+03	-1.559320626E+04	+0	+0
+1.168500597E+03	-1.555150223E+04	+0	+0
+1.164978591E+03	-1.550995712E+04	+0	+0
+1.161677974E+03	-1.546864088E+04	+0	+0
+1.157995244E+03	-1.542796686E+04	+0	+0
+1.154320345E+03	-1.538707212E+04	+0	+0
+1.150871155E+03	-1.534648064E+04	+0	+0
+1.147208172E+03	-1.530638010E+04	+0	+0
+1.143735591E+03	-1.526622703E+04	+0	+0
+1.139875129E+03	-1.522645140E+04	+0	+0
+1.136075861E+03	-1.518695789E+04	+0	+0
+1.132563675E+03	-1.514748020E+04	+0	+0
+1.128833688E+03	-1.510857962E+04	+0	+0
+1.125160158E+03	-1.506941728E+04	+0	+0
+1.121853117E+03	-1.503046970E+04	+0	+0
+1.118385757E+03	-1.499184949E+04	+0	+0
+1.115114193E+03	-1.495340045E+04	+0	+0
+1.111799142E+03	-1.491528476E+04	+0	+0
+1.108474526E+03	-1.487766580E+04	+0	+0
+1.104942418E+03	-1.484003599E+04	+0	+0
+1.101737166E+03	-1.480228784E+04	+0	+0
+1.098401189E+03	-1.476519043E+04	+0	+0
+1.094844470E+03	-1.472793690E+04	+0	+0
+1.091594883E+03	-1.469114194E+04	+0	+0
+1.088543214E+03	-1.465440584E+04	+0	+0
+1.084980171E+03	-1.461765435E+04	+0	+0
+1.081708765E+03	-1.458141075E+04	+0	+0
+1.078132517E+03	-1.454516453E+04	+0	+0
+1.075451383E+03	-1.450904677E+04	+0	+0
+1.072390278E+03	-1.447334928E+04	+0	+0
+1.069313377E+03	-1.443794667E+04	+0	+0
+1.066452437E+03	-1.440264831E+04	+0	+0
+1.063362589E+03	-1.436758721E+04	+0	+0
+1.060173983E+03	-1.433241197E+04	+0	+0
+1.057058989E+03	-1.429797376E+04	+0	+0
+1.053377266E+03	-1.426341431E+04	+0	+0
+1.050408234E+03	-1.422906414E+04	+0	+0
+1.047043698E+03	-1.419462308E+04	+0	+0
+1.043959920E+03	-1.416075570E+04	+0	+0
+1.040956168E+03	-1.412703871E+04	+0	+0
+1.037849968E+03	-1.409314727E+04	+0	+0
+1.035164151E+03	-1.405981218E+04	+0	+0
+1.032097201E+03	-1.402646818E+04	+0	+0
+1.029354469E+03	-1.399332307E+04	+0	+0
+1.026662089E+03	-1.396035025E+04	+0	+0
+1.023678549E+03	-1.392765612E+04	+0	+0
+1.020676587E+03	-1.389499560E+04	+0	+0
+1.017581253E+03	-1.386240198E+04	+0	+0
+1.014673516E+03	-1.383019149E+04	+0	+0
+1.012076934E+03	-1.379782277E+04	+0	+0
+1.009750155E+03	-1.376599518E+04	+0	+0
+1.006880623E+03	-1.373456861E+04	+0	+0
+1.003722696E+03	-1.370366030E+04	+0	+0
+1.001126976E+03	-1.367260749E+04	+0	+0
+9.985790139E+02	-1.364155217E+04	+0	+0
+9.956806199E+02	-1.361047555E+04	+0	+0
+9.931747193E+02	-1.357919129E+04	+0	+0
+9.905886795E+02	-1.354779696E+04	+0	+0
+9.877654666E+02	-1.351678874E+04	+0	+0
+9.851207323E+02	-1.348643581E+04	+0	+0
