# Supplementary material for: Optical and Electrical Characterization of Biocompatible Polymeric Lines for Hemodialysis Applications
Source: Materials (Basel). 2018 Mar 16;11(3):438. doi: 10.3390/ma11030438 (PMC5873017; doi:10.3390/ma11030438)
Supplement: Supplementary file 1 [file materials-11-00438-s001.zip › Data_for upload/EIS/Raw_Data/GA_3_1.csv]

+2.109009341E+03	-3.168526471E+04	+0	+0
+2.097965752E+03	-3.153639241E+04	+0	+0
+2.085182219E+03	-3.139005116E+04	+0	+0
+2.073732263E+03	-3.124395483E+04	+0	+0
+2.062589891E+03	-3.109950938E+04	+0	+0
+2.051963336E+03	-3.095890594E+04	+0	+0
+2.040672655E+03	-3.081722809E+04	+0	+0
+2.029860255E+03	-3.067638025E+04	+0	+0
+2.019401859E+03	-3.053735360E+04	+0	+0
+2.008721361E+03	-3.039941100E+04	+0	+0
+1.998175615E+03	-3.026264298E+04	+0	+0
+1.987644895E+03	-3.012753832E+04	+0	+0
+1.977354891E+03	-2.999373958E+04	+0	+0
+1.967412264E+03	-2.986102290E+04	+0	+0
+1.957101889E+03	-2.972963148E+04	+0	+0
+1.947606699E+03	-2.959902500E+04	+0	+0
+1.937954862E+03	-2.946979161E+04	+0	+0
+1.928197948E+03	-2.934169082E+04	+0	+0
+1.918388512E+03	-2.921490245E+04	+0	+0
+1.909004441E+03	-2.908962882E+04	+0	+0
+1.899527477E+03	-2.896507572E+04	+0	+0
+1.889888030E+03	-2.884159963E+04	+0	+0
+1.880698540E+03	-2.871968164E+04	+0	+0
+1.871314723E+03	-2.859854800E+04	+0	+0
+1.862159542E+03	-2.847856010E+04	+0	+0
+1.853351490E+03	-2.835957576E+04	+0	+0
+1.843582118E+03	-2.824258413E+04	+0	+0
+1.834911274E+03	-2.812467756E+04	+0	+0
+1.826232435E+03	-2.800854465E+04	+0	+0
+1.817509874E+03	-2.789385762E+04	+0	+0
+1.808774132E+03	-2.777958222E+04	+0	+0
+1.799723368E+03	-2.766697300E+04	+0	+0
+1.791532296E+03	-2.755479019E+04	+0	+0
+1.783008752E+03	-2.744376225E+04	+0	+0
+1.774120572E+03	-2.733379042E+04	+0	+0
+1.766256844E+03	-2.722479698E+04	+0	+0
+1.758192086E+03	-2.711634619E+04	+0	+0
+1.750266132E+03	-2.700923039E+04	+0	+0
+1.741624671E+03	-2.690318912E+04	+0	+0
+1.733558980E+03	-2.679734525E+04	+0	+0
+1.725333126E+03	-2.669290689E+04	+0	+0
+1.717903235E+03	-2.658887416E+04	+0	+0
+1.710485293E+03	-2.648565004E+04	+0	+0
+1.702518449E+03	-2.638338242E+04	+0	+0
+1.694973839E+03	-2.628176457E+04	+0	+0
+1.686976352E+03	-2.618052120E+04	+0	+0
+1.679551798E+03	-2.608103265E+04	+0	+0
+1.672487590E+03	-2.598172898E+04	+0	+0
+1.665153590E+03	-2.588344095E+04	+0	+0
+1.657828212E+03	-2.578586699E+04	+0	+0
+1.650551357E+03	-2.568892723E+04	+0	+0
+1.643378326E+03	-2.559293740E+04	+0	+0
+1.635526829E+03	-2.549785031E+04	+0	+0
+1.628629217E+03	-2.540364842E+04	+0	+0
+1.622192877E+03	-2.530982178E+04	+0	+0
+1.615088866E+03	-2.521643840E+04	+0	+0
+1.608041344E+03	-2.512441975E+04	+0	+0
+1.600948071E+03	-2.503245673E+04	+0	+0
+1.593776188E+03	-2.494189129E+04	+0	+0
+1.586948411E+03	-2.485133058E+04	+0	+0
+1.580366792E+03	-2.476226041E+04	+0	+0
+1.573669496E+03	-2.467307740E+04	+0	+0
+1.566953790E+03	-2.458515444E+04	+0	+0
+1.560417921E+03	-2.449777118E+04	+0	+0
+1.553809276E+03	-2.441090433E+04	+0	+0
+1.547466037E+03	-2.432493369E+04	+0	+0
+1.540642120E+03	-2.423930537E+04	+0	+0
+1.534435980E+03	-2.415465271E+04	+0	+0
+1.527795937E+03	-2.407020536E+04	+0	+0
+1.521449407E+03	-2.398650658E+04	+0	+0
+1.515420878E+03	-2.390359558E+04	+0	+0
+1.509222739E+03	-2.382135552E+04	+0	+0
+1.503826924E+03	-2.374002701E+04	+0	+0
+1.497565780E+03	-2.365893110E+04	+0	+0
+1.491716805E+03	-2.357839532E+04	+0	+0
+1.485731385E+03	-2.349840372E+04	+0	+0
+1.479745098E+03	-2.341881623E+04	+0	+0
+1.474168282E+03	-2.333955349E+04	+0	+0
+1.468390578E+03	-2.326166148E+04	+0	+0
+1.462572130E+03	-2.318411865E+04	+0	+0
+1.456770821E+03	-2.310692622E+04	+0	+0
+1.450832604E+03	-2.303017293E+04	+0	+0
+1.445648997E+03	-2.295399498E+04	+0	+0
+1.439976903E+03	-2.287819144E+04	+0	+0
+1.434183980E+03	-2.280322807E+04	+0	+0
+1.428553003E+03	-2.272821403E+04	+0	+0
+1.423034526E+03	-2.265431501E+04	+0	+0
+1.417428160E+03	-2.258052232E+04	+0	+0
+1.411627459E+03	-2.250712111E+04	+0	+0
+1.406256243E+03	-2.243462606E+04	+0	+0
+1.400733111E+03	-2.236276239E+04	+0	+0
+1.395097308E+03	-2.229111841E+04	+0	+0
+1.389503066E+03	-2.222042847E+04	+0	+0
+1.384466891E+03	-2.214937090E+04	+0	+0
+1.379438678E+03	-2.207919345E+04	+0	+0
+1.373881064E+03	-2.200965405E+04	+0	+0
+1.368936661E+03	-2.194035804E+04	+0	+0
+1.363855717E+03	-2.187193576E+04	+0	+0
+1.359073201E+03	-2.180327622E+04	+0	+0
+1.353876248E+03	-2.173574999E+04	+0	+0
+1.348981631E+03	-2.166810462E+04	+0	+0
+1.344138029E+03	-2.160126424E+04	+0	+0
+1.339141856E+03	-2.153434802E+04	+0	+0
+1.334423100E+03	-2.146808455E+04	+0	+0
+1.329140416E+03	-2.140271943E+04	+0	+0
+1.324195451E+03	-2.133734458E+04	+0	+0
+1.319444619E+03	-2.127213704E+04	+0	+0
+1.314701305E+03	-2.120764263E+04	+0	+0
+1.309791161E+03	-2.114392668E+04	+0	+0
+1.304959553E+03	-2.108015695E+04	+0	+0
+1.300500614E+03	-2.101697465E+04	+0	+0
+1.296089104E+03	-2.095443263E+04	+0	+0
+1.290683559E+03	-2.089218478E+04	+0	+0
+1.286266226E+03	-2.083006890E+04	+0	+0
+1.281555737E+03	-2.076849136E+04	+0	+0
+1.276794829E+03	-2.070737426E+04	+0	+0
+1.271709310E+03	-2.064625717E+04	+0	+0
+1.267508623E+03	-2.058577894E+04	+0	+0
+1.262931617E+03	-2.052548948E+04	+0	+0
+1.258494605E+03	-2.046588851E+04	+0	+0
+1.254228694E+03	-2.040633830E+04	+0	+0
+1.249926818E+03	-2.034762809E+04	+0	+0
+1.245737779E+03	-2.028872245E+04	+0	+0
+1.241538061E+03	-2.023021312E+04	+0	+0
+1.237256277E+03	-2.017228405E+04	+0	+0
+1.232848808E+03	-2.011436884E+04	+0	+0
+1.228573161E+03	-2.005748578E+04	+0	+0
+1.224719658E+03	-2.000026392E+04	+0	+0
+1.220308188E+03	-1.994397925E+04	+0	+0
+1.216321435E+03	-1.988763173E+04	+0	+0
+1.211913761E+03	-1.983148410E+04	+0	+0
+1.208238838E+03	-1.977640900E+04	+0	+0
+1.204304845E+03	-1.972098904E+04	+0	+0
+1.200189499E+03	-1.966636106E+04	+0	+0
+1.196065377E+03	-1.961194165E+04	+0	+0
+1.192230308E+03	-1.955796501E+04	+0	+0
+1.188129523E+03	-1.950403445E+04	+0	+0
+1.184209636E+03	-1.945043555E+04	+0	+0
+1.180094042E+03	-1.939706290E+04	+0	+0
+1.176255339E+03	-1.934329955E+04	+0	+0
+1.172179991E+03	-1.928954447E+04	+0	+0
+1.167991987E+03	-1.923746492E+04	+0	+0
+1.163952178E+03	-1.918539430E+04	+0	+0
+1.160438489E+03	-1.913364382E+04	+0	+0
+1.156682149E+03	-1.908207666E+04	+0	+0
+1.153124632E+03	-1.903135667E+04	+0	+0
+1.149460720E+03	-1.898040720E+04	+0	+0
+1.145797204E+03	-1.892970439E+04	+0	+0
+1.142072464E+03	-1.887945465E+04	+0	+0
+1.138569641E+03	-1.883003132E+04	+0	+0
+1.134659758E+03	-1.878025305E+04	+0	+0
+1.130907485E+03	-1.873123239E+04	+0	+0
+1.127386756E+03	-1.868251107E+04	+0	+0
+1.124070604E+03	-1.863434043E+04	+0	+0
+1.120213619E+03	-1.858664011E+04	+0	+0
+1.116763079E+03	-1.853879439E+04	+0	+0
+1.113182330E+03	-1.849077949E+04	+0	+0
+1.109819595E+03	-1.844361185E+04	+0	+0
+1.106373697E+03	-1.839604602E+04	+0	+0
+1.102444607E+03	-1.834948614E+04	+0	+0
+1.099156573E+03	-1.830261335E+04	+0	+0
+1.095831632E+03	-1.825580901E+04	+0	+0
+1.092678840E+03	-1.820956148E+04	+0	+0
+1.088699733E+03	-1.816333315E+04	+0	+0
+1.085489617E+03	-1.811771185E+04	+0	+0
+1.081949013E+03	-1.807205796E+04	+0	+0
+1.078790996E+03	-1.802595141E+04	+0	+0
+1.075165702E+03	-1.798096026E+04	+0	+0
+1.072082572E+03	-1.793626592E+04	+0	+0
+1.068831623E+03	-1.789146756E+04	+0	+0
+1.066103437E+03	-1.784696232E+04	+0	+0
+1.063703340E+03	-1.780264206E+04	+0	+0
+1.060760273E+03	-1.775890610E+04	+0	+0
+1.057347927E+03	-1.771490030E+04	+0	+0
+1.054132221E+03	-1.767145763E+04	+0	+0
+1.051517725E+03	-1.762851709E+04	+0	+0
+1.047952268E+03	-1.758542516E+04	+0	+0
+1.045024560E+03	-1.754285291E+04	+0	+0
+1.043133232E+03	-1.750046197E+04	+0	+0
+1.043479837E+03	-1.745784812E+04	+0	+0
+1.045880731E+03	-1.741590786E+04	+0	+0
+1.047785391E+03	-1.737415719E+04	+0	+0
+1.045813715E+03	-1.733251279E+04	+0	+0
+1.041402283E+03	-1.729138105E+04	+0	+0
+1.025110140E+03	-1.725015446E+04	+0	+0
+1.020503673E+03	-1.720920723E+04	+0	+0
+1.017697898E+03	-1.716835729E+04	+0	+0
+1.014321075E+03	-1.712763819E+04	+0	+0
+1.010711466E+03	-1.708779648E+04	+0	+0
+1.007927310E+03	-1.704772368E+04	+0	+0
+1.005993128E+03	-1.700745174E+04	+0	+0
+1.008211069E+03	-1.696788872E+04	+0	+0
+1.005549802E+03	-1.692850242E+04	+0	+0
+1.001865365E+03	-1.688895932E+04	+0	+0
+9.976179410E+02	-1.684977299E+04	+0	+0
+9.954319629E+02	-1.681079147E+04	+0	+0
+9.955113506E+02	-1.677181639E+04	+0	+0
+9.938957620E+02	-1.673331852E+04	+0	+0
+9.916129728E+02	-1.669484939E+04	+0	+0
+9.934391320E+02	-1.665674400E+04	+0	+0
+1.008994509E+03	-1.661898539E+04	+0	+0
