# Supplementary material for: Optical and Electrical Characterization of Biocompatible Polymeric Lines for Hemodialysis Applications
Source: Materials (Basel). 2018 Mar 16;11(3):438. doi: 10.3390/ma11030438 (PMC5873017; doi:10.3390/ma11030438)
Supplement: Supplementary file 1 [file materials-11-00438-s001.zip › Data_for upload/EIS/Raw_Data/GA_3_2.csv]

+2.084837796E+03	-3.177368796E+04	+0	+0
+2.074008742E+03	-3.162421162E+04	+0	+0
+2.062971677E+03	-3.147609564E+04	+0	+0
+2.050594177E+03	-3.133044122E+04	+0	+0
+2.040211272E+03	-3.118521006E+04	+0	+0
+2.030205853E+03	-3.104406791E+04	+0	+0
+2.019571652E+03	-3.090147594E+04	+0	+0
+2.009243547E+03	-3.076054389E+04	+0	+0
+1.998262832E+03	-3.062023141E+04	+0	+0
+1.987754828E+03	-3.048225321E+04	+0	+0
+1.977309717E+03	-3.034523968E+04	+0	+0
+1.966986937E+03	-3.020978794E+04	+0	+0
+1.957618318E+03	-3.007486174E+04	+0	+0
+1.949102845E+03	-2.994151958E+04	+0	+0
+1.942150773E+03	-2.980929816E+04	+0	+0
+1.940242627E+03	-2.967832409E+04	+0	+0
+1.933410653E+03	-2.954856464E+04	+0	+0
+1.920226637E+03	-2.942025764E+04	+0	+0
+1.907825613E+03	-2.929195877E+04	+0	+0
+1.900107882E+03	-2.916609316E+04	+0	+0
+1.892711813E+03	-2.904127106E+04	+0	+0
+1.875759678E+03	-2.891730197E+04	+0	+0
+1.867067353E+03	-2.879471601E+04	+0	+0
+1.859878143E+03	-2.867251980E+04	+0	+0
+1.848663421E+03	-2.855245663E+04	+0	+0
+1.841358594E+03	-2.843267826E+04	+0	+0
+1.834693104E+03	-2.831448060E+04	+0	+0
+1.824879981E+03	-2.819666312E+04	+0	+0
+1.817279670E+03	-2.808030600E+04	+0	+0
+1.807157641E+03	-2.796509478E+04	+0	+0
+1.795526429E+03	-2.785088792E+04	+0	+0
+1.790312151E+03	-2.773769897E+04	+0	+0
+1.779374487E+03	-2.762470045E+04	+0	+0
+1.772596351E+03	-2.751315522E+04	+0	+0
+1.763998012E+03	-2.740273659E+04	+0	+0
+1.754465734E+03	-2.729346579E+04	+0	+0
+1.747109417E+03	-2.718490052E+04	+0	+0
+1.740058732E+03	-2.707694910E+04	+0	+0
+1.731792147E+03	-2.697015365E+04	+0	+0
+1.725248692E+03	-2.686446308E+04	+0	+0
+1.716206486E+03	-2.675932301E+04	+0	+0
+1.705698169E+03	-2.665466805E+04	+0	+0
+1.694568326E+03	-2.655085033E+04	+0	+0
+1.685936072E+03	-2.644823928E+04	+0	+0
+1.677754174E+03	-2.634636787E+04	+0	+0
+1.670134698E+03	-2.624497367E+04	+0	+0
+1.662647256E+03	-2.614466472E+04	+0	+0
+1.655405129E+03	-2.604501413E+04	+0	+0
+1.649023139E+03	-2.594588426E+04	+0	+0
+1.642560499E+03	-2.584826227E+04	+0	+0
+1.635340998E+03	-2.575147378E+04	+0	+0
+1.627788553E+03	-2.565457520E+04	+0	+0
+1.620408733E+03	-2.555912408E+04	+0	+0
+1.613019251E+03	-2.546447400E+04	+0	+0
+1.606705188E+03	-2.536964287E+04	+0	+0
+1.600362125E+03	-2.527644148E+04	+0	+0
+1.595063703E+03	-2.518356058E+04	+0	+0
+1.587891984E+03	-2.509185602E+04	+0	+0
+1.581080238E+03	-2.500043710E+04	+0	+0
+1.574177622E+03	-2.490996416E+04	+0	+0
+1.566665724E+03	-2.482020270E+04	+0	+0
+1.558862508E+03	-2.473106983E+04	+0	+0
+1.551654594E+03	-2.464231211E+04	+0	+0
+1.544813250E+03	-2.455459933E+04	+0	+0
+1.538206830E+03	-2.446740643E+04	+0	+0
+1.532311466E+03	-2.438124329E+04	+0	+0
+1.525801079E+03	-2.429519136E+04	+0	+0
+1.518912547E+03	-2.420983371E+04	+0	+0
+1.512023562E+03	-2.412567942E+04	+0	+0
+1.505821002E+03	-2.404152737E+04	+0	+0
+1.499653299E+03	-2.395809093E+04	+0	+0
+1.493675680E+03	-2.387552835E+04	+0	+0
+1.488271829E+03	-2.379341909E+04	+0	+0
+1.483423061E+03	-2.371212344E+04	+0	+0
+1.478250670E+03	-2.363129753E+04	+0	+0
+1.472986794E+03	-2.355086147E+04	+0	+0
+1.466095283E+03	-2.347130448E+04	+0	+0
+1.459115117E+03	-2.339208363E+04	+0	+0
+1.453040388E+03	-2.331317101E+04	+0	+0
+1.447063922E+03	-2.323564568E+04	+0	+0
+1.441093907E+03	-2.315843112E+04	+0	+0
+1.435501148E+03	-2.308127562E+04	+0	+0
+1.429997372E+03	-2.300511160E+04	+0	+0
+1.424114890E+03	-2.292881985E+04	+0	+0
+1.418012084E+03	-2.285299278E+04	+0	+0
+1.412782037E+03	-2.277824362E+04	+0	+0
+1.407210919E+03	-2.270361983E+04	+0	+0
+1.401806641E+03	-2.262994884E+04	+0	+0
+1.395957067E+03	-2.255613207E+04	+0	+0
+1.390556636E+03	-2.248367646E+04	+0	+0
+1.385101995E+03	-2.241135042E+04	+0	+0
+1.379864960E+03	-2.233955644E+04	+0	+0
+1.374555637E+03	-2.226837052E+04	+0	+0
+1.369318978E+03	-2.219714233E+04	+0	+0
+1.364145061E+03	-2.212665415E+04	+0	+0
+1.358622886E+03	-2.205683226E+04	+0	+0
+1.353658246E+03	-2.198745028E+04	+0	+0
+1.348705436E+03	-2.191862875E+04	+0	+0
+1.343569108E+03	-2.185017630E+04	+0	+0
+1.338700268E+03	-2.178182802E+04	+0	+0
+1.334051328E+03	-2.171393145E+04	+0	+0
+1.328905406E+03	-2.164672296E+04	+0	+0
+1.323648723E+03	-2.157989827E+04	+0	+0
+1.318999647E+03	-2.151372638E+04	+0	+0
+1.314282194E+03	-2.144741586E+04	+0	+0
+1.309455282E+03	-2.138204176E+04	+0	+0
+1.304714838E+03	-2.131689778E+04	+0	+0
+1.299810193E+03	-2.125183943E+04	+0	+0
+1.295353239E+03	-2.118802111E+04	+0	+0
+1.290068492E+03	-2.112388163E+04	+0	+0
+1.285733056E+03	-2.106084773E+04	+0	+0
+1.281323660E+03	-2.099797730E+04	+0	+0
+1.276336875E+03	-2.093525779E+04	+0	+0
+1.271565830E+03	-2.087309753E+04	+0	+0
+1.266977361E+03	-2.081109494E+04	+0	+0
+1.262351197E+03	-2.074929733E+04	+0	+0
+1.257268964E+03	-2.068861461E+04	+0	+0
+1.253291275E+03	-2.062757024E+04	+0	+0
+1.248721984E+03	-2.056758333E+04	+0	+0
+1.244321964E+03	-2.050732735E+04	+0	+0
+1.239764975E+03	-2.044780991E+04	+0	+0
+1.235925221E+03	-2.038859514E+04	+0	+0
+1.231625358E+03	-2.032968405E+04	+0	+0
+1.227753351E+03	-2.027084774E+04	+0	+0
+1.223431858E+03	-2.021205714E+04	+0	+0
+1.219517069E+03	-2.015405574E+04	+0	+0
+1.215218096E+03	-2.009688219E+04	+0	+0
+1.211316533E+03	-2.003971994E+04	+0	+0
+1.207133979E+03	-1.998299871E+04	+0	+0
+1.203037623E+03	-1.992680865E+04	+0	+0
+1.198872315E+03	-1.987100676E+04	+0	+0
+1.194911789E+03	-1.981530696E+04	+0	+0
+1.190729074E+03	-1.975988718E+04	+0	+0
+1.186732743E+03	-1.970496244E+04	+0	+0
+1.182812407E+03	-1.965019249E+04	+0	+0
+1.179149477E+03	-1.959615661E+04	+0	+0
+1.175277180E+03	-1.954194184E+04	+0	+0
+1.171480885E+03	-1.948811195E+04	+0	+0
+1.167299970E+03	-1.943537887E+04	+0	+0
+1.163490499E+03	-1.938213406E+04	+0	+0
+1.159671143E+03	-1.932895063E+04	+0	+0
+1.155603385E+03	-1.927657953E+04	+0	+0
+1.151514100E+03	-1.922449349E+04	+0	+0
+1.148005683E+03	-1.917234887E+04	+0	+0
+1.144022533E+03	-1.912063142E+04	+0	+0
+1.140177519E+03	-1.906982755E+04	+0	+0
+1.136662001E+03	-1.901868253E+04	+0	+0
+1.133122744E+03	-1.896743343E+04	+0	+0
+1.129409982E+03	-1.891736621E+04	+0	+0
+1.125720651E+03	-1.886739976E+04	+0	+0
+1.121771883E+03	-1.881769799E+04	+0	+0
+1.118252172E+03	-1.876826784E+04	+0	+0
+1.114631129E+03	-1.871933152E+04	+0	+0
+1.111464280E+03	-1.867031183E+04	+0	+0
+1.107901220E+03	-1.862121066E+04	+0	+0
+1.104535653E+03	-1.857313307E+04	+0	+0
+1.100870630E+03	-1.852491807E+04	+0	+0
+1.097615674E+03	-1.847723178E+04	+0	+0
+1.094318780E+03	-1.842992039E+04	+0	+0
+1.090335883E+03	-1.838290094E+04	+0	+0
+1.086971677E+03	-1.833559416E+04	+0	+0
+1.083528903E+03	-1.828856822E+04	+0	+0
+1.080244717E+03	-1.824230895E+04	+0	+0
+1.076632361E+03	-1.819638834E+04	+0	+0
+1.073316283E+03	-1.815034420E+04	+0	+0
+1.069878101E+03	-1.810435606E+04	+0	+0
+1.066733337E+03	-1.805865640E+04	+0	+0
+1.063159617E+03	-1.801319488E+04	+0	+0
+1.059706478E+03	-1.796814172E+04	+0	+0
+1.056626935E+03	-1.792290162E+04	+0	+0
+1.053811822E+03	-1.787863122E+04	+0	+0
+1.050585003E+03	-1.783414141E+04	+0	+0
+1.047710711E+03	-1.778998395E+04	+0	+0
+1.044360781E+03	-1.774630915E+04	+0	+0
+1.041287309E+03	-1.770242170E+04	+0	+0
+1.038125739E+03	-1.765928507E+04	+0	+0
+1.034882897E+03	-1.761634354E+04	+0	+0
+1.031281949E+03	-1.757356769E+04	+0	+0
+1.028630873E+03	-1.753109603E+04	+0	+0
+1.025568117E+03	-1.748830064E+04	+0	+0
+1.022507595E+03	-1.744610647E+04	+0	+0
+1.019560591E+03	-1.740413885E+04	+0	+0
+1.016625359E+03	-1.736220991E+04	+0	+0
+1.013448946E+03	-1.732062424E+04	+0	+0
+1.010714173E+03	-1.727996151E+04	+0	+0
+1.007599919E+03	-1.723855393E+04	+0	+0
+1.004906933E+03	-1.719777968E+04	+0	+0
+1.002001292E+03	-1.715678810E+04	+0	+0
+9.990006863E+02	-1.711634816E+04	+0	+0
+9.954351754E+02	-1.707619294E+04	+0	+0
+9.925863423E+02	-1.703600825E+04	+0	+0
+9.898486762E+02	-1.699614722E+04	+0	+0
+9.865573056E+02	-1.695649407E+04	+0	+0
+9.837622784E+02	-1.691711122E+04	+0	+0
+9.809599692E+02	-1.687741362E+04	+0	+0
+9.782224157E+02	-1.683871879E+04	+0	+0
+9.751576316E+02	-1.679946921E+04	+0	+0
+9.727456766E+02	-1.676094536E+04	+0	+0
+9.698866881E+02	-1.672257758E+04	+0	+0
+9.671334760E+02	-1.668407898E+04	+0	+0
+9.645168364E+02	-1.664624106E+04	+0	+0
