# Supplementary material for: Optical and Electrical Characterization of Biocompatible Polymeric Lines for Hemodialysis Applications
Source: Materials (Basel). 2018 Mar 16;11(3):438. doi: 10.3390/ma11030438 (PMC5873017; doi:10.3390/ma11030438)
Supplement: Supplementary file 1 [file materials-11-00438-s001.zip › Data_for upload/EIS/Raw_Data/GA_4_1.csv]

+2.029663575E+03	-2.340595520E+04	+0	+0
+2.019724605E+03	-2.330355611E+04	+0	+0
+2.011594607E+03	-2.321921331E+04	+0	+0
+1.999380425E+03	-2.310166545E+04	+0	+0
+1.986442682E+03	-2.298011579E+04	+0	+0
+1.976242522E+03	-2.287694397E+04	+0	+0
+1.966060719E+03	-2.277455724E+04	+0	+0
+1.955650139E+03	-2.267258074E+04	+0	+0
+1.945293234E+03	-2.257178240E+04	+0	+0
+1.934600921E+03	-2.247184831E+04	+0	+0
+1.925392532E+03	-2.237306952E+04	+0	+0
+1.915349570E+03	-2.227507074E+04	+0	+0
+1.905350345E+03	-2.217790571E+04	+0	+0
+1.895668434E+03	-2.208153007E+04	+0	+0
+1.885608250E+03	-2.198615780E+04	+0	+0
+1.876135366E+03	-2.189158738E+04	+0	+0
+1.866739136E+03	-2.179780711E+04	+0	+0
+1.858102354E+03	-2.170497660E+04	+0	+0
+1.849222431E+03	-2.161302079E+04	+0	+0
+1.839623530E+03	-2.152191734E+04	+0	+0
+1.830507084E+03	-2.143164192E+04	+0	+0
+1.821366423E+03	-2.134222555E+04	+0	+0
+1.812341484E+03	-2.125334097E+04	+0	+0
+1.803526749E+03	-2.116545662E+04	+0	+0
+1.794657748E+03	-2.107862765E+04	+0	+0
+1.786046621E+03	-2.099254541E+04	+0	+0
+1.777699163E+03	-2.090857906E+04	+0	+0
+1.768789954E+03	-2.082352867E+04	+0	+0
+1.760475806E+03	-2.073907112E+04	+0	+0
+1.751803919E+03	-2.065572603E+04	+0	+0
+1.743533287E+03	-2.057287535E+04	+0	+0
+1.735235058E+03	-2.049072651E+04	+0	+0
+1.727221303E+03	-2.040926429E+04	+0	+0
+1.719242530E+03	-2.033072652E+04	+0	+0
+1.711522939E+03	-2.025223322E+04	+0	+0
+1.703690865E+03	-2.017280719E+04	+0	+0
+1.695922261E+03	-2.009456018E+04	+0	+0
+1.688372244E+03	-2.001682765E+04	+0	+0
+1.680735480E+03	-1.993934944E+04	+0	+0
+1.673244623E+03	-1.986233846E+04	+0	+0
+1.666162585E+03	-1.978718545E+04	+0	+0
+1.658852589E+03	-1.971539662E+04	+0	+0
+1.651588830E+03	-1.964404817E+04	+0	+0
+1.643810950E+03	-1.956808536E+04	+0	+0
+1.635888114E+03	-1.949256087E+04	+0	+0
+1.628551418E+03	-1.941865771E+04	+0	+0
+1.621009087E+03	-1.934491509E+04	+0	+0
+1.613630557E+03	-1.927230703E+04	+0	+0
+1.606412940E+03	-1.919948927E+04	+0	+0
+1.599400414E+03	-1.912874140E+04	+0	+0
+1.592407168E+03	-1.905795654E+04	+0	+0
+1.585392462E+03	-1.898701882E+04	+0	+0
+1.578254489E+03	-1.891557968E+04	+0	+0
+1.570956174E+03	-1.884605574E+04	+0	+0
+1.564014871E+03	-1.877818392E+04	+0	+0
+1.557127567E+03	-1.871039896E+04	+0	+0
+1.550678565E+03	-1.864329523E+04	+0	+0
+1.544462866E+03	-1.857683763E+04	+0	+0
+1.538413804E+03	-1.851069181E+04	+0	+0
+1.532512904E+03	-1.844515303E+04	+0	+0
+1.526820821E+03	-1.838012913E+04	+0	+0
+1.521208764E+03	-1.831585266E+04	+0	+0
+1.515731296E+03	-1.825182971E+04	+0	+0
+1.509964741E+03	-1.818806822E+04	+0	+0
+1.504525448E+03	-1.812465460E+04	+0	+0
+1.498104404E+03	-1.806189053E+04	+0	+0
+1.492126069E+03	-1.799939373E+04	+0	+0
+1.486064356E+03	-1.793838124E+04	+0	+0
+1.480547261E+03	-1.787777693E+04	+0	+0
+1.475397650E+03	-1.781702122E+04	+0	+0
+1.470408663E+03	-1.775670614E+04	+0	+0
+1.465403067E+03	-1.769712395E+04	+0	+0
+1.461131950E+03	-1.763731952E+04	+0	+0
+1.457564911E+03	-1.757819991E+04	+0	+0
+1.456086810E+03	-1.751964666E+04	+0	+0
+1.455841609E+03	-1.746127352E+04	+0	+0
+1.451690889E+03	-1.740353038E+04	+0	+0
+1.447433255E+03	-1.734598743E+04	+0	+0
+1.442119197E+03	-1.728890984E+04	+0	+0
+1.438001277E+03	-1.723228631E+04	+0	+0
+1.431759175E+03	-1.717594207E+04	+0	+0
+1.423890738E+03	-1.711966297E+04	+0	+0
+1.417195479E+03	-1.706418646E+04	+0	+0
+1.411277827E+03	-1.700895480E+04	+0	+0
+1.401537975E+03	-1.695391399E+04	+0	+0
+1.390669512E+03	-1.689924637E+04	+0	+0
+1.382565490E+03	-1.684507262E+04	+0	+0
+1.376244773E+03	-1.679132897E+04	+0	+0
+1.371137070E+03	-1.673802849E+04	+0	+0
+1.366152778E+03	-1.668491761E+04	+0	+0
+1.364406759E+03	-1.663266903E+04	+0	+0
+1.363087712E+03	-1.658027992E+04	+0	+0
+1.360408150E+03	-1.652834769E+04	+0	+0
+1.353105825E+03	-1.647688622E+04	+0	+0
+1.342142181E+03	-1.642581164E+04	+0	+0
+1.341133124E+03	-1.637494314E+04	+0	+0
+1.339646797E+03	-1.632470754E+04	+0	+0
+1.335571930E+03	-1.627437584E+04	+0	+0
+1.327637219E+03	-1.622456660E+04	+0	+0
+1.319981771E+03	-1.617492564E+04	+0	+0
+1.314459924E+03	-1.612563124E+04	+0	+0
+1.309397184E+03	-1.607588413E+04	+0	+0
+1.305127907E+03	-1.602746142E+04	+0	+0
+1.301687960E+03	-1.597993303E+04	+0	+0
+1.297253868E+03	-1.592960221E+04	+0	+0
+1.293857440E+03	-1.587998876E+04	+0	+0
+1.291760794E+03	-1.583236460E+04	+0	+0
+1.285891176E+03	-1.578521259E+04	+0	+0
+1.280362412E+03	-1.573828428E+04	+0	+0
+1.277398868E+03	-1.569188226E+04	+0	+0
+1.271632673E+03	-1.564595514E+04	+0	+0
+1.260801722E+03	-1.559993904E+04	+0	+0
+1.252548127E+03	-1.555479459E+04	+0	+0
+1.246686441E+03	-1.550963922E+04	+0	+0
+1.239679935E+03	-1.546467383E+04	+0	+0
+1.235264659E+03	-1.542026691E+04	+0	+0
+1.231262246E+03	-1.537594260E+04	+0	+0
+1.227069438E+03	-1.533186174E+04	+0	+0
+1.221857315E+03	-1.528808633E+04	+0	+0
+1.217121583E+03	-1.524448881E+04	+0	+0
+1.212041299E+03	-1.520076917E+04	+0	+0
+1.207499597E+03	-1.515854427E+04	+0	+0
+1.204015282E+03	-1.512005122E+04	+0	+0
+1.199546845E+03	-1.507505130E+04	+0	+0
+1.195234284E+03	-1.503297569E+04	+0	+0
+1.191100847E+03	-1.498872112E+04	+0	+0
+1.186916666E+03	-1.494633014E+04	+0	+0
+1.182717946E+03	-1.490428945E+04	+0	+0
+1.177140951E+03	-1.486252605E+04	+0	+0
+1.172352003E+03	-1.482076138E+04	+0	+0
+1.167614109E+03	-1.478019682E+04	+0	+0
+1.163520485E+03	-1.473953677E+04	+0	+0
+1.160337128E+03	-1.469922662E+04	+0	+0
+1.158523553E+03	-1.465913636E+04	+0	+0
+1.154512154E+03	-1.461935156E+04	+0	+0
+1.150536904E+03	-1.457983177E+04	+0	+0
+1.146745268E+03	-1.454066885E+04	+0	+0
+1.142769477E+03	-1.450249874E+04	+0	+0
+1.139025489E+03	-1.446409784E+04	+0	+0
+1.134966217E+03	-1.442543121E+04	+0	+0
+1.130987229E+03	-1.438551360E+04	+0	+0
+1.127291627E+03	-1.434699696E+04	+0	+0
+1.123397427E+03	-1.430912435E+04	+0	+0
+1.119783749E+03	-1.427111946E+04	+0	+0
+1.116249894E+03	-1.423328024E+04	+0	+0
+1.112891064E+03	-1.419609147E+04	+0	+0
+1.109373942E+03	-1.415901851E+04	+0	+0
+1.105649393E+03	-1.412208740E+04	+0	+0
+1.102110395E+03	-1.408571381E+04	+0	+0
+1.098641622E+03	-1.404914912E+04	+0	+0
+1.094940345E+03	-1.401284235E+04	+0	+0
+1.091675314E+03	-1.397700016E+04	+0	+0
+1.088078464E+03	-1.394113397E+04	+0	+0
+1.084665597E+03	-1.390551249E+04	+0	+0
+1.081238127E+03	-1.386992879E+04	+0	+0
+1.077918575E+03	-1.383456759E+04	+0	+0
+1.074507621E+03	-1.379941746E+04	+0	+0
+1.071316367E+03	-1.376443529E+04	+0	+0
+1.068170094E+03	-1.372962997E+04	+0	+0
+1.065010400E+03	-1.369536548E+04	+0	+0
+1.061887901E+03	-1.366110259E+04	+0	+0
+1.058633457E+03	-1.362678620E+04	+0	+0
+1.055463577E+03	-1.359287996E+04	+0	+0
+1.052355475E+03	-1.355909770E+04	+0	+0
+1.049269027E+03	-1.352542517E+04	+0	+0
+1.045906569E+03	-1.349211161E+04	+0	+0
+1.042727952E+03	-1.345893698E+04	+0	+0
+1.039383941E+03	-1.342575406E+04	+0	+0
+1.036462970E+03	-1.339287621E+04	+0	+0
+1.033603847E+03	-1.336005595E+04	+0	+0
+1.030618099E+03	-1.332766020E+04	+0	+0
+1.027777282E+03	-1.329510964E+04	+0	+0
+1.024535663E+03	-1.326348971E+04	+0	+0
+1.021367570E+03	-1.323212916E+04	+0	+0
+1.018297286E+03	-1.320082331E+04	+0	+0
+1.015509134E+03	-1.316977939E+04	+0	+0
+1.012316551E+03	-1.313902507E+04	+0	+0
+1.009539861E+03	-1.310842411E+04	+0	+0
+1.006446326E+03	-1.307799083E+04	+0	+0
+1.003433793E+03	-1.304682411E+04	+0	+0
+1.000479302E+03	-1.301513027E+04	+0	+0
+9.974003302E+02	-1.298367065E+04	+0	+0
+9.943197756E+02	-1.295235678E+04	+0	+0
+9.913540494E+02	-1.292083905E+04	+0	+0
+9.884539682E+02	-1.289003777E+04	+0	+0
+9.856315438E+02	-1.286084452E+04	+0	+0
+9.827096685E+02	-1.283077593E+04	+0	+0
+9.796150536E+02	-1.280023288E+04	+0	+0
+9.765895280E+02	-1.277131709E+04	+0	+0
+9.736667848E+02	-1.274284255E+04	+0	+0
+9.706193827E+02	-1.271391663E+04	+0	+0
+9.676691195E+02	-1.268501744E+04	+0	+0
+9.648261200E+02	-1.265652901E+04	+0	+0
+9.619994496E+02	-1.262903090E+04	+0	+0
+9.592793689E+02	-1.260039967E+04	+0	+0
+9.564817274E+02	-1.257083629E+04	+0	+0
+9.536798009E+02	-1.254198951E+04	+0	+0
+9.511555662E+02	-1.251353385E+04	+0	+0
+9.484627536E+02	-1.248560231E+04	+0	+0
+9.458679679E+02	-1.245770959E+04	+0	+0
+9.431712720E+02	-1.242978191E+04	+0	+0
