# Supplementary material for: Optical and Electrical Characterization of Biocompatible Polymeric Lines for Hemodialysis Applications
Source: Materials (Basel). 2018 Mar 16;11(3):438. doi: 10.3390/ma11030438 (PMC5873017; doi:10.3390/ma11030438)
Supplement: Supplementary file 1 [file materials-11-00438-s001.zip › Data_for upload/EIS/Raw_Data/GA_4_2.csv]

+1.983398663E+03	-2.359293648E+04	+0	+0
+1.973838507E+03	-2.349178160E+04	+0	+0
+1.964923031E+03	-2.339650214E+04	+0	+0
+1.954132493E+03	-2.328783577E+04	+0	+0
+1.942847491E+03	-2.317421817E+04	+0	+0
+1.931948137E+03	-2.306342691E+04	+0	+0
+1.921135407E+03	-2.295502817E+04	+0	+0
+1.911232946E+03	-2.285164887E+04	+0	+0
+1.901211093E+03	-2.274985727E+04	+0	+0
+1.891162793E+03	-2.264867715E+04	+0	+0
+1.881332284E+03	-2.254916212E+04	+0	+0
+1.871371624E+03	-2.245043628E+04	+0	+0
+1.861959070E+03	-2.235360769E+04	+0	+0
+1.852797152E+03	-2.225596263E+04	+0	+0
+1.843661252E+03	-2.215860477E+04	+0	+0
+1.834179375E+03	-2.206140274E+04	+0	+0
+1.824790353E+03	-2.196560426E+04	+0	+0
+1.815850637E+03	-2.187137283E+04	+0	+0
+1.806991260E+03	-2.177828881E+04	+0	+0
+1.797711334E+03	-2.168627439E+04	+0	+0
+1.788840618E+03	-2.159461691E+04	+0	+0
+1.780046139E+03	-2.150408769E+04	+0	+0
+1.771244721E+03	-2.141429546E+04	+0	+0
+1.762494680E+03	-2.132512244E+04	+0	+0
+1.753852319E+03	-2.123694979E+04	+0	+0
+1.745410644E+03	-2.114938556E+04	+0	+0
+1.736555352E+03	-2.106323360E+04	+0	+0
+1.728318814E+03	-2.097674850E+04	+0	+0
+1.719927977E+03	-2.089175979E+04	+0	+0
+1.712015560E+03	-2.080762361E+04	+0	+0
+1.703990478E+03	-2.072372655E+04	+0	+0
+1.695836793E+03	-2.064093330E+04	+0	+0
+1.688019680E+03	-2.056009211E+04	+0	+0
+1.679950977E+03	-2.047901561E+04	+0	+0
+1.672426117E+03	-2.039794525E+04	+0	+0
+1.664822629E+03	-2.031832326E+04	+0	+0
+1.657197178E+03	-2.023919401E+04	+0	+0
+1.649407276E+03	-2.015967741E+04	+0	+0
+1.641827962E+03	-2.008122550E+04	+0	+0
+1.634593809E+03	-2.000354259E+04	+0	+0
+1.627264953E+03	-1.992672610E+04	+0	+0
+1.619901995E+03	-1.985080495E+04	+0	+0
+1.612647010E+03	-1.977464610E+04	+0	+0
+1.605339190E+03	-1.969908688E+04	+0	+0
+1.598114247E+03	-1.962427108E+04	+0	+0
+1.591060328E+03	-1.954962639E+04	+0	+0
+1.584237868E+03	-1.947576750E+04	+0	+0
+1.576904217E+03	-1.940331193E+04	+0	+0
+1.569742718E+03	-1.933015819E+04	+0	+0
+1.562622321E+03	-1.925835863E+04	+0	+0
+1.555929488E+03	-1.918735663E+04	+0	+0
+1.548853853E+03	-1.911672199E+04	+0	+0
+1.541946132E+03	-1.904663999E+04	+0	+0
+1.535737021E+03	-1.897705733E+04	+0	+0
+1.529165010E+03	-1.890793215E+04	+0	+0
+1.522642655E+03	-1.883944645E+04	+0	+0
+1.516232427E+03	-1.877133733E+04	+0	+0
+1.509575531E+03	-1.870374952E+04	+0	+0
+1.503184225E+03	-1.863692141E+04	+0	+0
+1.496865337E+03	-1.857043296E+04	+0	+0
+1.490368650E+03	-1.850445351E+04	+0	+0
+1.484393812E+03	-1.843910723E+04	+0	+0
+1.478331632E+03	-1.837410201E+04	+0	+0
+1.472012749E+03	-1.830975664E+04	+0	+0
+1.465702335E+03	-1.824569582E+04	+0	+0
+1.459835975E+03	-1.818227811E+04	+0	+0
+1.453912033E+03	-1.811925710E+04	+0	+0
+1.448049227E+03	-1.805659541E+04	+0	+0
+1.441988479E+03	-1.799464904E+04	+0	+0
+1.436290570E+03	-1.793315622E+04	+0	+0
+1.430473921E+03	-1.787211123E+04	+0	+0
+1.424670642E+03	-1.781125320E+04	+0	+0
+1.419061818E+03	-1.775114936E+04	+0	+0
+1.413309589E+03	-1.769119280E+04	+0	+0
+1.407581547E+03	-1.763176533E+04	+0	+0
+1.401922852E+03	-1.757282655E+04	+0	+0
+1.396285884E+03	-1.751438884E+04	+0	+0
+1.390410391E+03	-1.745616344E+04	+0	+0
+1.385045093E+03	-1.739851738E+04	+0	+0
+1.379667341E+03	-1.734120438E+04	+0	+0
+1.374452760E+03	-1.728418217E+04	+0	+0
+1.369014980E+03	-1.722759189E+04	+0	+0
+1.363780086E+03	-1.717137904E+04	+0	+0
+1.358480926E+03	-1.711550325E+04	+0	+0
+1.353034719E+03	-1.705993240E+04	+0	+0
+1.347985885E+03	-1.700457826E+04	+0	+0
+1.342835003E+03	-1.694982125E+04	+0	+0
+1.337713817E+03	-1.689570800E+04	+0	+0
+1.332423357E+03	-1.684150349E+04	+0	+0
+1.327429335E+03	-1.678792132E+04	+0	+0
+1.322427608E+03	-1.673476279E+04	+0	+0
+1.317491022E+03	-1.668182403E+04	+0	+0
+1.312500164E+03	-1.662938487E+04	+0	+0
+1.307678020E+03	-1.657729067E+04	+0	+0
+1.302470070E+03	-1.652242724E+04	+0	+0
+1.297650059E+03	-1.647044973E+04	+0	+0
+1.292792915E+03	-1.641954558E+04	+0	+0
+1.288354116E+03	-1.636883263E+04	+0	+0
+1.283467506E+03	-1.631873371E+04	+0	+0
+1.278743591E+03	-1.626817007E+04	+0	+0
+1.274033399E+03	-1.621733623E+04	+0	+0
+1.268833861E+03	-1.616761643E+04	+0	+0
+1.264601030E+03	-1.611852873E+04	+0	+0
+1.259815918E+03	-1.607050578E+04	+0	+0
+1.255651693E+03	-1.602637597E+04	+0	+0
+1.251430823E+03	-1.598055051E+04	+0	+0
+1.246772267E+03	-1.593215501E+04	+0	+0
+1.242445612E+03	-1.588609585E+04	+0	+0
+1.237842747E+03	-1.583756426E+04	+0	+0
+1.233185623E+03	-1.578816171E+04	+0	+0
+1.228844903E+03	-1.574145596E+04	+0	+0
+1.224353296E+03	-1.569389710E+04	+0	+0
+1.219892952E+03	-1.564787284E+04	+0	+0
+1.215501725E+03	-1.560204508E+04	+0	+0
+1.211181301E+03	-1.555620330E+04	+0	+0
+1.206885259E+03	-1.551200535E+04	+0	+0
+1.202578945E+03	-1.546814335E+04	+0	+0
+1.198498313E+03	-1.542276608E+04	+0	+0
+1.194316106E+03	-1.537868771E+04	+0	+0
+1.190430868E+03	-1.533411303E+04	+0	+0
+1.186431457E+03	-1.528892896E+04	+0	+0
+1.182349530E+03	-1.524413947E+04	+0	+0
+1.178424235E+03	-1.520063998E+04	+0	+0
+1.174112532E+03	-1.515773382E+04	+0	+0
+1.169965653E+03	-1.511516346E+04	+0	+0
+1.166133932E+03	-1.507262274E+04	+0	+0
+1.162109685E+03	-1.503050416E+04	+0	+0
+1.158261403E+03	-1.498834691E+04	+0	+0
+1.154199166E+03	-1.494666804E+04	+0	+0
+1.150545910E+03	-1.490488474E+04	+0	+0
+1.146407827E+03	-1.486361892E+04	+0	+0
+1.142735463E+03	-1.482248897E+04	+0	+0
+1.138943177E+03	-1.478187315E+04	+0	+0
+1.135224613E+03	-1.474133492E+04	+0	+0
+1.131388454E+03	-1.470116832E+04	+0	+0
+1.127761057E+03	-1.466114197E+04	+0	+0
+1.123972771E+03	-1.462147206E+04	+0	+0
+1.120363410E+03	-1.458180790E+04	+0	+0
+1.116502824E+03	-1.454242034E+04	+0	+0
+1.112798322E+03	-1.450342885E+04	+0	+0
+1.109102006E+03	-1.446449713E+04	+0	+0
+1.105261453E+03	-1.442573723E+04	+0	+0
+1.101681267E+03	-1.438730676E+04	+0	+0
+1.098229706E+03	-1.434918592E+04	+0	+0
+1.094851535E+03	-1.431115603E+04	+0	+0
+1.091729476E+03	-1.427323102E+04	+0	+0
+1.088388546E+03	-1.423581880E+04	+0	+0
+1.084951100E+03	-1.419846649E+04	+0	+0
+1.081367029E+03	-1.416153180E+04	+0	+0
+1.078100209E+03	-1.412460822E+04	+0	+0
+1.074515693E+03	-1.408805644E+04	+0	+0
+1.071091830E+03	-1.405169087E+04	+0	+0
+1.067869953E+03	-1.401540105E+04	+0	+0
+1.064470720E+03	-1.397944245E+04	+0	+0
+1.061077713E+03	-1.394348924E+04	+0	+0
+1.057953551E+03	-1.390747902E+04	+0	+0
+1.054609971E+03	-1.387215238E+04	+0	+0
+1.051139669E+03	-1.383693446E+04	+0	+0
+1.048080718E+03	-1.380156547E+04	+0	+0
+1.045006055E+03	-1.376710736E+04	+0	+0
+1.041703289E+03	-1.373241520E+04	+0	+0
+1.038643890E+03	-1.369779090E+04	+0	+0
+1.035553911E+03	-1.366367088E+04	+0	+0
+1.032058562E+03	-1.362951576E+04	+0	+0
+1.029070233E+03	-1.359520716E+04	+0	+0
+1.025735322E+03	-1.356100860E+04	+0	+0
+1.022571975E+03	-1.352657193E+04	+0	+0
+1.019405018E+03	-1.349262048E+04	+0	+0
+1.016277879E+03	-1.345911020E+04	+0	+0
+1.013234876E+03	-1.342619283E+04	+0	+0
+1.010342894E+03	-1.339362026E+04	+0	+0
+1.008046072E+03	-1.336201312E+04	+0	+0
+1.005084009E+03	-1.333039183E+04	+0	+0
+1.001936197E+03	-1.329842340E+04	+0	+0
+9.989666586E+02	-1.326595322E+04	+0	+0
+9.960856024E+02	-1.323368856E+04	+0	+0
+9.927020096E+02	-1.320237204E+04	+0	+0
+9.898488038E+02	-1.317135601E+04	+0	+0
+9.871045710E+02	-1.314008922E+04	+0	+0
+9.840063905E+02	-1.310840950E+04	+0	+0
+9.812221346E+02	-1.307709180E+04	+0	+0
+9.783190729E+02	-1.304556795E+04	+0	+0
+9.754326487E+02	-1.301450898E+04	+0	+0
+9.726085315E+02	-1.298409349E+04	+0	+0
+9.700595539E+02	-1.295382002E+04	+0	+0
+9.673584350E+02	-1.292381060E+04	+0	+0
+9.644395912E+02	-1.289360781E+04	+0	+0
+9.616749486E+02	-1.286368015E+04	+0	+0
+9.588510756E+02	-1.283394383E+04	+0	+0
+9.559105287E+02	-1.280433013E+04	+0	+0
+9.532990007E+02	-1.277460606E+04	+0	+0
+9.505115464E+02	-1.274493005E+04	+0	+0
+9.476418383E+02	-1.271532465E+04	+0	+0
+9.450173235E+02	-1.268592479E+04	+0	+0
+9.424838837E+02	-1.265708936E+04	+0	+0
+9.397378781E+02	-1.262859500E+04	+0	+0
+9.372205195E+02	-1.260031444E+04	+0	+0
+9.347881880E+02	-1.257215672E+04	+0	+0
+9.320744470E+02	-1.254389334E+04	+0	+0
+9.295918976E+02	-1.251578339E+04	+0	+0
+9.270820671E+02	-1.248752484E+04	+0	+0
