# Supplementary material for: Optical and Electrical Characterization of Biocompatible Polymeric Lines for Hemodialysis Applications
Source: Materials (Basel). 2018 Mar 16;11(3):438. doi: 10.3390/ma11030438 (PMC5873017; doi:10.3390/ma11030438)
Supplement: Supplementary file 1 [file materials-11-00438-s001.zip › Data_for upload/EIS/Raw_Data/GA_4_3.csv]

+1.957221502E+03	-2.370516401E+04	+0	+0
+1.947051608E+03	-2.359396996E+04	+0	+0
+1.936337627E+03	-2.348536173E+04	+0	+0
+1.925833838E+03	-2.337590044E+04	+0	+0
+1.915578921E+03	-2.326861165E+04	+0	+0
+1.905778484E+03	-2.316404681E+04	+0	+0
+1.895607538E+03	-2.305917426E+04	+0	+0
+1.885724211E+03	-2.295518390E+04	+0	+0
+1.875999196E+03	-2.285257376E+04	+0	+0
+1.866166368E+03	-2.275001400E+04	+0	+0
+1.856265461E+03	-2.264769226E+04	+0	+0
+1.846748848E+03	-2.254879030E+04	+0	+0
+1.837366972E+03	-2.244983542E+04	+0	+0
+1.828315850E+03	-2.235125596E+04	+0	+0
+1.819062047E+03	-2.225373615E+04	+0	+0
+1.809805779E+03	-2.215702112E+04	+0	+0
+1.800456499E+03	-2.206093080E+04	+0	+0
+1.791740515E+03	-2.196693367E+04	+0	+0
+1.782692356E+03	-2.187367805E+04	+0	+0
+1.774244140E+03	-2.178089894E+04	+0	+0
+1.765283424E+03	-2.168933191E+04	+0	+0
+1.756472451E+03	-2.159762794E+04	+0	+0
+1.747836544E+03	-2.150708368E+04	+0	+0
+1.739308824E+03	-2.141752149E+04	+0	+0
+1.730634940E+03	-2.132850250E+04	+0	+0
+1.722408692E+03	-2.124040549E+04	+0	+0
+1.714614126E+03	-2.115354143E+04	+0	+0
+1.705557844E+03	-2.106635084E+04	+0	+0
+1.697653287E+03	-2.098096878E+04	+0	+0
+1.689642345E+03	-2.089614776E+04	+0	+0
+1.681477505E+03	-2.081162080E+04	+0	+0
+1.673496951E+03	-2.072795577E+04	+0	+0
+1.666009561E+03	-2.064489298E+04	+0	+0
+1.658021606E+03	-2.056281412E+04	+0	+0
+1.650274056E+03	-2.048123825E+04	+0	+0
+1.642687374E+03	-2.040038366E+04	+0	+0
+1.635183151E+03	-2.032024706E+04	+0	+0
+1.627719280E+03	-2.024090757E+04	+0	+0
+1.620113355E+03	-2.016218550E+04	+0	+0
+1.613007868E+03	-2.008382352E+04	+0	+0
+1.605740837E+03	-2.000645542E+04	+0	+0
+1.598539528E+03	-1.992927861E+04	+0	+0
+1.591667344E+03	-1.985280153E+04	+0	+0
+1.584289761E+03	-1.977673028E+04	+0	+0
+1.577261533E+03	-1.970165260E+04	+0	+0
+1.570283205E+03	-1.962674384E+04	+0	+0
+1.563237711E+03	-1.955243035E+04	+0	+0
+1.556411252E+03	-1.947896190E+04	+0	+0
+1.549370920E+03	-1.940620630E+04	+0	+0
+1.542315648E+03	-1.933415678E+04	+0	+0
+1.535526971E+03	-1.926229867E+04	+0	+0
+1.528617248E+03	-1.919129350E+04	+0	+0
+1.521885344E+03	-1.912064050E+04	+0	+0
+1.515506323E+03	-1.905077929E+04	+0	+0
+1.509374039E+03	-1.898115131E+04	+0	+0
+1.502896397E+03	-1.891214565E+04	+0	+0
+1.496524025E+03	-1.884394447E+04	+0	+0
+1.490109132E+03	-1.877604673E+04	+0	+0
+1.483836848E+03	-1.870855483E+04	+0	+0
+1.477319888E+03	-1.864165946E+04	+0	+0
+1.471166812E+03	-1.857518106E+04	+0	+0
+1.465405859E+03	-1.850933402E+04	+0	+0
+1.459255664E+03	-1.844394300E+04	+0	+0
+1.453323483E+03	-1.837917681E+04	+0	+0
+1.446989131E+03	-1.831483310E+04	+0	+0
+1.441062306E+03	-1.825091338E+04	+0	+0
+1.435434751E+03	-1.818770494E+04	+0	+0
+1.429590692E+03	-1.812472588E+04	+0	+0
+1.423807677E+03	-1.806217912E+04	+0	+0
+1.418123503E+03	-1.800011272E+04	+0	+0
+1.412443155E+03	-1.793850339E+04	+0	+0
+1.406827648E+03	-1.787741787E+04	+0	+0
+1.401227708E+03	-1.781702908E+04	+0	+0
+1.395365294E+03	-1.775697928E+04	+0	+0
+1.389840589E+03	-1.769711675E+04	+0	+0
+1.384153867E+03	-1.763759597E+04	+0	+0
+1.378678945E+03	-1.757882689E+04	+0	+0
+1.373007033E+03	-1.752040064E+04	+0	+0
+1.367667614E+03	-1.746204208E+04	+0	+0
+1.362475306E+03	-1.740428384E+04	+0	+0
+1.357060988E+03	-1.734660638E+04	+0	+0
+1.351880688E+03	-1.728953082E+04	+0	+0
+1.346766379E+03	-1.723325290E+04	+0	+0
+1.341539969E+03	-1.717684610E+04	+0	+0
+1.336391455E+03	-1.712101918E+04	+0	+0
+1.331326990E+03	-1.706541168E+04	+0	+0
+1.326264171E+03	-1.701051443E+04	+0	+0
+1.321278706E+03	-1.695588762E+04	+0	+0
+1.316090556E+03	-1.690166730E+04	+0	+0
+1.311224212E+03	-1.684757788E+04	+0	+0
+1.306393736E+03	-1.679402649E+04	+0	+0
+1.301375840E+03	-1.674091820E+04	+0	+0
+1.296509042E+03	-1.668812113E+04	+0	+0
+1.291438164E+03	-1.663581034E+04	+0	+0
+1.286956285E+03	-1.658382940E+04	+0	+0
+1.282236997E+03	-1.653215074E+04	+0	+0
+1.277233502E+03	-1.648075454E+04	+0	+0
+1.272893489E+03	-1.642984753E+04	+0	+0
+1.268071787E+03	-1.637927484E+04	+0	+0
+1.263398261E+03	-1.632884567E+04	+0	+0
+1.258604976E+03	-1.627891333E+04	+0	+0
+1.254094452E+03	-1.622874089E+04	+0	+0
+1.249366439E+03	-1.617950692E+04	+0	+0
+1.244765121E+03	-1.613025057E+04	+0	+0
+1.240277479E+03	-1.608156685E+04	+0	+0
+1.235906169E+03	-1.603311953E+04	+0	+0
+1.231488352E+03	-1.598491886E+04	+0	+0
+1.227126500E+03	-1.593707620E+04	+0	+0
+1.222760795E+03	-1.588967339E+04	+0	+0
+1.218214877E+03	-1.584224267E+04	+0	+0
+1.213948218E+03	-1.579528977E+04	+0	+0
+1.209671976E+03	-1.574871776E+04	+0	+0
+1.205353776E+03	-1.570236037E+04	+0	+0
+1.201135893E+03	-1.565648878E+04	+0	+0
+1.196812179E+03	-1.561082052E+04	+0	+0
+1.192312068E+03	-1.556528287E+04	+0	+0
+1.188168526E+03	-1.552014410E+04	+0	+0
+1.184314676E+03	-1.547521820E+04	+0	+0
+1.179972777E+03	-1.543082361E+04	+0	+0
+1.175992975E+03	-1.538663664E+04	+0	+0
+1.172207118E+03	-1.534248447E+04	+0	+0
+1.168339001E+03	-1.529868219E+04	+0	+0
+1.164092772E+03	-1.525521471E+04	+0	+0
+1.160185291E+03	-1.521176112E+04	+0	+0
+1.156018332E+03	-1.516867177E+04	+0	+0
+1.152012582E+03	-1.512588123E+04	+0	+0
+1.148399926E+03	-1.508334444E+04	+0	+0
+1.144457645E+03	-1.504084826E+04	+0	+0
+1.140434643E+03	-1.499875940E+04	+0	+0
+1.136610844E+03	-1.495702498E+04	+0	+0
+1.132771103E+03	-1.491530681E+04	+0	+0
+1.128978620E+03	-1.487413748E+04	+0	+0
+1.125502484E+03	-1.483324112E+04	+0	+0
+1.121596675E+03	-1.479227528E+04	+0	+0
+1.117973130E+03	-1.475181351E+04	+0	+0
+1.114358933E+03	-1.471146141E+04	+0	+0
+1.110646822E+03	-1.467155857E+04	+0	+0
+1.107034893E+03	-1.463166007E+04	+0	+0
+1.103318642E+03	-1.459228093E+04	+0	+0
+1.099633387E+03	-1.455271740E+04	+0	+0
+1.096183216E+03	-1.451370760E+04	+0	+0
+1.092397069E+03	-1.447480659E+04	+0	+0
+1.088745657E+03	-1.443627551E+04	+0	+0
+1.085289837E+03	-1.439765305E+04	+0	+0
+1.082012609E+03	-1.435926719E+04	+0	+0
+1.078726312E+03	-1.432145400E+04	+0	+0
+1.075620378E+03	-1.428354395E+04	+0	+0
+1.072258146E+03	-1.424620883E+04	+0	+0
+1.068696011E+03	-1.420888966E+04	+0	+0
+1.065407550E+03	-1.417160978E+04	+0	+0
+1.061847413E+03	-1.413413349E+04	+0	+0
+1.058517392E+03	-1.409765030E+04	+0	+0
+1.055273924E+03	-1.406115414E+04	+0	+0
+1.052039522E+03	-1.402507523E+04	+0	+0
+1.048643168E+03	-1.398949293E+04	+0	+0
+1.045771246E+03	-1.395338763E+04	+0	+0
+1.042164786E+03	-1.391800660E+04	+0	+0
+1.039027703E+03	-1.388243340E+04	+0	+0
+1.035957634E+03	-1.384701572E+04	+0	+0
+1.032753076E+03	-1.381195903E+04	+0	+0
+1.029650901E+03	-1.377728436E+04	+0	+0
+1.026430499E+03	-1.374272109E+04	+0	+0
+1.023432967E+03	-1.370847291E+04	+0	+0
+1.019951941E+03	-1.367391898E+04	+0	+0
+1.016985779E+03	-1.363987314E+04	+0	+0
+1.013955157E+03	-1.360584555E+04	+0	+0
+1.010631125E+03	-1.357219164E+04	+0	+0
+1.007369234E+03	-1.353849405E+04	+0	+0
+1.004467270E+03	-1.350499759E+04	+0	+0
+1.001642441E+03	-1.347204473E+04	+0	+0
+9.986119840E+02	-1.343913889E+04	+0	+0
+9.960614184E+02	-1.340605674E+04	+0	+0
+9.933074597E+02	-1.337354111E+04	+0	+0
+9.902050182E+02	-1.334095613E+04	+0	+0
+9.873111967E+02	-1.330860735E+04	+0	+0
+9.843592502E+02	-1.327658614E+04	+0	+0
+9.812344569E+02	-1.324460129E+04	+0	+0
+9.785936895E+02	-1.321283385E+04	+0	+0
+9.755232457E+02	-1.318124629E+04	+0	+0
+9.725905412E+02	-1.314956768E+04	+0	+0
+9.696973328E+02	-1.311837786E+04	+0	+0
+9.669493888E+02	-1.308699426E+04	+0	+0
+9.641123753E+02	-1.305606707E+04	+0	+0
+9.613656888E+02	-1.302534281E+04	+0	+0
+9.588390987E+02	-1.299473086E+04	+0	+0
+9.560877789E+02	-1.296410428E+04	+0	+0
+9.533399617E+02	-1.293389408E+04	+0	+0
+9.505715357E+02	-1.290364503E+04	+0	+0
+9.476844829E+02	-1.287361926E+04	+0	+0
+9.448008005E+02	-1.284379389E+04	+0	+0
+9.421425455E+02	-1.281382996E+04	+0	+0
+9.395181603E+02	-1.278424794E+04	+0	+0
+9.365866785E+02	-1.275490875E+04	+0	+0
+9.339519499E+02	-1.272568168E+04	+0	+0
+9.313919763E+02	-1.269654388E+04	+0	+0
+9.288869275E+02	-1.266776941E+04	+0	+0
+9.261621377E+02	-1.263890978E+04	+0	+0
+9.239476191E+02	-1.261032718E+04	+0	+0
+9.211984048E+02	-1.258184517E+04	+0	+0
+9.186385736E+02	-1.255336514E+04	+0	+0
+9.161109506E+02	-1.252514870E+04	+0	+0
