# Supplementary material for: Optical and Electrical Characterization of Biocompatible Polymeric Lines for Hemodialysis Applications
Source: Materials (Basel). 2018 Mar 16;11(3):438. doi: 10.3390/ma11030438 (PMC5873017; doi:10.3390/ma11030438)
Supplement: Supplementary file 1 [file materials-11-00438-s001.zip › Data_for upload/EIS/Raw_Data/GA_4_4.csv]

+1.936823193E+03	-2.378534994E+04	+0	+0
+1.926807167E+03	-2.367460309E+04	+0	+0
+1.917041110E+03	-2.357131367E+04	+0	+0
+1.908627578E+03	-2.347831816E+04	+0	+0
+1.897307290E+03	-2.335901682E+04	+0	+0
+1.886994944E+03	-2.325124260E+04	+0	+0
+1.876434077E+03	-2.314324347E+04	+0	+0
+1.866492408E+03	-2.303462454E+04	+0	+0
+1.856908840E+03	-2.293147396E+04	+0	+0
+1.847247785E+03	-2.282835749E+04	+0	+0
+1.837366448E+03	-2.272588745E+04	+0	+0
+1.827788748E+03	-2.262420493E+04	+0	+0
+1.818544285E+03	-2.252330353E+04	+0	+0
+1.809570552E+03	-2.242341560E+04	+0	+0
+1.800514662E+03	-2.232618836E+04	+0	+0
+1.791532906E+03	-2.223026633E+04	+0	+0
+1.782572482E+03	-2.213431075E+04	+0	+0
+1.773712750E+03	-2.203782049E+04	+0	+0
+1.764874210E+03	-2.194383712E+04	+0	+0
+1.756666830E+03	-2.185057728E+04	+0	+0
+1.748098240E+03	-2.175923118E+04	+0	+0
+1.739403888E+03	-2.166951898E+04	+0	+0
+1.730851902E+03	-2.157940892E+04	+0	+0
+1.722255394E+03	-2.148959998E+04	+0	+0
+1.713967919E+03	-2.139986423E+04	+0	+0
+1.705669487E+03	-2.131122639E+04	+0	+0
+1.697271290E+03	-2.122312496E+04	+0	+0
+1.689182144E+03	-2.113609662E+04	+0	+0
+1.681319839E+03	-2.104992732E+04	+0	+0
+1.673397886E+03	-2.096448119E+04	+0	+0
+1.665515720E+03	-2.087968216E+04	+0	+0
+1.657638284E+03	-2.079563424E+04	+0	+0
+1.649967218E+03	-2.071215096E+04	+0	+0
+1.642338690E+03	-2.062928410E+04	+0	+0
+1.634712547E+03	-2.054744149E+04	+0	+0
+1.627119400E+03	-2.046611389E+04	+0	+0
+1.619682899E+03	-2.038558895E+04	+0	+0
+1.612345864E+03	-2.030570195E+04	+0	+0
+1.604843927E+03	-2.022635610E+04	+0	+0
+1.597725545E+03	-2.014789334E+04	+0	+0
+1.590626760E+03	-2.006975361E+04	+0	+0
+1.583632146E+03	-1.999242813E+04	+0	+0
+1.576710334E+03	-1.991529390E+04	+0	+0
+1.569550086E+03	-1.983901518E+04	+0	+0
+1.562544547E+03	-1.976373584E+04	+0	+0
+1.555653181E+03	-1.968906826E+04	+0	+0
+1.548897442E+03	-1.961543621E+04	+0	+0
+1.542076288E+03	-1.954181305E+04	+0	+0
+1.535150725E+03	-1.946863224E+04	+0	+0
+1.528247511E+03	-1.939493748E+04	+0	+0
+1.521373877E+03	-1.932185649E+04	+0	+0
+1.514554331E+03	-1.925022982E+04	+0	+0
+1.508051441E+03	-1.917960943E+04	+0	+0
+1.501455765E+03	-1.910885371E+04	+0	+0
+1.495436987E+03	-1.903893802E+04	+0	+0
+1.489038433E+03	-1.896940088E+04	+0	+0
+1.482727242E+03	-1.890066721E+04	+0	+0
+1.476500441E+03	-1.883256149E+04	+0	+0
+1.470019564E+03	-1.876478658E+04	+0	+0
+1.464027539E+03	-1.869797461E+04	+0	+0
+1.457805969E+03	-1.863087471E+04	+0	+0
+1.451599768E+03	-1.856458968E+04	+0	+0
+1.445852496E+03	-1.849860598E+04	+0	+0
+1.439918297E+03	-1.843343771E+04	+0	+0
+1.433538951E+03	-1.836892011E+04	+0	+0
+1.427896034E+03	-1.830450864E+04	+0	+0
+1.422190356E+03	-1.824078896E+04	+0	+0
+1.416566321E+03	-1.817739111E+04	+0	+0
+1.410537116E+03	-1.811463772E+04	+0	+0
+1.405051639E+03	-1.805228544E+04	+0	+0
+1.399402754E+03	-1.799044089E+04	+0	+0
+1.393869551E+03	-1.792899668E+04	+0	+0
+1.388348960E+03	-1.786819631E+04	+0	+0
+1.382734915E+03	-1.780760865E+04	+0	+0
+1.377092177E+03	-1.774761616E+04	+0	+0
+1.371646353E+03	-1.768808036E+04	+0	+0
+1.366208838E+03	-1.762876727E+04	+0	+0
+1.360498448E+03	-1.756979281E+04	+0	+0
+1.355326087E+03	-1.751118523E+04	+0	+0
+1.349985509E+03	-1.745333391E+04	+0	+0
+1.344747646E+03	-1.739563029E+04	+0	+0
+1.339544136E+03	-1.733838427E+04	+0	+0
+1.334716801E+03	-1.728220392E+04	+0	+0
+1.329367207E+03	-1.722689635E+04	+0	+0
+1.324361260E+03	-1.716891304E+04	+0	+0
+1.319341496E+03	-1.711245469E+04	+0	+0
+1.314273099E+03	-1.705517546E+04	+0	+0
+1.309217283E+03	-1.699930774E+04	+0	+0
+1.304264564E+03	-1.694472416E+04	+0	+0
+1.299259856E+03	-1.689093770E+04	+0	+0
+1.294392530E+03	-1.683769935E+04	+0	+0
+1.289442263E+03	-1.678490758E+04	+0	+0
+1.284748440E+03	-1.673310005E+04	+0	+0
+1.279974257E+03	-1.668166148E+04	+0	+0
+1.275525024E+03	-1.663336673E+04	+0	+0
+1.271124981E+03	-1.658487031E+04	+0	+0
+1.266262950E+03	-1.653049258E+04	+0	+0
+1.261890712E+03	-1.647746441E+04	+0	+0
+1.257140450E+03	-1.642710927E+04	+0	+0
+1.252293197E+03	-1.637645793E+04	+0	+0
+1.247749152E+03	-1.632567513E+04	+0	+0
+1.243090844E+03	-1.627560734E+04	+0	+0
+1.238588815E+03	-1.622622415E+04	+0	+0
+1.234121655E+03	-1.617660538E+04	+0	+0
+1.229535376E+03	-1.612772919E+04	+0	+0
+1.225206267E+03	-1.607926819E+04	+0	+0
+1.220806318E+03	-1.603088393E+04	+0	+0
+1.216603663E+03	-1.598267565E+04	+0	+0
+1.212049033E+03	-1.593482626E+04	+0	+0
+1.207837882E+03	-1.588743585E+04	+0	+0
+1.203372077E+03	-1.584033530E+04	+0	+0
+1.199273884E+03	-1.579359669E+04	+0	+0
+1.194967894E+03	-1.574698259E+04	+0	+0
+1.190841316E+03	-1.570071415E+04	+0	+0
+1.186501345E+03	-1.565476448E+04	+0	+0
+1.182195615E+03	-1.560930049E+04	+0	+0
+1.178008133E+03	-1.556394645E+04	+0	+0
+1.173979332E+03	-1.551876980E+04	+0	+0
+1.170090295E+03	-1.547411227E+04	+0	+0
+1.166140867E+03	-1.542956699E+04	+0	+0
+1.162318087E+03	-1.538547299E+04	+0	+0
+1.158481264E+03	-1.534140071E+04	+0	+0
+1.154636240E+03	-1.529738612E+04	+0	+0
+1.150480358E+03	-1.525414704E+04	+0	+0
+1.146401047E+03	-1.521052699E+04	+0	+0
+1.142759183E+03	-1.516778940E+04	+0	+0
+1.138879360E+03	-1.512527493E+04	+0	+0
+1.135081007E+03	-1.508225506E+04	+0	+0
+1.131030770E+03	-1.504033783E+04	+0	+0
+1.127218093E+03	-1.499840391E+04	+0	+0
+1.123174634E+03	-1.495641672E+04	+0	+0
+1.119767287E+03	-1.491483109E+04	+0	+0
+1.116127281E+03	-1.487384126E+04	+0	+0
+1.112432313E+03	-1.483303677E+04	+0	+0
+1.108777594E+03	-1.479195147E+04	+0	+0
+1.105090343E+03	-1.475164997E+04	+0	+0
+1.101419492E+03	-1.471152529E+04	+0	+0
+1.097768692E+03	-1.467137752E+04	+0	+0
+1.094123378E+03	-1.463182290E+04	+0	+0
+1.090634827E+03	-1.459214218E+04	+0	+0
+1.086962146E+03	-1.455274625E+04	+0	+0
+1.083273538E+03	-1.451377793E+04	+0	+0
+1.079809573E+03	-1.447494678E+04	+0	+0
+1.076338073E+03	-1.443627660E+04	+0	+0
+1.073027784E+03	-1.439779801E+04	+0	+0
+1.069899090E+03	-1.435983780E+04	+0	+0
+1.066654030E+03	-1.432183244E+04	+0	+0
+1.063301272E+03	-1.428408528E+04	+0	+0
+1.059977437E+03	-1.424690294E+04	+0	+0
+1.056816274E+03	-1.420966637E+04	+0	+0
+1.053154853E+03	-1.417252900E+04	+0	+0
+1.049903018E+03	-1.413565287E+04	+0	+0
+1.046776146E+03	-1.409900837E+04	+0	+0
+1.043507804E+03	-1.406250036E+04	+0	+0
+1.040228356E+03	-1.402645839E+04	+0	+0
+1.037096123E+03	-1.399021708E+04	+0	+0
+1.034029811E+03	-1.395433261E+04	+0	+0
+1.030667891E+03	-1.391888802E+04	+0	+0
+1.027653639E+03	-1.388343345E+04	+0	+0
+1.024706242E+03	-1.384836691E+04	+0	+0
+1.021429638E+03	-1.381315923E+04	+0	+0
+1.018427640E+03	-1.377834486E+04	+0	+0
+1.015386488E+03	-1.374361852E+04	+0	+0
+1.012309828E+03	-1.370919907E+04	+0	+0
+1.009348905E+03	-1.367486839E+04	+0	+0
+1.006152917E+03	-1.364069012E+04	+0	+0
+1.003090381E+03	-1.360686849E+04	+0	+0
+1.000002119E+03	-1.357300768E+04	+0	+0
+9.970398871E+02	-1.353958574E+04	+0	+0
+9.942059922E+02	-1.350592158E+04	+0	+0
+9.915101407E+02	-1.347282916E+04	+0	+0
+9.888333416E+02	-1.344077828E+04	+0	+0
+9.858993126E+02	-1.340759019E+04	+0	+0
+9.831521227E+02	-1.337472651E+04	+0	+0
+9.803244161E+02	-1.334167881E+04	+0	+0
+9.773851115E+02	-1.330970970E+04	+0	+0
+9.744124566E+02	-1.327784512E+04	+0	+0
+9.716638129E+02	-1.324573607E+04	+0	+0
+9.689180658E+02	-1.321385757E+04	+0	+0
+9.658793619E+02	-1.318240023E+04	+0	+0
+9.633006935E+02	-1.315059364E+04	+0	+0
+9.605593109E+02	-1.311940559E+04	+0	+0
+9.578831339E+02	-1.308830371E+04	+0	+0
+9.550921176E+02	-1.305752552E+04	+0	+0
+9.524562676E+02	-1.302660638E+04	+0	+0
+9.499030184E+02	-1.299592388E+04	+0	+0
+9.472225145E+02	-1.296552187E+04	+0	+0
+9.444196969E+02	-1.293518746E+04	+0	+0
+9.415806509E+02	-1.290502336E+04	+0	+0
+9.388072741E+02	-1.287501783E+04	+0	+0
+9.361914002E+02	-1.284502882E+04	+0	+0
+9.333562355E+02	-1.281545551E+04	+0	+0
+9.306637923E+02	-1.278573453E+04	+0	+0
+9.282467885E+02	-1.275732524E+04	+0	+0
+9.256360147E+02	-1.272766689E+04	+0	+0
+9.229998084E+02	-1.269926386E+04	+0	+0
+9.203119547E+02	-1.266980008E+04	+0	+0
+9.179691832E+02	-1.264067135E+04	+0	+0
+9.154896146E+02	-1.261322775E+04	+0	+0
+9.129855273E+02	-1.258376617E+04	+0	+0
+9.106413489E+02	-1.255534476E+04	+0	+0
