# Supplementary material for: Optical and Electrical Characterization of Biocompatible Polymeric Lines for Hemodialysis Applications
Source: Materials (Basel). 2018 Mar 16;11(3):438. doi: 10.3390/ma11030438 (PMC5873017; doi:10.3390/ma11030438)
Supplement: Supplementary file 1 [file materials-11-00438-s001.zip › Data_for upload/EIS/Raw_Data/GA_4_5.csv]

+1.926065893E+03	-2.383354167E+04	+0	+0
+1.916137281E+03	-2.372314359E+04	+0	+0
+1.908212834E+03	-2.363526070E+04	+0	+0
+1.896789577E+03	-2.351192537E+04	+0	+0
+1.886161189E+03	-2.340176543E+04	+0	+0
+1.876878498E+03	-2.329963629E+04	+0	+0
+1.866199165E+03	-2.318805835E+04	+0	+0
+1.856281786E+03	-2.308064478E+04	+0	+0
+1.846919398E+03	-2.297415820E+04	+0	+0
+1.837059531E+03	-2.286997173E+04	+0	+0
+1.827398892E+03	-2.276904751E+04	+0	+0
+1.817834418E+03	-2.266914336E+04	+0	+0
+1.808662632E+03	-2.256944544E+04	+0	+0
+1.799599114E+03	-2.246977839E+04	+0	+0
+1.790827021E+03	-2.237177084E+04	+0	+0
+1.782017833E+03	-2.227461814E+04	+0	+0
+1.773017523E+03	-2.217810994E+04	+0	+0
+1.764215562E+03	-2.208278484E+04	+0	+0
+1.755522204E+03	-2.198769481E+04	+0	+0
+1.746941372E+03	-2.189409308E+04	+0	+0
+1.738193251E+03	-2.180125956E+04	+0	+0
+1.729798251E+03	-2.170911405E+04	+0	+0
+1.721201673E+03	-2.161805222E+04	+0	+0
+1.712665494E+03	-2.152785379E+04	+0	+0
+1.704586276E+03	-2.143795161E+04	+0	+0
+1.696283468E+03	-2.134901083E+04	+0	+0
+1.687694386E+03	-2.126100977E+04	+0	+0
+1.680011061E+03	-2.117409228E+04	+0	+0
+1.672008082E+03	-2.108704485E+04	+0	+0
+1.664089474E+03	-2.099989852E+04	+0	+0
+1.656021702E+03	-2.091282410E+04	+0	+0
+1.648191802E+03	-2.082783419E+04	+0	+0
+1.640652685E+03	-2.074427510E+04	+0	+0
+1.633151168E+03	-2.066276056E+04	+0	+0
+1.625679478E+03	-2.058330117E+04	+0	+0
+1.618398620E+03	-2.050403818E+04	+0	+0
+1.610799950E+03	-2.042191611E+04	+0	+0
+1.603462986E+03	-2.033980274E+04	+0	+0
+1.595987749E+03	-2.026125629E+04	+0	+0
+1.589019120E+03	-2.018380667E+04	+0	+0
+1.582073218E+03	-2.010465045E+04	+0	+0
+1.574868055E+03	-2.002570766E+04	+0	+0
+1.567825483E+03	-1.994836866E+04	+0	+0
+1.560824670E+03	-1.987149475E+04	+0	+0
+1.554062320E+03	-1.979498711E+04	+0	+0
+1.547157195E+03	-1.972034441E+04	+0	+0
+1.540443093E+03	-1.964618619E+04	+0	+0
+1.533769272E+03	-1.957297504E+04	+0	+0
+1.526873894E+03	-1.949965494E+04	+0	+0
+1.520199097E+03	-1.942687092E+04	+0	+0
+1.513530123E+03	-1.935446299E+04	+0	+0
+1.506713742E+03	-1.928288094E+04	+0	+0
+1.500047691E+03	-1.921207589E+04	+0	+0
+1.493698024E+03	-1.914147933E+04	+0	+0
+1.487562660E+03	-1.907047290E+04	+0	+0
+1.481135245E+03	-1.900049318E+04	+0	+0
+1.474839305E+03	-1.893118815E+04	+0	+0
+1.468888448E+03	-1.886298854E+04	+0	+0
+1.462706951E+03	-1.879682440E+04	+0	+0
+1.456739918E+03	-1.873004503E+04	+0	+0
+1.450590762E+03	-1.866187080E+04	+0	+0
+1.444492903E+03	-1.859495202E+04	+0	+0
+1.438563506E+03	-1.852922475E+04	+0	+0
+1.432485703E+03	-1.846346301E+04	+0	+0
+1.426422238E+03	-1.839835676E+04	+0	+0
+1.420588823E+03	-1.833372536E+04	+0	+0
+1.414914511E+03	-1.827006247E+04	+0	+0
+1.409420791E+03	-1.820693318E+04	+0	+0
+1.403418687E+03	-1.814328079E+04	+0	+0
+1.397868066E+03	-1.808036617E+04	+0	+0
+1.392234209E+03	-1.801664832E+04	+0	+0
+1.386599838E+03	-1.795534313E+04	+0	+0
+1.381099218E+03	-1.789411737E+04	+0	+0
+1.375687327E+03	-1.783380418E+04	+0	+0
+1.370333766E+03	-1.777577723E+04	+0	+0
+1.364769240E+03	-1.771625472E+04	+0	+0
+1.359229030E+03	-1.765570810E+04	+0	+0
+1.353584109E+03	-1.759675511E+04	+0	+0
+1.348381665E+03	-1.753732191E+04	+0	+0
+1.343073593E+03	-1.747874233E+04	+0	+0
+1.337931103E+03	-1.742122051E+04	+0	+0
+1.332832609E+03	-1.736454127E+04	+0	+0
+1.327791844E+03	-1.730680887E+04	+0	+0
+1.322463817E+03	-1.724971338E+04	+0	+0
+1.317544895E+03	-1.719360585E+04	+0	+0
+1.312595074E+03	-1.713738993E+04	+0	+0
+1.307689446E+03	-1.708211229E+04	+0	+0
+1.302556319E+03	-1.702721428E+04	+0	+0
+1.297577878E+03	-1.697236750E+04	+0	+0
+1.292866360E+03	-1.691782397E+04	+0	+0
+1.287881553E+03	-1.686402712E+04	+0	+0
+1.283233851E+03	-1.681074557E+04	+0	+0
+1.278414226E+03	-1.675738089E+04	+0	+0
+1.273653188E+03	-1.670481978E+04	+0	+0
+1.268910085E+03	-1.665263684E+04	+0	+0
+1.264205557E+03	-1.660104727E+04	+0	+0
+1.260000697E+03	-1.654983995E+04	+0	+0
+1.255468776E+03	-1.649700351E+04	+0	+0
+1.250700548E+03	-1.644601657E+04	+0	+0
+1.246006976E+03	-1.639550145E+04	+0	+0
+1.241461673E+03	-1.634494186E+04	+0	+0
+1.236719953E+03	-1.629466512E+04	+0	+0
+1.232188124E+03	-1.624474113E+04	+0	+0
+1.227658281E+03	-1.619538093E+04	+0	+0
+1.223364382E+03	-1.614624106E+04	+0	+0
+1.219152530E+03	-1.609747779E+04	+0	+0
+1.214728404E+03	-1.604906622E+04	+0	+0
+1.210382171E+03	-1.600064347E+04	+0	+0
+1.206060840E+03	-1.595285878E+04	+0	+0
+1.201624671E+03	-1.590532409E+04	+0	+0
+1.197354955E+03	-1.585815956E+04	+0	+0
+1.193200812E+03	-1.581091106E+04	+0	+0
+1.188981093E+03	-1.576440606E+04	+0	+0
+1.184754384E+03	-1.571804088E+04	+0	+0
+1.180592962E+03	-1.567198804E+04	+0	+0
+1.176199084E+03	-1.562648668E+04	+0	+0
+1.171929184E+03	-1.558097252E+04	+0	+0
+1.168217371E+03	-1.553588200E+04	+0	+0
+1.164261015E+03	-1.549092695E+04	+0	+0
+1.160297732E+03	-1.544666794E+04	+0	+0
+1.156549838E+03	-1.540195011E+04	+0	+0
+1.152489182E+03	-1.535777021E+04	+0	+0
+1.148710283E+03	-1.531417600E+04	+0	+0
+1.144799533E+03	-1.527079924E+04	+0	+0
+1.140796770E+03	-1.522748048E+04	+0	+0
+1.136822911E+03	-1.518447898E+04	+0	+0
+1.133085717E+03	-1.514126808E+04	+0	+0
+1.129368848E+03	-1.509866056E+04	+0	+0
+1.125331095E+03	-1.505612774E+04	+0	+0
+1.121717747E+03	-1.501415389E+04	+0	+0
+1.117844029E+03	-1.497221001E+04	+0	+0
+1.114176646E+03	-1.493083386E+04	+0	+0
+1.110480210E+03	-1.488937627E+04	+0	+0
+1.107032437E+03	-1.484839834E+04	+0	+0
+1.103369955E+03	-1.480747986E+04	+0	+0
+1.099995847E+03	-1.476689548E+04	+0	+0
+1.096315274E+03	-1.472667296E+04	+0	+0
+1.092521441E+03	-1.468648488E+04	+0	+0
+1.089125240E+03	-1.464694962E+04	+0	+0
+1.085375074E+03	-1.460731393E+04	+0	+0
+1.081830116E+03	-1.456762745E+04	+0	+0
+1.078137158E+03	-1.452856862E+04	+0	+0
+1.074761398E+03	-1.448976574E+04	+0	+0
+1.071355983E+03	-1.445128951E+04	+0	+0
+1.067953829E+03	-1.441232106E+04	+0	+0
+1.065018060E+03	-1.437433825E+04	+0	+0
+1.061857308E+03	-1.433614080E+04	+0	+0
+1.058570433E+03	-1.429842077E+04	+0	+0
+1.055180355E+03	-1.426089503E+04	+0	+0
+1.052112422E+03	-1.422370271E+04	+0	+0
+1.048602542E+03	-1.418654929E+04	+0	+0
+1.045161819E+03	-1.414960861E+04	+0	+0
+1.041955651E+03	-1.411295634E+04	+0	+0
+1.038864662E+03	-1.407642193E+04	+0	+0
+1.035623181E+03	-1.404009172E+04	+0	+0
+1.032451822E+03	-1.400363342E+04	+0	+0
+1.029320432E+03	-1.396799866E+04	+0	+0
+1.026206273E+03	-1.393244724E+04	+0	+0
+1.023236691E+03	-1.389660969E+04	+0	+0
+1.020247195E+03	-1.386148324E+04	+0	+0
+1.017072704E+03	-1.382645871E+04	+0	+0
+1.013971132E+03	-1.379147726E+04	+0	+0
+1.010904146E+03	-1.375669171E+04	+0	+0
+1.007852638E+03	-1.372216725E+04	+0	+0
+1.005136154E+03	-1.368773831E+04	+0	+0
+1.001735411E+03	-1.365353707E+04	+0	+0
+9.987008268E+02	-1.361911799E+04	+0	+0
+9.955267237E+02	-1.358540732E+04	+0	+0
+9.928246668E+02	-1.355188423E+04	+0	+0
+9.897140820E+02	-1.351842789E+04	+0	+0
+9.870762988E+02	-1.348521341E+04	+0	+0
+9.844927353E+02	-1.345228855E+04	+0	+0
+9.817553111E+02	-1.341908855E+04	+0	+0
+9.785610016E+02	-1.338645178E+04	+0	+0
+9.759988576E+02	-1.335399624E+04	+0	+0
+9.730469266E+02	-1.332161903E+04	+0	+0
+9.699550361E+02	-1.328938191E+04	+0	+0
+9.671822197E+02	-1.325748239E+04	+0	+0
+9.643327344E+02	-1.322574896E+04	+0	+0
+9.613211065E+02	-1.319393317E+04	+0	+0
+9.586641402E+02	-1.316232742E+04	+0	+0
+9.559723926E+02	-1.313086512E+04	+0	+0
+9.532325367E+02	-1.309966862E+04	+0	+0
+9.504035148E+02	-1.306910619E+04	+0	+0
+9.480121761E+02	-1.303809488E+04	+0	+0
+9.453167257E+02	-1.300725015E+04	+0	+0
+9.427629426E+02	-1.297689673E+04	+0	+0
+9.399611440E+02	-1.294627363E+04	+0	+0
+9.371428259E+02	-1.291619437E+04	+0	+0
+9.345174782E+02	-1.288612999E+04	+0	+0
+9.317506788E+02	-1.285602475E+04	+0	+0
+9.291519543E+02	-1.282760037E+04	+0	+0
+9.264229409E+02	-1.279689967E+04	+0	+0
+9.237974854E+02	-1.276715484E+04	+0	+0
+9.213083452E+02	-1.273789815E+04	+0	+0
+9.187113992E+02	-1.270908441E+04	+0	+0
+9.161215545E+02	-1.268022966E+04	+0	+0
+9.138774355E+02	-1.265132681E+04	+0	+0
+9.115278820E+02	-1.262434521E+04	+0	+0
+9.091813839E+02	-1.259627820E+04	+0	+0
+9.066241565E+02	-1.256700206E+04	+0	+0
