# Supplementary material for: Optical and Electrical Characterization of Biocompatible Polymeric Lines for Hemodialysis Applications
Source: Materials (Basel). 2018 Mar 16;11(3):438. doi: 10.3390/ma11030438 (PMC5873017; doi:10.3390/ma11030438)
Supplement: Supplementary file 1 [file materials-11-00438-s001.zip › Data_for upload/EIS/Raw_Data/GA_5_1.csv]

+2.028147246E+03	-3.159887185E+04	+0	+0
+2.016647567E+03	-3.145432493E+04	+0	+0
+2.005552970E+03	-3.131076271E+04	+0	+0
+1.994230586E+03	-3.115979106E+04	+0	+0
+1.983303954E+03	-3.101520752E+04	+0	+0
+1.973363992E+03	-3.087615521E+04	+0	+0
+1.962603724E+03	-3.073558143E+04	+0	+0
+1.952138829E+03	-3.059640210E+04	+0	+0
+1.941688699E+03	-3.045842398E+04	+0	+0
+1.931731341E+03	-3.032285433E+04	+0	+0
+1.921438033E+03	-3.018608221E+04	+0	+0
+1.911520463E+03	-3.005136824E+04	+0	+0
+1.901414611E+03	-2.991835698E+04	+0	+0
+1.891685037E+03	-2.978661713E+04	+0	+0
+1.882077316E+03	-2.965580401E+04	+0	+0
+1.872593350E+03	-2.952668719E+04	+0	+0
+1.863478451E+03	-2.939831097E+04	+0	+0
+1.854254935E+03	-2.927143086E+04	+0	+0
+1.845079993E+03	-2.914542157E+04	+0	+0
+1.835671209E+03	-2.902076382E+04	+0	+0
+1.826655676E+03	-2.889738789E+04	+0	+0
+1.817502284E+03	-2.877459505E+04	+0	+0
+1.808413943E+03	-2.865337761E+04	+0	+0
+1.799540899E+03	-2.853350489E+04	+0	+0
+1.790363348E+03	-2.841416018E+04	+0	+0
+1.781359227E+03	-2.829608050E+04	+0	+0
+1.772875264E+03	-2.817775936E+04	+0	+0
+1.763550678E+03	-2.806310653E+04	+0	+0
+1.754837254E+03	-2.794857593E+04	+0	+0
+1.746186582E+03	-2.783403144E+04	+0	+0
+1.737791151E+03	-2.772095640E+04	+0	+0
+1.729870556E+03	-2.760891482E+04	+0	+0
+1.721844286E+03	-2.749799993E+04	+0	+0
+1.713341585E+03	-2.738807215E+04	+0	+0
+1.704875274E+03	-2.727865023E+04	+0	+0
+1.697071094E+03	-2.717050580E+04	+0	+0
+1.688999595E+03	-2.706372086E+04	+0	+0
+1.682302131E+03	-2.696933903E+04	+0	+0
+1.674436053E+03	-2.687071012E+04	+0	+0
+1.665155213E+03	-2.674992912E+04	+0	+0
+1.657593252E+03	-2.664120644E+04	+0	+0
+1.649835912E+03	-2.653810923E+04	+0	+0
+1.642508078E+03	-2.643556377E+04	+0	+0
+1.635154986E+03	-2.633376426E+04	+0	+0
+1.627850327E+03	-2.623275701E+04	+0	+0
+1.620665064E+03	-2.613254342E+04	+0	+0
+1.613754055E+03	-2.603346588E+04	+0	+0
+1.606460493E+03	-2.593480861E+04	+0	+0
+1.599944972E+03	-2.583714157E+04	+0	+0
+1.592862468E+03	-2.574002150E+04	+0	+0
+1.586195006E+03	-2.564391272E+04	+0	+0
+1.579726397E+03	-2.554875377E+04	+0	+0
+1.572438698E+03	-2.545419182E+04	+0	+0
+1.565490524E+03	-2.536024167E+04	+0	+0
+1.559086822E+03	-2.526633530E+04	+0	+0
+1.552524504E+03	-2.517340015E+04	+0	+0
+1.545976095E+03	-2.508159494E+04	+0	+0
+1.539197500E+03	-2.499042284E+04	+0	+0
+1.532487739E+03	-2.490052256E+04	+0	+0
+1.526193725E+03	-2.481079232E+04	+0	+0
+1.519312135E+03	-2.472192121E+04	+0	+0
+1.512696351E+03	-2.463410113E+04	+0	+0
+1.505788644E+03	-2.454546108E+04	+0	+0
+1.498986427E+03	-2.445860305E+04	+0	+0
+1.492074791E+03	-2.437250630E+04	+0	+0
+1.485797212E+03	-2.428757748E+04	+0	+0
+1.479602938E+03	-2.420333652E+04	+0	+0
+1.473099018E+03	-2.411852629E+04	+0	+0
+1.466806110E+03	-2.403412840E+04	+0	+0
+1.461086402E+03	-2.395062061E+04	+0	+0
+1.455032333E+03	-2.386779518E+04	+0	+0
+1.449022797E+03	-2.378627579E+04	+0	+0
+1.443297439E+03	-2.370508750E+04	+0	+0
+1.437864374E+03	-2.362448292E+04	+0	+0
+1.431928039E+03	-2.354445674E+04	+0	+0
+1.426241835E+03	-2.346536037E+04	+0	+0
+1.420455986E+03	-2.338640036E+04	+0	+0
+1.414601277E+03	-2.330894406E+04	+0	+0
+1.409496715E+03	-2.323304043E+04	+0	+0
+1.403578955E+03	-2.315281926E+04	+0	+0
+1.397797418E+03	-2.307571719E+04	+0	+0
+1.392397716E+03	-2.299998588E+04	+0	+0
+1.386864551E+03	-2.292357555E+04	+0	+0
+1.381510257E+03	-2.284790287E+04	+0	+0
+1.375674123E+03	-2.277293089E+04	+0	+0
+1.370270485E+03	-2.269820419E+04	+0	+0
+1.365003079E+03	-2.262428333E+04	+0	+0
+1.359491453E+03	-2.255160804E+04	+0	+0
+1.353951886E+03	-2.247859792E+04	+0	+0
+1.348494810E+03	-2.240674662E+04	+0	+0
+1.343205206E+03	-2.233477247E+04	+0	+0
+1.337738136E+03	-2.226377565E+04	+0	+0
+1.332521980E+03	-2.219299589E+04	+0	+0
+1.327341283E+03	-2.212254287E+04	+0	+0
+1.322490321E+03	-2.205251746E+04	+0	+0
+1.317030738E+03	-2.198357640E+04	+0	+0
+1.312326533E+03	-2.191468990E+04	+0	+0
+1.307266729E+03	-2.184613095E+04	+0	+0
+1.302533530E+03	-2.177785881E+04	+0	+0
+1.297723491E+03	-2.171030359E+04	+0	+0
+1.292732110E+03	-2.164331308E+04	+0	+0
+1.288025259E+03	-2.157669889E+04	+0	+0
+1.283293181E+03	-2.151022745E+04	+0	+0
+1.278326866E+03	-2.144462170E+04	+0	+0
+1.273616577E+03	-2.137936878E+04	+0	+0
+1.268932155E+03	-2.131439327E+04	+0	+0
+1.264075450E+03	-2.124973471E+04	+0	+0
+1.259480114E+03	-2.118572862E+04	+0	+0
+1.254980743E+03	-2.112239185E+04	+0	+0
+1.250313325E+03	-2.105920339E+04	+0	+0
+1.245635350E+03	-2.099651660E+04	+0	+0
+1.241142369E+03	-2.093449034E+04	+0	+0
+1.236245543E+03	-2.087267930E+04	+0	+0
+1.231589226E+03	-2.081112156E+04	+0	+0
+1.227044754E+03	-2.074951253E+04	+0	+0
+1.222588740E+03	-2.068867525E+04	+0	+0
+1.217821538E+03	-2.062804322E+04	+0	+0
+1.213373941E+03	-2.056783674E+04	+0	+0
+1.209149611E+03	-2.050804161E+04	+0	+0
+1.204994274E+03	-2.044839660E+04	+0	+0
+1.201023490E+03	-2.038939404E+04	+0	+0
+1.196813099E+03	-2.033070498E+04	+0	+0
+1.192247441E+03	-2.027254355E+04	+0	+0
+1.188252092E+03	-2.021441182E+04	+0	+0
+1.184001260E+03	-2.015624114E+04	+0	+0
+1.179711966E+03	-2.009924843E+04	+0	+0
+1.175559299E+03	-2.004211855E+04	+0	+0
+1.171744888E+03	-1.998562121E+04	+0	+0
+1.167691677E+03	-1.992926293E+04	+0	+0
+1.163974790E+03	-1.987308321E+04	+0	+0
+1.159642892E+03	-1.981736829E+04	+0	+0
+1.156341826E+03	-1.976258672E+04	+0	+0
+1.152242250E+03	-1.970767856E+04	+0	+0
+1.148002227E+03	-1.965312976E+04	+0	+0
+1.144116496E+03	-1.959834858E+04	+0	+0
+1.140249583E+03	-1.954466723E+04	+0	+0
+1.136357423E+03	-1.949090846E+04	+0	+0
+1.132575142E+03	-1.943768545E+04	+0	+0
+1.128608447E+03	-1.938516843E+04	+0	+0
+1.124637620E+03	-1.933214862E+04	+0	+0
+1.120625265E+03	-1.927964070E+04	+0	+0
+1.116839486E+03	-1.922771357E+04	+0	+0
+1.112827456E+03	-1.917581965E+04	+0	+0
+1.108875367E+03	-1.912418449E+04	+0	+0
+1.105626072E+03	-1.907299785E+04	+0	+0
+1.101871553E+03	-1.902201213E+04	+0	+0
+1.098365891E+03	-1.897153848E+04	+0	+0
+1.095064510E+03	-1.892115319E+04	+0	+0
+1.091000217E+03	-1.887116999E+04	+0	+0
+1.087739572E+03	-1.882155190E+04	+0	+0
+1.084110112E+03	-1.877227494E+04	+0	+0
+1.080611763E+03	-1.872303587E+04	+0	+0
+1.077158873E+03	-1.867452847E+04	+0	+0
+1.074231314E+03	-1.862638770E+04	+0	+0
+1.070225359E+03	-1.857754487E+04	+0	+0
+1.066672116E+03	-1.852947680E+04	+0	+0
+1.063410357E+03	-1.848161372E+04	+0	+0
+1.060258406E+03	-1.843416208E+04	+0	+0
+1.056907807E+03	-1.838706091E+04	+0	+0
+1.053387670E+03	-1.834034023E+04	+0	+0
+1.050149012E+03	-1.829379755E+04	+0	+0
+1.046838043E+03	-1.824707801E+04	+0	+0
+1.043761511E+03	-1.820116226E+04	+0	+0
+1.040360401E+03	-1.815498049E+04	+0	+0
+1.036833493E+03	-1.810967041E+04	+0	+0
+1.033600158E+03	-1.806389671E+04	+0	+0
+1.030520523E+03	-1.801883229E+04	+0	+0
+1.027201292E+03	-1.797390894E+04	+0	+0
+1.023843513E+03	-1.792917955E+04	+0	+0
+1.020343021E+03	-1.788497806E+04	+0	+0
+1.017342962E+03	-1.784061697E+04	+0	+0
+1.014899521E+03	-1.779708488E+04	+0	+0
+1.011799973E+03	-1.775300691E+04	+0	+0
+1.008722062E+03	-1.770929843E+04	+0	+0
+1.005400547E+03	-1.766565217E+04	+0	+0
+1.002735768E+03	-1.762244342E+04	+0	+0
+9.995666628E+02	-1.758007234E+04	+0	+0
+9.960759224E+02	-1.753778939E+04	+0	+0
+9.934711313E+02	-1.749558323E+04	+0	+0
+9.904503043E+02	-1.745349297E+04	+0	+0
+9.876817343E+02	-1.741164725E+04	+0	+0
+9.845894337E+02	-1.737020627E+04	+0	+0
+9.815053122E+02	-1.732905571E+04	+0	+0
+9.786145909E+02	-1.728823221E+04	+0	+0
+9.758532518E+02	-1.724678820E+04	+0	+0
+9.730666434E+02	-1.720636564E+04	+0	+0
+9.703233154E+02	-1.716583229E+04	+0	+0
+9.673063870E+02	-1.712539385E+04	+0	+0
+9.644462797E+02	-1.708565902E+04	+0	+0
+9.611918015E+02	-1.704628075E+04	+0	+0
+9.580962019E+02	-1.700642538E+04	+0	+0
+9.553455041E+02	-1.696661751E+04	+0	+0
+9.524712732E+02	-1.692696781E+04	+0	+0
+9.494376161E+02	-1.688764491E+04	+0	+0
+9.467651462E+02	-1.684849640E+04	+0	+0
+9.439525138E+02	-1.680879799E+04	+0	+0
+9.410564194E+02	-1.677020436E+04	+0	+0
+9.387806515E+02	-1.673185593E+04	+0	+0
+9.358758267E+02	-1.669339540E+04	+0	+0
+9.334358492E+02	-1.665549082E+04	+0	+0
+9.308729938E+02	-1.661772248E+04	+0	+0
