# Supplementary material for: Optical and Electrical Characterization of Biocompatible Polymeric Lines for Hemodialysis Applications
Source: Materials (Basel). 2018 Mar 16;11(3):438. doi: 10.3390/ma11030438 (PMC5873017; doi:10.3390/ma11030438)
Supplement: Supplementary file 1 [file materials-11-00438-s001.zip › Data_for upload/EIS/Raw_Data/GA_5_2.csv]

+1.966771908E+03	-3.185524783E+04	+0	+0
+1.956261683E+03	-3.170484648E+04	+0	+0
+1.945491140E+03	-3.155640297E+04	+0	+0
+1.933913427E+03	-3.141045578E+04	+0	+0
+1.923271278E+03	-3.126507690E+04	+0	+0
+1.913406109E+03	-3.112296221E+04	+0	+0
+1.902956855E+03	-3.098296641E+04	+0	+0
+1.893785938E+03	-3.085256993E+04	+0	+0
+1.882700640E+03	-3.069735315E+04	+0	+0
+1.872514933E+03	-3.055973546E+04	+0	+0
+1.862898239E+03	-3.042108877E+04	+0	+0
+1.853200727E+03	-3.028489136E+04	+0	+0
+1.843816601E+03	-3.015053439E+04	+0	+0
+1.833992005E+03	-3.001739265E+04	+0	+0
+1.825050829E+03	-2.988946578E+04	+0	+0
+1.816473573E+03	-2.976524915E+04	+0	+0
+1.807574950E+03	-2.963691657E+04	+0	+0
+1.798549023E+03	-2.950725364E+04	+0	+0
+1.789190584E+03	-2.937851092E+04	+0	+0
+1.780361097E+03	-2.925027285E+04	+0	+0
+1.771054085E+03	-2.912441314E+04	+0	+0
+1.762098092E+03	-2.899952421E+04	+0	+0
+1.753813075E+03	-2.887754316E+04	+0	+0
+1.745061009E+03	-2.875743045E+04	+0	+0
+1.736360320E+03	-2.863246662E+04	+0	+0
+1.727053575E+03	-2.850657844E+04	+0	+0
+1.717149244E+03	-2.838595735E+04	+0	+0
+1.710177311E+03	-2.826902595E+04	+0	+0
+1.701726442E+03	-2.815224804E+04	+0	+0
+1.693572187E+03	-2.803656486E+04	+0	+0
+1.685828134E+03	-2.792224465E+04	+0	+0
+1.677347884E+03	-2.780862730E+04	+0	+0
+1.669557635E+03	-2.769571161E+04	+0	+0
+1.661592727E+03	-2.758388357E+04	+0	+0
+1.653596948E+03	-2.747318946E+04	+0	+0
+1.645664533E+03	-2.736321462E+04	+0	+0
+1.638489235E+03	-2.725421786E+04	+0	+0
+1.630848096E+03	-2.714659713E+04	+0	+0
+1.623060213E+03	-2.704375412E+04	+0	+0
+1.615461474E+03	-2.693786654E+04	+0	+0
+1.608315320E+03	-2.683168909E+04	+0	+0
+1.600852422E+03	-2.672757910E+04	+0	+0
+1.593673420E+03	-2.662258101E+04	+0	+0
+1.586221695E+03	-2.651847943E+04	+0	+0
+1.579050195E+03	-2.641863092E+04	+0	+0
+1.572045568E+03	-2.631753627E+04	+0	+0
+1.564999018E+03	-2.621654574E+04	+0	+0
+1.558158400E+03	-2.611623729E+04	+0	+0
+1.551267973E+03	-2.601643257E+04	+0	+0
+1.544671437E+03	-2.591846930E+04	+0	+0
+1.537889601E+03	-2.582255417E+04	+0	+0
+1.530875305E+03	-2.572525829E+04	+0	+0
+1.524068074E+03	-2.562967609E+04	+0	+0
+1.517796418E+03	-2.553653424E+04	+0	+0
+1.511017232E+03	-2.544244644E+04	+0	+0
+1.504704239E+03	-2.534731517E+04	+0	+0
+1.497568418E+03	-2.525039856E+04	+0	+0
+1.491170601E+03	-2.515661575E+04	+0	+0
+1.484480598E+03	-2.506557659E+04	+0	+0
+1.477958854E+03	-2.497437875E+04	+0	+0
+1.472165114E+03	-2.488453000E+04	+0	+0
+1.465768089E+03	-2.479500737E+04	+0	+0
+1.459250773E+03	-2.470614545E+04	+0	+0
+1.453099781E+03	-2.461810957E+04	+0	+0
+1.446897788E+03	-2.453066194E+04	+0	+0
+1.441058143E+03	-2.444378546E+04	+0	+0
+1.434724132E+03	-2.435919977E+04	+0	+0
+1.429135343E+03	-2.427721156E+04	+0	+0
+1.422811775E+03	-2.418915688E+04	+0	+0
+1.416798496E+03	-2.410102905E+04	+0	+0
+1.410753447E+03	-2.401763628E+04	+0	+0
+1.405143775E+03	-2.393576762E+04	+0	+0
+1.399753362E+03	-2.385396784E+04	+0	+0
+1.394481376E+03	-2.377153285E+04	+0	+0
+1.388830403E+03	-2.369028813E+04	+0	+0
+1.383387589E+03	-2.360977526E+04	+0	+0
+1.377853923E+03	-2.352994212E+04	+0	+0
+1.372117070E+03	-2.345028106E+04	+0	+0
+1.367120915E+03	-2.337139096E+04	+0	+0
+1.361431612E+03	-2.329286265E+04	+0	+0
+1.356077131E+03	-2.321551617E+04	+0	+0
+1.350781966E+03	-2.313851009E+04	+0	+0
+1.345552266E+03	-2.306150217E+04	+0	+0
+1.340210183E+03	-2.298557031E+04	+0	+0
+1.334872622E+03	-2.290968708E+04	+0	+0
+1.329725061E+03	-2.283418214E+04	+0	+0
+1.324432022E+03	-2.275964102E+04	+0	+0
+1.318986566E+03	-2.268550867E+04	+0	+0
+1.313476341E+03	-2.261194774E+04	+0	+0
+1.308438383E+03	-2.253893916E+04	+0	+0
+1.303439935E+03	-2.246616423E+04	+0	+0
+1.298210898E+03	-2.239399379E+04	+0	+0
+1.293406774E+03	-2.232265392E+04	+0	+0
+1.288344937E+03	-2.225158837E+04	+0	+0
+1.283558878E+03	-2.218087564E+04	+0	+0
+1.278610083E+03	-2.211085049E+04	+0	+0
+1.273781750E+03	-2.204108956E+04	+0	+0
+1.269153345E+03	-2.197208196E+04	+0	+0
+1.264524390E+03	-2.190320540E+04	+0	+0
+1.259876558E+03	-2.183517456E+04	+0	+0
+1.255091551E+03	-2.176735893E+04	+0	+0
+1.250939139E+03	-2.169995875E+04	+0	+0
+1.246006358E+03	-2.163276917E+04	+0	+0
+1.241328302E+03	-2.156639934E+04	+0	+0
+1.236503576E+03	-2.150021997E+04	+0	+0
+1.232063314E+03	-2.143476461E+04	+0	+0
+1.227515868E+03	-2.136935526E+04	+0	+0
+1.223124555E+03	-2.130438077E+04	+0	+0
+1.218761461E+03	-2.124017285E+04	+0	+0
+1.213998559E+03	-2.117660349E+04	+0	+0
+1.209821740E+03	-2.111331254E+04	+0	+0
+1.205759847E+03	-2.105001465E+04	+0	+0
+1.201158061E+03	-2.098752860E+04	+0	+0
+1.196606178E+03	-2.092543081E+04	+0	+0
+1.192145062E+03	-2.086393741E+04	+0	+0
+1.187502074E+03	-2.080232270E+04	+0	+0
+1.183308132E+03	-2.074103170E+04	+0	+0
+1.178903227E+03	-2.068030155E+04	+0	+0
+1.174737355E+03	-2.061976865E+04	+0	+0
+1.170708289E+03	-2.055995855E+04	+0	+0
+1.166527428E+03	-2.050037947E+04	+0	+0
+1.162619403E+03	-2.044084770E+04	+0	+0
+1.158565358E+03	-2.038195976E+04	+0	+0
+1.154549255E+03	-2.032372287E+04	+0	+0
+1.150309550E+03	-2.026520357E+04	+0	+0
+1.146338567E+03	-2.020731853E+04	+0	+0
+1.142284092E+03	-2.014998400E+04	+0	+0
+1.138668851E+03	-2.009305989E+04	+0	+0
+1.134664874E+03	-2.003569764E+04	+0	+0
+1.130663682E+03	-1.997945613E+04	+0	+0
+1.126795590E+03	-1.992345449E+04	+0	+0
+1.123114238E+03	-1.986786383E+04	+0	+0
+1.119117307E+03	-1.981246059E+04	+0	+0
+1.115415677E+03	-1.975721371E+04	+0	+0
+1.111635436E+03	-1.970208779E+04	+0	+0
+1.107786725E+03	-1.964813937E+04	+0	+0
+1.104393871E+03	-1.959411328E+04	+0	+0
+1.100608633E+03	-1.954045825E+04	+0	+0
+1.096967000E+03	-1.948706743E+04	+0	+0
+1.092771034E+03	-1.943406472E+04	+0	+0
+1.089219092E+03	-1.938077447E+04	+0	+0
+1.085706211E+03	-1.932866014E+04	+0	+0
+1.081603429E+03	-1.927622102E+04	+0	+0
+1.078257205E+03	-1.922412941E+04	+0	+0
+1.074734665E+03	-1.917231518E+04	+0	+0
+1.071299208E+03	-1.912108507E+04	+0	+0
+1.068101869E+03	-1.907021845E+04	+0	+0
+1.064762060E+03	-1.902098680E+04	+0	+0
+1.061292696E+03	-1.896962958E+04	+0	+0
+1.057945183E+03	-1.891907566E+04	+0	+0
+1.054413708E+03	-1.886924106E+04	+0	+0
+1.050635599E+03	-1.882027686E+04	+0	+0
+1.047571465E+03	-1.877095379E+04	+0	+0
+1.043963846E+03	-1.872254917E+04	+0	+0
+1.041070817E+03	-1.867636040E+04	+0	+0
+1.037585912E+03	-1.862698143E+04	+0	+0
+1.034641316E+03	-1.857856265E+04	+0	+0
+1.031233528E+03	-1.852840172E+04	+0	+0
+1.028094552E+03	-1.848070206E+04	+0	+0
+1.024649082E+03	-1.843467448E+04	+0	+0
+1.021753325E+03	-1.838812317E+04	+0	+0
+1.018687500E+03	-1.834143891E+04	+0	+0
+1.015377363E+03	-1.829559259E+04	+0	+0
+1.012209981E+03	-1.824976807E+04	+0	+0
+1.008784916E+03	-1.820474975E+04	+0	+0
+1.005782130E+03	-1.815927461E+04	+0	+0
+1.002509428E+03	-1.811318763E+04	+0	+0
+9.994681517E+02	-1.806511873E+04	+0	+0
+9.962101661E+02	-1.801915142E+04	+0	+0
+9.931862947E+02	-1.797374696E+04	+0	+0
+9.902712767E+02	-1.792932098E+04	+0	+0
+9.876696138E+02	-1.788451045E+04	+0	+0
+9.844038426E+02	-1.783994501E+04	+0	+0
+9.814022107E+02	-1.779624300E+04	+0	+0
+9.786074865E+02	-1.775313773E+04	+0	+0
+9.757295859E+02	-1.771083731E+04	+0	+0
+9.726564956E+02	-1.766629090E+04	+0	+0
+9.694349819E+02	-1.762464426E+04	+0	+0
+9.668520006E+02	-1.758542069E+04	+0	+0
+9.644065242E+02	-1.754413570E+04	+0	+0
+9.612711676E+02	-1.750170807E+04	+0	+0
+9.585043504E+02	-1.746144386E+04	+0	+0
+9.563196268E+02	-1.742608823E+04	+0	+0
+9.529238606E+02	-1.738426307E+04	+0	+0
+9.504671412E+02	-1.734731485E+04	+0	+0
+9.475059116E+02	-1.730226201E+04	+0	+0
+9.445857416E+02	-1.725643562E+04	+0	+0
+9.414292248E+02	-1.721149465E+04	+0	+0
+9.386166601E+02	-1.716998081E+04	+0	+0
+9.358110230E+02	-1.713194621E+04	+0	+0
+9.329030296E+02	-1.709711567E+04	+0	+0
+9.304221882E+02	-1.705838220E+04	+0	+0
+9.273936480E+02	-1.701805081E+04	+0	+0
+9.242037439E+02	-1.697793653E+04	+0	+0
+9.218302019E+02	-1.693517507E+04	+0	+0
+9.190685507E+02	-1.689807050E+04	+0	+0
+9.163343989E+02	-1.686249234E+04	+0	+0
+9.140365795E+02	-1.681907665E+04	+0	+0
+9.113172916E+02	-1.677718252E+04	+0	+0
+9.088119571E+02	-1.673929022E+04	+0	+0
+9.063132659E+02	-1.670267937E+04	+0	+0
