# Supplementary material for: Optical and Electrical Characterization of Biocompatible Polymeric Lines for Hemodialysis Applications
Source: Materials (Basel). 2018 Mar 16;11(3):438. doi: 10.3390/ma11030438 (PMC5873017; doi:10.3390/ma11030438)
Supplement: Supplementary file 1 [file materials-11-00438-s001.zip › Data_for upload/EIS/Raw_Data/GA_5_3.csv]

+1.936408687E+03	-3.197831903E+04	+0	+0
+1.926856352E+03	-3.183737927E+04	+0	+0
+1.916280298E+03	-3.168838245E+04	+0	+0
+1.905520693E+03	-3.153026815E+04	+0	+0
+1.893803427E+03	-3.138511192E+04	+0	+0
+1.884394798E+03	-3.124695153E+04	+0	+0
+1.873909083E+03	-3.109946431E+04	+0	+0
+1.864325005E+03	-3.095883091E+04	+0	+0
+1.854221380E+03	-3.081897930E+04	+0	+0
+1.844329731E+03	-3.067804681E+04	+0	+0
+1.834763999E+03	-3.053876182E+04	+0	+0
+1.825323346E+03	-3.040270452E+04	+0	+0
+1.815839616E+03	-3.026676057E+04	+0	+0
+1.806881118E+03	-3.013239361E+04	+0	+0
+1.797486070E+03	-2.999962494E+04	+0	+0
+1.788431054E+03	-2.986759210E+04	+0	+0
+1.779477778E+03	-2.973641674E+04	+0	+0
+1.770543563E+03	-2.960706226E+04	+0	+0
+1.762052455E+03	-2.947877522E+04	+0	+0
+1.753000420E+03	-2.935156784E+04	+0	+0
+1.744305027E+03	-2.922557199E+04	+0	+0
+1.735619925E+03	-2.910073480E+04	+0	+0
+1.726918231E+03	-2.897666535E+04	+0	+0
+1.718310686E+03	-2.885414317E+04	+0	+0
+1.710012160E+03	-2.873294641E+04	+0	+0
+1.701657024E+03	-2.861209009E+04	+0	+0
+1.694168608E+03	-2.849235699E+04	+0	+0
+1.685015540E+03	-2.837405938E+04	+0	+0
+1.676834234E+03	-2.825704800E+04	+0	+0
+1.668986927E+03	-2.814076586E+04	+0	+0
+1.661771789E+03	-2.803218142E+04	+0	+0
+1.654135619E+03	-2.792389843E+04	+0	+0
+1.646271812E+03	-2.780789093E+04	+0	+0
+1.638218101E+03	-2.769546477E+04	+0	+0
+1.630469355E+03	-2.758501985E+04	+0	+0
+1.622799453E+03	-2.747204756E+04	+0	+0
+1.615307596E+03	-2.736208891E+04	+0	+0
+1.608203591E+03	-2.725352664E+04	+0	+0
+1.600107605E+03	-2.714567051E+04	+0	+0
+1.593072214E+03	-2.703886355E+04	+0	+0
+1.585690747E+03	-2.693369524E+04	+0	+0
+1.578585051E+03	-2.683459041E+04	+0	+0
+1.571081995E+03	-2.672269114E+04	+0	+0
+1.563995508E+03	-2.662187622E+04	+0	+0
+1.557099593E+03	-2.652151342E+04	+0	+0
+1.550048950E+03	-2.642088163E+04	+0	+0
+1.543259273E+03	-2.632203582E+04	+0	+0
+1.536635897E+03	-2.622137338E+04	+0	+0
+1.530078378E+03	-2.612225534E+04	+0	+0
+1.523671976E+03	-2.602526602E+04	+0	+0
+1.516924295E+03	-2.592613848E+04	+0	+0
+1.510432393E+03	-2.583000746E+04	+0	+0
+1.503543041E+03	-2.573257992E+04	+0	+0
+1.496923769E+03	-2.563719623E+04	+0	+0
+1.490740204E+03	-2.554258863E+04	+0	+0
+1.484225156E+03	-2.544796783E+04	+0	+0
+1.477875243E+03	-2.535405793E+04	+0	+0
+1.471478606E+03	-2.526116943E+04	+0	+0
+1.464598907E+03	-2.516874331E+04	+0	+0
+1.458516659E+03	-2.507837126E+04	+0	+0
+1.452226014E+03	-2.498657702E+04	+0	+0
+1.446460658E+03	-2.489778427E+04	+0	+0
+1.440358381E+03	-2.481179617E+04	+0	+0
+1.434303346E+03	-2.472481698E+04	+0	+0
+1.428187563E+03	-2.463708471E+04	+0	+0
+1.422384280E+03	-2.454943636E+04	+0	+0
+1.416177176E+03	-2.446271064E+04	+0	+0
+1.410479759E+03	-2.437695166E+04	+0	+0
+1.404327589E+03	-2.429047445E+04	+0	+0
+1.398406390E+03	-2.420359508E+04	+0	+0
+1.392499547E+03	-2.411896951E+04	+0	+0
+1.387130155E+03	-2.403752618E+04	+0	+0
+1.381793879E+03	-2.395482369E+04	+0	+0
+1.376517652E+03	-2.386956208E+04	+0	+0
+1.371284765E+03	-2.378973479E+04	+0	+0
+1.365257140E+03	-2.371101516E+04	+0	+0
+1.360404548E+03	-2.363300754E+04	+0	+0
+1.354992898E+03	-2.355210368E+04	+0	+0
+1.349859393E+03	-2.347351845E+04	+0	+0
+1.344682301E+03	-2.339587553E+04	+0	+0
+1.339344812E+03	-2.331654070E+04	+0	+0
+1.333514485E+03	-2.323766689E+04	+0	+0
+1.329028486E+03	-2.316381418E+04	+0	+0
+1.323457174E+03	-2.308660761E+04	+0	+0
+1.318381479E+03	-2.300839276E+04	+0	+0
+1.313306658E+03	-2.293345116E+04	+0	+0
+1.308288356E+03	-2.285875533E+04	+0	+0
+1.303033963E+03	-2.278427869E+04	+0	+0
+1.298132755E+03	-2.270994271E+04	+0	+0
+1.292669361E+03	-2.263414397E+04	+0	+0
+1.287896573E+03	-2.256229685E+04	+0	+0
+1.282732426E+03	-2.249007324E+04	+0	+0
+1.277790766E+03	-2.241808150E+04	+0	+0
+1.272536273E+03	-2.234539373E+04	+0	+0
+1.268088893E+03	-2.227296897E+04	+0	+0
+1.263477318E+03	-2.220134083E+04	+0	+0
+1.258244632E+03	-2.212738091E+04	+0	+0
+1.253825855E+03	-2.205447571E+04	+0	+0
+1.249184599E+03	-2.198921519E+04	+0	+0
+1.245161320E+03	-2.192309305E+04	+0	+0
+1.240510410E+03	-2.185421043E+04	+0	+0
+1.236079245E+03	-2.178637345E+04	+0	+0
+1.231738322E+03	-2.172221969E+04	+0	+0
+1.227497769E+03	-2.165638895E+04	+0	+0
+1.222557187E+03	-2.158684589E+04	+0	+0
+1.217845077E+03	-2.151635389E+04	+0	+0
+1.213620779E+03	-2.144917245E+04	+0	+0
+1.209173728E+03	-2.138370341E+04	+0	+0
+1.204952301E+03	-2.131888642E+04	+0	+0
+1.200703459E+03	-2.125514878E+04	+0	+0
+1.196650802E+03	-2.119182170E+04	+0	+0
+1.192355700E+03	-2.112835223E+04	+0	+0
+1.188002854E+03	-2.106557912E+04	+0	+0
+1.183364037E+03	-2.100289834E+04	+0	+0
+1.179494503E+03	-2.094112537E+04	+0	+0
+1.175080802E+03	-2.087906555E+04	+0	+0
+1.170656086E+03	-2.081780898E+04	+0	+0
+1.166772942E+03	-2.075621865E+04	+0	+0
+1.162604276E+03	-2.069545507E+04	+0	+0
+1.158667041E+03	-2.063500730E+04	+0	+0
+1.154768835E+03	-2.057541293E+04	+0	+0
+1.151183007E+03	-2.051544298E+04	+0	+0
+1.146763833E+03	-2.045640973E+04	+0	+0
+1.142853723E+03	-2.039711213E+04	+0	+0
+1.138963296E+03	-2.033871023E+04	+0	+0
+1.135030540E+03	-2.028057521E+04	+0	+0
+1.131138198E+03	-2.022286180E+04	+0	+0
+1.127481336E+03	-2.016541176E+04	+0	+0
+1.123483761E+03	-2.010833684E+04	+0	+0
+1.119753726E+03	-2.005120843E+04	+0	+0
+1.115462481E+03	-1.999492141E+04	+0	+0
+1.112169757E+03	-1.993877153E+04	+0	+0
+1.108368045E+03	-1.988407018E+04	+0	+0
+1.104594877E+03	-1.982927414E+04	+0	+0
+1.101008465E+03	-1.977468236E+04	+0	+0
+1.097211028E+03	-1.971985335E+04	+0	+0
+1.093963882E+03	-1.966636147E+04	+0	+0
+1.089956066E+03	-1.961198881E+04	+0	+0
+1.086267872E+03	-1.955818048E+04	+0	+0
+1.082328241E+03	-1.950458823E+04	+0	+0
+1.078897068E+03	-1.945140542E+04	+0	+0
+1.074901741E+03	-1.939837347E+04	+0	+0
+1.071569957E+03	-1.934541853E+04	+0	+0
+1.067925809E+03	-1.929228344E+04	+0	+0
+1.064544175E+03	-1.923966498E+04	+0	+0
+1.061258929E+03	-1.918918643E+04	+0	+0
+1.057975321E+03	-1.913837210E+04	+0	+0
+1.054663096E+03	-1.908707944E+04	+0	+0
+1.051217267E+03	-1.903638465E+04	+0	+0
+1.048469169E+03	-1.898672319E+04	+0	+0
+1.044546738E+03	-1.893619881E+04	+0	+0
+1.040926615E+03	-1.888445082E+04	+0	+0
+1.037795784E+03	-1.883240555E+04	+0	+0
+1.034791264E+03	-1.878203928E+04	+0	+0
+1.031717490E+03	-1.873300407E+04	+0	+0
+1.028396507E+03	-1.868402756E+04	+0	+0
+1.025257135E+03	-1.863431635E+04	+0	+0
+1.021574307E+03	-1.858223691E+04	+0	+0
+1.018864354E+03	-1.853176235E+04	+0	+0
+1.015666260E+03	-1.848363138E+04	+0	+0
+1.012499711E+03	-1.843536991E+04	+0	+0
+1.009422996E+03	-1.838871170E+04	+0	+0
+1.006206648E+03	-1.834304324E+04	+0	+0
+1.003098122E+03	-1.829891444E+04	+0	+0
+1.000232406E+03	-1.826051758E+04	+0	+0
+9.972263916E+02	-1.822105900E+04	+0	+0
+9.945023573E+02	-1.817786516E+04	+0	+0
+9.914089569E+02	-1.813765197E+04	+0	+0
+9.881075594E+02	-1.808597875E+04	+0	+0
+9.851128706E+02	-1.803449563E+04	+0	+0
+9.825583421E+02	-1.798830410E+04	+0	+0
+9.798082988E+02	-1.794516525E+04	+0	+0
+9.772692019E+02	-1.790123962E+04	+0	+0
+9.738730392E+02	-1.785590476E+04	+0	+0
+9.711207313E+02	-1.781157938E+04	+0	+0
+9.685933430E+02	-1.776783196E+04	+0	+0
+9.652795584E+02	-1.772287276E+04	+0	+0
+9.623406736E+02	-1.767967477E+04	+0	+0
+9.596629718E+02	-1.763581674E+04	+0	+0
+9.569017770E+02	-1.759349145E+04	+0	+0
+9.541886920E+02	-1.755057804E+04	+0	+0
+9.510705000E+02	-1.750871740E+04	+0	+0
+9.486645526E+02	-1.746629461E+04	+0	+0
+9.458061689E+02	-1.742447084E+04	+0	+0
+9.428498632E+02	-1.738221390E+04	+0	+0
+9.404804445E+02	-1.734139933E+04	+0	+0
+9.376010429E+02	-1.730025459E+04	+0	+0
+9.347149348E+02	-1.725982621E+04	+0	+0
+9.320466467E+02	-1.721994748E+04	+0	+0
+9.295555172E+02	-1.718168371E+04	+0	+0
+9.265999404E+02	-1.714767897E+04	+0	+0
+9.236438641E+02	-1.710429241E+04	+0	+0
+9.210997510E+02	-1.706437169E+04	+0	+0
+9.181912777E+02	-1.702435736E+04	+0	+0
+9.151766934E+02	-1.698479892E+04	+0	+0
+9.127967542E+02	-1.694531099E+04	+0	+0
+9.098857884E+02	-1.690500421E+04	+0	+0
+9.073709072E+02	-1.686534642E+04	+0	+0
+9.049630139E+02	-1.682738758E+04	+0	+0
+9.024789477E+02	-1.678915105E+04	+0	+0
+8.999373864E+02	-1.675049584E+04	+0	+0
