# Supplementary material for: Optical and Electrical Characterization of Biocompatible Polymeric Lines for Hemodialysis Applications
Source: Materials (Basel). 2018 Mar 16;11(3):438. doi: 10.3390/ma11030438 (PMC5873017; doi:10.3390/ma11030438)
Supplement: Supplementary file 1 [file materials-11-00438-s001.zip › Data_for upload/EIS/Raw_Data/GA_5_4.csv]

+1.920635365E+03	-3.209059205E+04	+0	+0
+1.909879375E+03	-3.193428054E+04	+0	+0
+1.898609094E+03	-3.177104087E+04	+0	+0
+1.888232889E+03	-3.162000456E+04	+0	+0
+1.876820749E+03	-3.147332118E+04	+0	+0
+1.867461703E+03	-3.132973048E+04	+0	+0
+1.857609510E+03	-3.118665972E+04	+0	+0
+1.847869529E+03	-3.104745642E+04	+0	+0
+1.838329130E+03	-3.091223460E+04	+0	+0
+1.828931549E+03	-3.077999887E+04	+0	+0
+1.819437149E+03	-3.063683876E+04	+0	+0
+1.809828266E+03	-3.049762598E+04	+0	+0
+1.800432305E+03	-3.035820213E+04	+0	+0
+1.791093893E+03	-3.022340491E+04	+0	+0
+1.782245736E+03	-3.009116778E+04	+0	+0
+1.772990050E+03	-2.995823210E+04	+0	+0
+1.764152384E+03	-2.982624993E+04	+0	+0
+1.755613825E+03	-2.969583791E+04	+0	+0
+1.746838135E+03	-2.956698163E+04	+0	+0
+1.738245957E+03	-2.943903622E+04	+0	+0
+1.729258600E+03	-2.931155369E+04	+0	+0
+1.720598334E+03	-2.918596397E+04	+0	+0
+1.712527035E+03	-2.906235012E+04	+0	+0
+1.704123497E+03	-2.894025433E+04	+0	+0
+1.695662600E+03	-2.881831012E+04	+0	+0
+1.687274954E+03	-2.869708212E+04	+0	+0
+1.679450324E+03	-2.857803879E+04	+0	+0
+1.670679243E+03	-2.845836563E+04	+0	+0
+1.662768455E+03	-2.833973548E+04	+0	+0
+1.654762674E+03	-2.822296180E+04	+0	+0
+1.646851343E+03	-2.810666995E+04	+0	+0
+1.638946747E+03	-2.799195433E+04	+0	+0
+1.631160468E+03	-2.787833532E+04	+0	+0
+1.623109430E+03	-2.776561454E+04	+0	+0
+1.615650554E+03	-2.765484752E+04	+0	+0
+1.608514259E+03	-2.754375643E+04	+0	+0
+1.600915419E+03	-2.743377006E+04	+0	+0
+1.593609102E+03	-2.732479875E+04	+0	+0
+1.586096780E+03	-2.721683526E+04	+0	+0
+1.578755950E+03	-2.710938508E+04	+0	+0
+1.571600621E+03	-2.700317136E+04	+0	+0
+1.564516151E+03	-2.689723984E+04	+0	+0
+1.557537504E+03	-2.679181369E+04	+0	+0
+1.550243933E+03	-2.668765146E+04	+0	+0
+1.543501003E+03	-2.658461934E+04	+0	+0
+1.536393899E+03	-2.648200983E+04	+0	+0
+1.529634383E+03	-2.638058660E+04	+0	+0
+1.522882528E+03	-2.628045914E+04	+0	+0
+1.516752755E+03	-2.618317699E+04	+0	+0
+1.510181976E+03	-2.608580698E+04	+0	+0
+1.503491894E+03	-2.598739802E+04	+0	+0
+1.497207466E+03	-2.588995264E+04	+0	+0
+1.490360499E+03	-2.579278250E+04	+0	+0
+1.483652652E+03	-2.569758405E+04	+0	+0
+1.477580666E+03	-2.560220663E+04	+0	+0
+1.471120394E+03	-2.550564884E+04	+0	+0
+1.464263837E+03	-2.540616620E+04	+0	+0
+1.457707121E+03	-2.530750532E+04	+0	+0
+1.451100181E+03	-2.521356633E+04	+0	+0
+1.444502733E+03	-2.512210455E+04	+0	+0
+1.438311247E+03	-2.503131859E+04	+0	+0
+1.432317980E+03	-2.494141797E+04	+0	+0
+1.426135869E+03	-2.485183481E+04	+0	+0
+1.419971879E+03	-2.476280394E+04	+0	+0
+1.414342659E+03	-2.467486197E+04	+0	+0
+1.408479958E+03	-2.458779365E+04	+0	+0
+1.402439138E+03	-2.450067506E+04	+0	+0
+1.396533904E+03	-2.441448135E+04	+0	+0
+1.390704707E+03	-2.432948632E+04	+0	+0
+1.384914113E+03	-2.424408937E+04	+0	+0
+1.379125323E+03	-2.415980162E+04	+0	+0
+1.373850884E+03	-2.407769838E+04	+0	+0
+1.368705776E+03	-2.399421087E+04	+0	+0
+1.363340469E+03	-2.390878530E+04	+0	+0
+1.357848930E+03	-2.382696221E+04	+0	+0
+1.352505438E+03	-2.374751069E+04	+0	+0
+1.346878101E+03	-2.366836477E+04	+0	+0
+1.341603143E+03	-2.358888162E+04	+0	+0
+1.336962958E+03	-2.351610752E+04	+0	+0
+1.332224307E+03	-2.344432536E+04	+0	+0
+1.327095775E+03	-2.336238669E+04	+0	+0
+1.321411809E+03	-2.328491178E+04	+0	+0
+1.316750415E+03	-2.320871227E+04	+0	+0
+1.311324623E+03	-2.313353284E+04	+0	+0
+1.306246103E+03	-2.305527487E+04	+0	+0
+1.300889159E+03	-2.297865964E+04	+0	+0
+1.296443121E+03	-2.290364731E+04	+0	+0
+1.291172853E+03	-2.282871411E+04	+0	+0
+1.285934135E+03	-2.275398066E+04	+0	+0
+1.280642487E+03	-2.267903326E+04	+0	+0
+1.275499825E+03	-2.260499720E+04	+0	+0
+1.270577956E+03	-2.253268352E+04	+0	+0
+1.265570039E+03	-2.246088632E+04	+0	+0
+1.260887114E+03	-2.239106780E+04	+0	+0
+1.256322805E+03	-2.231993980E+04	+0	+0
+1.251889944E+03	-2.225226264E+04	+0	+0
+1.247124721E+03	-2.218193762E+04	+0	+0
+1.242309517E+03	-2.211175258E+04	+0	+0
+1.238047926E+03	-2.204140657E+04	+0	+0
+1.233408459E+03	-2.197189053E+04	+0	+0
+1.228942049E+03	-2.190248168E+04	+0	+0
+1.224185832E+03	-2.183072037E+04	+0	+0
+1.219590965E+03	-2.176253186E+04	+0	+0
+1.214984528E+03	-2.169623625E+04	+0	+0
+1.210432314E+03	-2.162956670E+04	+0	+0
+1.206339708E+03	-2.156341942E+04	+0	+0
+1.201941443E+03	-2.149718989E+04	+0	+0
+1.197574583E+03	-2.143128817E+04	+0	+0
+1.193320881E+03	-2.136622918E+04	+0	+0
+1.188763730E+03	-2.130223690E+04	+0	+0
+1.184502076E+03	-2.123817440E+04	+0	+0
+1.180546876E+03	-2.117465043E+04	+0	+0
+1.176135903E+03	-2.111130233E+04	+0	+0
+1.171647026E+03	-2.104857791E+04	+0	+0
+1.167108799E+03	-2.098609824E+04	+0	+0
+1.162962785E+03	-2.092396868E+04	+0	+0
+1.158605745E+03	-2.086226947E+04	+0	+0
+1.154653821E+03	-2.080075748E+04	+0	+0
+1.150311280E+03	-2.073969938E+04	+0	+0
+1.146488070E+03	-2.067917575E+04	+0	+0
+1.142457508E+03	-2.061904433E+04	+0	+0
+1.138954635E+03	-2.055920562E+04	+0	+0
+1.134930200E+03	-2.049977457E+04	+0	+0
+1.130929441E+03	-2.044086795E+04	+0	+0
+1.127239697E+03	-2.038134578E+04	+0	+0
+1.122893501E+03	-2.032288662E+04	+0	+0
+1.119089511E+03	-2.026523738E+04	+0	+0
+1.115585844E+03	-2.020760779E+04	+0	+0
+1.111644461E+03	-2.015022121E+04	+0	+0
+1.107861659E+03	-2.009373560E+04	+0	+0
+1.104013058E+03	-2.003935279E+04	+0	+0
+1.100508044E+03	-1.998370304E+04	+0	+0
+1.096704075E+03	-1.992768104E+04	+0	+0
+1.093232071E+03	-1.987225330E+04	+0	+0
+1.089494406E+03	-1.981760801E+04	+0	+0
+1.085885089E+03	-1.976409797E+04	+0	+0
+1.082275783E+03	-1.970965347E+04	+0	+0
+1.078701126E+03	-1.965519574E+04	+0	+0
+1.074707674E+03	-1.960154493E+04	+0	+0
+1.071021029E+03	-1.954844856E+04	+0	+0
+1.067711102E+03	-1.949518159E+04	+0	+0
+1.063646132E+03	-1.944026898E+04	+0	+0
+1.059904823E+03	-1.938362926E+04	+0	+0
+1.056382038E+03	-1.932843538E+04	+0	+0
+1.053010066E+03	-1.927500273E+04	+0	+0
+1.049717216E+03	-1.922293680E+04	+0	+0
+1.046579143E+03	-1.917126935E+04	+0	+0
+1.043065669E+03	-1.911995045E+04	+0	+0
+1.039806147E+03	-1.906980941E+04	+0	+0
+1.036636844E+03	-1.901931112E+04	+0	+0
+1.033538376E+03	-1.896932682E+04	+0	+0
+1.029673270E+03	-1.891925814E+04	+0	+0
+1.026235976E+03	-1.887021573E+04	+0	+0
+1.023927902E+03	-1.882349157E+04	+0	+0
+1.020729822E+03	-1.877348661E+04	+0	+0
+1.017386397E+03	-1.872471966E+04	+0	+0
+1.014261948E+03	-1.867565126E+04	+0	+0
+1.010771757E+03	-1.862770746E+04	+0	+0
+1.007758739E+03	-1.858001915E+04	+0	+0
+1.004789324E+03	-1.853422354E+04	+0	+0
+1.001453878E+03	-1.848824477E+04	+0	+0
+9.987679582E+02	-1.844363866E+04	+0	+0
+9.959807604E+02	-1.839896300E+04	+0	+0
+9.928315680E+02	-1.835740869E+04	+0	+0
+9.895710671E+02	-1.830726626E+04	+0	+0
+9.860880620E+02	-1.825402647E+04	+0	+0
+9.830489827E+02	-1.820922038E+04	+0	+0
+9.800047801E+02	-1.816359320E+04	+0	+0
+9.769773424E+02	-1.811867775E+04	+0	+0
+9.737671466E+02	-1.807347012E+04	+0	+0
+9.709365722E+02	-1.802808214E+04	+0	+0
+9.687279652E+02	-1.798184931E+04	+0	+0
+9.658950971E+02	-1.793744740E+04	+0	+0
+9.622210317E+02	-1.789276986E+04	+0	+0
+9.594596519E+02	-1.784831176E+04	+0	+0
+9.567247685E+02	-1.780530542E+04	+0	+0
+9.536761032E+02	-1.776237807E+04	+0	+0
+9.509655486E+02	-1.771917671E+04	+0	+0
+9.484843709E+02	-1.767591702E+04	+0	+0
+9.456051846E+02	-1.763252184E+04	+0	+0
+9.428172017E+02	-1.758962043E+04	+0	+0
+9.398089968E+02	-1.754692600E+04	+0	+0
+9.372688267E+02	-1.750504649E+04	+0	+0
+9.346488778E+02	-1.746253714E+04	+0	+0
+9.320514086E+02	-1.742131978E+04	+0	+0
+9.293959453E+02	-1.737958616E+04	+0	+0
+9.265700502E+02	-1.733858428E+04	+0	+0
+9.236592643E+02	-1.729765469E+04	+0	+0
+9.211761781E+02	-1.725731801E+04	+0	+0
+9.182975856E+02	-1.721690823E+04	+0	+0
+9.153987073E+02	-1.717714206E+04	+0	+0
+9.126617103E+02	-1.713661950E+04	+0	+0
+9.099732551E+02	-1.709681028E+04	+0	+0
+9.071520768E+02	-1.705737762E+04	+0	+0
+9.044942062E+02	-1.701800634E+04	+0	+0
+9.017295897E+02	-1.697796878E+04	+0	+0
+8.991649476E+02	-1.693874214E+04	+0	+0
+8.968448797E+02	-1.689949152E+04	+0	+0
+8.941917666E+02	-1.686092040E+04	+0	+0
+8.917913753E+02	-1.682200874E+04	+0	+0
+8.890711852E+02	-1.678352280E+04	+0	+0
