# Supplementary material for: Optical and Electrical Characterization of Biocompatible Polymeric Lines for Hemodialysis Applications
Source: Materials (Basel). 2018 Mar 16;11(3):438. doi: 10.3390/ma11030438 (PMC5873017; doi:10.3390/ma11030438)
Supplement: Supplementary file 1 [file materials-11-00438-s001.zip › Data_for upload/EIS/Raw_Data/GA_5_5.csv]

+1.905954978E+03	-3.214546476E+04	+0	+0
+1.895642442E+03	-3.199364366E+04	+0	+0
+1.885825027E+03	-3.184753900E+04	+0	+0
+1.874955011E+03	-3.168945274E+04	+0	+0
+1.864582710E+03	-3.153716721E+04	+0	+0
+1.853695386E+03	-3.139205389E+04	+0	+0
+1.844021451E+03	-3.124623764E+04	+0	+0
+1.833890666E+03	-3.110192446E+04	+0	+0
+1.824048594E+03	-3.095908377E+04	+0	+0
+1.814185933E+03	-3.081769393E+04	+0	+0
+1.804695474E+03	-3.067786839E+04	+0	+0
+1.795484814E+03	-3.053933219E+04	+0	+0
+1.786418711E+03	-3.040229812E+04	+0	+0
+1.777034105E+03	-3.026666006E+04	+0	+0
+1.767873994E+03	-3.013236387E+04	+0	+0
+1.759145423E+03	-3.000065690E+04	+0	+0
+1.750348384E+03	-2.987080824E+04	+0	+0
+1.741891448E+03	-2.973855683E+04	+0	+0
+1.732932903E+03	-2.961003909E+04	+0	+0
+1.724229390E+03	-2.948359363E+04	+0	+0
+1.715663386E+03	-2.935776999E+04	+0	+0
+1.706783224E+03	-2.923173004E+04	+0	+0
+1.698655112E+03	-2.910682645E+04	+0	+0
+1.690884261E+03	-2.898315401E+04	+0	+0
+1.682260536E+03	-2.886101423E+04	+0	+0
+1.674243888E+03	-2.874049223E+04	+0	+0
+1.665629113E+03	-2.862032226E+04	+0	+0
+1.657795381E+03	-2.850083097E+04	+0	+0
+1.649961116E+03	-2.838277688E+04	+0	+0
+1.642199603E+03	-2.826591307E+04	+0	+0
+1.634162748E+03	-2.814968751E+04	+0	+0
+1.626439746E+03	-2.803488803E+04	+0	+0
+1.618580822E+03	-2.792026887E+04	+0	+0
+1.610899834E+03	-2.780680326E+04	+0	+0
+1.602988817E+03	-2.769484722E+04	+0	+0
+1.595863550E+03	-2.758362875E+04	+0	+0
+1.588700102E+03	-2.747348241E+04	+0	+0
+1.581211603E+03	-2.736411757E+04	+0	+0
+1.573485660E+03	-2.725563706E+04	+0	+0
+1.566586915E+03	-2.714793622E+04	+0	+0
+1.559284750E+03	-2.703925999E+04	+0	+0
+1.552475389E+03	-2.693061105E+04	+0	+0
+1.545698505E+03	-2.682396105E+04	+0	+0
+1.538458754E+03	-2.671913318E+04	+0	+0
+1.531502003E+03	-2.661573653E+04	+0	+0
+1.524666277E+03	-2.651346624E+04	+0	+0
+1.518051543E+03	-2.641131597E+04	+0	+0
+1.511133790E+03	-2.631081423E+04	+0	+0
+1.504902589E+03	-2.621057611E+04	+0	+0
+1.498270108E+03	-2.611160723E+04	+0	+0
+1.491630752E+03	-2.601266762E+04	+0	+0
+1.485352538E+03	-2.591500901E+04	+0	+0
+1.478691225E+03	-2.581803921E+04	+0	+0
+1.472381100E+03	-2.572190672E+04	+0	+0
+1.466134823E+03	-2.562634610E+04	+0	+0
+1.459530049E+03	-2.553122510E+04	+0	+0
+1.453423204E+03	-2.543742923E+04	+0	+0
+1.447277785E+03	-2.534401128E+04	+0	+0
+1.440746090E+03	-2.525142110E+04	+0	+0
+1.434743093E+03	-2.515992705E+04	+0	+0
+1.428683969E+03	-2.506861850E+04	+0	+0
+1.422468538E+03	-2.497821706E+04	+0	+0
+1.416738749E+03	-2.488852005E+04	+0	+0
+1.410644134E+03	-2.479943740E+04	+0	+0
+1.404345862E+03	-2.471103597E+04	+0	+0
+1.398888242E+03	-2.462321436E+04	+0	+0
+1.393022327E+03	-2.453653518E+04	+0	+0
+1.386982895E+03	-2.445002889E+04	+0	+0
+1.381215409E+03	-2.436419143E+04	+0	+0
+1.375614776E+03	-2.427950227E+04	+0	+0
+1.369725783E+03	-2.419507133E+04	+0	+0
+1.364237439E+03	-2.411137089E+04	+0	+0
+1.359331045E+03	-2.402777789E+04	+0	+0
+1.354021996E+03	-2.394571252E+04	+0	+0
+1.348599474E+03	-2.386337132E+04	+0	+0
+1.343373081E+03	-2.378215699E+04	+0	+0
+1.337999378E+03	-2.370160293E+04	+0	+0
+1.332626963E+03	-2.362135383E+04	+0	+0
+1.327374907E+03	-2.354151115E+04	+0	+0
+1.322411828E+03	-2.346240844E+04	+0	+0
+1.317216682E+03	-2.338381962E+04	+0	+0
+1.312091087E+03	-2.330574829E+04	+0	+0
+1.307114709E+03	-2.322808755E+04	+0	+0
+1.301813488E+03	-2.315129893E+04	+0	+0
+1.296905148E+03	-2.307461437E+04	+0	+0
+1.291899778E+03	-2.299839353E+04	+0	+0
+1.286560563E+03	-2.292280486E+04	+0	+0
+1.281680309E+03	-2.284794690E+04	+0	+0
+1.276541405E+03	-2.277342531E+04	+0	+0
+1.271476961E+03	-2.269929187E+04	+0	+0
+1.266370457E+03	-2.262648421E+04	+0	+0
+1.261295697E+03	-2.255399531E+04	+0	+0
+1.256482466E+03	-2.248150914E+04	+0	+0
+1.251858791E+03	-2.240919720E+04	+0	+0
+1.247315908E+03	-2.233812419E+04	+0	+0
+1.242642375E+03	-2.226708539E+04	+0	+0
+1.238054916E+03	-2.219673949E+04	+0	+0
+1.233649687E+03	-2.212696631E+04	+0	+0
+1.229076829E+03	-2.205781412E+04	+0	+0
+1.224455373E+03	-2.198832765E+04	+0	+0
+1.220017703E+03	-2.191971182E+04	+0	+0
+1.215413714E+03	-2.185161635E+04	+0	+0
+1.211333205E+03	-2.178403115E+04	+0	+0
+1.206588395E+03	-2.171659071E+04	+0	+0
+1.202343120E+03	-2.164983673E+04	+0	+0
+1.197827287E+03	-2.158393658E+04	+0	+0
+1.193601983E+03	-2.151808776E+04	+0	+0
+1.189166578E+03	-2.145238159E+04	+0	+0
+1.184773827E+03	-2.138728750E+04	+0	+0
+1.180355295E+03	-2.132269560E+04	+0	+0
+1.176071189E+03	-2.125886746E+04	+0	+0
+1.172289032E+03	-2.119499563E+04	+0	+0
+1.167949588E+03	-2.113156256E+04	+0	+0
+1.163739022E+03	-2.106867494E+04	+0	+0
+1.159357576E+03	-2.100630278E+04	+0	+0
+1.155045038E+03	-2.094401258E+04	+0	+0
+1.150508119E+03	-2.088212374E+04	+0	+0
+1.146775189E+03	-2.082071927E+04	+0	+0
+1.142614264E+03	-2.075967777E+04	+0	+0
+1.138720611E+03	-2.069888553E+04	+0	+0
+1.134705122E+03	-2.063857333E+04	+0	+0
+1.130999029E+03	-2.057864818E+04	+0	+0
+1.127001979E+03	-2.051920455E+04	+0	+0
+1.123270835E+03	-2.046015955E+04	+0	+0
+1.119343446E+03	-2.040087165E+04	+0	+0
+1.115411607E+03	-2.034240853E+04	+0	+0
+1.111404845E+03	-2.028441599E+04	+0	+0
+1.107806701E+03	-2.022670842E+04	+0	+0
+1.104399929E+03	-2.016946020E+04	+0	+0
+1.100602846E+03	-2.011217481E+04	+0	+0
+1.096460918E+03	-2.005553260E+04	+0	+0
+1.092874107E+03	-1.999854255E+04	+0	+0
+1.089223215E+03	-1.994263190E+04	+0	+0
+1.085331607E+03	-1.988714998E+04	+0	+0
+1.082072984E+03	-1.983153908E+04	+0	+0
+1.078517093E+03	-1.977648853E+04	+0	+0
+1.074511096E+03	-1.972212742E+04	+0	+0
+1.071177501E+03	-1.966752337E+04	+0	+0
+1.067281606E+03	-1.961395661E+04	+0	+0
+1.063810360E+03	-1.956015242E+04	+0	+0
+1.059976476E+03	-1.950640717E+04	+0	+0
+1.056731196E+03	-1.945368038E+04	+0	+0
+1.052721497E+03	-1.940053449E+04	+0	+0
+1.049407377E+03	-1.934788863E+04	+0	+0
+1.046266252E+03	-1.929548514E+04	+0	+0
+1.043050541E+03	-1.924350961E+04	+0	+0
+1.039786900E+03	-1.919197427E+04	+0	+0
+1.036390140E+03	-1.914071657E+04	+0	+0
+1.033076307E+03	-1.908983218E+04	+0	+0
+1.029950367E+03	-1.903908127E+04	+0	+0
+1.026661380E+03	-1.898879961E+04	+0	+0
+1.023143239E+03	-1.893844224E+04	+0	+0
+1.019992443E+03	-1.888934111E+04	+0	+0
+1.017276257E+03	-1.883964190E+04	+0	+0
+1.013869210E+03	-1.879048387E+04	+0	+0
+1.010574823E+03	-1.874133483E+04	+0	+0
+1.007527542E+03	-1.869280315E+04	+0	+0
+1.004438951E+03	-1.864436102E+04	+0	+0
+1.001629488E+03	-1.859640324E+04	+0	+0
+9.981342826E+02	-1.854875279E+04	+0	+0
+9.949268061E+02	-1.850081710E+04	+0	+0
+9.917434590E+02	-1.845288094E+04	+0	+0
+9.888737446E+02	-1.840633848E+04	+0	+0
+9.856382384E+02	-1.835952092E+04	+0	+0
+9.825466664E+02	-1.831306771E+04	+0	+0
+9.794219401E+02	-1.826678149E+04	+0	+0
+9.763799574E+02	-1.822058684E+04	+0	+0
+9.733718066E+02	-1.817465364E+04	+0	+0
+9.702355093E+02	-1.812916045E+04	+0	+0
+9.674525421E+02	-1.808369581E+04	+0	+0
+9.646194371E+02	-1.803856551E+04	+0	+0
+9.618105241E+02	-1.799383766E+04	+0	+0
+9.594655482E+02	-1.794895833E+04	+0	+0
+9.563682212E+02	-1.790447394E+04	+0	+0
+9.533847185E+02	-1.786030201E+04	+0	+0
+9.507280161E+02	-1.781643498E+04	+0	+0
+9.476916165E+02	-1.777311150E+04	+0	+0
+9.444427844E+02	-1.772970420E+04	+0	+0
+9.418631262E+02	-1.768661555E+04	+0	+0
+9.394845733E+02	-1.764367240E+04	+0	+0
+9.366931215E+02	-1.760081387E+04	+0	+0
+9.336445704E+02	-1.755813328E+04	+0	+0
+9.311801839E+02	-1.751589442E+04	+0	+0
+9.286415116E+02	-1.747397276E+04	+0	+0
+9.257538995E+02	-1.743193789E+04	+0	+0
+9.232696995E+02	-1.739065501E+04	+0	+0
+9.205782646E+02	-1.734928496E+04	+0	+0
+9.179670469E+02	-1.730812450E+04	+0	+0
+9.152276851E+02	-1.726738523E+04	+0	+0
+9.122988519E+02	-1.722655630E+04	+0	+0
+9.093252320E+02	-1.718627476E+04	+0	+0
+9.066304070E+02	-1.714601469E+04	+0	+0
+9.039630888E+02	-1.710556943E+04	+0	+0
+9.011197499E+02	-1.706579824E+04	+0	+0
+8.986979920E+02	-1.702612876E+04	+0	+0
+8.959157223E+02	-1.698649746E+04	+0	+0
+8.934860799E+02	-1.694710822E+04	+0	+0
+8.908786202E+02	-1.690798189E+04	+0	+0
+8.885764595E+02	-1.686928566E+04	+0	+0
+8.859705945E+02	-1.683082805E+04	+0	+0
+8.836707754E+02	-1.679224706E+04	+0	+0
