# Supplementary material for: Optical and Electrical Characterization of Biocompatible Polymeric Lines for Hemodialysis Applications
Source: Materials (Basel). 2018 Mar 16;11(3):438. doi: 10.3390/ma11030438 (PMC5873017; doi:10.3390/ma11030438)
Supplement: Supplementary file 1 [file materials-11-00438-s001.zip › Data_for upload/EIS/Raw_Data/NI_1_1.csv]

+2.685689388E+03	-2.855439646E+04	+0	+0
+2.671810860E+03	-2.842286610E+04	+0	+0
+2.657527967E+03	-2.829332989E+04	+0	+0
+2.643894981E+03	-2.816497364E+04	+0	+0
+2.630862958E+03	-2.803822670E+04	+0	+0
+2.616842893E+03	-2.791439057E+04	+0	+0
+2.603097828E+03	-2.778972893E+04	+0	+0
+2.589202696E+03	-2.766636100E+04	+0	+0
+2.574808690E+03	-2.754380892E+04	+0	+0
+2.560249607E+03	-2.742271261E+04	+0	+0
+2.546549342E+03	-2.730306130E+04	+0	+0
+2.533198807E+03	-2.718425817E+04	+0	+0
+2.520280505E+03	-2.706678607E+04	+0	+0
+2.507801762E+03	-2.695011751E+04	+0	+0
+2.495222243E+03	-2.683419660E+04	+0	+0
+2.482640746E+03	-2.672002455E+04	+0	+0
+2.470031287E+03	-2.660565256E+04	+0	+0
+2.457311065E+03	-2.649334972E+04	+0	+0
+2.445388630E+03	-2.638148912E+04	+0	+0
+2.433133808E+03	-2.627008175E+04	+0	+0
+2.422493575E+03	-2.616152446E+04	+0	+0
+2.411539035E+03	-2.605284392E+04	+0	+0
+2.400063622E+03	-2.594596605E+04	+0	+0
+2.388989349E+03	-2.583894813E+04	+0	+0
+2.377877960E+03	-2.573323970E+04	+0	+0
+2.365746224E+03	-2.562761130E+04	+0	+0
+2.353556714E+03	-2.552358087E+04	+0	+0
+2.342503509E+03	-2.542058410E+04	+0	+0
+2.331937203E+03	-2.531821189E+04	+0	+0
+2.321295440E+03	-2.521747334E+04	+0	+0
+2.308571533E+03	-2.511593222E+04	+0	+0
+2.297116160E+03	-2.501622379E+04	+0	+0
+2.286085689E+03	-2.491729975E+04	+0	+0
+2.274884847E+03	-2.481955111E+04	+0	+0
+2.263846225E+03	-2.472261402E+04	+0	+0
+2.253117778E+03	-2.462641223E+04	+0	+0
+2.242382818E+03	-2.453110784E+04	+0	+0
+2.232004301E+03	-2.443682875E+04	+0	+0
+2.221512270E+03	-2.434325483E+04	+0	+0
+2.211001749E+03	-2.425006769E+04	+0	+0
+2.200541247E+03	-2.415633985E+04	+0	+0
+2.190387446E+03	-2.406400928E+04	+0	+0
+2.179870181E+03	-2.397272266E+04	+0	+0
+2.169451504E+03	-2.388271289E+04	+0	+0
+2.159249714E+03	-2.379318055E+04	+0	+0
+2.150001118E+03	-2.370418162E+04	+0	+0
+2.140238098E+03	-2.361601178E+04	+0	+0
+2.131157213E+03	-2.352841820E+04	+0	+0
+2.122644272E+03	-2.344174766E+04	+0	+0
+2.113731910E+03	-2.335554468E+04	+0	+0
+2.103943512E+03	-2.326996526E+04	+0	+0
+2.094265945E+03	-2.318526534E+04	+0	+0
+2.084896146E+03	-2.310150988E+04	+0	+0
+2.076050506E+03	-2.301830314E+04	+0	+0
+2.067775356E+03	-2.293496998E+04	+0	+0
+2.058717290E+03	-2.285295538E+04	+0	+0
+2.049986286E+03	-2.277177619E+04	+0	+0
+2.040599413E+03	-2.269073495E+04	+0	+0
+2.031612829E+03	-2.261130521E+04	+0	+0
+2.022681121E+03	-2.253222113E+04	+0	+0
+2.013743280E+03	-2.245311745E+04	+0	+0
+2.005103490E+03	-2.237465415E+04	+0	+0
+1.996585082E+03	-2.229659399E+04	+0	+0
+1.988667334E+03	-2.221926258E+04	+0	+0
+1.979787443E+03	-2.214226289E+04	+0	+0
+1.971018676E+03	-2.206626047E+04	+0	+0
+1.962896828E+03	-2.199050169E+04	+0	+0
+1.954786989E+03	-2.191515666E+04	+0	+0
+1.946838744E+03	-2.184074380E+04	+0	+0
+1.938509372E+03	-2.176667851E+04	+0	+0
+1.930595880E+03	-2.169328971E+04	+0	+0
+1.922517311E+03	-2.162053758E+04	+0	+0
+1.914551892E+03	-2.154819956E+04	+0	+0
+1.906860016E+03	-2.147631808E+04	+0	+0
+1.899326037E+03	-2.140468948E+04	+0	+0
+1.892255010E+03	-2.133401501E+04	+0	+0
+1.885182001E+03	-2.126384214E+04	+0	+0
+1.877634971E+03	-2.119400028E+04	+0	+0
+1.870781215E+03	-2.112477630E+04	+0	+0
+1.864019033E+03	-2.105635844E+04	+0	+0
+1.856718513E+03	-2.098813680E+04	+0	+0
+1.848855813E+03	-2.092028231E+04	+0	+0
+1.842442066E+03	-2.085284108E+04	+0	+0
+1.833810454E+03	-2.078594184E+04	+0	+0
+1.827593536E+03	-2.071947598E+04	+0	+0
+1.822767662E+03	-2.065341839E+04	+0	+0
+1.816701478E+03	-2.058776558E+04	+0	+0
+1.813625803E+03	-2.052283899E+04	+0	+0
+1.806488820E+03	-2.045794666E+04	+0	+0
+1.801687139E+03	-2.039370580E+04	+0	+0
+1.803081550E+03	-2.032878627E+04	+0	+0
+1.803686752E+03	-2.026527277E+04	+0	+0
+1.840414758E+03	-2.020280432E+04	+0	+0
+1.857094040E+03	-2.014017744E+04	+0	+0
+1.805763628E+03	-2.007740872E+04	+0	+0
+1.792012489E+03	-2.001561947E+04	+0	+0
+1.785393373E+03	-1.995442379E+04	+0	+0
+1.753148059E+03	-1.989302595E+04	+0	+0
+1.744736313E+03	-1.983264983E+04	+0	+0
+1.732653334E+03	-1.977235171E+04	+0	+0
+1.720724271E+03	-1.971271426E+04	+0	+0
+1.711770936E+03	-1.965284206E+04	+0	+0
+1.704447240E+03	-1.959422842E+04	+0	+0
+1.697337213E+03	-1.953535034E+04	+0	+0
+1.690504912E+03	-1.947732085E+04	+0	+0
+1.684955125E+03	-1.941940391E+04	+0	+0
+1.679229738E+03	-1.936180334E+04	+0	+0
+1.672206495E+03	-1.930474378E+04	+0	+0
+1.666692136E+03	-1.924815156E+04	+0	+0
+1.662219460E+03	-1.919177074E+04	+0	+0
+1.656588674E+03	-1.913567664E+04	+0	+0
+1.652345335E+03	-1.908009648E+04	+0	+0
+1.645687365E+03	-1.902440137E+04	+0	+0
+1.638217149E+03	-1.896946389E+04	+0	+0
+1.631938163E+03	-1.891467009E+04	+0	+0
+1.625284919E+03	-1.886025759E+04	+0	+0
+1.618911241E+03	-1.880637196E+04	+0	+0
+1.612768716E+03	-1.875251676E+04	+0	+0
+1.607313236E+03	-1.869900316E+04	+0	+0
+1.601607408E+03	-1.864566818E+04	+0	+0
+1.595969820E+03	-1.859306551E+04	+0	+0
+1.591314732E+03	-1.854022803E+04	+0	+0
+1.586125689E+03	-1.848779155E+04	+0	+0
+1.580243450E+03	-1.843650455E+04	+0	+0
+1.574109981E+03	-1.838481988E+04	+0	+0
+1.568912693E+03	-1.833372421E+04	+0	+0
+1.563198406E+03	-1.828272804E+04	+0	+0
+1.559529970E+03	-1.823199697E+04	+0	+0
+1.558635074E+03	-1.818170162E+04	+0	+0
+1.556698120E+03	-1.813210533E+04	+0	+0
+1.546503924E+03	-1.808222058E+04	+0	+0
+1.537606887E+03	-1.803314709E+04	+0	+0
+1.531524070E+03	-1.798419640E+04	+0	+0
+1.528783235E+03	-1.793542948E+04	+0	+0
+1.524924959E+03	-1.788686268E+04	+0	+0
+1.518987299E+03	-1.783895586E+04	+0	+0
+1.513654913E+03	-1.779115297E+04	+0	+0
+1.506390552E+03	-1.774375212E+04	+0	+0
+1.500874989E+03	-1.769655289E+04	+0	+0
+1.494995233E+03	-1.764907493E+04	+0	+0
+1.487888752E+03	-1.760227993E+04	+0	+0
+1.481629033E+03	-1.755583066E+04	+0	+0
+1.476239094E+03	-1.750973858E+04	+0	+0
+1.471331730E+03	-1.746335914E+04	+0	+0
+1.466585432E+03	-1.741759725E+04	+0	+0
+1.461667024E+03	-1.737255355E+04	+0	+0
+1.456837732E+03	-1.732730771E+04	+0	+0
+1.452567059E+03	-1.728317293E+04	+0	+0
+1.447688364E+03	-1.723831134E+04	+0	+0
+1.442771164E+03	-1.719408496E+04	+0	+0
+1.437782447E+03	-1.715011529E+04	+0	+0
+1.433302475E+03	-1.710628036E+04	+0	+0
+1.428656386E+03	-1.706257870E+04	+0	+0
+1.423735704E+03	-1.701899991E+04	+0	+0
+1.419023993E+03	-1.697582337E+04	+0	+0
+1.414760423E+03	-1.693299893E+04	+0	+0
+1.409801662E+03	-1.689018409E+04	+0	+0
+1.405243939E+03	-1.684799649E+04	+0	+0
+1.400712739E+03	-1.680591853E+04	+0	+0
+1.396057020E+03	-1.676415133E+04	+0	+0
+1.391772211E+03	-1.672235305E+04	+0	+0
+1.387207062E+03	-1.668094686E+04	+0	+0
+1.383329450E+03	-1.663971416E+04	+0	+0
+1.378986861E+03	-1.659884612E+04	+0	+0
+1.374950387E+03	-1.655771414E+04	+0	+0
+1.370293828E+03	-1.651711672E+04	+0	+0
+1.366066853E+03	-1.647650371E+04	+0	+0
+1.361630255E+03	-1.643575540E+04	+0	+0
+1.357697030E+03	-1.639596357E+04	+0	+0
+1.354233726E+03	-1.635606342E+04	+0	+0
+1.350185171E+03	-1.631639789E+04	+0	+0
+1.345714580E+03	-1.627672041E+04	+0	+0
+1.341368360E+03	-1.623735054E+04	+0	+0
+1.337664264E+03	-1.619865576E+04	+0	+0
+1.333251402E+03	-1.616002076E+04	+0	+0
+1.329031127E+03	-1.612129551E+04	+0	+0
+1.324511716E+03	-1.608331031E+04	+0	+0
+1.320879907E+03	-1.604490746E+04	+0	+0
+1.316656768E+03	-1.600675579E+04	+0	+0
+1.312569174E+03	-1.596908683E+04	+0	+0
+1.308379286E+03	-1.593110656E+04	+0	+0
+1.304266765E+03	-1.589380422E+04	+0	+0
+1.299857155E+03	-1.585660631E+04	+0	+0
+1.295626289E+03	-1.581987827E+04	+0	+0
+1.292138330E+03	-1.578344116E+04	+0	+0
+1.288566996E+03	-1.574697354E+04	+0	+0
+1.284991091E+03	-1.571078083E+04	+0	+0
+1.281651941E+03	-1.567535555E+04	+0	+0
+1.277700209E+03	-1.563933596E+04	+0	+0
+1.273043515E+03	-1.560367097E+04	+0	+0
+1.268698744E+03	-1.556784151E+04	+0	+0
+1.265284895E+03	-1.553240328E+04	+0	+0
+1.261481882E+03	-1.549708687E+04	+0	+0
+1.260063278E+03	-1.546197523E+04	+0	+0
+1.256402876E+03	-1.542703224E+04	+0	+0
+1.252236358E+03	-1.539222259E+04	+0	+0
+1.248617977E+03	-1.535753559E+04	+0	+0
+1.244500484E+03	-1.532327957E+04	+0	+0
+1.240620602E+03	-1.528877224E+04	+0	+0
+1.235708532E+03	-1.525435692E+04	+0	+0
+1.233671043E+03	-1.522086034E+04	+0	+0
