# Supplementary material for: Optical and Electrical Characterization of Biocompatible Polymeric Lines for Hemodialysis Applications
Source: Materials (Basel). 2018 Mar 16;11(3):438. doi: 10.3390/ma11030438 (PMC5873017; doi:10.3390/ma11030438)
Supplement: Supplementary file 1 [file materials-11-00438-s001.zip › Data_for upload/EIS/Raw_Data/NI_1_2.csv]

+2.552994930E+03	-2.904379713E+04	+0	+0
+2.539299194E+03	-2.890865815E+04	+0	+0
+2.525418818E+03	-2.877460422E+04	+0	+0
+2.512181050E+03	-2.864223988E+04	+0	+0
+2.499059968E+03	-2.851157299E+04	+0	+0
+2.486524556E+03	-2.838444001E+04	+0	+0
+2.473904467E+03	-2.825658768E+04	+0	+0
+2.462695023E+03	-2.812980176E+04	+0	+0
+2.452998416E+03	-2.800423531E+04	+0	+0
+2.442845594E+03	-2.787962522E+04	+0	+0
+2.433852848E+03	-2.775623066E+04	+0	+0
+2.415683781E+03	-2.763428804E+04	+0	+0
+2.402300822E+03	-2.751307675E+04	+0	+0
+2.389933609E+03	-2.739358961E+04	+0	+0
+2.378570398E+03	-2.727459534E+04	+0	+0
+2.372746944E+03	-2.715724931E+04	+0	+0
+2.365040784E+03	-2.704091968E+04	+0	+0
+2.350932364E+03	-2.692505169E+04	+0	+0
+2.334737800E+03	-2.681027540E+04	+0	+0
+2.319339221E+03	-2.669662311E+04	+0	+0
+2.306897008E+03	-2.658414797E+04	+0	+0
+2.295492358E+03	-2.647254649E+04	+0	+0
+2.287256726E+03	-2.636208895E+04	+0	+0
+2.277063587E+03	-2.625238973E+04	+0	+0
+2.264254535E+03	-2.614389536E+04	+0	+0
+2.251513309E+03	-2.603609930E+04	+0	+0
+2.240124691E+03	-2.592966749E+04	+0	+0
+2.229067238E+03	-2.582343036E+04	+0	+0
+2.215573005E+03	-2.571880665E+04	+0	+0
+2.204077456E+03	-2.561461584E+04	+0	+0
+2.193082690E+03	-2.551163746E+04	+0	+0
+2.183453818E+03	-2.540940448E+04	+0	+0
+2.173495690E+03	-2.530789346E+04	+0	+0
+2.163154457E+03	-2.520775650E+04	+0	+0
+2.152823077E+03	-2.510763860E+04	+0	+0
+2.142632914E+03	-2.500894149E+04	+0	+0
+2.132099639E+03	-2.491098377E+04	+0	+0
+2.121541601E+03	-2.481438210E+04	+0	+0
+2.110705895E+03	-2.471800901E+04	+0	+0
+2.100561078E+03	-2.462290222E+04	+0	+0
+2.090773991E+03	-2.452823986E+04	+0	+0
+2.080782102E+03	-2.443385117E+04	+0	+0
+2.070895949E+03	-2.434020003E+04	+0	+0
+2.061415905E+03	-2.424714002E+04	+0	+0
+2.052227556E+03	-2.415506390E+04	+0	+0
+2.043247720E+03	-2.406364992E+04	+0	+0
+2.034879954E+03	-2.397314308E+04	+0	+0
+2.025536653E+03	-2.388341596E+04	+0	+0
+2.016313728E+03	-2.379422211E+04	+0	+0
+2.007084968E+03	-2.370572751E+04	+0	+0
+1.998325206E+03	-2.361820497E+04	+0	+0
+1.989830810E+03	-2.353107449E+04	+0	+0
+1.981026167E+03	-2.344478312E+04	+0	+0
+1.973141593E+03	-2.335899659E+04	+0	+0
+1.965223571E+03	-2.327420058E+04	+0	+0
+1.957040417E+03	-2.318993268E+04	+0	+0
+1.949704423E+03	-2.310620144E+04	+0	+0
+1.944757040E+03	-2.302318587E+04	+0	+0
+1.940848597E+03	-2.294098648E+04	+0	+0
+1.931365897E+03	-2.285935328E+04	+0	+0
+1.924169485E+03	-2.277807273E+04	+0	+0
+1.910846288E+03	-2.269765927E+04	+0	+0
+1.899578957E+03	-2.261768597E+04	+0	+0
+1.890948126E+03	-2.253817701E+04	+0	+0
+1.882610848E+03	-2.245963730E+04	+0	+0
+1.873824977E+03	-2.238103473E+04	+0	+0
+1.867291496E+03	-2.230383799E+04	+0	+0
+1.860565195E+03	-2.222649171E+04	+0	+0
+1.851241949E+03	-2.215023254E+04	+0	+0
+1.842148395E+03	-2.207432590E+04	+0	+0
+1.833771492E+03	-2.199921069E+04	+0	+0
+1.826524156E+03	-2.192421868E+04	+0	+0
+1.819581695E+03	-2.185052605E+04	+0	+0
+1.812530251E+03	-2.177662609E+04	+0	+0
+1.805988926E+03	-2.170347415E+04	+0	+0
+1.799108114E+03	-2.163071827E+04	+0	+0
+1.792858151E+03	-2.155888537E+04	+0	+0
+1.787205960E+03	-2.148742755E+04	+0	+0
+1.781348197E+03	-2.141628322E+04	+0	+0
+1.773030663E+03	-2.134579014E+04	+0	+0
+1.764504986E+03	-2.127630595E+04	+0	+0
+1.756652070E+03	-2.120619991E+04	+0	+0
+1.749210077E+03	-2.113680589E+04	+0	+0
+1.742209540E+03	-2.106817697E+04	+0	+0
+1.735667605E+03	-2.100027610E+04	+0	+0
+1.729215077E+03	-2.093218459E+04	+0	+0
+1.723054117E+03	-2.086496034E+04	+0	+0
+1.717653144E+03	-2.079811424E+04	+0	+0
+1.711935243E+03	-2.073186682E+04	+0	+0
+1.707142656E+03	-2.066567634E+04	+0	+0
+1.701568238E+03	-2.060040974E+04	+0	+0
+1.692597140E+03	-2.053515731E+04	+0	+0
+1.684338322E+03	-2.047065443E+04	+0	+0
+1.677867471E+03	-2.040640900E+04	+0	+0
+1.671727478E+03	-2.034264235E+04	+0	+0
+1.666141269E+03	-2.027935940E+04	+0	+0
+1.660053509E+03	-2.021636443E+04	+0	+0
+1.654395799E+03	-2.015426296E+04	+0	+0
+1.646805698E+03	-2.009210976E+04	+0	+0
+1.641841810E+03	-2.003031985E+04	+0	+0
+1.635065488E+03	-1.996883125E+04	+0	+0
+1.627393373E+03	-1.990823235E+04	+0	+0
+1.621144858E+03	-1.984733300E+04	+0	+0
+1.614805938E+03	-1.978722727E+04	+0	+0
+1.608009490E+03	-1.972762236E+04	+0	+0
+1.602046415E+03	-1.966826628E+04	+0	+0
+1.595352025E+03	-1.960934232E+04	+0	+0
+1.588856482E+03	-1.955066821E+04	+0	+0
+1.582713328E+03	-1.949257803E+04	+0	+0
+1.576403639E+03	-1.943476114E+04	+0	+0
+1.569844337E+03	-1.937744450E+04	+0	+0
+1.564085369E+03	-1.932032636E+04	+0	+0
+1.557881119E+03	-1.926358109E+04	+0	+0
+1.552371827E+03	-1.920716794E+04	+0	+0
+1.546934764E+03	-1.915146222E+04	+0	+0
+1.541456559E+03	-1.909571167E+04	+0	+0
+1.535913872E+03	-1.903994966E+04	+0	+0
+1.531210453E+03	-1.898452489E+04	+0	+0
+1.525893805E+03	-1.893004345E+04	+0	+0
+1.521071117E+03	-1.887569461E+04	+0	+0
+1.515642124E+03	-1.882215687E+04	+0	+0
+1.510343169E+03	-1.876826078E+04	+0	+0
+1.504749503E+03	-1.871488736E+04	+0	+0
+1.499498857E+03	-1.866179098E+04	+0	+0
+1.494633583E+03	-1.860875329E+04	+0	+0
+1.489410920E+03	-1.855629038E+04	+0	+0
+1.483631556E+03	-1.850375951E+04	+0	+0
+1.478753142E+03	-1.845206940E+04	+0	+0
+1.473715018E+03	-1.840063601E+04	+0	+0
+1.468476938E+03	-1.834953573E+04	+0	+0
+1.463411732E+03	-1.829891224E+04	+0	+0
+1.458416470E+03	-1.824839586E+04	+0	+0
+1.453143778E+03	-1.819824344E+04	+0	+0
+1.448376056E+03	-1.814839107E+04	+0	+0
+1.443881428E+03	-1.809904444E+04	+0	+0
+1.438855265E+03	-1.804966314E+04	+0	+0
+1.434113977E+03	-1.800089327E+04	+0	+0
+1.429298032E+03	-1.795208001E+04	+0	+0
+1.424258188E+03	-1.790386298E+04	+0	+0
+1.419153678E+03	-1.785563798E+04	+0	+0
+1.414602860E+03	-1.780741523E+04	+0	+0
+1.410029070E+03	-1.775987724E+04	+0	+0
+1.405033468E+03	-1.771247432E+04	+0	+0
+1.400697841E+03	-1.766543308E+04	+0	+0
+1.397066330E+03	-1.761835382E+04	+0	+0
+1.392627644E+03	-1.757165033E+04	+0	+0
+1.388206452E+03	-1.752547266E+04	+0	+0
+1.383817576E+03	-1.747956574E+04	+0	+0
+1.378372021E+03	-1.743378612E+04	+0	+0
+1.373476861E+03	-1.738850020E+04	+0	+0
+1.368811499E+03	-1.734319395E+04	+0	+0
+1.364581566E+03	-1.729856650E+04	+0	+0
+1.360569267E+03	-1.725386213E+04	+0	+0
+1.356205909E+03	-1.720942858E+04	+0	+0
+1.352200010E+03	-1.716521411E+04	+0	+0
+1.348564174E+03	-1.712113752E+04	+0	+0
+1.345058669E+03	-1.707726394E+04	+0	+0
+1.340788529E+03	-1.703383701E+04	+0	+0
+1.336428643E+03	-1.699080632E+04	+0	+0
+1.331751804E+03	-1.694825644E+04	+0	+0
+1.326957522E+03	-1.690538221E+04	+0	+0
+1.324231752E+03	-1.686284084E+04	+0	+0
+1.321352391E+03	-1.682068039E+04	+0	+0
+1.318190433E+03	-1.677841463E+04	+0	+0
+1.315609590E+03	-1.673684373E+04	+0	+0
+1.310181216E+03	-1.669526159E+04	+0	+0
+1.304952768E+03	-1.665370048E+04	+0	+0
+1.301005515E+03	-1.661260328E+04	+0	+0
+1.295942035E+03	-1.657118044E+04	+0	+0
+1.291358027E+03	-1.653043260E+04	+0	+0
+1.287757597E+03	-1.648990615E+04	+0	+0
+1.284548824E+03	-1.644941610E+04	+0	+0
+1.281616082E+03	-1.640936082E+04	+0	+0
+1.278587931E+03	-1.636950608E+04	+0	+0
+1.275614014E+03	-1.632999047E+04	+0	+0
+1.271048608E+03	-1.629046396E+04	+0	+0
+1.265649691E+03	-1.625142308E+04	+0	+0
+1.260913756E+03	-1.621221264E+04	+0	+0
+1.255469841E+03	-1.617349846E+04	+0	+0
+1.252077627E+03	-1.613473984E+04	+0	+0
+1.248838237E+03	-1.609641729E+04	+0	+0
+1.245118971E+03	-1.605819044E+04	+0	+0
+1.242782735E+03	-1.602029837E+04	+0	+0
+1.240196827E+03	-1.598253155E+04	+0	+0
+1.237444055E+03	-1.594513088E+04	+0	+0
+1.234845026E+03	-1.590812664E+04	+0	+0
+1.232803326E+03	-1.587106435E+04	+0	+0
+1.228545787E+03	-1.583413254E+04	+0	+0
+1.227340955E+03	-1.579721335E+04	+0	+0
+1.226254831E+03	-1.576058548E+04	+0	+0
+1.222648808E+03	-1.572407791E+04	+0	+0
+1.222435318E+03	-1.568801543E+04	+0	+0
+1.234515279E+03	-1.565196937E+04	+0	+0
+1.228727469E+03	-1.561578149E+04	+0	+0
+1.218890781E+03	-1.558022623E+04	+0	+0
+1.214874019E+03	-1.554454397E+04	+0	+0
+1.204430334E+03	-1.550909979E+04	+0	+0
+1.195891979E+03	-1.547402423E+04	+0	+0
+1.193436644E+03	-1.543899407E+04	+0	+0
+1.189569263E+03	-1.540262784E+04	+0	+0
+1.184284401E+03	-1.536898232E+04	+0	+0
