# Supplementary material for: Optical and Electrical Characterization of Biocompatible Polymeric Lines for Hemodialysis Applications
Source: Materials (Basel). 2018 Mar 16;11(3):438. doi: 10.3390/ma11030438 (PMC5873017; doi:10.3390/ma11030438)
Supplement: Supplementary file 1 [file materials-11-00438-s001.zip › Data_for upload/EIS/Raw_Data/NI_2_1.csv]

+2.714891144E+03	-4.183054028E+04	+0	+0
+2.699870014E+03	-4.163543422E+04	+0	+0
+2.684790513E+03	-4.144284604E+04	+0	+0
+2.670201994E+03	-4.125131623E+04	+0	+0
+2.655441816E+03	-4.106220966E+04	+0	+0
+2.643462605E+03	-4.088001008E+04	+0	+0
+2.628981514E+03	-4.069411115E+04	+0	+0
+2.614963180E+03	-4.051026350E+04	+0	+0
+2.600391178E+03	-4.032823667E+04	+0	+0
+2.585837544E+03	-4.014827770E+04	+0	+0
+2.573343608E+03	-3.996908300E+04	+0	+0
+2.559582137E+03	-3.979223403E+04	+0	+0
+2.547215823E+03	-3.961716469E+04	+0	+0
+2.536748008E+03	-3.944336252E+04	+0	+0
+2.523322828E+03	-3.927108001E+04	+0	+0
+2.509380600E+03	-3.910076818E+04	+0	+0
+2.498305838E+03	-3.893278270E+04	+0	+0
+2.483588738E+03	-3.876533343E+04	+0	+0
+2.470298892E+03	-3.859830933E+04	+0	+0
+2.457668731E+03	-3.843226442E+04	+0	+0
+2.444893754E+03	-3.826819350E+04	+0	+0
+2.432242472E+03	-3.810681743E+04	+0	+0
+2.420933545E+03	-3.794631324E+04	+0	+0
+2.410292362E+03	-3.778696629E+04	+0	+0
+2.396838024E+03	-3.762976350E+04	+0	+0
+2.385294537E+03	-3.747449434E+04	+0	+0
+2.373395036E+03	-3.731924461E+04	+0	+0
+2.364310059E+03	-3.716584588E+04	+0	+0
+2.349781878E+03	-3.701486311E+04	+0	+0
+2.337879441E+03	-3.686407226E+04	+0	+0
+2.326609494E+03	-3.671453697E+04	+0	+0
+2.315148208E+03	-3.656672714E+04	+0	+0
+2.304520277E+03	-3.642011821E+04	+0	+0
+2.294230577E+03	-3.627397072E+04	+0	+0
+2.287890191E+03	-3.613031684E+04	+0	+0
+2.278388189E+03	-3.598706089E+04	+0	+0
+2.264733051E+03	-3.584446761E+04	+0	+0
+2.251883222E+03	-3.570387282E+04	+0	+0
+2.241535556E+03	-3.556484773E+04	+0	+0
+2.231925601E+03	-3.542707647E+04	+0	+0
+2.221346635E+03	-3.528926432E+04	+0	+0
+2.211481429E+03	-3.515321375E+04	+0	+0
+2.207174021E+03	-3.501732147E+04	+0	+0
+2.189804563E+03	-3.488277837E+04	+0	+0
+2.186693272E+03	-3.474991277E+04	+0	+0
+2.175684772E+03	-3.461743087E+04	+0	+0
+2.164948590E+03	-3.448564155E+04	+0	+0
+2.152111682E+03	-3.435596269E+04	+0	+0
+2.142267027E+03	-3.422731565E+04	+0	+0
+2.138136007E+03	-3.409916391E+04	+0	+0
+2.125665395E+03	-3.397173914E+04	+0	+0
+2.116535306E+03	-3.384566557E+04	+0	+0
+2.105813938E+03	-3.372081374E+04	+0	+0
+2.093716720E+03	-3.359709027E+04	+0	+0
+2.086104344E+03	-3.347386950E+04	+0	+0
+2.077437616E+03	-3.335174918E+04	+0	+0
+2.067398256E+03	-3.323109353E+04	+0	+0
+2.059551390E+03	-3.311094034E+04	+0	+0
+2.052126008E+03	-3.299205585E+04	+0	+0
+2.041095558E+03	-3.287353521E+04	+0	+0
+2.030809738E+03	-3.275626783E+04	+0	+0
+2.026914354E+03	-3.263971990E+04	+0	+0
+2.016656793E+03	-3.252378518E+04	+0	+0
+2.005966628E+03	-3.240953180E+04	+0	+0
+1.997259652E+03	-3.229553372E+04	+0	+0
+1.988189387E+03	-3.218252813E+04	+0	+0
+1.979783725E+03	-3.207016104E+04	+0	+0
+1.972135454E+03	-3.195864441E+04	+0	+0
+1.960717462E+03	-3.185121228E+04	+0	+0
+1.953029931E+03	-3.174155560E+04	+0	+0
+1.947218568E+03	-3.163231449E+04	+0	+0
+1.937120059E+03	-3.152441374E+04	+0	+0
+1.928577574E+03	-3.141742278E+04	+0	+0
+1.920824769E+03	-3.131140569E+04	+0	+0
+1.912922231E+03	-3.120542851E+04	+0	+0
+1.904205620E+03	-3.110029326E+04	+0	+0
+1.895425935E+03	-3.099566771E+04	+0	+0
+1.888226117E+03	-3.089160411E+04	+0	+0
+1.881704356E+03	-3.078946241E+04	+0	+0
+1.873469079E+03	-3.068719962E+04	+0	+0
+1.866133809E+03	-3.058563739E+04	+0	+0
+1.858713728E+03	-3.048510959E+04	+0	+0
+1.851019591E+03	-3.038556512E+04	+0	+0
+1.842992309E+03	-3.028608013E+04	+0	+0
+1.835347645E+03	-3.018781534E+04	+0	+0
+1.828598024E+03	-3.008984404E+04	+0	+0
+1.820336723E+03	-2.999245819E+04	+0	+0
+1.812652687E+03	-2.989534891E+04	+0	+0
+1.805129967E+03	-2.979939721E+04	+0	+0
+1.797993080E+03	-2.970414850E+04	+0	+0
+1.790555042E+03	-2.960973113E+04	+0	+0
+1.783577728E+03	-2.951586408E+04	+0	+0
+1.776925568E+03	-2.942245747E+04	+0	+0
+1.769312752E+03	-2.932973372E+04	+0	+0
+1.762139842E+03	-2.923706499E+04	+0	+0
+1.755099849E+03	-2.914588089E+04	+0	+0
+1.748195622E+03	-2.905531053E+04	+0	+0
+1.741990250E+03	-2.896426030E+04	+0	+0
+1.736178858E+03	-2.887466915E+04	+0	+0
+1.729801737E+03	-2.878572994E+04	+0	+0
+1.722162781E+03	-2.869722449E+04	+0	+0
+1.715791816E+03	-2.860901300E+04	+0	+0
+1.709364640E+03	-2.852118131E+04	+0	+0
+1.703077859E+03	-2.843396271E+04	+0	+0
+1.696200547E+03	-2.834774641E+04	+0	+0
+1.689457942E+03	-2.826060884E+04	+0	+0
+1.683553675E+03	-2.817489364E+04	+0	+0
+1.677784889E+03	-2.809034092E+04	+0	+0
+1.671840202E+03	-2.800577880E+04	+0	+0
+1.665101056E+03	-2.792193671E+04	+0	+0
+1.659250103E+03	-2.783905877E+04	+0	+0
+1.652991884E+03	-2.775682044E+04	+0	+0
+1.646404793E+03	-2.767429187E+04	+0	+0
+1.640941808E+03	-2.759358354E+04	+0	+0
+1.633640330E+03	-2.751239131E+04	+0	+0
+1.626998215E+03	-2.743204991E+04	+0	+0
+1.621723243E+03	-2.735237209E+04	+0	+0
+1.616002934E+03	-2.727191773E+04	+0	+0
+1.609836397E+03	-2.719290823E+04	+0	+0
+1.603779875E+03	-2.711456766E+04	+0	+0
+1.597392501E+03	-2.703685332E+04	+0	+0
+1.591707895E+03	-2.695853546E+04	+0	+0
+1.586973768E+03	-2.688123268E+04	+0	+0
+1.582162084E+03	-2.680418961E+04	+0	+0
+1.576536177E+03	-2.672723018E+04	+0	+0
+1.571108363E+03	-2.665200224E+04	+0	+0
+1.564315099E+03	-2.657652712E+04	+0	+0
+1.560583164E+03	-2.650160224E+04	+0	+0
+1.554718867E+03	-2.642674585E+04	+0	+0
+1.548389740E+03	-2.635314440E+04	+0	+0
+1.542621831E+03	-2.627988533E+04	+0	+0
+1.538433724E+03	-2.620662698E+04	+0	+0
+1.533519811E+03	-2.613424368E+04	+0	+0
+1.528756021E+03	-2.606239506E+04	+0	+0
+1.524601637E+03	-2.599051503E+04	+0	+0
+1.518709205E+03	-2.591948795E+04	+0	+0
+1.512112566E+03	-2.584862678E+04	+0	+0
+1.506986783E+03	-2.577836107E+04	+0	+0
+1.502782155E+03	-2.570885332E+04	+0	+0
+1.498850148E+03	-2.563946106E+04	+0	+0
+1.491949099E+03	-2.557017014E+04	+0	+0
+1.486458150E+03	-2.550097339E+04	+0	+0
+1.480669767E+03	-2.543237902E+04	+0	+0
+1.477243560E+03	-2.536434329E+04	+0	+0
+1.474346298E+03	-2.529654820E+04	+0	+0
+1.473137808E+03	-2.522946039E+04	+0	+0
+1.463554125E+03	-2.516281464E+04	+0	+0
+1.460211584E+03	-2.509596436E+04	+0	+0
+1.451565989E+03	-2.502920264E+04	+0	+0
+1.446553691E+03	-2.496401971E+04	+0	+0
+1.442617873E+03	-2.489870268E+04	+0	+0
+1.441929894E+03	-2.483383682E+04	+0	+0
+1.435107371E+03	-2.476910867E+04	+0	+0
+1.430032288E+03	-2.470595231E+04	+0	+0
+1.423156579E+03	-2.464106511E+04	+0	+0
+1.418574747E+03	-2.457823461E+04	+0	+0
+1.413083500E+03	-2.451467380E+04	+0	+0
+1.408932376E+03	-2.445188702E+04	+0	+0
+1.404199959E+03	-2.439002927E+04	+0	+0
+1.398980929E+03	-2.432836794E+04	+0	+0
+1.394531600E+03	-2.426657318E+04	+0	+0
+1.390099772E+03	-2.420485101E+04	+0	+0
+1.384835419E+03	-2.414360142E+04	+0	+0
+1.380243528E+03	-2.408334374E+04	+0	+0
+1.377438723E+03	-2.402295984E+04	+0	+0
+1.373221640E+03	-2.396314942E+04	+0	+0
+1.367925001E+03	-2.390300525E+04	+0	+0
+1.362246464E+03	-2.384338224E+04	+0	+0
+1.358612738E+03	-2.378400223E+04	+0	+0
+1.355539967E+03	-2.372480416E+04	+0	+0
+1.352577765E+03	-2.366641489E+04	+0	+0
+1.348253365E+03	-2.360835447E+04	+0	+0
+1.342909995E+03	-2.355103652E+04	+0	+0
+1.337539040E+03	-2.349545111E+04	+0	+0
+1.332986258E+03	-2.344023919E+04	+0	+0
+1.328840010E+03	-2.338495299E+04	+0	+0
+1.324032562E+03	-2.332846609E+04	+0	+0
+1.319921357E+03	-2.327283730E+04	+0	+0
+1.316204015E+03	-2.321707786E+04	+0	+0
+1.311327955E+03	-2.316113611E+04	+0	+0
+1.306575034E+03	-2.310558551E+04	+0	+0
+1.313857644E+03	-2.305141175E+04	+0	+0
+1.302253007E+03	-2.299648158E+04	+0	+0
+1.304167562E+03	-2.294310585E+04	+0	+0
+1.296918937E+03	-2.288841726E+04	+0	+0
+1.294727407E+03	-2.283516095E+04	+0	+0
+1.284697203E+03	-2.278156487E+04	+0	+0
+1.281313882E+03	-2.272802323E+04	+0	+0
+1.280515275E+03	-2.267510838E+04	+0	+0
+1.273772061E+03	-2.262265095E+04	+0	+0
+1.269406865E+03	-2.256980294E+04	+0	+0
+1.270322876E+03	-2.251736815E+04	+0	+0
+1.264114286E+03	-2.246466134E+04	+0	+0
+1.272907868E+03	-2.241294342E+04	+0	+0
+1.262003528E+03	-2.236050219E+04	+0	+0
+1.250858295E+03	-2.230865269E+04	+0	+0
+1.247869843E+03	-2.225770287E+04	+0	+0
+1.245186800E+03	-2.220707102E+04	+0	+0
+1.240590037E+03	-2.215603480E+04	+0	+0
+1.236034745E+03	-2.210621305E+04	+0	+0
+1.233787172E+03	-2.205577953E+04	+0	+0
