# Supplementary material for: Optical and Electrical Characterization of Biocompatible Polymeric Lines for Hemodialysis Applications
Source: Materials (Basel). 2018 Mar 16;11(3):438. doi: 10.3390/ma11030438 (PMC5873017; doi:10.3390/ma11030438)
Supplement: Supplementary file 1 [file materials-11-00438-s001.zip › Data_for upload/EIS/Raw_Data/NI_2_2.csv]

+2.650174384E+03	-4.224882395E+04	+0	+0
+2.634617691E+03	-4.204986069E+04	+0	+0
+2.620682809E+03	-4.185353621E+04	+0	+0
+2.606590600E+03	-4.165895916E+04	+0	+0
+2.592441458E+03	-4.146663639E+04	+0	+0
+2.579850551E+03	-4.128024527E+04	+0	+0
+2.565779838E+03	-4.109125488E+04	+0	+0
+2.551655910E+03	-4.090414495E+04	+0	+0
+2.537404770E+03	-4.071923986E+04	+0	+0
+2.523682673E+03	-4.053557444E+04	+0	+0
+2.510402089E+03	-4.035307765E+04	+0	+0
+2.497636938E+03	-4.017330169E+04	+0	+0
+2.485085201E+03	-3.999471647E+04	+0	+0
+2.472461902E+03	-3.981830161E+04	+0	+0
+2.459953489E+03	-3.964329038E+04	+0	+0
+2.447334513E+03	-3.946936736E+04	+0	+0
+2.435510426E+03	-3.929680661E+04	+0	+0
+2.422821749E+03	-3.912631007E+04	+0	+0
+2.410011773E+03	-3.895765581E+04	+0	+0
+2.397963718E+03	-3.879030103E+04	+0	+0
+2.385935349E+03	-3.862479506E+04	+0	+0
+2.374380547E+03	-3.846035807E+04	+0	+0
+2.362589248E+03	-3.829841248E+04	+0	+0
+2.350325240E+03	-3.813671756E+04	+0	+0
+2.338882870E+03	-3.797712218E+04	+0	+0
+2.327705237E+03	-3.781773321E+04	+0	+0
+2.315779682E+03	-3.766099655E+04	+0	+0
+2.304838275E+03	-3.750481803E+04	+0	+0
+2.293702576E+03	-3.735072482E+04	+0	+0
+2.282503198E+03	-3.719700794E+04	+0	+0
+2.270993404E+03	-3.704598356E+04	+0	+0
+2.260168234E+03	-3.689499678E+04	+0	+0
+2.249358862E+03	-3.674591177E+04	+0	+0
+2.238988127E+03	-3.659805584E+04	+0	+0
+2.227441092E+03	-3.645190895E+04	+0	+0
+2.217464888E+03	-3.630591116E+04	+0	+0
+2.206819268E+03	-3.616200523E+04	+0	+0
+2.196685225E+03	-3.601888133E+04	+0	+0
+2.186299254E+03	-3.587806473E+04	+0	+0
+2.176128453E+03	-3.573631036E+04	+0	+0
+2.164247959E+03	-3.559496706E+04	+0	+0
+2.155751761E+03	-3.545451671E+04	+0	+0
+2.145539906E+03	-3.531686126E+04	+0	+0
+2.135985590E+03	-3.518092100E+04	+0	+0
+2.126495108E+03	-3.504618989E+04	+0	+0
+2.117227703E+03	-3.491164149E+04	+0	+0
+2.107784304E+03	-3.477861538E+04	+0	+0
+2.098422251E+03	-3.464719716E+04	+0	+0
+2.089352464E+03	-3.451578833E+04	+0	+0
+2.079593471E+03	-3.438582048E+04	+0	+0
+2.070544955E+03	-3.425702167E+04	+0	+0
+2.061264817E+03	-3.412884706E+04	+0	+0
+2.052227916E+03	-3.400136427E+04	+0	+0
+2.043064472E+03	-3.387577761E+04	+0	+0
+2.034788494E+03	-3.375032138E+04	+0	+0
+2.025310386E+03	-3.362685053E+04	+0	+0
+2.016409356E+03	-3.350369980E+04	+0	+0
+2.007523300E+03	-3.338206412E+04	+0	+0
+1.997977609E+03	-3.326160517E+04	+0	+0
+1.989447745E+03	-3.314042618E+04	+0	+0
+1.980931578E+03	-3.302126202E+04	+0	+0
+1.971805400E+03	-3.290264416E+04	+0	+0
+1.963832968E+03	-3.278550972E+04	+0	+0
+1.956049196E+03	-3.266866054E+04	+0	+0
+1.947399839E+03	-3.255359399E+04	+0	+0
+1.939073647E+03	-3.243847350E+04	+0	+0
+1.931258650E+03	-3.232473753E+04	+0	+0
+1.923339117E+03	-3.221182237E+04	+0	+0
+1.915343697E+03	-3.209888619E+04	+0	+0
+1.907357319E+03	-3.198814437E+04	+0	+0
+1.896675017E+03	-3.188104314E+04	+0	+0
+1.888279824E+03	-3.177083269E+04	+0	+0
+1.881312121E+03	-3.166223030E+04	+0	+0
+1.873896078E+03	-3.155384081E+04	+0	+0
+1.866386468E+03	-3.144646597E+04	+0	+0
+1.858250786E+03	-3.134004726E+04	+0	+0
+1.851067061E+03	-3.123471541E+04	+0	+0
+1.844018565E+03	-3.112959910E+04	+0	+0
+1.836135743E+03	-3.102532455E+04	+0	+0
+1.828602433E+03	-3.092262766E+04	+0	+0
+1.821332166E+03	-3.081922956E+04	+0	+0
+1.813528062E+03	-3.071678606E+04	+0	+0
+1.806678289E+03	-3.061533509E+04	+0	+0
+1.798938412E+03	-3.051402538E+04	+0	+0
+1.791594586E+03	-3.041403420E+04	+0	+0
+1.785322302E+03	-3.031444369E+04	+0	+0
+1.777413087E+03	-3.021634045E+04	+0	+0
+1.770199408E+03	-3.011767496E+04	+0	+0
+1.763432290E+03	-3.002015138E+04	+0	+0
+1.756326729E+03	-2.992390504E+04	+0	+0
+1.749741673E+03	-2.982781312E+04	+0	+0
+1.742718725E+03	-2.973303377E+04	+0	+0
+1.736113304E+03	-2.963802388E+04	+0	+0
+1.730052999E+03	-2.954392316E+04	+0	+0
+1.722712591E+03	-2.945040741E+04	+0	+0
+1.716254836E+03	-2.935762366E+04	+0	+0
+1.710405966E+03	-2.926523780E+04	+0	+0
+1.704035729E+03	-2.917394376E+04	+0	+0
+1.697321983E+03	-2.908378798E+04	+0	+0
+1.690660873E+03	-2.899337175E+04	+0	+0
+1.683722081E+03	-2.890312727E+04	+0	+0
+1.676823653E+03	-2.881240930E+04	+0	+0
+1.670473526E+03	-2.872434240E+04	+0	+0
+1.664431259E+03	-2.863614579E+04	+0	+0
+1.657633351E+03	-2.854916464E+04	+0	+0
+1.651379769E+03	-2.846155729E+04	+0	+0
+1.645170433E+03	-2.837511860E+04	+0	+0
+1.640258589E+03	-2.828867891E+04	+0	+0
+1.633704260E+03	-2.820343965E+04	+0	+0
+1.627350372E+03	-2.811862321E+04	+0	+0
+1.621369524E+03	-2.803450898E+04	+0	+0
+1.615598676E+03	-2.795088628E+04	+0	+0
+1.609253487E+03	-2.786773205E+04	+0	+0
+1.602775087E+03	-2.778539539E+04	+0	+0
+1.596460974E+03	-2.770334195E+04	+0	+0
+1.590347739E+03	-2.762144542E+04	+0	+0
+1.583959060E+03	-2.754049916E+04	+0	+0
+1.577933524E+03	-2.745971599E+04	+0	+0
+1.572579619E+03	-2.737958187E+04	+0	+0
+1.566289911E+03	-2.729987716E+04	+0	+0
+1.560809211E+03	-2.722094164E+04	+0	+0
+1.555741068E+03	-2.714246638E+04	+0	+0
+1.550299083E+03	-2.706354749E+04	+0	+0
+1.545336310E+03	-2.698552244E+04	+0	+0
+1.539917049E+03	-2.690816023E+04	+0	+0
+1.534004542E+03	-2.683080470E+04	+0	+0
+1.528838627E+03	-2.675462952E+04	+0	+0
+1.523288579E+03	-2.667877262E+04	+0	+0
+1.518275292E+03	-2.660293238E+04	+0	+0
+1.513058045E+03	-2.652805962E+04	+0	+0
+1.507717686E+03	-2.645420448E+04	+0	+0
+1.502571575E+03	-2.638014952E+04	+0	+0
+1.497566616E+03	-2.630667886E+04	+0	+0
+1.492428438E+03	-2.623348925E+04	+0	+0
+1.487782942E+03	-2.616083531E+04	+0	+0
+1.482126023E+03	-2.608882609E+04	+0	+0
+1.477458269E+03	-2.601692264E+04	+0	+0
+1.472501014E+03	-2.594659098E+04	+0	+0
+1.467119639E+03	-2.587596675E+04	+0	+0
+1.462503676E+03	-2.580515185E+04	+0	+0
+1.457150193E+03	-2.573543656E+04	+0	+0
+1.452027025E+03	-2.566534413E+04	+0	+0
+1.446778089E+03	-2.559613620E+04	+0	+0
+1.442404473E+03	-2.552661815E+04	+0	+0
+1.437879654E+03	-2.545824410E+04	+0	+0
+1.432893557E+03	-2.539001553E+04	+0	+0
+1.427745590E+03	-2.532301558E+04	+0	+0
+1.423062850E+03	-2.525516872E+04	+0	+0
+1.418318309E+03	-2.518817479E+04	+0	+0
+1.414039642E+03	-2.512265381E+04	+0	+0
+1.408919518E+03	-2.505692446E+04	+0	+0
+1.404232514E+03	-2.499124410E+04	+0	+0
+1.400052433E+03	-2.492584526E+04	+0	+0
+1.395645672E+03	-2.486091894E+04	+0	+0
+1.390745276E+03	-2.479580817E+04	+0	+0
+1.386604514E+03	-2.473070405E+04	+0	+0
+1.382539695E+03	-2.466747448E+04	+0	+0
+1.379138509E+03	-2.460372082E+04	+0	+0
+1.375276959E+03	-2.454042297E+04	+0	+0
+1.371301991E+03	-2.447823727E+04	+0	+0
+1.365933630E+03	-2.441616059E+04	+0	+0
+1.359813348E+03	-2.435313977E+04	+0	+0
+1.355294266E+03	-2.429153718E+04	+0	+0
+1.350322507E+03	-2.423003336E+04	+0	+0
+1.346423944E+03	-2.416898107E+04	+0	+0
+1.341735679E+03	-2.410849896E+04	+0	+0
+1.337135699E+03	-2.404858847E+04	+0	+0
+1.332520519E+03	-2.398770796E+04	+0	+0
+1.328733131E+03	-2.392759836E+04	+0	+0
+1.324992106E+03	-2.386782679E+04	+0	+0
+1.321377167E+03	-2.380881764E+04	+0	+0
+1.317401798E+03	-2.374994492E+04	+0	+0
+1.313718683E+03	-2.369177338E+04	+0	+0
+1.310559673E+03	-2.363356434E+04	+0	+0
+1.306810524E+03	-2.357430575E+04	+0	+0
+1.302651421E+03	-2.351690648E+04	+0	+0
+1.297711323E+03	-2.345979923E+04	+0	+0
+1.293866062E+03	-2.340271097E+04	+0	+0
+1.289123161E+03	-2.334637617E+04	+0	+0
+1.285388590E+03	-2.328999165E+04	+0	+0
+1.281318560E+03	-2.323335912E+04	+0	+0
+1.276945006E+03	-2.317809343E+04	+0	+0
+1.273302682E+03	-2.312273010E+04	+0	+0
+1.269108525E+03	-2.306794848E+04	+0	+0
+1.265648321E+03	-2.301247821E+04	+0	+0
+1.261605589E+03	-2.295799928E+04	+0	+0
+1.257862533E+03	-2.290372521E+04	+0	+0
+1.253959113E+03	-2.285020111E+04	+0	+0
+1.249956477E+03	-2.279632613E+04	+0	+0
+1.246227445E+03	-2.274351610E+04	+0	+0
+1.241497975E+03	-2.269017237E+04	+0	+0
+1.237397968E+03	-2.263655484E+04	+0	+0
+1.233366634E+03	-2.258419704E+04	+0	+0
+1.230187298E+03	-2.253193076E+04	+0	+0
+1.227236845E+03	-2.247970984E+04	+0	+0
+1.223758020E+03	-2.242736964E+04	+0	+0
+1.219682432E+03	-2.237612106E+04	+0	+0
+1.215988991E+03	-2.232445824E+04	+0	+0
+1.212534392E+03	-2.227401026E+04	+0	+0
+1.210901866E+03	-2.222271801E+04	+0	+0
+1.205809453E+03	-2.217212882E+04	+0	+0
