# Supplementary material for: Optical and Electrical Characterization of Biocompatible Polymeric Lines for Hemodialysis Applications
Source: Materials (Basel). 2018 Mar 16;11(3):438. doi: 10.3390/ma11030438 (PMC5873017; doi:10.3390/ma11030438)
Supplement: Supplementary file 1 [file materials-11-00438-s001.zip › Data_for upload/EIS/Raw_Data/NI_2_3.csv]

+2.608866884E+03	-4.247711283E+04	+0	+0
+2.593203831E+03	-4.227610137E+04	+0	+0
+2.578221218E+03	-4.207638526E+04	+0	+0
+2.563739148E+03	-4.187870034E+04	+0	+0
+2.549848686E+03	-4.168304930E+04	+0	+0
+2.537175603E+03	-4.149574925E+04	+0	+0
+2.523476777E+03	-4.130461717E+04	+0	+0
+2.510515725E+03	-4.111654712E+04	+0	+0
+2.496700913E+03	-4.092907330E+04	+0	+0
+2.483982282E+03	-4.074407477E+04	+0	+0
+2.470544079E+03	-4.056076065E+04	+0	+0
+2.457588890E+03	-4.037921632E+04	+0	+0
+2.444883736E+03	-4.019956606E+04	+0	+0
+2.433479537E+03	-4.002091891E+04	+0	+0
+2.422734928E+03	-3.984455043E+04	+0	+0
+2.410639658E+03	-3.966921560E+04	+0	+0
+2.398420219E+03	-3.949572049E+04	+0	+0
+2.386103027E+03	-3.932374919E+04	+0	+0
+2.373645007E+03	-3.915324024E+04	+0	+0
+2.361638534E+03	-3.898504669E+04	+0	+0
+2.349115194E+03	-3.881798605E+04	+0	+0
+2.337617211E+03	-3.865262943E+04	+0	+0
+2.326127070E+03	-3.848816361E+04	+0	+0
+2.314616190E+03	-3.832531746E+04	+0	+0
+2.303376158E+03	-3.816407087E+04	+0	+0
+2.290984103E+03	-3.800462289E+04	+0	+0
+2.280028783E+03	-3.784563834E+04	+0	+0
+2.269360550E+03	-3.768847410E+04	+0	+0
+2.258120248E+03	-3.753304012E+04	+0	+0
+2.247036645E+03	-3.737918347E+04	+0	+0
+2.236250936E+03	-3.722634789E+04	+0	+0
+2.224791184E+03	-3.707465197E+04	+0	+0
+2.215160883E+03	-3.692390816E+04	+0	+0
+2.203972068E+03	-3.677444114E+04	+0	+0
+2.193377938E+03	-3.662751544E+04	+0	+0
+2.183113160E+03	-3.648064365E+04	+0	+0
+2.172513696E+03	-3.633501384E+04	+0	+0
+2.162714266E+03	-3.619143554E+04	+0	+0
+2.151654598E+03	-3.604862744E+04	+0	+0
+2.141617479E+03	-3.590720947E+04	+0	+0
+2.132029525E+03	-3.576628267E+04	+0	+0
+2.122060106E+03	-3.562677297E+04	+0	+0
+2.112002495E+03	-3.548824396E+04	+0	+0
+2.102462623E+03	-3.535002868E+04	+0	+0
+2.092585351E+03	-3.521349189E+04	+0	+0
+2.083700603E+03	-3.507847888E+04	+0	+0
+2.073767649E+03	-3.494374706E+04	+0	+0
+2.064630299E+03	-3.481129830E+04	+0	+0
+2.055299315E+03	-3.468026340E+04	+0	+0
+2.046473652E+03	-3.455082037E+04	+0	+0
+2.037467307E+03	-3.442199601E+04	+0	+0
+2.028725285E+03	-3.429245119E+04	+0	+0
+2.018786576E+03	-3.416274473E+04	+0	+0
+2.009955992E+03	-3.403416747E+04	+0	+0
+2.000485234E+03	-3.390756761E+04	+0	+0
+1.992478528E+03	-3.378217243E+04	+0	+0
+1.983429466E+03	-3.365882120E+04	+0	+0
+1.974668881E+03	-3.353588133E+04	+0	+0
+1.965898851E+03	-3.341430541E+04	+0	+0
+1.957302014E+03	-3.329337987E+04	+0	+0
+1.948917506E+03	-3.317294972E+04	+0	+0
+1.940466956E+03	-3.305412080E+04	+0	+0
+1.932770566E+03	-3.293559854E+04	+0	+0
+1.924864342E+03	-3.281812057E+04	+0	+0
+1.916168271E+03	-3.270190295E+04	+0	+0
+1.908214260E+03	-3.258599004E+04	+0	+0
+1.899773426E+03	-3.247109670E+04	+0	+0
+1.891859267E+03	-3.235677879E+04	+0	+0
+1.883885087E+03	-3.224388987E+04	+0	+0
+1.876127518E+03	-3.213171091E+04	+0	+0
+1.868485485E+03	-3.201962006E+04	+0	+0
+1.858023316E+03	-3.191249437E+04	+0	+0
+1.850644241E+03	-3.180293379E+04	+0	+0
+1.842989808E+03	-3.169430208E+04	+0	+0
+1.835463156E+03	-3.158630058E+04	+0	+0
+1.829288799E+03	-3.147949338E+04	+0	+0
+1.822069757E+03	-3.137287903E+04	+0	+0
+1.814454499E+03	-3.126663904E+04	+0	+0
+1.806559321E+03	-3.116183068E+04	+0	+0
+1.799655357E+03	-3.105755131E+04	+0	+0
+1.792657468E+03	-3.095350310E+04	+0	+0
+1.785546647E+03	-3.085081505E+04	+0	+0
+1.778532418E+03	-3.074859267E+04	+0	+0
+1.771166763E+03	-3.064738672E+04	+0	+0
+1.763862278E+03	-3.054598098E+04	+0	+0
+1.757018787E+03	-3.044552762E+04	+0	+0
+1.749503611E+03	-3.034638638E+04	+0	+0
+1.742674315E+03	-3.024770074E+04	+0	+0
+1.735571729E+03	-3.014997182E+04	+0	+0
+1.728558314E+03	-3.005231726E+04	+0	+0
+1.721693882E+03	-2.995519880E+04	+0	+0
+1.714219464E+03	-2.985964556E+04	+0	+0
+1.707865349E+03	-2.976414340E+04	+0	+0
+1.701129598E+03	-2.966966425E+04	+0	+0
+1.694770579E+03	-2.957461785E+04	+0	+0
+1.687907354E+03	-2.948119691E+04	+0	+0
+1.681293429E+03	-2.938851201E+04	+0	+0
+1.675244898E+03	-2.929639941E+04	+0	+0
+1.669222200E+03	-2.920538166E+04	+0	+0
+1.662411145E+03	-2.911355526E+04	+0	+0
+1.656576731E+03	-2.902334590E+04	+0	+0
+1.650332905E+03	-2.893357147E+04	+0	+0
+1.644748724E+03	-2.884399209E+04	+0	+0
+1.637764563E+03	-2.875455292E+04	+0	+0
+1.631489154E+03	-2.866651429E+04	+0	+0
+1.625781451E+03	-2.857884393E+04	+0	+0
+1.619570528E+03	-2.849143275E+04	+0	+0
+1.613419077E+03	-2.840492330E+04	+0	+0
+1.607493994E+03	-2.831889072E+04	+0	+0
+1.600997419E+03	-2.823305469E+04	+0	+0
+1.595112431E+03	-2.814860040E+04	+0	+0
+1.589832948E+03	-2.806357230E+04	+0	+0
+1.583691127E+03	-2.798021595E+04	+0	+0
+1.577695637E+03	-2.789702471E+04	+0	+0
+1.571395884E+03	-2.781456150E+04	+0	+0
+1.565217112E+03	-2.773241864E+04	+0	+0
+1.559112137E+03	-2.765052546E+04	+0	+0
+1.553486070E+03	-2.756954492E+04	+0	+0
+1.547969763E+03	-2.748872005E+04	+0	+0
+1.542421653E+03	-2.740828621E+04	+0	+0
+1.537057599E+03	-2.732886740E+04	+0	+0
+1.531979108E+03	-2.724926235E+04	+0	+0
+1.526594221E+03	-2.717076353E+04	+0	+0
+1.521572556E+03	-2.709227691E+04	+0	+0
+1.516144027E+03	-2.701387582E+04	+0	+0
+1.510621127E+03	-2.693604668E+04	+0	+0
+1.505782700E+03	-2.685919985E+04	+0	+0
+1.500492387E+03	-2.678248844E+04	+0	+0
+1.495453388E+03	-2.670634762E+04	+0	+0
+1.490529353E+03	-2.663117741E+04	+0	+0
+1.485243206E+03	-2.655680950E+04	+0	+0
+1.480283187E+03	-2.648186260E+04	+0	+0
+1.475611564E+03	-2.640829978E+04	+0	+0
+1.470158065E+03	-2.633420431E+04	+0	+0
+1.464677384E+03	-2.626105990E+04	+0	+0
+1.460066683E+03	-2.618870418E+04	+0	+0
+1.455219201E+03	-2.611627559E+04	+0	+0
+1.450020581E+03	-2.604493141E+04	+0	+0
+1.444940209E+03	-2.597413164E+04	+0	+0
+1.440041102E+03	-2.590280558E+04	+0	+0
+1.434907354E+03	-2.583223308E+04	+0	+0
+1.429752613E+03	-2.576229997E+04	+0	+0
+1.425100873E+03	-2.569203698E+04	+0	+0
+1.420145489E+03	-2.562300914E+04	+0	+0
+1.415177380E+03	-2.555299984E+04	+0	+0
+1.410897802E+03	-2.548477992E+04	+0	+0
+1.406829926E+03	-2.541717300E+04	+0	+0
+1.402588602E+03	-2.534895154E+04	+0	+0
+1.398303720E+03	-2.528129179E+04	+0	+0
+1.393774891E+03	-2.521423133E+04	+0	+0
+1.388569217E+03	-2.514727986E+04	+0	+0
+1.383682187E+03	-2.508119320E+04	+0	+0
+1.379464396E+03	-2.501560435E+04	+0	+0
+1.374821522E+03	-2.495047744E+04	+0	+0
+1.370741766E+03	-2.488624711E+04	+0	+0
+1.367036207E+03	-2.482145149E+04	+0	+0
+1.363565806E+03	-2.475677883E+04	+0	+0
+1.359123586E+03	-2.469278584E+04	+0	+0
+1.353434374E+03	-2.462974507E+04	+0	+0
+1.348784666E+03	-2.456610050E+04	+0	+0
+1.344017143E+03	-2.450349520E+04	+0	+0
+1.338946921E+03	-2.444109167E+04	+0	+0
+1.334563340E+03	-2.437881522E+04	+0	+0
+1.329422647E+03	-2.431736396E+04	+0	+0
+1.325003775E+03	-2.425575078E+04	+0	+0
+1.319820200E+03	-2.419514715E+04	+0	+0
+1.316144797E+03	-2.413323306E+04	+0	+0
+1.311442258E+03	-2.407323522E+04	+0	+0
+1.307118452E+03	-2.401269185E+04	+0	+0
+1.303531147E+03	-2.395255195E+04	+0	+0
+1.299740052E+03	-2.389188834E+04	+0	+0
+1.295685707E+03	-2.383305747E+04	+0	+0
+1.291799537E+03	-2.377434408E+04	+0	+0
+1.287528017E+03	-2.371568478E+04	+0	+0
+1.283978249E+03	-2.365671640E+04	+0	+0
+1.280095967E+03	-2.359775518E+04	+0	+0
+1.275577279E+03	-2.354067870E+04	+0	+0
+1.270954820E+03	-2.348365797E+04	+0	+0
+1.267049239E+03	-2.342737493E+04	+0	+0
+1.263430924E+03	-2.336984695E+04	+0	+0
+1.259500278E+03	-2.331309975E+04	+0	+0
+1.255106182E+03	-2.325684104E+04	+0	+0
+1.251884788E+03	-2.320140818E+04	+0	+0
+1.247822046E+03	-2.314588864E+04	+0	+0
+1.244371724E+03	-2.309058689E+04	+0	+0
+1.240828015E+03	-2.303583859E+04	+0	+0
+1.236769193E+03	-2.298094159E+04	+0	+0
+1.232361791E+03	-2.292620237E+04	+0	+0
+1.229412809E+03	-2.287213606E+04	+0	+0
+1.225248934E+03	-2.281805430E+04	+0	+0
+1.221645472E+03	-2.276452395E+04	+0	+0
+1.217180839E+03	-2.271176563E+04	+0	+0
+1.213374652E+03	-2.265808308E+04	+0	+0
+1.209864343E+03	-2.260569734E+04	+0	+0
+1.206450214E+03	-2.255321219E+04	+0	+0
+1.202617248E+03	-2.250043284E+04	+0	+0
+1.199513879E+03	-2.244828772E+04	+0	+0
+1.195409365E+03	-2.239684273E+04	+0	+0
+1.191668902E+03	-2.234591074E+04	+0	+0
+1.188062266E+03	-2.229483025E+04	+0	+0
+1.184977388E+03	-2.224390534E+04	+0	+0
