# Supplementary material for: Optical and Electrical Characterization of Biocompatible Polymeric Lines for Hemodialysis Applications
Source: Materials (Basel). 2018 Mar 16;11(3):438. doi: 10.3390/ma11030438 (PMC5873017; doi:10.3390/ma11030438)
Supplement: Supplementary file 1 [file materials-11-00438-s001.zip › Data_for upload/EIS/Raw_Data/NI_2_4.csv]

+2.585307088E+03	-4.269506174E+04	+0	+0
+2.566832279E+03	-4.249268698E+04	+0	+0
+2.553261914E+03	-4.229218148E+04	+0	+0
+2.540498794E+03	-4.209285847E+04	+0	+0
+2.528033895E+03	-4.189644108E+04	+0	+0
+2.513841577E+03	-4.170677160E+04	+0	+0
+2.497871380E+03	-4.151468702E+04	+0	+0
+2.483636610E+03	-4.132398870E+04	+0	+0
+2.469516152E+03	-4.113540885E+04	+0	+0
+2.456357510E+03	-4.094905069E+04	+0	+0
+2.443702419E+03	-4.076497095E+04	+0	+0
+2.429874241E+03	-4.058138601E+04	+0	+0
+2.418673533E+03	-4.039996591E+04	+0	+0
+2.406485085E+03	-4.022048039E+04	+0	+0
+2.392636062E+03	-4.004261761E+04	+0	+0
+2.380101663E+03	-3.986597138E+04	+0	+0
+2.367604463E+03	-3.969091284E+04	+0	+0
+2.354796547E+03	-3.951756332E+04	+0	+0
+2.343323691E+03	-3.934613989E+04	+0	+0
+2.331084196E+03	-3.917588740E+04	+0	+0
+2.319582809E+03	-3.900772903E+04	+0	+0
+2.307585491E+03	-3.884069656E+04	+0	+0
+2.294717314E+03	-3.867509770E+04	+0	+0
+2.282953147E+03	-3.851182579E+04	+0	+0
+2.270526067E+03	-3.834923836E+04	+0	+0
+2.259852351E+03	-3.818731957E+04	+0	+0
+2.248903825E+03	-3.802776777E+04	+0	+0
+2.238232428E+03	-3.786963267E+04	+0	+0
+2.227404812E+03	-3.771240158E+04	+0	+0
+2.216760887E+03	-3.755727640E+04	+0	+0
+2.207592773E+03	-3.740316762E+04	+0	+0
+2.199123372E+03	-3.725030400E+04	+0	+0
+2.189132566E+03	-3.709844288E+04	+0	+0
+2.178650613E+03	-3.694816485E+04	+0	+0
+2.169051983E+03	-3.679950440E+04	+0	+0
+2.159621077E+03	-3.665191718E+04	+0	+0
+2.150051727E+03	-3.650520955E+04	+0	+0
+2.140585997E+03	-3.635985692E+04	+0	+0
+2.131037395E+03	-3.621642997E+04	+0	+0
+2.120769043E+03	-3.607351789E+04	+0	+0
+2.107817074E+03	-3.593195153E+04	+0	+0
+2.098009493E+03	-3.579113107E+04	+0	+0
+2.087849731E+03	-3.565133794E+04	+0	+0
+2.076781838E+03	-3.551271228E+04	+0	+0
+2.067052936E+03	-3.537468587E+04	+0	+0
+2.057355565E+03	-3.523869195E+04	+0	+0
+2.048326771E+03	-3.510288825E+04	+0	+0
+2.039662039E+03	-3.496912169E+04	+0	+0
+2.030769262E+03	-3.483571778E+04	+0	+0
+2.021314773E+03	-3.470374292E+04	+0	+0
+2.012378509E+03	-3.457244445E+04	+0	+0
+2.003765105E+03	-3.444257674E+04	+0	+0
+1.995049459E+03	-3.431336219E+04	+0	+0
+1.986933506E+03	-3.418622783E+04	+0	+0
+1.979087760E+03	-3.405866725E+04	+0	+0
+1.970762261E+03	-3.393295995E+04	+0	+0
+1.962708116E+03	-3.380818725E+04	+0	+0
+1.954711361E+03	-3.368449786E+04	+0	+0
+1.945015108E+03	-3.356084552E+04	+0	+0
+1.936137705E+03	-3.343932067E+04	+0	+0
+1.927585634E+03	-3.331817086E+04	+0	+0
+1.918910776E+03	-3.319777545E+04	+0	+0
+1.909922439E+03	-3.307894564E+04	+0	+0
+1.901318585E+03	-3.296061769E+04	+0	+0
+1.892688911E+03	-3.284368323E+04	+0	+0
+1.884149352E+03	-3.272689930E+04	+0	+0
+1.875975531E+03	-3.261062220E+04	+0	+0
+1.867679708E+03	-3.249572033E+04	+0	+0
+1.859764004E+03	-3.238195227E+04	+0	+0
+1.851970539E+03	-3.226832862E+04	+0	+0
+1.844729874E+03	-3.215613784E+04	+0	+0
+1.837188088E+03	-3.204527754E+04	+0	+0
+1.828152581E+03	-3.193838975E+04	+0	+0
+1.820533671E+03	-3.182836292E+04	+0	+0
+1.813042714E+03	-3.171952410E+04	+0	+0
+1.806033351E+03	-3.161154736E+04	+0	+0
+1.799392265E+03	-3.150470473E+04	+0	+0
+1.791864368E+03	-3.139811661E+04	+0	+0
+1.784774572E+03	-3.129218699E+04	+0	+0
+1.777616561E+03	-3.118740180E+04	+0	+0
+1.770142231E+03	-3.108343124E+04	+0	+0
+1.762732240E+03	-3.097883137E+04	+0	+0
+1.755697131E+03	-3.087615695E+04	+0	+0
+1.748538220E+03	-3.077332814E+04	+0	+0
+1.742015143E+03	-3.067189142E+04	+0	+0
+1.735305628E+03	-3.057033806E+04	+0	+0
+1.727999827E+03	-3.046941076E+04	+0	+0
+1.721520019E+03	-3.037034912E+04	+0	+0
+1.714764797E+03	-3.027165805E+04	+0	+0
+1.707657994E+03	-3.017368358E+04	+0	+0
+1.699747663E+03	-3.007613801E+04	+0	+0
+1.692039318E+03	-2.997936809E+04	+0	+0
+1.684598594E+03	-2.988324740E+04	+0	+0
+1.677962234E+03	-2.978821284E+04	+0	+0
+1.671211093E+03	-2.969331020E+04	+0	+0
+1.664663539E+03	-2.959871125E+04	+0	+0
+1.658238016E+03	-2.950568047E+04	+0	+0
+1.652593148E+03	-2.941269098E+04	+0	+0
+1.646463054E+03	-2.932088008E+04	+0	+0
+1.641161290E+03	-2.922910680E+04	+0	+0
+1.635352384E+03	-2.913807759E+04	+0	+0
+1.630098022E+03	-2.904706812E+04	+0	+0
+1.624857242E+03	-2.895688816E+04	+0	+0
+1.619351561E+03	-2.886739165E+04	+0	+0
+1.613334506E+03	-2.877837667E+04	+0	+0
+1.607669578E+03	-2.868968405E+04	+0	+0
+1.602881198E+03	-2.860272471E+04	+0	+0
+1.597039993E+03	-2.851500252E+04	+0	+0
+1.590716499E+03	-2.842790933E+04	+0	+0
+1.583777420E+03	-2.834211727E+04	+0	+0
+1.578457701E+03	-2.825631339E+04	+0	+0
+1.571831252E+03	-2.817164944E+04	+0	+0
+1.565678129E+03	-2.808739210E+04	+0	+0
+1.559257354E+03	-2.800342753E+04	+0	+0
+1.552460265E+03	-2.792017633E+04	+0	+0
+1.546805305E+03	-2.783804344E+04	+0	+0
+1.540515042E+03	-2.775524682E+04	+0	+0
+1.535301373E+03	-2.767332524E+04	+0	+0
+1.529394015E+03	-2.759251204E+04	+0	+0
+1.524137179E+03	-2.751145188E+04	+0	+0
+1.518703220E+03	-2.743163878E+04	+0	+0
+1.512729850E+03	-2.735148542E+04	+0	+0
+1.508602357E+03	-2.727245666E+04	+0	+0
+1.503334736E+03	-2.719313460E+04	+0	+0
+1.497916735E+03	-2.711446546E+04	+0	+0
+1.493266797E+03	-2.703630343E+04	+0	+0
+1.488162172E+03	-2.695845797E+04	+0	+0
+1.483556792E+03	-2.688138706E+04	+0	+0
+1.479042327E+03	-2.680445610E+04	+0	+0
+1.474636136E+03	-2.672892071E+04	+0	+0
+1.469374634E+03	-2.665373400E+04	+0	+0
+1.464919063E+03	-2.657906223E+04	+0	+0
+1.460309655E+03	-2.650423117E+04	+0	+0
+1.455676647E+03	-2.643012347E+04	+0	+0
+1.451218088E+03	-2.635663566E+04	+0	+0
+1.445838681E+03	-2.628474442E+04	+0	+0
+1.441058840E+03	-2.621299387E+04	+0	+0
+1.436515784E+03	-2.614318793E+04	+0	+0
+1.431870836E+03	-2.607549764E+04	+0	+0
+1.427365722E+03	-2.601629405E+04	+0	+0
+1.423481951E+03	-2.597426002E+04	+0	+0
+1.421393547E+03	-2.595622839E+04	+0	+0
+1.426293792E+03	-2.602488334E+04	+0	+0
+1.423337748E+03	-2.597644857E+04	+0	+0
+1.419281957E+03	-2.591822235E+04	+0	+0
+1.409212051E+03	-2.578138099E+04	+0	+0
+1.401156711E+03	-2.566295581E+04	+0	+0
+1.395688403E+03	-2.558882933E+04	+0	+0
+1.390615282E+03	-2.551851904E+04	+0	+0
+1.383931559E+03	-2.540005560E+04	+0	+0
+1.376263501E+03	-2.527966962E+04	+0	+0
+1.371561113E+03	-2.520818055E+04	+0	+0
+1.367257961E+03	-2.514127028E+04	+0	+0
+1.363179665E+03	-2.507503355E+04	+0	+0
+1.358295569E+03	-2.500881085E+04	+0	+0
+1.354136922E+03	-2.494328211E+04	+0	+0
+1.349511678E+03	-2.487844329E+04	+0	+0
+1.345621166E+03	-2.481480571E+04	+0	+0
+1.341644599E+03	-2.475072905E+04	+0	+0
+1.337564934E+03	-2.468804718E+04	+0	+0
+1.333144083E+03	-2.462191300E+04	+0	+0
+1.328273711E+03	-2.455281375E+04	+0	+0
+1.324480689E+03	-2.448526586E+04	+0	+0
+1.319370112E+03	-2.441779973E+04	+0	+0
+1.315309237E+03	-2.435385071E+04	+0	+0
+1.310359151E+03	-2.429218713E+04	+0	+0
+1.305780122E+03	-2.422878163E+04	+0	+0
+1.301182423E+03	-2.416807644E+04	+0	+0
+1.297218518E+03	-2.410664739E+04	+0	+0
+1.293576296E+03	-2.404589454E+04	+0	+0
+1.290456109E+03	-2.398641597E+04	+0	+0
+1.286337608E+03	-2.392722220E+04	+0	+0
+1.282843279E+03	-2.386785886E+04	+0	+0
+1.279076456E+03	-2.380886315E+04	+0	+0
+1.275645698E+03	-2.374999447E+04	+0	+0
+1.272141273E+03	-2.369086387E+04	+0	+0
+1.267776404E+03	-2.363229335E+04	+0	+0
+1.264132654E+03	-2.357561058E+04	+0	+0
+1.260727578E+03	-2.351805103E+04	+0	+0
+1.256909874E+03	-2.346175920E+04	+0	+0
+1.253383480E+03	-2.340468560E+04	+0	+0
+1.249274099E+03	-2.334782678E+04	+0	+0
+1.245078315E+03	-2.329208236E+04	+0	+0
+1.240700415E+03	-2.323629269E+04	+0	+0
+1.237122432E+03	-2.318068144E+04	+0	+0
+1.232908132E+03	-2.312548197E+04	+0	+0
+1.228939196E+03	-2.307006153E+04	+0	+0
+1.224776888E+03	-2.301523780E+04	+0	+0
+1.221044121E+03	-2.296080037E+04	+0	+0
+1.217349920E+03	-2.290668207E+04	+0	+0
+1.213242534E+03	-2.285277478E+04	+0	+0
+1.209166703E+03	-2.279904142E+04	+0	+0
+1.204968405E+03	-2.274575897E+04	+0	+0
+1.201593217E+03	-2.269256545E+04	+0	+0
+1.198059086E+03	-2.263973971E+04	+0	+0
+1.194342393E+03	-2.258718356E+04	+0	+0
+1.190538668E+03	-2.253457622E+04	+0	+0
+1.187307176E+03	-2.248253575E+04	+0	+0
+1.183180530E+03	-2.243108104E+04	+0	+0
+1.180126368E+03	-2.237955272E+04	+0	+0
+1.176600211E+03	-2.232790938E+04	+0	+0
