# Supplementary material for: Optical and Electrical Characterization of Biocompatible Polymeric Lines for Hemodialysis Applications
Source: Materials (Basel). 2018 Mar 16;11(3):438. doi: 10.3390/ma11030438 (PMC5873017; doi:10.3390/ma11030438)
Supplement: Supplementary file 1 [file materials-11-00438-s001.zip › Data_for upload/EIS/Raw_Data/NI_3_1.csv]

+2.688182989E+03	-2.953688172E+04	+0	+0
+2.674066795E+03	-2.940170870E+04	+0	+0
+2.659144205E+03	-2.926711742E+04	+0	+0
+2.644911270E+03	-2.913420041E+04	+0	+0
+2.630447571E+03	-2.900224675E+04	+0	+0
+2.617172670E+03	-2.887326583E+04	+0	+0
+2.603029879E+03	-2.874340187E+04	+0	+0
+2.589216624E+03	-2.861629195E+04	+0	+0
+2.575526107E+03	-2.848977979E+04	+0	+0
+2.561979301E+03	-2.836394854E+04	+0	+0
+2.548885962E+03	-2.823753468E+04	+0	+0
+2.535375749E+03	-2.811336421E+04	+0	+0
+2.522336996E+03	-2.799040803E+04	+0	+0
+2.508821928E+03	-2.786853184E+04	+0	+0
+2.496130818E+03	-2.774766304E+04	+0	+0
+2.483235659E+03	-2.762766357E+04	+0	+0
+2.470071147E+03	-2.750998141E+04	+0	+0
+2.457833429E+03	-2.739275741E+04	+0	+0
+2.444951943E+03	-2.727636180E+04	+0	+0
+2.432127229E+03	-2.715883638E+04	+0	+0
+2.419859947E+03	-2.704189223E+04	+0	+0
+2.407751720E+03	-2.692579629E+04	+0	+0
+2.395978215E+03	-2.681373712E+04	+0	+0
+2.383994763E+03	-2.670216932E+04	+0	+0
+2.372251512E+03	-2.659220759E+04	+0	+0
+2.360166406E+03	-2.648314422E+04	+0	+0
+2.348922025E+03	-2.637463696E+04	+0	+0
+2.337153786E+03	-2.626720006E+04	+0	+0
+2.325825706E+03	-2.616104825E+04	+0	+0
+2.314343748E+03	-2.605608544E+04	+0	+0
+2.303124931E+03	-2.595206039E+04	+0	+0
+2.292051073E+03	-2.584926949E+04	+0	+0
+2.281347137E+03	-2.574784853E+04	+0	+0
+2.270275387E+03	-2.564725779E+04	+0	+0
+2.259599626E+03	-2.554688972E+04	+0	+0
+2.248859717E+03	-2.544723854E+04	+0	+0
+2.238498385E+03	-2.534787649E+04	+0	+0
+2.227917225E+03	-2.524967944E+04	+0	+0
+2.217241184E+03	-2.515223849E+04	+0	+0
+2.207034527E+03	-2.505591280E+04	+0	+0
+2.196503779E+03	-2.496003389E+04	+0	+0
+2.186651519E+03	-2.486516068E+04	+0	+0
+2.176693175E+03	-2.477075429E+04	+0	+0
+2.166554438E+03	-2.467690768E+04	+0	+0
+2.156985043E+03	-2.458419257E+04	+0	+0
+2.147495532E+03	-2.449151987E+04	+0	+0
+2.137725346E+03	-2.440102983E+04	+0	+0
+2.128114273E+03	-2.431014476E+04	+0	+0
+2.118532586E+03	-2.421881787E+04	+0	+0
+2.109498610E+03	-2.412905389E+04	+0	+0
+2.099898168E+03	-2.404039663E+04	+0	+0
+2.090411258E+03	-2.395283334E+04	+0	+0
+2.080935979E+03	-2.386610226E+04	+0	+0
+2.071716904E+03	-2.377963672E+04	+0	+0
+2.063384878E+03	-2.369513626E+04	+0	+0
+2.054468164E+03	-2.361051565E+04	+0	+0
+2.045365403E+03	-2.352504011E+04	+0	+0
+2.036450873E+03	-2.344072484E+04	+0	+0
+2.027511915E+03	-2.335779181E+04	+0	+0
+2.018601688E+03	-2.327504509E+04	+0	+0
+2.009839693E+03	-2.319322917E+04	+0	+0
+2.001097953E+03	-2.311186447E+04	+0	+0
+1.992334904E+03	-2.303086591E+04	+0	+0
+1.983856381E+03	-2.295078857E+04	+0	+0
+1.975451615E+03	-2.287136085E+04	+0	+0
+1.966964457E+03	-2.279207060E+04	+0	+0
+1.958737348E+03	-2.271355050E+04	+0	+0
+1.951157785E+03	-2.263592158E+04	+0	+0
+1.943041571E+03	-2.255834938E+04	+0	+0
+1.934933957E+03	-2.248179368E+04	+0	+0
+1.927119266E+03	-2.240520971E+04	+0	+0
+1.919353667E+03	-2.232952430E+04	+0	+0
+1.911712579E+03	-2.225472079E+04	+0	+0
+1.903951899E+03	-2.218048839E+04	+0	+0
+1.895884822E+03	-2.210654497E+04	+0	+0
+1.888407089E+03	-2.203315647E+04	+0	+0
+1.881114631E+03	-2.196050490E+04	+0	+0
+1.873276988E+03	-2.188852484E+04	+0	+0
+1.866181406E+03	-2.181567905E+04	+0	+0
+1.858862838E+03	-2.174465859E+04	+0	+0
+1.851679995E+03	-2.167402742E+04	+0	+0
+1.844118528E+03	-2.160315659E+04	+0	+0
+1.836900895E+03	-2.153326392E+04	+0	+0
+1.829372625E+03	-2.146367840E+04	+0	+0
+1.821882247E+03	-2.139465148E+04	+0	+0
+1.814663756E+03	-2.132599748E+04	+0	+0
+1.807578441E+03	-2.125811249E+04	+0	+0
+1.800598264E+03	-2.119037344E+04	+0	+0
+1.793342097E+03	-2.112311586E+04	+0	+0
+1.786433075E+03	-2.105624885E+04	+0	+0
+1.779484491E+03	-2.099025095E+04	+0	+0
+1.771886851E+03	-2.092447762E+04	+0	+0
+1.765484665E+03	-2.085908149E+04	+0	+0
+1.758990510E+03	-2.079385108E+04	+0	+0
+1.751808788E+03	-2.072930157E+04	+0	+0
+1.745335834E+03	-2.066526877E+04	+0	+0
+1.739014523E+03	-2.060204625E+04	+0	+0
+1.732261422E+03	-2.053902295E+04	+0	+0
+1.725610254E+03	-2.047594420E+04	+0	+0
+1.719200329E+03	-2.041353593E+04	+0	+0
+1.713154001E+03	-2.035113533E+04	+0	+0
+1.706308546E+03	-2.028966255E+04	+0	+0
+1.699915038E+03	-2.022784043E+04	+0	+0
+1.693575606E+03	-2.016696634E+04	+0	+0
+1.687487148E+03	-2.010669392E+04	+0	+0
+1.680352888E+03	-2.004680750E+04	+0	+0
+1.674377930E+03	-1.998704768E+04	+0	+0
+1.668317266E+03	-1.992780307E+04	+0	+0
+1.662387773E+03	-1.986863384E+04	+0	+0
+1.656082610E+03	-1.981046278E+04	+0	+0
+1.649868890E+03	-1.975211871E+04	+0	+0
+1.643517976E+03	-1.969441256E+04	+0	+0
+1.637078621E+03	-1.963679980E+04	+0	+0
+1.631802106E+03	-1.957996725E+04	+0	+0
+1.625330350E+03	-1.952320395E+04	+0	+0
+1.619001363E+03	-1.946664762E+04	+0	+0
+1.612654554E+03	-1.941064500E+04	+0	+0
+1.606930684E+03	-1.935481112E+04	+0	+0
+1.601478004E+03	-1.929920898E+04	+0	+0
+1.596132053E+03	-1.924420824E+04	+0	+0
+1.590693037E+03	-1.918959206E+04	+0	+0
+1.584697876E+03	-1.913523723E+04	+0	+0
+1.579471939E+03	-1.908101689E+04	+0	+0
+1.573963298E+03	-1.902704762E+04	+0	+0
+1.568452963E+03	-1.897328834E+04	+0	+0
+1.562732599E+03	-1.892053563E+04	+0	+0
+1.556941138E+03	-1.886764248E+04	+0	+0
+1.551306215E+03	-1.881519733E+04	+0	+0
+1.545759959E+03	-1.876315529E+04	+0	+0
+1.540419166E+03	-1.871142648E+04	+0	+0
+1.535092657E+03	-1.866001527E+04	+0	+0
+1.529858242E+03	-1.860907723E+04	+0	+0
+1.524711929E+03	-1.855828298E+04	+0	+0
+1.519429170E+03	-1.850776143E+04	+0	+0
+1.514301662E+03	-1.845760777E+04	+0	+0
+1.508725216E+03	-1.840784163E+04	+0	+0
+1.503719946E+03	-1.835817284E+04	+0	+0
+1.498637248E+03	-1.830881866E+04	+0	+0
+1.493685780E+03	-1.825973609E+04	+0	+0
+1.488697481E+03	-1.821115029E+04	+0	+0
+1.483469775E+03	-1.816227408E+04	+0	+0
+1.478252525E+03	-1.811421012E+04	+0	+0
+1.473234167E+03	-1.806621492E+04	+0	+0
+1.468428497E+03	-1.801843228E+04	+0	+0
+1.463647621E+03	-1.797084590E+04	+0	+0
+1.458621376E+03	-1.792370588E+04	+0	+0
+1.453786254E+03	-1.787675604E+04	+0	+0
+1.449067692E+03	-1.783017211E+04	+0	+0
+1.444219178E+03	-1.778389273E+04	+0	+0
+1.439791905E+03	-1.773798736E+04	+0	+0
+1.434509994E+03	-1.769250740E+04	+0	+0
+1.429748668E+03	-1.764677835E+04	+0	+0
+1.424852117E+03	-1.760163567E+04	+0	+0
+1.420295935E+03	-1.755684869E+04	+0	+0
+1.415560916E+03	-1.751191308E+04	+0	+0
+1.411153082E+03	-1.746716630E+04	+0	+0
+1.406467742E+03	-1.742285943E+04	+0	+0
+1.402107194E+03	-1.737908445E+04	+0	+0
+1.397519346E+03	-1.733520337E+04	+0	+0
+1.393082454E+03	-1.729233121E+04	+0	+0
+1.388650396E+03	-1.724863186E+04	+0	+0
+1.383937454E+03	-1.720532375E+04	+0	+0
+1.379345593E+03	-1.716267967E+04	+0	+0
+1.375059806E+03	-1.711982314E+04	+0	+0
+1.370533802E+03	-1.707752784E+04	+0	+0
+1.365803081E+03	-1.703575646E+04	+0	+0
+1.361412609E+03	-1.699366128E+04	+0	+0
+1.357003080E+03	-1.695184838E+04	+0	+0
+1.352729461E+03	-1.691034738E+04	+0	+0
+1.348794128E+03	-1.686868246E+04	+0	+0
+1.345046785E+03	-1.682783742E+04	+0	+0
+1.340946186E+03	-1.678697396E+04	+0	+0
+1.336692200E+03	-1.674638509E+04	+0	+0
+1.332528079E+03	-1.670571114E+04	+0	+0
+1.328570801E+03	-1.666530226E+04	+0	+0
+1.325001543E+03	-1.662557019E+04	+0	+0
+1.320456439E+03	-1.658591319E+04	+0	+0
+1.316176801E+03	-1.654634770E+04	+0	+0
+1.311763731E+03	-1.650699901E+04	+0	+0
+1.308169237E+03	-1.646797926E+04	+0	+0
+1.304301587E+03	-1.642924387E+04	+0	+0
+1.300117239E+03	-1.639062868E+04	+0	+0
+1.296439416E+03	-1.635237447E+04	+0	+0
+1.292071215E+03	-1.631390428E+04	+0	+0
+1.288588827E+03	-1.627601022E+04	+0	+0
+1.284527660E+03	-1.623827621E+04	+0	+0
+1.280515682E+03	-1.620065126E+04	+0	+0
+1.276618006E+03	-1.616307662E+04	+0	+0
+1.272586947E+03	-1.612570812E+04	+0	+0
+1.268686398E+03	-1.608854894E+04	+0	+0
+1.264614462E+03	-1.605154557E+04	+0	+0
+1.260847123E+03	-1.601490551E+04	+0	+0
+1.257053514E+03	-1.597826528E+04	+0	+0
+1.253077509E+03	-1.594205680E+04	+0	+0
+1.249516009E+03	-1.590537488E+04	+0	+0
+1.246027340E+03	-1.586939186E+04	+0	+0
+1.242387368E+03	-1.583370113E+04	+0	+0
+1.238736343E+03	-1.579825616E+04	+0	+0
+1.235298885E+03	-1.576288833E+04	+0	+0
+1.231554403E+03	-1.572801966E+04	+0	+0
+1.228145412E+03	-1.569238959E+04	+0	+0
