# Supplementary material for: Optical and Electrical Characterization of Biocompatible Polymeric Lines for Hemodialysis Applications
Source: Materials (Basel). 2018 Mar 16;11(3):438. doi: 10.3390/ma11030438 (PMC5873017; doi:10.3390/ma11030438)
Supplement: Supplementary file 1 [file materials-11-00438-s001.zip › Data_for upload/EIS/Raw_Data/NI_3_2.csv]

+2.627178265E+03	-2.976014302E+04	+0	+0
+2.613314539E+03	-2.962317781E+04	+0	+0
+2.599137973E+03	-2.948811712E+04	+0	+0
+2.584941555E+03	-2.935352490E+04	+0	+0
+2.570849529E+03	-2.922037442E+04	+0	+0
+2.558011123E+03	-2.909042490E+04	+0	+0
+2.544074932E+03	-2.895945858E+04	+0	+0
+2.530500623E+03	-2.882901296E+04	+0	+0
+2.517025573E+03	-2.869927817E+04	+0	+0
+2.503068837E+03	-2.856909959E+04	+0	+0
+2.489296601E+03	-2.843806671E+04	+0	+0
+2.475723272E+03	-2.830678937E+04	+0	+0
+2.462344153E+03	-2.817813356E+04	+0	+0
+2.449462093E+03	-2.805308031E+04	+0	+0
+2.436849774E+03	-2.792979611E+04	+0	+0
+2.424339713E+03	-2.780868881E+04	+0	+0
+2.411715712E+03	-2.768894095E+04	+0	+0
+2.399391864E+03	-2.757043929E+04	+0	+0
+2.387556245E+03	-2.745311499E+04	+0	+0
+2.375427593E+03	-2.733699010E+04	+0	+0
+2.363740580E+03	-2.722250503E+04	+0	+0
+2.351942906E+03	-2.710810863E+04	+0	+0
+2.340326306E+03	-2.699506998E+04	+0	+0
+2.328804401E+03	-2.688287530E+04	+0	+0
+2.317353312E+03	-2.677178105E+04	+0	+0
+2.305927242E+03	-2.666153351E+04	+0	+0
+2.294234860E+03	-2.655258112E+04	+0	+0
+2.283305268E+03	-2.644435736E+04	+0	+0
+2.272086110E+03	-2.633705914E+04	+0	+0
+2.261134093E+03	-2.623075960E+04	+0	+0
+2.250027902E+03	-2.612567675E+04	+0	+0
+2.239108895E+03	-2.602124302E+04	+0	+0
+2.228534508E+03	-2.591716040E+04	+0	+0
+2.218023268E+03	-2.581461370E+04	+0	+0
+2.206961676E+03	-2.571276203E+04	+0	+0
+2.196868744E+03	-2.561215183E+04	+0	+0
+2.186758854E+03	-2.551185688E+04	+0	+0
+2.176643145E+03	-2.541284302E+04	+0	+0
+2.166263383E+03	-2.531442228E+04	+0	+0
+2.156138719E+03	-2.521707365E+04	+0	+0
+2.146197267E+03	-2.512019786E+04	+0	+0
+2.136264257E+03	-2.502406023E+04	+0	+0
+2.126825983E+03	-2.492856385E+04	+0	+0
+2.116922601E+03	-2.483375984E+04	+0	+0
+2.107612549E+03	-2.474034460E+04	+0	+0
+2.098376991E+03	-2.464705730E+04	+0	+0
+2.088824757E+03	-2.455448233E+04	+0	+0
+2.079382431E+03	-2.446256005E+04	+0	+0
+2.070074093E+03	-2.437156130E+04	+0	+0
+2.061163268E+03	-2.428122773E+04	+0	+0
+2.052188159E+03	-2.419122451E+04	+0	+0
+2.042986823E+03	-2.410250640E+04	+0	+0
+2.033695161E+03	-2.401417811E+04	+0	+0
+2.024960179E+03	-2.392697761E+04	+0	+0
+2.016320116E+03	-2.383982446E+04	+0	+0
+2.007728392E+03	-2.375337582E+04	+0	+0
+1.998731671E+03	-2.366782647E+04	+0	+0
+1.989936561E+03	-2.358279434E+04	+0	+0
+1.981186776E+03	-2.349858420E+04	+0	+0
+1.972436185E+03	-2.341473538E+04	+0	+0
+1.963992893E+03	-2.333164124E+04	+0	+0
+1.955408221E+03	-2.324933461E+04	+0	+0
+1.947026206E+03	-2.316803302E+04	+0	+0
+1.939049313E+03	-2.308729298E+04	+0	+0
+1.930425233E+03	-2.300723648E+04	+0	+0
+1.922355769E+03	-2.292762204E+04	+0	+0
+1.914321345E+03	-2.284857993E+04	+0	+0
+1.906659254E+03	-2.276998301E+04	+0	+0
+1.898902616E+03	-2.269227726E+04	+0	+0
+1.891385882E+03	-2.261419519E+04	+0	+0
+1.883573234E+03	-2.253718853E+04	+0	+0
+1.875518357E+03	-2.246034604E+04	+0	+0
+1.868048536E+03	-2.238442806E+04	+0	+0
+1.860487039E+03	-2.230915059E+04	+0	+0
+1.853011765E+03	-2.223404017E+04	+0	+0
+1.845635251E+03	-2.215991677E+04	+0	+0
+1.838263205E+03	-2.208639965E+04	+0	+0
+1.830490398E+03	-2.201338263E+04	+0	+0
+1.823314569E+03	-2.194078021E+04	+0	+0
+1.816049059E+03	-2.186856519E+04	+0	+0
+1.808883010E+03	-2.179715640E+04	+0	+0
+1.801615842E+03	-2.172592630E+04	+0	+0
+1.794712653E+03	-2.165557086E+04	+0	+0
+1.787671091E+03	-2.158516977E+04	+0	+0
+1.780410973E+03	-2.151578600E+04	+0	+0
+1.773458556E+03	-2.144762643E+04	+0	+0
+1.766295023E+03	-2.137978531E+04	+0	+0
+1.759711120E+03	-2.131197856E+04	+0	+0
+1.752412353E+03	-2.124384216E+04	+0	+0
+1.745551056E+03	-2.117627711E+04	+0	+0
+1.738668133E+03	-2.111030072E+04	+0	+0
+1.731985249E+03	-2.104380289E+04	+0	+0
+1.725544876E+03	-2.097763601E+04	+0	+0
+1.718926288E+03	-2.091098841E+04	+0	+0
+1.711960521E+03	-2.084592891E+04	+0	+0
+1.705099475E+03	-2.078128937E+04	+0	+0
+1.699018168E+03	-2.071688625E+04	+0	+0
+1.692973095E+03	-2.065300754E+04	+0	+0
+1.686072202E+03	-2.058973304E+04	+0	+0
+1.680010563E+03	-2.052682208E+04	+0	+0
+1.673932709E+03	-2.046403153E+04	+0	+0
+1.667057421E+03	-2.040168639E+04	+0	+0
+1.661442040E+03	-2.033971784E+04	+0	+0
+1.655056252E+03	-2.027774613E+04	+0	+0
+1.648877917E+03	-2.021642614E+04	+0	+0
+1.642671326E+03	-2.015592707E+04	+0	+0
+1.636218106E+03	-2.009556678E+04	+0	+0
+1.630432939E+03	-2.003571189E+04	+0	+0
+1.624517248E+03	-1.997611408E+04	+0	+0
+1.618473652E+03	-1.991706847E+04	+0	+0
+1.612582705E+03	-1.985889922E+04	+0	+0
+1.606435949E+03	-1.980170681E+04	+0	+0
+1.600613033E+03	-1.974331869E+04	+0	+0
+1.594677040E+03	-1.968465291E+04	+0	+0
+1.589068919E+03	-1.962719734E+04	+0	+0
+1.583107194E+03	-1.957005122E+04	+0	+0
+1.577004396E+03	-1.951357379E+04	+0	+0
+1.571348337E+03	-1.945753609E+04	+0	+0
+1.566091982E+03	-1.940204733E+04	+0	+0
+1.560848616E+03	-1.934605163E+04	+0	+0
+1.555200899E+03	-1.929030856E+04	+0	+0
+1.549834134E+03	-1.923464337E+04	+0	+0
+1.544734366E+03	-1.918031973E+04	+0	+0
+1.539203114E+03	-1.912580176E+04	+0	+0
+1.533511303E+03	-1.907166267E+04	+0	+0
+1.528242242E+03	-1.901806587E+04	+0	+0
+1.522724908E+03	-1.896507553E+04	+0	+0
+1.517680377E+03	-1.891183644E+04	+0	+0
+1.512237928E+03	-1.885947136E+04	+0	+0
+1.507315550E+03	-1.880722196E+04	+0	+0
+1.501908047E+03	-1.875523917E+04	+0	+0
+1.496641801E+03	-1.870349824E+04	+0	+0
+1.491703956E+03	-1.865204470E+04	+0	+0
+1.486520677E+03	-1.860084043E+04	+0	+0
+1.481932243E+03	-1.855036285E+04	+0	+0
+1.476464158E+03	-1.850016731E+04	+0	+0
+1.471446055E+03	-1.844997053E+04	+0	+0
+1.466586477E+03	-1.840036832E+04	+0	+0
+1.461231262E+03	-1.835073797E+04	+0	+0
+1.456529415E+03	-1.830126516E+04	+0	+0
+1.451593582E+03	-1.825239558E+04	+0	+0
+1.446420718E+03	-1.820348572E+04	+0	+0
+1.441708436E+03	-1.815502793E+04	+0	+0
+1.436944375E+03	-1.810665414E+04	+0	+0
+1.432235277E+03	-1.805870344E+04	+0	+0
+1.427857721E+03	-1.801116414E+04	+0	+0
+1.422903452E+03	-1.796360182E+04	+0	+0
+1.418203887E+03	-1.791614425E+04	+0	+0
+1.413620673E+03	-1.786914332E+04	+0	+0
+1.409097127E+03	-1.782238072E+04	+0	+0
+1.404552892E+03	-1.777607232E+04	+0	+0
+1.399491116E+03	-1.773037298E+04	+0	+0
+1.394967691E+03	-1.768436154E+04	+0	+0
+1.390606643E+03	-1.763918070E+04	+0	+0
+1.385871116E+03	-1.759390093E+04	+0	+0
+1.381565697E+03	-1.754945609E+04	+0	+0
+1.377300896E+03	-1.750518356E+04	+0	+0
+1.372691056E+03	-1.746067545E+04	+0	+0
+1.368242338E+03	-1.741655264E+04	+0	+0
+1.363996169E+03	-1.737320190E+04	+0	+0
+1.359700060E+03	-1.732920174E+04	+0	+0
+1.355207948E+03	-1.728555500E+04	+0	+0
+1.350867067E+03	-1.724227041E+04	+0	+0
+1.346682168E+03	-1.719936939E+04	+0	+0
+1.342230645E+03	-1.715630679E+04	+0	+0
+1.338045270E+03	-1.711356553E+04	+0	+0
+1.333980634E+03	-1.707151785E+04	+0	+0
+1.329507242E+03	-1.702933650E+04	+0	+0
+1.325200445E+03	-1.698720451E+04	+0	+0
+1.321688073E+03	-1.694554991E+04	+0	+0
+1.317700857E+03	-1.690419938E+04	+0	+0
+1.313745109E+03	-1.686276894E+04	+0	+0
+1.309398562E+03	-1.682187756E+04	+0	+0
+1.305742199E+03	-1.678112576E+04	+0	+0
+1.301773291E+03	-1.674020790E+04	+0	+0
+1.297698547E+03	-1.669993956E+04	+0	+0
+1.293409883E+03	-1.665958312E+04	+0	+0
+1.289457349E+03	-1.661964837E+04	+0	+0
+1.285411508E+03	-1.658021533E+04	+0	+0
+1.281404953E+03	-1.654081665E+04	+0	+0
+1.277968449E+03	-1.650157931E+04	+0	+0
+1.273940379E+03	-1.646261121E+04	+0	+0
+1.270112020E+03	-1.642394252E+04	+0	+0
+1.265834540E+03	-1.638500515E+04	+0	+0
+1.262620334E+03	-1.634658240E+04	+0	+0
+1.259017267E+03	-1.630865740E+04	+0	+0
+1.254926537E+03	-1.627035354E+04	+0	+0
+1.251076526E+03	-1.623285266E+04	+0	+0
+1.247051577E+03	-1.619472253E+04	+0	+0
+1.243458965E+03	-1.615724022E+04	+0	+0
+1.239540353E+03	-1.612014565E+04	+0	+0
+1.235870521E+03	-1.608283454E+04	+0	+0
+1.231869669E+03	-1.604588194E+04	+0	+0
+1.228324693E+03	-1.600926088E+04	+0	+0
+1.224867778E+03	-1.597286927E+04	+0	+0
+1.221296826E+03	-1.593625299E+04	+0	+0
+1.217758318E+03	-1.590024685E+04	+0	+0
+1.214321648E+03	-1.586425099E+04	+0	+0
+1.210696959E+03	-1.582854080E+04	+0	+0
+1.208055754E+03	-1.579341934E+04	+0	+0
+1.204039817E+03	-1.575755172E+04	+0	+0
