# Supplementary material for: Optical and Electrical Characterization of Biocompatible Polymeric Lines for Hemodialysis Applications
Source: Materials (Basel). 2018 Mar 16;11(3):438. doi: 10.3390/ma11030438 (PMC5873017; doi:10.3390/ma11030438)
Supplement: Supplementary file 1 [file materials-11-00438-s001.zip › Data_for upload/EIS/Raw_Data/NI_3_3.csv]

+2.593884717E+03	-2.984739979E+04	+0	+0
+2.579943339E+03	-2.970931168E+04	+0	+0
+2.565811378E+03	-2.957257188E+04	+0	+0
+2.551646391E+03	-2.943718563E+04	+0	+0
+2.537996881E+03	-2.930312258E+04	+0	+0
+2.524784229E+03	-2.917233245E+04	+0	+0
+2.511322717E+03	-2.903937927E+04	+0	+0
+2.497505386E+03	-2.890797181E+04	+0	+0
+2.484147821E+03	-2.877724565E+04	+0	+0
+2.470972704E+03	-2.864794473E+04	+0	+0
+2.458220045E+03	-2.852048305E+04	+0	+0
+2.445246847E+03	-2.839508372E+04	+0	+0
+2.432551036E+03	-2.827082556E+04	+0	+0
+2.420428531E+03	-2.814765721E+04	+0	+0
+2.408253065E+03	-2.802571520E+04	+0	+0
+2.395783340E+03	-2.790444435E+04	+0	+0
+2.383448270E+03	-2.778498222E+04	+0	+0
+2.371582033E+03	-2.766631808E+04	+0	+0
+2.359636161E+03	-2.754833138E+04	+0	+0
+2.347657487E+03	-2.743109019E+04	+0	+0
+2.336107879E+03	-2.731535476E+04	+0	+0
+2.324569072E+03	-2.720043616E+04	+0	+0
+2.313151741E+03	-2.708645268E+04	+0	+0
+2.301639680E+03	-2.697387251E+04	+0	+0
+2.290333089E+03	-2.686217199E+04	+0	+0
+2.278768754E+03	-2.675131784E+04	+0	+0
+2.267914535E+03	-2.664175549E+04	+0	+0
+2.256605806E+03	-2.653277718E+04	+0	+0
+2.245641051E+03	-2.642515338E+04	+0	+0
+2.234832735E+03	-2.631824736E+04	+0	+0
+2.223869409E+03	-2.621262842E+04	+0	+0
+2.213231765E+03	-2.610765503E+04	+0	+0
+2.202511247E+03	-2.600369587E+04	+0	+0
+2.193633603E+03	-2.589966824E+04	+0	+0
+2.183948342E+03	-2.579691769E+04	+0	+0
+2.173528513E+03	-2.569611056E+04	+0	+0
+2.163293238E+03	-2.559558665E+04	+0	+0
+2.153618052E+03	-2.549657083E+04	+0	+0
+2.143434041E+03	-2.539931954E+04	+0	+0
+2.133389783E+03	-2.530241864E+04	+0	+0
+2.123437070E+03	-2.520573387E+04	+0	+0
+2.113777973E+03	-2.510870140E+04	+0	+0
+2.104588450E+03	-2.501269121E+04	+0	+0
+2.094864104E+03	-2.491756124E+04	+0	+0
+2.085409243E+03	-2.482226237E+04	+0	+0
+2.076520956E+03	-2.472887133E+04	+0	+0
+2.067143980E+03	-2.463594253E+04	+0	+0
+2.058035729E+03	-2.454275882E+04	+0	+0
+2.048666569E+03	-2.445120698E+04	+0	+0
+2.039594113E+03	-2.436011971E+04	+0	+0
+2.030628823E+03	-2.426967476E+04	+0	+0
+2.021897324E+03	-2.418024261E+04	+0	+0
+2.012720846E+03	-2.409193928E+04	+0	+0
+2.003850416E+03	-2.400403393E+04	+0	+0
+1.995289202E+03	-2.391637894E+04	+0	+0
+1.986371376E+03	-2.382919609E+04	+0	+0
+1.977655429E+03	-2.374318337E+04	+0	+0
+1.969126460E+03	-2.365784808E+04	+0	+0
+1.960400559E+03	-2.357331670E+04	+0	+0
+1.951926483E+03	-2.348906923E+04	+0	+0
+1.943359223E+03	-2.340573362E+04	+0	+0
+1.934936051E+03	-2.332276056E+04	+0	+0
+1.926510438E+03	-2.324106349E+04	+0	+0
+1.918555307E+03	-2.315930573E+04	+0	+0
+1.910196713E+03	-2.307845108E+04	+0	+0
+1.901969334E+03	-2.299785038E+04	+0	+0
+1.893763238E+03	-2.291838381E+04	+0	+0
+1.886343275E+03	-2.283903183E+04	+0	+0
+1.878375157E+03	-2.276041677E+04	+0	+0
+1.870497448E+03	-2.268249079E+04	+0	+0
+1.862824300E+03	-2.260505025E+04	+0	+0
+1.855099190E+03	-2.252811572E+04	+0	+0
+1.847766025E+03	-2.245187273E+04	+0	+0
+1.840029177E+03	-2.237664521E+04	+0	+0
+1.832770886E+03	-2.230129304E+04	+0	+0
+1.825183061E+03	-2.222666842E+04	+0	+0
+1.817863756E+03	-2.215237822E+04	+0	+0
+1.810531567E+03	-2.207920242E+04	+0	+0
+1.803295229E+03	-2.200634364E+04	+0	+0
+1.796139927E+03	-2.193350092E+04	+0	+0
+1.788754277E+03	-2.186161136E+04	+0	+0
+1.781716091E+03	-2.179011808E+04	+0	+0
+1.774925535E+03	-2.171897447E+04	+0	+0
+1.767723736E+03	-2.164849124E+04	+0	+0
+1.760647162E+03	-2.157843109E+04	+0	+0
+1.753362684E+03	-2.150880079E+04	+0	+0
+1.746422537E+03	-2.143985809E+04	+0	+0
+1.739440549E+03	-2.137095318E+04	+0	+0
+1.732762886E+03	-2.130270789E+04	+0	+0
+1.725760469E+03	-2.123523052E+04	+0	+0
+1.718979131E+03	-2.116728021E+04	+0	+0
+1.712078963E+03	-2.110064816E+04	+0	+0
+1.706090193E+03	-2.103426878E+04	+0	+0
+1.699434088E+03	-2.096856808E+04	+0	+0
+1.693031710E+03	-2.090267294E+04	+0	+0
+1.686354694E+03	-2.083747833E+04	+0	+0
+1.680093995E+03	-2.077282981E+04	+0	+0
+1.673867402E+03	-2.070894278E+04	+0	+0
+1.667522977E+03	-2.064512192E+04	+0	+0
+1.661199606E+03	-2.058171165E+04	+0	+0
+1.655299383E+03	-2.051886035E+04	+0	+0
+1.649078091E+03	-2.045608554E+04	+0	+0
+1.642963351E+03	-2.039394235E+04	+0	+0
+1.636858808E+03	-2.033178268E+04	+0	+0
+1.630727862E+03	-2.027024003E+04	+0	+0
+1.624508350E+03	-2.020933370E+04	+0	+0
+1.618372319E+03	-2.014877181E+04	+0	+0
+1.612494856E+03	-2.008866706E+04	+0	+0
+1.606375372E+03	-2.002858189E+04	+0	+0
+1.600416763E+03	-1.996913751E+04	+0	+0
+1.594447804E+03	-1.991035108E+04	+0	+0
+1.588697240E+03	-1.985156707E+04	+0	+0
+1.582752654E+03	-1.979313635E+04	+0	+0
+1.577137984E+03	-1.973515360E+04	+0	+0
+1.571071108E+03	-1.967771009E+04	+0	+0
+1.565503609E+03	-1.962037915E+04	+0	+0
+1.559409689E+03	-1.956325679E+04	+0	+0
+1.554088283E+03	-1.950683778E+04	+0	+0
+1.548671459E+03	-1.945064567E+04	+0	+0
+1.543232607E+03	-1.939471289E+04	+0	+0
+1.537767620E+03	-1.933931159E+04	+0	+0
+1.532445157E+03	-1.928364190E+04	+0	+0
+1.527345183E+03	-1.922878281E+04	+0	+0
+1.522254578E+03	-1.917417179E+04	+0	+0
+1.516460699E+03	-1.911991041E+04	+0	+0
+1.511469108E+03	-1.906606480E+04	+0	+0
+1.506010480E+03	-1.901238504E+04	+0	+0
+1.500696789E+03	-1.895909568E+04	+0	+0
+1.495790693E+03	-1.890633369E+04	+0	+0
+1.490805621E+03	-1.885400513E+04	+0	+0
+1.485449301E+03	-1.880169891E+04	+0	+0
+1.480052583E+03	-1.874949517E+04	+0	+0
+1.475185005E+03	-1.869806540E+04	+0	+0
+1.470271564E+03	-1.864671467E+04	+0	+0
+1.465245115E+03	-1.859591601E+04	+0	+0
+1.460364555E+03	-1.854532772E+04	+0	+0
+1.455390255E+03	-1.849520514E+04	+0	+0
+1.450544104E+03	-1.844483581E+04	+0	+0
+1.445523602E+03	-1.839533430E+04	+0	+0
+1.440508532E+03	-1.834576111E+04	+0	+0
+1.435685722E+03	-1.829624148E+04	+0	+0
+1.430881305E+03	-1.824725867E+04	+0	+0
+1.425813379E+03	-1.819857641E+04	+0	+0
+1.421086675E+03	-1.815008458E+04	+0	+0
+1.416753152E+03	-1.810180454E+04	+0	+0
+1.412136205E+03	-1.805394607E+04	+0	+0
+1.407224304E+03	-1.800645328E+04	+0	+0
+1.402635443E+03	-1.795920846E+04	+0	+0
+1.398190650E+03	-1.791222456E+04	+0	+0
+1.393713925E+03	-1.786546461E+04	+0	+0
+1.388936208E+03	-1.781881818E+04	+0	+0
+1.384428591E+03	-1.777282033E+04	+0	+0
+1.379734619E+03	-1.772675218E+04	+0	+0
+1.375239815E+03	-1.768111408E+04	+0	+0
+1.370833953E+03	-1.763586755E+04	+0	+0
+1.366636098E+03	-1.759068675E+04	+0	+0
+1.362079337E+03	-1.754614143E+04	+0	+0
+1.357670249E+03	-1.750125472E+04	+0	+0
+1.353048851E+03	-1.745713676E+04	+0	+0
+1.348989507E+03	-1.741311144E+04	+0	+0
+1.344955063E+03	-1.736949877E+04	+0	+0
+1.340655788E+03	-1.732546913E+04	+0	+0
+1.336451756E+03	-1.728189029E+04	+0	+0
+1.331822315E+03	-1.723849792E+04	+0	+0
+1.327550635E+03	-1.719544204E+04	+0	+0
+1.323269984E+03	-1.715257764E+04	+0	+0
+1.319194881E+03	-1.710998807E+04	+0	+0
+1.314975605E+03	-1.706754481E+04	+0	+0
+1.310777664E+03	-1.702549617E+04	+0	+0
+1.306844974E+03	-1.698360687E+04	+0	+0
+1.303212487E+03	-1.694175719E+04	+0	+0
+1.299485720E+03	-1.690037480E+04	+0	+0
+1.295278091E+03	-1.685911716E+04	+0	+0
+1.291395209E+03	-1.681850020E+04	+0	+0
+1.287418006E+03	-1.677721140E+04	+0	+0
+1.283585856E+03	-1.673673365E+04	+0	+0
+1.279449328E+03	-1.669651438E+04	+0	+0
+1.275399549E+03	-1.665667974E+04	+0	+0
+1.271449198E+03	-1.661662526E+04	+0	+0
+1.267586288E+03	-1.657700686E+04	+0	+0
+1.264007457E+03	-1.653742444E+04	+0	+0
+1.260000392E+03	-1.649841762E+04	+0	+0
+1.256345701E+03	-1.645961370E+04	+0	+0
+1.252199091E+03	-1.642046969E+04	+0	+0
+1.248872732E+03	-1.638198725E+04	+0	+0
+1.245394600E+03	-1.634357833E+04	+0	+0
+1.241420573E+03	-1.630543787E+04	+0	+0
+1.237565800E+03	-1.626729571E+04	+0	+0
+1.233706331E+03	-1.622969863E+04	+0	+0
+1.229857167E+03	-1.619188246E+04	+0	+0
+1.226166892E+03	-1.615477938E+04	+0	+0
+1.222610093E+03	-1.611721325E+04	+0	+0
+1.218699953E+03	-1.608023311E+04	+0	+0
+1.214937111E+03	-1.604351817E+04	+0	+0
+1.211326711E+03	-1.600672753E+04	+0	+0
+1.208120341E+03	-1.596990540E+04	+0	+0
+1.204610223E+03	-1.593366855E+04	+0	+0
+1.201265198E+03	-1.589782866E+04	+0	+0
+1.197614400E+03	-1.586170970E+04	+0	+0
+1.194074125E+03	-1.582613669E+04	+0	+0
+1.190829316E+03	-1.579038651E+04	+0	+0
