# Supplementary material for: Optical and Electrical Characterization of Biocompatible Polymeric Lines for Hemodialysis Applications
Source: Materials (Basel). 2018 Mar 16;11(3):438. doi: 10.3390/ma11030438 (PMC5873017; doi:10.3390/ma11030438)
Supplement: Supplementary file 1 [file materials-11-00438-s001.zip › Data_for upload/EIS/Raw_Data/NI_3_4.csv]

+2.575759662E+03	-2.989977797E+04	+0	+0
+2.562138451E+03	-2.976083677E+04	+0	+0
+2.547890070E+03	-2.962373805E+04	+0	+0
+2.534020923E+03	-2.948730072E+04	+0	+0
+2.520219126E+03	-2.935245101E+04	+0	+0
+2.507299040E+03	-2.922116452E+04	+0	+0
+2.493904006E+03	-2.908964522E+04	+0	+0
+2.480968651E+03	-2.895883052E+04	+0	+0
+2.467538576E+03	-2.882886178E+04	+0	+0
+2.454516926E+03	-2.870006572E+04	+0	+0
+2.441726166E+03	-2.857330341E+04	+0	+0
+2.428930768E+03	-2.844738981E+04	+0	+0
+2.416695919E+03	-2.832223637E+04	+0	+0
+2.404458543E+03	-2.819910742E+04	+0	+0
+2.392324289E+03	-2.807638927E+04	+0	+0
+2.380027660E+03	-2.795491583E+04	+0	+0
+2.367835391E+03	-2.783464651E+04	+0	+0
+2.355818138E+03	-2.771600644E+04	+0	+0
+2.344045054E+03	-2.759781552E+04	+0	+0
+2.332469956E+03	-2.748094425E+04	+0	+0
+2.320852450E+03	-2.736466485E+04	+0	+0
+2.309125514E+03	-2.724989929E+04	+0	+0
+2.297934978E+03	-2.713561002E+04	+0	+0
+2.286614134E+03	-2.702260724E+04	+0	+0
+2.275589741E+03	-2.691098872E+04	+0	+0
+2.264541719E+03	-2.680003869E+04	+0	+0
+2.253308473E+03	-2.668929346E+04	+0	+0
+2.241904097E+03	-2.658029592E+04	+0	+0
+2.231074282E+03	-2.647228432E+04	+0	+0
+2.220250449E+03	-2.636518079E+04	+0	+0
+2.209646857E+03	-2.625889796E+04	+0	+0
+2.198473233E+03	-2.615354572E+04	+0	+0
+2.188253822E+03	-2.604901943E+04	+0	+0
+2.177978611E+03	-2.594516738E+04	+0	+0
+2.167700339E+03	-2.584223706E+04	+0	+0
+2.157377863E+03	-2.574096385E+04	+0	+0
+2.147112414E+03	-2.564023861E+04	+0	+0
+2.137445140E+03	-2.553969084E+04	+0	+0
+2.127325850E+03	-2.544080780E+04	+0	+0
+2.117352765E+03	-2.534283927E+04	+0	+0
+2.107351858E+03	-2.524522819E+04	+0	+0
+2.097990116E+03	-2.514745321E+04	+0	+0
+2.088415753E+03	-2.505133834E+04	+0	+0
+2.078524672E+03	-2.495573258E+04	+0	+0
+2.069628433E+03	-2.486090963E+04	+0	+0
+2.060240872E+03	-2.476667556E+04	+0	+0
+2.051406588E+03	-2.467368242E+04	+0	+0
+2.042216098E+03	-2.458094510E+04	+0	+0
+2.033189452E+03	-2.448939560E+04	+0	+0
+2.024031218E+03	-2.439809402E+04	+0	+0
+2.015475037E+03	-2.430730207E+04	+0	+0
+2.006493827E+03	-2.421776310E+04	+0	+0
+1.997607649E+03	-2.412934515E+04	+0	+0
+1.988688831E+03	-2.404087091E+04	+0	+0
+1.980347058E+03	-2.395302804E+04	+0	+0
+1.971608102E+03	-2.386558750E+04	+0	+0
+1.962819637E+03	-2.377947228E+04	+0	+0
+1.954407439E+03	-2.369380968E+04	+0	+0
+1.945984713E+03	-2.360893375E+04	+0	+0
+1.937409830E+03	-2.352454501E+04	+0	+0
+1.928761232E+03	-2.344042499E+04	+0	+0
+1.920543701E+03	-2.335764409E+04	+0	+0
+1.912268958E+03	-2.327506338E+04	+0	+0
+1.904182987E+03	-2.319313175E+04	+0	+0
+1.895947049E+03	-2.311254780E+04	+0	+0
+1.887942472E+03	-2.303228620E+04	+0	+0
+1.880027458E+03	-2.295236316E+04	+0	+0
+1.872546556E+03	-2.287265155E+04	+0	+0
+1.864903613E+03	-2.279375770E+04	+0	+0
+1.856942551E+03	-2.271593213E+04	+0	+0
+1.849544893E+03	-2.263815440E+04	+0	+0
+1.841925590E+03	-2.256106830E+04	+0	+0
+1.834779680E+03	-2.248453969E+04	+0	+0
+1.827100433E+03	-2.240871199E+04	+0	+0
+1.819887484E+03	-2.233360977E+04	+0	+0
+1.812494361E+03	-2.225858545E+04	+0	+0
+1.805288151E+03	-2.218427748E+04	+0	+0
+1.798054705E+03	-2.211073660E+04	+0	+0
+1.791372297E+03	-2.203758875E+04	+0	+0
+1.783914653E+03	-2.196481684E+04	+0	+0
+1.777020312E+03	-2.189243988E+04	+0	+0
+1.769643685E+03	-2.182078384E+04	+0	+0
+1.762759252E+03	-2.174959015E+04	+0	+0
+1.755758603E+03	-2.167867196E+04	+0	+0
+1.748818326E+03	-2.160881592E+04	+0	+0
+1.741834371E+03	-2.153891650E+04	+0	+0
+1.734736364E+03	-2.146966525E+04	+0	+0
+1.728137907E+03	-2.140105846E+04	+0	+0
+1.721332831E+03	-2.133288165E+04	+0	+0
+1.714472613E+03	-2.126484257E+04	+0	+0
+1.707592357E+03	-2.119716874E+04	+0	+0
+1.701241407E+03	-2.113009037E+04	+0	+0
+1.694576822E+03	-2.106362192E+04	+0	+0
+1.688038765E+03	-2.099710123E+04	+0	+0
+1.681516712E+03	-2.093160892E+04	+0	+0
+1.674890208E+03	-2.086638395E+04	+0	+0
+1.668802191E+03	-2.080161585E+04	+0	+0
+1.662540107E+03	-2.073735417E+04	+0	+0
+1.656110730E+03	-2.067352028E+04	+0	+0
+1.649976613E+03	-2.060968902E+04	+0	+0
+1.644174309E+03	-2.054675355E+04	+0	+0
+1.638001185E+03	-2.048414609E+04	+0	+0
+1.631814165E+03	-2.042134029E+04	+0	+0
+1.625782664E+03	-2.035934646E+04	+0	+0
+1.619711109E+03	-2.029780200E+04	+0	+0
+1.613761056E+03	-2.023668108E+04	+0	+0
+1.607812903E+03	-2.017586577E+04	+0	+0
+1.601964475E+03	-2.011532694E+04	+0	+0
+1.595998170E+03	-2.005533648E+04	+0	+0
+1.590087380E+03	-1.999574276E+04	+0	+0
+1.584284195E+03	-1.993693225E+04	+0	+0
+1.578375137E+03	-1.987784911E+04	+0	+0
+1.572487100E+03	-1.981914983E+04	+0	+0
+1.567221354E+03	-1.976122042E+04	+0	+0
+1.561316266E+03	-1.970362952E+04	+0	+0
+1.555690586E+03	-1.964609441E+04	+0	+0
+1.549648623E+03	-1.958911048E+04	+0	+0
+1.544342488E+03	-1.953230953E+04	+0	+0
+1.538942347E+03	-1.947598917E+04	+0	+0
+1.533613224E+03	-1.941985809E+04	+0	+0
+1.528145040E+03	-1.936430579E+04	+0	+0
+1.523085244E+03	-1.930870104E+04	+0	+0
+1.517919681E+03	-1.925375880E+04	+0	+0
+1.512607479E+03	-1.919895302E+04	+0	+0
+1.507372144E+03	-1.914444599E+04	+0	+0
+1.502010654E+03	-1.909012871E+04	+0	+0
+1.496966150E+03	-1.903667081E+04	+0	+0
+1.491389877E+03	-1.898322555E+04	+0	+0
+1.486434178E+03	-1.893049337E+04	+0	+0
+1.481362224E+03	-1.887793957E+04	+0	+0
+1.476120524E+03	-1.882553233E+04	+0	+0
+1.470917540E+03	-1.877311665E+04	+0	+0
+1.465902151E+03	-1.872138423E+04	+0	+0
+1.461046073E+03	-1.866981765E+04	+0	+0
+1.456168466E+03	-1.861900753E+04	+0	+0
+1.451248460E+03	-1.856851562E+04	+0	+0
+1.446166715E+03	-1.851813361E+04	+0	+0
+1.441127992E+03	-1.846779946E+04	+0	+0
+1.436586613E+03	-1.841781205E+04	+0	+0
+1.431338116E+03	-1.836821431E+04	+0	+0
+1.426473592E+03	-1.831895119E+04	+0	+0
+1.421579108E+03	-1.826986243E+04	+0	+0
+1.416612806E+03	-1.822099154E+04	+0	+0
+1.412186672E+03	-1.817244087E+04	+0	+0
+1.407740296E+03	-1.812392374E+04	+0	+0
+1.403369358E+03	-1.807624620E+04	+0	+0
+1.398345147E+03	-1.802852111E+04	+0	+0
+1.393940926E+03	-1.798097799E+04	+0	+0
+1.389287860E+03	-1.793357485E+04	+0	+0
+1.384991749E+03	-1.788679632E+04	+0	+0
+1.380203674E+03	-1.784012795E+04	+0	+0
+1.375694124E+03	-1.779413251E+04	+0	+0
+1.370983464E+03	-1.774804271E+04	+0	+0
+1.366672059E+03	-1.770226568E+04	+0	+0
+1.362346193E+03	-1.765682961E+04	+0	+0
+1.358207592E+03	-1.761147972E+04	+0	+0
+1.353710140E+03	-1.756670026E+04	+0	+0
+1.349201345E+03	-1.752218391E+04	+0	+0
+1.344685349E+03	-1.747763673E+04	+0	+0
+1.340574945E+03	-1.743383707E+04	+0	+0
+1.336489489E+03	-1.738961271E+04	+0	+0
+1.332219948E+03	-1.734558679E+04	+0	+0
+1.327807269E+03	-1.730214871E+04	+0	+0
+1.323398343E+03	-1.725851116E+04	+0	+0
+1.319192600E+03	-1.721512220E+04	+0	+0
+1.315002798E+03	-1.717239216E+04	+0	+0
+1.310739499E+03	-1.712965348E+04	+0	+0
+1.306766534E+03	-1.708722920E+04	+0	+0
+1.302555443E+03	-1.704486644E+04	+0	+0
+1.298866873E+03	-1.700270377E+04	+0	+0
+1.294985980E+03	-1.696134965E+04	+0	+0
+1.291112215E+03	-1.691980624E+04	+0	+0
+1.287278186E+03	-1.687832586E+04	+0	+0
+1.283293927E+03	-1.683725738E+04	+0	+0
+1.279249348E+03	-1.679627081E+04	+0	+0
+1.275568423E+03	-1.675559166E+04	+0	+0
+1.271424039E+03	-1.671554146E+04	+0	+0
+1.267487474E+03	-1.667496625E+04	+0	+0
+1.263561323E+03	-1.663518891E+04	+0	+0
+1.259471960E+03	-1.659540141E+04	+0	+0
+1.255791466E+03	-1.655606999E+04	+0	+0
+1.252009122E+03	-1.651678548E+04	+0	+0
+1.248068897E+03	-1.647747713E+04	+0	+0
+1.244399463E+03	-1.643869299E+04	+0	+0
+1.240668426E+03	-1.639962462E+04	+0	+0
+1.237326677E+03	-1.636167645E+04	+0	+0
+1.233557059E+03	-1.632339655E+04	+0	+0
+1.229666168E+03	-1.628525935E+04	+0	+0
+1.225817914E+03	-1.624735695E+04	+0	+0
+1.222176937E+03	-1.620954154E+04	+0	+0
+1.218328405E+03	-1.617192465E+04	+0	+0
+1.214761573E+03	-1.613454540E+04	+0	+0
+1.210848954E+03	-1.609736538E+04	+0	+0
+1.207036076E+03	-1.606045994E+04	+0	+0
+1.203944763E+03	-1.602364390E+04	+0	+0
+1.200427327E+03	-1.598681211E+04	+0	+0
+1.197008792E+03	-1.595041064E+04	+0	+0
+1.193486892E+03	-1.591443488E+04	+0	+0
+1.189964711E+03	-1.587839163E+04	+0	+0
+1.186519212E+03	-1.584233422E+04	+0	+0
+1.183182146E+03	-1.580679921E+04	+0	+0
