# Supplementary material for: Optical and Electrical Characterization of Biocompatible Polymeric Lines for Hemodialysis Applications
Source: Materials (Basel). 2018 Mar 16;11(3):438. doi: 10.3390/ma11030438 (PMC5873017; doi:10.3390/ma11030438)
Supplement: Supplementary file 1 [file materials-11-00438-s001.zip › Data_for upload/EIS/Raw_Data/NI_4_1.csv]

+2.547674136E+03	-3.143385079E+04	+0	+0
+2.534457305E+03	-3.129126452E+04	+0	+0
+2.521368470E+03	-3.115341412E+04	+0	+0
+2.507202696E+03	-3.100042470E+04	+0	+0
+2.493811294E+03	-3.085902760E+04	+0	+0
+2.481433765E+03	-3.072194810E+04	+0	+0
+2.467496878E+03	-3.058381025E+04	+0	+0
+2.454188344E+03	-3.044708515E+04	+0	+0
+2.440869331E+03	-3.031089866E+04	+0	+0
+2.427845682E+03	-3.017654162E+04	+0	+0
+2.414783681E+03	-3.004260927E+04	+0	+0
+2.402003225E+03	-2.991034519E+04	+0	+0
+2.389977962E+03	-2.977980073E+04	+0	+0
+2.377704854E+03	-2.965254795E+04	+0	+0
+2.365494024E+03	-2.952198373E+04	+0	+0
+2.353471979E+03	-2.939177485E+04	+0	+0
+2.341444377E+03	-2.926664265E+04	+0	+0
+2.330183958E+03	-2.914334438E+04	+0	+0
+2.318662455E+03	-2.902034084E+04	+0	+0
+2.307328219E+03	-2.890118894E+04	+0	+0
+2.296398094E+03	-2.878454050E+04	+0	+0
+2.285253300E+03	-2.866715020E+04	+0	+0
+2.273459854E+03	-2.854326833E+04	+0	+0
+2.261137861E+03	-2.841276939E+04	+0	+0
+2.249363217E+03	-2.829449389E+04	+0	+0
+2.238270990E+03	-2.817701200E+04	+0	+0
+2.227015532E+03	-2.806036238E+04	+0	+0
+2.216188134E+03	-2.794623524E+04	+0	+0
+2.205571502E+03	-2.783255566E+04	+0	+0
+2.195028697E+03	-2.772023168E+04	+0	+0
+2.184460327E+03	-2.760848904E+04	+0	+0
+2.173751591E+03	-2.749784470E+04	+0	+0
+2.163392536E+03	-2.738820358E+04	+0	+0
+2.152938451E+03	-2.727942050E+04	+0	+0
+2.143355153E+03	-2.717180179E+04	+0	+0
+2.133487095E+03	-2.706492704E+04	+0	+0
+2.124556408E+03	-2.696524341E+04	+0	+0
+2.115474231E+03	-2.686583191E+04	+0	+0
+2.104939276E+03	-2.676011600E+04	+0	+0
+2.095246622E+03	-2.665591746E+04	+0	+0
+2.085535621E+03	-2.655305119E+04	+0	+0
+2.076412806E+03	-2.645060801E+04	+0	+0
+2.067103865E+03	-2.634815608E+04	+0	+0
+2.057727527E+03	-2.624833181E+04	+0	+0
+2.047988767E+03	-2.614946022E+04	+0	+0
+2.038782723E+03	-2.604864035E+04	+0	+0
+2.029706136E+03	-2.594946853E+04	+0	+0
+2.020217221E+03	-2.584846853E+04	+0	+0
+2.011411391E+03	-2.575000969E+04	+0	+0
+2.002977574E+03	-2.565456930E+04	+0	+0
+1.994339648E+03	-2.555989631E+04	+0	+0
+1.985888520E+03	-2.546586994E+04	+0	+0
+1.978724723E+03	-2.537241317E+04	+0	+0
+1.971584526E+03	-2.527948528E+04	+0	+0
+1.965337237E+03	-2.518740170E+04	+0	+0
+1.959683621E+03	-2.509617146E+04	+0	+0
+1.949422825E+03	-2.500582311E+04	+0	+0
+1.942987505E+03	-2.491606157E+04	+0	+0
+1.935314570E+03	-2.482694363E+04	+0	+0
+1.925085712E+03	-2.473845184E+04	+0	+0
+1.915881736E+03	-2.465065554E+04	+0	+0
+1.904191648E+03	-2.456333218E+04	+0	+0
+1.895890222E+03	-2.447688198E+04	+0	+0
+1.888477484E+03	-2.439124616E+04	+0	+0
+1.880323314E+03	-2.430625975E+04	+0	+0
+1.872610730E+03	-2.422177110E+04	+0	+0
+1.864160757E+03	-2.413804538E+04	+0	+0
+1.856320814E+03	-2.405493061E+04	+0	+0
+1.849190338E+03	-2.397186613E+04	+0	+0
+1.842744866E+03	-2.388987921E+04	+0	+0
+1.838994996E+03	-2.380847350E+04	+0	+0
+1.830050931E+03	-2.372756947E+04	+0	+0
+1.821146153E+03	-2.364730694E+04	+0	+0
+1.814685115E+03	-2.356770756E+04	+0	+0
+1.809693184E+03	-2.348846015E+04	+0	+0
+1.813121831E+03	-2.341006032E+04	+0	+0
+1.814067098E+03	-2.333221892E+04	+0	+0
+1.798373459E+03	-2.325469163E+04	+0	+0
+1.782404569E+03	-2.317777653E+04	+0	+0
+1.776310365E+03	-2.310206775E+04	+0	+0
+1.763411418E+03	-2.302610365E+04	+0	+0
+1.757399980E+03	-2.295041470E+04	+0	+0
+1.753527892E+03	-2.287571820E+04	+0	+0
+1.742789003E+03	-2.280104991E+04	+0	+0
+1.736824288E+03	-2.272730924E+04	+0	+0
+1.727329569E+03	-2.265384470E+04	+0	+0
+1.719517977E+03	-2.258079937E+04	+0	+0
+1.713072530E+03	-2.250877172E+04	+0	+0
+1.705879513E+03	-2.243669384E+04	+0	+0
+1.699062014E+03	-2.236549983E+04	+0	+0
+1.692102977E+03	-2.229444688E+04	+0	+0
+1.683619948E+03	-2.222427449E+04	+0	+0
+1.676150011E+03	-2.215439261E+04	+0	+0
+1.669288580E+03	-2.208507769E+04	+0	+0
+1.663879117E+03	-2.201614208E+04	+0	+0
+1.656899127E+03	-2.194797800E+04	+0	+0
+1.650612131E+03	-2.187989730E+04	+0	+0
+1.645333628E+03	-2.181203094E+04	+0	+0
+1.639618191E+03	-2.174530638E+04	+0	+0
+1.634336718E+03	-2.167846175E+04	+0	+0
+1.629313187E+03	-2.161217484E+04	+0	+0
+1.622725629E+03	-2.154663294E+04	+0	+0
+1.615184982E+03	-2.148106708E+04	+0	+0
+1.608669443E+03	-2.141595817E+04	+0	+0
+1.604440755E+03	-2.135167929E+04	+0	+0
+1.598230605E+03	-2.128772775E+04	+0	+0
+1.593688212E+03	-2.122380846E+04	+0	+0
+1.592114869E+03	-2.116023811E+04	+0	+0
+1.586741564E+03	-2.109766093E+04	+0	+0
+1.580303602E+03	-2.103554053E+04	+0	+0
+1.577382733E+03	-2.097701073E+04	+0	+0
+1.571613952E+03	-2.091702170E+04	+0	+0
+1.567677032E+03	-2.085527775E+04	+0	+0
+1.561505064E+03	-2.079432268E+04	+0	+0
+1.554495464E+03	-2.073411764E+04	+0	+0
+1.550941587E+03	-2.067407186E+04	+0	+0
+1.543740628E+03	-2.061415950E+04	+0	+0
+1.535775800E+03	-2.055307408E+04	+0	+0
+1.529010806E+03	-2.049320433E+04	+0	+0
+1.522551260E+03	-2.043565113E+04	+0	+0
+1.520536106E+03	-2.038981551E+04	+0	+0
+1.513240190E+03	-2.033074214E+04	+0	+0
+1.505980091E+03	-2.026384496E+04	+0	+0
+1.499786288E+03	-2.020265392E+04	+0	+0
+1.495178034E+03	-2.014506539E+04	+0	+0
+1.490754454E+03	-2.008842320E+04	+0	+0
+1.488131348E+03	-2.003154989E+04	+0	+0
+1.483698338E+03	-1.997574877E+04	+0	+0
+1.479177626E+03	-1.992037682E+04	+0	+0
+1.472579382E+03	-1.986540998E+04	+0	+0
+1.467542689E+03	-1.981074588E+04	+0	+0
+1.461517065E+03	-1.975636196E+04	+0	+0
+1.456096694E+03	-1.970220202E+04	+0	+0
+1.449798648E+03	-1.964809073E+04	+0	+0
+1.444842211E+03	-1.959394865E+04	+0	+0
+1.441383825E+03	-1.954123667E+04	+0	+0
+1.436391791E+03	-1.948757135E+04	+0	+0
+1.430459420E+03	-1.943531157E+04	+0	+0
+1.425430998E+03	-1.938699744E+04	+0	+0
+1.420800626E+03	-1.934014358E+04	+0	+0
+1.415931529E+03	-1.928723578E+04	+0	+0
+1.411719931E+03	-1.923294612E+04	+0	+0
+1.403780480E+03	-1.917804431E+04	+0	+0
+1.398914735E+03	-1.912217485E+04	+0	+0
+1.394313972E+03	-1.906771382E+04	+0	+0
+1.392275551E+03	-1.901675099E+04	+0	+0
+1.385922625E+03	-1.896858656E+04	+0	+0
+1.380421104E+03	-1.891829813E+04	+0	+0
+1.375202346E+03	-1.886801986E+04	+0	+0
+1.369747733E+03	-1.881902843E+04	+0	+0
+1.365183026E+03	-1.876937631E+04	+0	+0
+1.361048238E+03	-1.872051073E+04	+0	+0
+1.357376237E+03	-1.867227693E+04	+0	+0
+1.354096276E+03	-1.862389349E+04	+0	+0
+1.349640518E+03	-1.857701125E+04	+0	+0
+1.345610325E+03	-1.853120892E+04	+0	+0
+1.341693644E+03	-1.848528315E+04	+0	+0
+1.337640314E+03	-1.844063366E+04	+0	+0
+1.333821791E+03	-1.839683964E+04	+0	+0
+1.329211899E+03	-1.835045581E+04	+0	+0
+1.326113164E+03	-1.830362756E+04	+0	+0
+1.317955188E+03	-1.825680325E+04	+0	+0
+1.312576660E+03	-1.820804094E+04	+0	+0
+1.309258495E+03	-1.815924070E+04	+0	+0
+1.306929067E+03	-1.811466728E+04	+0	+0
+1.301908382E+03	-1.806920441E+04	+0	+0
+1.297850226E+03	-1.802410759E+04	+0	+0
+1.293668597E+03	-1.798115277E+04	+0	+0
+1.287937534E+03	-1.793668947E+04	+0	+0
+1.284216780E+03	-1.789437501E+04	+0	+0
+1.281731843E+03	-1.785039083E+04	+0	+0
+1.279038942E+03	-1.780616923E+04	+0	+0
+1.275117840E+03	-1.776283696E+04	+0	+0
+1.271965608E+03	-1.771975636E+04	+0	+0
+1.269309713E+03	-1.767643581E+04	+0	+0
+1.266076317E+03	-1.763404705E+04	+0	+0
+1.262390052E+03	-1.759286254E+04	+0	+0
+1.258569539E+03	-1.755081794E+04	+0	+0
+1.254754866E+03	-1.750853977E+04	+0	+0
+1.250144404E+03	-1.746674769E+04	+0	+0
+1.244628444E+03	-1.742562791E+04	+0	+0
+1.242046505E+03	-1.738526671E+04	+0	+0
+1.240110117E+03	-1.734407269E+04	+0	+0
+1.236232877E+03	-1.730255531E+04	+0	+0
+1.232118916E+03	-1.726131298E+04	+0	+0
+1.226306270E+03	-1.721930659E+04	+0	+0
+1.223041956E+03	-1.717937295E+04	+0	+0
+1.219796926E+03	-1.713909834E+04	+0	+0
+1.216429163E+03	-1.710005401E+04	+0	+0
+1.210003513E+03	-1.706073333E+04	+0	+0
+1.205012407E+03	-1.702091140E+04	+0	+0
+1.201642859E+03	-1.698134319E+04	+0	+0
+1.197777901E+03	-1.694227268E+04	+0	+0
+1.195423844E+03	-1.690360577E+04	+0	+0
+1.193574286E+03	-1.686475231E+04	+0	+0
+1.190650409E+03	-1.682636440E+04	+0	+0
+1.187472986E+03	-1.678805989E+04	+0	+0
+1.184927339E+03	-1.674993833E+04	+0	+0
+1.182341786E+03	-1.671201753E+04	+0	+0
+1.179152780E+03	-1.667411813E+04	+0	+0
+1.176110233E+03	-1.663658436E+04	+0	+0
