# Supplementary material for: Optical and Electrical Characterization of Biocompatible Polymeric Lines for Hemodialysis Applications
Source: Materials (Basel). 2018 Mar 16;11(3):438. doi: 10.3390/ma11030438 (PMC5873017; doi:10.3390/ma11030438)
Supplement: Supplementary file 1 [file materials-11-00438-s001.zip › Data_for upload/EIS/Raw_Data/NI_4_2.csv]

+2.518681811E+03	-3.159903392E+04	+0	+0
+2.503957565E+03	-3.145231616E+04	+0	+0
+2.491057540E+03	-3.131494467E+04	+0	+0
+2.476579762E+03	-3.116274549E+04	+0	+0
+2.463361204E+03	-3.101913484E+04	+0	+0
+2.450493601E+03	-3.088068434E+04	+0	+0
+2.437427315E+03	-3.074164109E+04	+0	+0
+2.424329674E+03	-3.060301517E+04	+0	+0
+2.411437168E+03	-3.046571655E+04	+0	+0
+2.398376259E+03	-3.032979588E+04	+0	+0
+2.385867784E+03	-3.019550258E+04	+0	+0
+2.373681029E+03	-3.006134496E+04	+0	+0
+2.360933503E+03	-2.992969182E+04	+0	+0
+2.349008161E+03	-2.979884534E+04	+0	+0
+2.336994177E+03	-2.966864009E+04	+0	+0
+2.324750239E+03	-2.954033454E+04	+0	+0
+2.312423820E+03	-2.941251262E+04	+0	+0
+2.300926880E+03	-2.928632344E+04	+0	+0
+2.289486307E+03	-2.916125101E+04	+0	+0
+2.278100162E+03	-2.903709250E+04	+0	+0
+2.266669613E+03	-2.891482527E+04	+0	+0
+2.255536522E+03	-2.879491647E+04	+0	+0
+2.244804702E+03	-2.867454921E+04	+0	+0
+2.233132792E+03	-2.855409702E+04	+0	+0
+2.221276640E+03	-2.843585212E+04	+0	+0
+2.209865256E+03	-2.831868406E+04	+0	+0
+2.199983010E+03	-2.820254167E+04	+0	+0
+2.187864750E+03	-2.808765068E+04	+0	+0
+2.177893543E+03	-2.797447683E+04	+0	+0
+2.166832145E+03	-2.786086647E+04	+0	+0
+2.157000002E+03	-2.774841545E+04	+0	+0
+2.146605145E+03	-2.763758197E+04	+0	+0
+2.137214807E+03	-2.752530843E+04	+0	+0
+2.126858538E+03	-2.741414353E+04	+0	+0
+2.116474693E+03	-2.730539327E+04	+0	+0
+2.106657703E+03	-2.719742397E+04	+0	+0
+2.096570502E+03	-2.709019586E+04	+0	+0
+2.086401339E+03	-2.698471554E+04	+0	+0
+2.076240710E+03	-2.687958493E+04	+0	+0
+2.066034278E+03	-2.677521924E+04	+0	+0
+2.055635435E+03	-2.667190410E+04	+0	+0
+2.046106072E+03	-2.656939455E+04	+0	+0
+2.036812759E+03	-2.646692241E+04	+0	+0
+2.027157608E+03	-2.636564901E+04	+0	+0
+2.017789137E+03	-2.626575730E+04	+0	+0
+2.008558258E+03	-2.616596832E+04	+0	+0
+2.000086026E+03	-2.606717170E+04	+0	+0
+1.991927768E+03	-2.596895085E+04	+0	+0
+1.983467410E+03	-2.587186007E+04	+0	+0
+1.975087327E+03	-2.577531293E+04	+0	+0
+1.966696200E+03	-2.568002944E+04	+0	+0
+1.958159491E+03	-2.558503814E+04	+0	+0
+1.949358171E+03	-2.549092512E+04	+0	+0
+1.940931285E+03	-2.539727452E+04	+0	+0
+1.932703196E+03	-2.530493396E+04	+0	+0
+1.924540173E+03	-2.521261329E+04	+0	+0
+1.916074345E+03	-2.512151839E+04	+0	+0
+1.907532519E+03	-2.503086124E+04	+0	+0
+1.899069298E+03	-2.494096247E+04	+0	+0
+1.891184242E+03	-2.485188208E+04	+0	+0
+1.882338403E+03	-2.476337674E+04	+0	+0
+1.873481635E+03	-2.467537989E+04	+0	+0
+1.865229077E+03	-2.458833085E+04	+0	+0
+1.857846077E+03	-2.450207880E+04	+0	+0
+1.849728342E+03	-2.441613052E+04	+0	+0
+1.842152069E+03	-2.433108324E+04	+0	+0
+1.834797287E+03	-2.424667720E+04	+0	+0
+1.828148648E+03	-2.416271294E+04	+0	+0
+1.820590032E+03	-2.407953769E+04	+0	+0
+1.812792692E+03	-2.399649474E+04	+0	+0
+1.804777945E+03	-2.391445407E+04	+0	+0
+1.797806967E+03	-2.383312117E+04	+0	+0
+1.790947957E+03	-2.375246151E+04	+0	+0
+1.783836296E+03	-2.367204524E+04	+0	+0
+1.776969397E+03	-2.359233678E+04	+0	+0
+1.769791348E+03	-2.351300521E+04	+0	+0
+1.763044238E+03	-2.343469686E+04	+0	+0
+1.756162745E+03	-2.335662969E+04	+0	+0
+1.749084488E+03	-2.327887780E+04	+0	+0
+1.742232291E+03	-2.320196212E+04	+0	+0
+1.735057356E+03	-2.312616520E+04	+0	+0
+1.727923341E+03	-2.304991937E+04	+0	+0
+1.721509047E+03	-2.297428529E+04	+0	+0
+1.714248272E+03	-2.289942697E+04	+0	+0
+1.707468262E+03	-2.282481538E+04	+0	+0
+1.700568808E+03	-2.275056355E+04	+0	+0
+1.693506730E+03	-2.267723482E+04	+0	+0
+1.686741237E+03	-2.260474942E+04	+0	+0
+1.679524841E+03	-2.253252313E+04	+0	+0
+1.672715799E+03	-2.246074569E+04	+0	+0
+1.666505630E+03	-2.238963794E+04	+0	+0
+1.659499012E+03	-2.231850180E+04	+0	+0
+1.653025555E+03	-2.224751319E+04	+0	+0
+1.646791203E+03	-2.217707932E+04	+0	+0
+1.640540619E+03	-2.210671625E+04	+0	+0
+1.634233049E+03	-2.203762938E+04	+0	+0
+1.628023371E+03	-2.196992004E+04	+0	+0
+1.621864153E+03	-2.190156574E+04	+0	+0
+1.615770731E+03	-2.183425081E+04	+0	+0
+1.609769110E+03	-2.176701497E+04	+0	+0
+1.604092534E+03	-2.169977480E+04	+0	+0
+1.597950256E+03	-2.163350224E+04	+0	+0
+1.591581048E+03	-2.156644941E+04	+0	+0
+1.585862898E+03	-2.150106683E+04	+0	+0
+1.579998395E+03	-2.143643887E+04	+0	+0
+1.574454443E+03	-2.137215176E+04	+0	+0
+1.568773461E+03	-2.130811223E+04	+0	+0
+1.562905925E+03	-2.124414407E+04	+0	+0
+1.557248671E+03	-2.118080076E+04	+0	+0
+1.551352837E+03	-2.111766405E+04	+0	+0
+1.545591037E+03	-2.105555734E+04	+0	+0
+1.539615893E+03	-2.099368353E+04	+0	+0
+1.533672700E+03	-2.093190682E+04	+0	+0
+1.527975287E+03	-2.087094974E+04	+0	+0
+1.521735103E+03	-2.081060085E+04	+0	+0
+1.515263994E+03	-2.074961179E+04	+0	+0
+1.509000106E+03	-2.068941990E+04	+0	+0
+1.502453291E+03	-2.062963701E+04	+0	+0
+1.495914880E+03	-2.056999629E+04	+0	+0
+1.490153025E+03	-2.051094881E+04	+0	+0
+1.484180130E+03	-2.045214261E+04	+0	+0
+1.479259231E+03	-2.039384680E+04	+0	+0
+1.474108337E+03	-2.033567689E+04	+0	+0
+1.468606657E+03	-2.027794976E+04	+0	+0
+1.463495156E+03	-2.022074967E+04	+0	+0
+1.458560302E+03	-2.016355595E+04	+0	+0
+1.453733912E+03	-2.010723821E+04	+0	+0
+1.449097528E+03	-2.005084883E+04	+0	+0
+1.444408241E+03	-1.999443617E+04	+0	+0
+1.439492141E+03	-1.993884912E+04	+0	+0
+1.434864608E+03	-1.988349109E+04	+0	+0
+1.429924326E+03	-1.982874273E+04	+0	+0
+1.424841625E+03	-1.977400382E+04	+0	+0
+1.420374345E+03	-1.971995899E+04	+0	+0
+1.415780552E+03	-1.966559310E+04	+0	+0
+1.411158698E+03	-1.961211302E+04	+0	+0
+1.406154881E+03	-1.955885140E+04	+0	+0
+1.400655934E+03	-1.950594592E+04	+0	+0
+1.395386956E+03	-1.945305396E+04	+0	+0
+1.390175891E+03	-1.940064572E+04	+0	+0
+1.385392268E+03	-1.934822506E+04	+0	+0
+1.380093812E+03	-1.929610458E+04	+0	+0
+1.374929745E+03	-1.924449683E+04	+0	+0
+1.370559362E+03	-1.919313062E+04	+0	+0
+1.366463649E+03	-1.914232377E+04	+0	+0
+1.362012156E+03	-1.909157069E+04	+0	+0
+1.357328104E+03	-1.904107259E+04	+0	+0
+1.353406324E+03	-1.899095395E+04	+0	+0
+1.349048350E+03	-1.894128461E+04	+0	+0
+1.344739748E+03	-1.889171987E+04	+0	+0
+1.340498553E+03	-1.884262640E+04	+0	+0
+1.335894684E+03	-1.879375250E+04	+0	+0
+1.332942053E+03	-1.874494520E+04	+0	+0
+1.329123579E+03	-1.869702464E+04	+0	+0
+1.324986515E+03	-1.864876420E+04	+0	+0
+1.321370790E+03	-1.860053346E+04	+0	+0
+1.317663876E+03	-1.855302872E+04	+0	+0
+1.313836767E+03	-1.850586367E+04	+0	+0
+1.310464145E+03	-1.845920180E+04	+0	+0
+1.306388084E+03	-1.841254336E+04	+0	+0
+1.302281384E+03	-1.836593361E+04	+0	+0
+1.298960229E+03	-1.831946169E+04	+0	+0
+1.294776359E+03	-1.827358980E+04	+0	+0
+1.290342985E+03	-1.822828920E+04	+0	+0
+1.286629751E+03	-1.818307063E+04	+0	+0
+1.282889775E+03	-1.813727709E+04	+0	+0
+1.278511104E+03	-1.809220607E+04	+0	+0
+1.274030013E+03	-1.804710856E+04	+0	+0
+1.269645584E+03	-1.800237202E+04	+0	+0
+1.266108228E+03	-1.795822336E+04	+0	+0
+1.262544360E+03	-1.791426756E+04	+0	+0
+1.259266430E+03	-1.787053764E+04	+0	+0
+1.255142949E+03	-1.782670391E+04	+0	+0
+1.249568929E+03	-1.778333841E+04	+0	+0
+1.244506280E+03	-1.773981807E+04	+0	+0
+1.240815054E+03	-1.769689791E+04	+0	+0
+1.237960715E+03	-1.765453443E+04	+0	+0
+1.235779435E+03	-1.761193540E+04	+0	+0
+1.232645936E+03	-1.756979631E+04	+0	+0
+1.228186951E+03	-1.752759546E+04	+0	+0
+1.224820120E+03	-1.748586196E+04	+0	+0
+1.221070133E+03	-1.744434001E+04	+0	+0
+1.217888305E+03	-1.740261327E+04	+0	+0
+1.214334068E+03	-1.736173102E+04	+0	+0
+1.210383961E+03	-1.732109481E+04	+0	+0
+1.207126753E+03	-1.728041660E+04	+0	+0
+1.203602679E+03	-1.723990288E+04	+0	+0
+1.199987109E+03	-1.719955106E+04	+0	+0
+1.196210551E+03	-1.715965101E+04	+0	+0
+1.192241160E+03	-1.711990986E+04	+0	+0
+1.188647914E+03	-1.708034279E+04	+0	+0
+1.184943866E+03	-1.704067527E+04	+0	+0
+1.179912359E+03	-1.700139966E+04	+0	+0
+1.176595492E+03	-1.696229830E+04	+0	+0
+1.174355176E+03	-1.692351834E+04	+0	+0
+1.171039313E+03	-1.688455346E+04	+0	+0
+1.166574754E+03	-1.684620266E+04	+0	+0
+1.162497770E+03	-1.680803593E+04	+0	+0
+1.159094966E+03	-1.676997677E+04	+0	+0
+1.156417020E+03	-1.673229546E+04	+0	+0
+1.153488572E+03	-1.669442949E+04	+0	+0
