# Supplementary material for: Optical and Electrical Characterization of Biocompatible Polymeric Lines for Hemodialysis Applications
Source: Materials (Basel). 2018 Mar 16;11(3):438. doi: 10.3390/ma11030438 (PMC5873017; doi:10.3390/ma11030438)
Supplement: Supplementary file 1 [file materials-11-00438-s001.zip › Data_for upload/EIS/Raw_Data/NI_4_3.csv]

+2.488983576E+03	-3.171672715E+04	+0	+0
+2.475842456E+03	-3.156850668E+04	+0	+0
+2.461242425E+03	-3.142445229E+04	+0	+0
+2.448381756E+03	-3.128571831E+04	+0	+0
+2.434995716E+03	-3.114062577E+04	+0	+0
+2.422439235E+03	-3.099965348E+04	+0	+0
+2.409810747E+03	-3.086367933E+04	+0	+0
+2.397366447E+03	-3.072893986E+04	+0	+0
+2.384582368E+03	-3.059031457E+04	+0	+0
+2.371412138E+03	-3.045064768E+04	+0	+0
+2.359048032E+03	-3.031586566E+04	+0	+0
+2.346720013E+03	-3.018147877E+04	+0	+0
+2.334495032E+03	-3.005155805E+04	+0	+0
+2.323582815E+03	-2.992716081E+04	+0	+0
+2.311920353E+03	-2.979636787E+04	+0	+0
+2.300486987E+03	-2.966760879E+04	+0	+0
+2.288916586E+03	-2.953780959E+04	+0	+0
+2.277609085E+03	-2.941156133E+04	+0	+0
+2.265672257E+03	-2.928622971E+04	+0	+0
+2.254306328E+03	-2.916164381E+04	+0	+0
+2.243034219E+03	-2.903800395E+04	+0	+0
+2.231951668E+03	-2.891517572E+04	+0	+0
+2.220931999E+03	-2.879381448E+04	+0	+0
+2.209893687E+03	-2.867422338E+04	+0	+0
+2.198950456E+03	-2.855469926E+04	+0	+0
+2.187559409E+03	-2.843961931E+04	+0	+0
+2.176141668E+03	-2.832252935E+04	+0	+0
+2.164769332E+03	-2.819911079E+04	+0	+0
+2.154611009E+03	-2.808254451E+04	+0	+0
+2.145088503E+03	-2.796974565E+04	+0	+0
+2.136700316E+03	-2.787068875E+04	+0	+0
+2.127278309E+03	-2.777147190E+04	+0	+0
+2.116551739E+03	-2.765366843E+04	+0	+0
+2.104795300E+03	-2.754221789E+04	+0	+0
+2.094262836E+03	-2.743076089E+04	+0	+0
+2.083584021E+03	-2.732055837E+04	+0	+0
+2.072768251E+03	-2.721315428E+04	+0	+0
+2.063337569E+03	-2.710903231E+04	+0	+0
+2.052934517E+03	-2.700287331E+04	+0	+0
+2.042837021E+03	-2.689795655E+04	+0	+0
+2.034677664E+03	-2.679408902E+04	+0	+0
+2.027636181E+03	-2.669018802E+04	+0	+0
+2.016957661E+03	-2.658720249E+04	+0	+0
+2.008633813E+03	-2.648626104E+04	+0	+0
+2.000056358E+03	-2.638629543E+04	+0	+0
+1.991813687E+03	-2.628601187E+04	+0	+0
+1.983339278E+03	-2.618725913E+04	+0	+0
+1.974689162E+03	-2.608891314E+04	+0	+0
+1.965808524E+03	-2.599056254E+04	+0	+0
+1.957452370E+03	-2.589361398E+04	+0	+0
+1.948743411E+03	-2.579697639E+04	+0	+0
+1.939951626E+03	-2.570130558E+04	+0	+0
+1.931178234E+03	-2.560466302E+04	+0	+0
+1.922418933E+03	-2.550939798E+04	+0	+0
+1.914421667E+03	-2.541579469E+04	+0	+0
+1.906219519E+03	-2.532308778E+04	+0	+0
+1.897738034E+03	-2.523146896E+04	+0	+0
+1.889261328E+03	-2.513995993E+04	+0	+0
+1.879777770E+03	-2.504957610E+04	+0	+0
+1.870888958E+03	-2.495950235E+04	+0	+0
+1.861025682E+03	-2.486969416E+04	+0	+0
+1.851142450E+03	-2.478175544E+04	+0	+0
+1.843742505E+03	-2.469398931E+04	+0	+0
+1.836968881E+03	-2.460696503E+04	+0	+0
+1.828472902E+03	-2.452059383E+04	+0	+0
+1.821536225E+03	-2.443478074E+04	+0	+0
+1.813548421E+03	-2.434982139E+04	+0	+0
+1.806304199E+03	-2.426502306E+04	+0	+0
+1.798403630E+03	-2.418130287E+04	+0	+0
+1.791038302E+03	-2.409837074E+04	+0	+0
+1.783351502E+03	-2.401532287E+04	+0	+0
+1.776834547E+03	-2.393408648E+04	+0	+0
+1.769734076E+03	-2.385073703E+04	+0	+0
+1.764008809E+03	-2.377758858E+04	+0	+0
+1.756319706E+03	-2.368836601E+04	+0	+0
+1.747762277E+03	-2.359363461E+04	+0	+0
+1.740250696E+03	-2.351307545E+04	+0	+0
+1.732849638E+03	-2.343520062E+04	+0	+0
+1.725916434E+03	-2.335685117E+04	+0	+0
+1.718514512E+03	-2.327872654E+04	+0	+0
+1.711950609E+03	-2.320215893E+04	+0	+0
+1.703816224E+03	-2.312798246E+04	+0	+0
+1.697405830E+03	-2.305233384E+04	+0	+0
+1.691225409E+03	-2.297683069E+04	+0	+0
+1.685336840E+03	-2.290499543E+04	+0	+0
+1.678620563E+03	-2.283154608E+04	+0	+0
+1.671886595E+03	-2.275648222E+04	+0	+0
+1.665354366E+03	-2.268285084E+04	+0	+0
+1.659509530E+03	-2.261370768E+04	+0	+0
+1.653749106E+03	-2.254342513E+04	+0	+0
+1.648662595E+03	-2.247269196E+04	+0	+0
+1.642016415E+03	-2.239832663E+04	+0	+0
+1.631714166E+03	-2.232612099E+04	+0	+0
+1.623342446E+03	-2.225527696E+04	+0	+0
+1.616753745E+03	-2.218532042E+04	+0	+0
+1.610141220E+03	-2.211520303E+04	+0	+0
+1.603612336E+03	-2.204633453E+04	+0	+0
+1.597653604E+03	-2.197740430E+04	+0	+0
+1.592058770E+03	-2.190964095E+04	+0	+0
+1.587228500E+03	-2.184263718E+04	+0	+0
+1.584368901E+03	-2.177609803E+04	+0	+0
+1.580525898E+03	-2.170784536E+04	+0	+0
+1.576245850E+03	-2.164334950E+04	+0	+0
+1.570309930E+03	-2.157812448E+04	+0	+0
+1.562663176E+03	-2.151339325E+04	+0	+0
+1.555291495E+03	-2.144723480E+04	+0	+0
+1.549357850E+03	-2.138118719E+04	+0	+0
+1.543399734E+03	-2.131785612E+04	+0	+0
+1.537304612E+03	-2.125497589E+04	+0	+0
+1.531935939E+03	-2.119202710E+04	+0	+0
+1.526735469E+03	-2.112845067E+04	+0	+0
+1.521061482E+03	-2.106572549E+04	+0	+0
+1.514140428E+03	-2.100406014E+04	+0	+0
+1.507244112E+03	-2.094278561E+04	+0	+0
+1.502309004E+03	-2.088121830E+04	+0	+0
+1.498087810E+03	-2.081935226E+04	+0	+0
+1.492289917E+03	-2.075801074E+04	+0	+0
+1.488163628E+03	-2.069790058E+04	+0	+0
+1.484761647E+03	-2.063801722E+04	+0	+0
+1.480727924E+03	-2.057879753E+04	+0	+0
+1.476906202E+03	-2.051975372E+04	+0	+0
+1.471826088E+03	-2.046086820E+04	+0	+0
+1.465680041E+03	-2.040230785E+04	+0	+0
+1.458473733E+03	-2.034315840E+04	+0	+0
+1.452722518E+03	-2.028439325E+04	+0	+0
+1.446793866E+03	-2.022672191E+04	+0	+0
+1.441761911E+03	-2.016906683E+04	+0	+0
+1.437788650E+03	-2.011258681E+04	+0	+0
+1.433745962E+03	-2.005630688E+04	+0	+0
+1.429631376E+03	-2.000136252E+04	+0	+0
+1.424581742E+03	-1.994692552E+04	+0	+0
+1.418464044E+03	-1.989075099E+04	+0	+0
+1.412295767E+03	-1.983649763E+04	+0	+0
+1.406614493E+03	-1.978227729E+04	+0	+0
+1.401706103E+03	-1.972780648E+04	+0	+0
+1.397742895E+03	-1.967378118E+04	+0	+0
+1.393496332E+03	-1.962040116E+04	+0	+0
+1.388875247E+03	-1.956725253E+04	+0	+0
+1.383997155E+03	-1.951358342E+04	+0	+0
+1.379045721E+03	-1.946050636E+04	+0	+0
+1.374618060E+03	-1.940724691E+04	+0	+0
+1.369855490E+03	-1.935495407E+04	+0	+0
+1.365089213E+03	-1.930301509E+04	+0	+0
+1.361066854E+03	-1.925114345E+04	+0	+0
+1.357660516E+03	-1.919988912E+04	+0	+0
+1.353688171E+03	-1.914888708E+04	+0	+0
+1.349279294E+03	-1.909823408E+04	+0	+0
+1.345219783E+03	-1.904738366E+04	+0	+0
+1.340717864E+03	-1.899722577E+04	+0	+0
+1.336399827E+03	-1.894839685E+04	+0	+0
+1.331426540E+03	-1.889888971E+04	+0	+0
+1.327846571E+03	-1.885058245E+04	+0	+0
+1.323750207E+03	-1.880223538E+04	+0	+0
+1.319535538E+03	-1.875321373E+04	+0	+0
+1.315006981E+03	-1.870492246E+04	+0	+0
+1.310673011E+03	-1.865635110E+04	+0	+0
+1.306925928E+03	-1.860816604E+04	+0	+0
+1.302544669E+03	-1.856136044E+04	+0	+0
+1.298588619E+03	-1.851341679E+04	+0	+0
+1.294158356E+03	-1.846668266E+04	+0	+0
+1.290371705E+03	-1.842005450E+04	+0	+0
+1.285103496E+03	-1.837331757E+04	+0	+0
+1.281231651E+03	-1.832770219E+04	+0	+0
+1.276871482E+03	-1.828173480E+04	+0	+0
+1.273340876E+03	-1.823642206E+04	+0	+0
+1.269449079E+03	-1.819086862E+04	+0	+0
+1.265457166E+03	-1.814727921E+04	+0	+0
+1.261227343E+03	-1.810204207E+04	+0	+0
+1.257180113E+03	-1.805575558E+04	+0	+0
+1.253713425E+03	-1.801032013E+04	+0	+0
+1.249952164E+03	-1.796582970E+04	+0	+0
+1.246260177E+03	-1.792215496E+04	+0	+0
+1.242702007E+03	-1.787768721E+04	+0	+0
+1.239040066E+03	-1.783377501E+04	+0	+0
+1.234981277E+03	-1.779068091E+04	+0	+0
+1.231516726E+03	-1.774697141E+04	+0	+0
+1.227451300E+03	-1.770571606E+04	+0	+0
+1.224001795E+03	-1.766367255E+04	+0	+0
+1.220328059E+03	-1.762013747E+04	+0	+0
+1.216446338E+03	-1.757722965E+04	+0	+0
+1.212520675E+03	-1.753495596E+04	+0	+0
+1.208602698E+03	-1.749265163E+04	+0	+0
+1.205259362E+03	-1.745040193E+04	+0	+0
+1.201560379E+03	-1.740968688E+04	+0	+0
+1.198118463E+03	-1.736955062E+04	+0	+0
+1.194492627E+03	-1.732832361E+04	+0	+0
+1.190624209E+03	-1.728765566E+04	+0	+0
+1.187002773E+03	-1.724722541E+04	+0	+0
+1.183632303E+03	-1.720753175E+04	+0	+0
+1.179282496E+03	-1.716766077E+04	+0	+0
+1.175923903E+03	-1.712869843E+04	+0	+0
+1.172668467E+03	-1.708885748E+04	+0	+0
+1.169270933E+03	-1.704896274E+04	+0	+0
+1.165002013E+03	-1.701039372E+04	+0	+0
+1.159103812E+03	-1.697190146E+04	+0	+0
+1.154218820E+03	-1.693189582E+04	+0	+0
+1.149414036E+03	-1.689382225E+04	+0	+0
+1.145868828E+03	-1.685420340E+04	+0	+0
+1.142398455E+03	-1.681633300E+04	+0	+0
+1.138918766E+03	-1.677803976E+04	+0	+0
+1.135924090E+03	-1.674025918E+04	+0	+0
