# Supplementary material for: Optical and Electrical Characterization of Biocompatible Polymeric Lines for Hemodialysis Applications
Source: Materials (Basel). 2018 Mar 16;11(3):438. doi: 10.3390/ma11030438 (PMC5873017; doi:10.3390/ma11030438)
Supplement: Supplementary file 1 [file materials-11-00438-s001.zip › Data_for upload/EIS/Raw_Data/NI_4_4.csv]

+2.466533687E+03	-3.181491513E+04	+0	+0
+2.455540203E+03	-3.166523838E+04	+0	+0
+2.444157434E+03	-3.151905940E+04	+0	+0
+2.427031099E+03	-3.136748390E+04	+0	+0
+2.411852906E+03	-3.121037397E+04	+0	+0
+2.400576251E+03	-3.107065355E+04	+0	+0
+2.390296660E+03	-3.092883541E+04	+0	+0
+2.373557066E+03	-3.078608321E+04	+0	+0
+2.358097051E+03	-3.064853613E+04	+0	+0
+2.343625644E+03	-3.050988217E+04	+0	+0
+2.330946829E+03	-3.037400324E+04	+0	+0
+2.318444113E+03	-3.024005552E+04	+0	+0
+2.306434086E+03	-3.010947903E+04	+0	+0
+2.294497614E+03	-2.998083495E+04	+0	+0
+2.283229239E+03	-2.984926002E+04	+0	+0
+2.271107689E+03	-2.971523486E+04	+0	+0
+2.259605219E+03	-2.958592988E+04	+0	+0
+2.248393510E+03	-2.945799684E+04	+0	+0
+2.236323283E+03	-2.932909454E+04	+0	+0
+2.224834736E+03	-2.920346641E+04	+0	+0
+2.213648257E+03	-2.907978190E+04	+0	+0
+2.202617201E+03	-2.895686112E+04	+0	+0
+2.191256548E+03	-2.883507385E+04	+0	+0
+2.180213780E+03	-2.871465474E+04	+0	+0
+2.169356573E+03	-2.859481837E+04	+0	+0
+2.158504288E+03	-2.847586357E+04	+0	+0
+2.147783129E+03	-2.835909647E+04	+0	+0
+2.137100872E+03	-2.824160744E+04	+0	+0
+2.126894766E+03	-2.812594736E+04	+0	+0
+2.116738821E+03	-2.801198605E+04	+0	+0
+2.106352413E+03	-2.789830176E+04	+0	+0
+2.095942968E+03	-2.778589969E+04	+0	+0
+2.085970897E+03	-2.767403106E+04	+0	+0
+2.075751860E+03	-2.756408386E+04	+0	+0
+2.066001048E+03	-2.745419043E+04	+0	+0
+2.056598836E+03	-2.734544102E+04	+0	+0
+2.047051839E+03	-2.723717120E+04	+0	+0
+2.037278170E+03	-2.713014786E+04	+0	+0
+2.027358946E+03	-2.702429424E+04	+0	+0
+2.018027724E+03	-2.691903821E+04	+0	+0
+2.008767235E+03	-2.681488013E+04	+0	+0
+1.999515210E+03	-2.671117101E+04	+0	+0
+1.990548994E+03	-2.660821413E+04	+0	+0
+1.981301300E+03	-2.650617243E+04	+0	+0
+1.972365147E+03	-2.640499405E+04	+0	+0
+1.963446541E+03	-2.630442678E+04	+0	+0
+1.955025727E+03	-2.620452915E+04	+0	+0
+1.946547379E+03	-2.610613953E+04	+0	+0
+1.937818364E+03	-2.600772704E+04	+0	+0
+1.929383687E+03	-2.591024223E+04	+0	+0
+1.921313810E+03	-2.581412015E+04	+0	+0
+1.913248075E+03	-2.571836529E+04	+0	+0
+1.904835434E+03	-2.562306758E+04	+0	+0
+1.896572145E+03	-2.552889082E+04	+0	+0
+1.888678839E+03	-2.543543464E+04	+0	+0
+1.880700727E+03	-2.534245113E+04	+0	+0
+1.872445239E+03	-2.525040484E+04	+0	+0
+1.864152523E+03	-2.515937197E+04	+0	+0
+1.856083824E+03	-2.506847591E+04	+0	+0
+1.848396648E+03	-2.497876229E+04	+0	+0
+1.840495583E+03	-2.488945528E+04	+0	+0
+1.832652260E+03	-2.480113239E+04	+0	+0
+1.824723456E+03	-2.471313827E+04	+0	+0
+1.817111327E+03	-2.462598563E+04	+0	+0
+1.809520875E+03	-2.453934860E+04	+0	+0
+1.801883738E+03	-2.445308802E+04	+0	+0
+1.794170746E+03	-2.436802830E+04	+0	+0
+1.787271891E+03	-2.428354234E+04	+0	+0
+1.780329541E+03	-2.419934398E+04	+0	+0
+1.773403307E+03	-2.411618456E+04	+0	+0
+1.767937053E+03	-2.403300395E+04	+0	+0
+1.762379251E+03	-2.395040635E+04	+0	+0
+1.756792693E+03	-2.386832400E+04	+0	+0
+1.747808578E+03	-2.378773467E+04	+0	+0
+1.740875306E+03	-2.370703631E+04	+0	+0
+1.735074627E+03	-2.362813344E+04	+0	+0
+1.730016094E+03	-2.354958331E+04	+0	+0
+1.725231509E+03	-2.347068045E+04	+0	+0
+1.717019934E+03	-2.339208242E+04	+0	+0
+1.713030838E+03	-2.331505696E+04	+0	+0
+1.706580625E+03	-2.323853797E+04	+0	+0
+1.696191416E+03	-2.316157501E+04	+0	+0
+1.690710595E+03	-2.308506822E+04	+0	+0
+1.683021293E+03	-2.300979996E+04	+0	+0
+1.676331083E+03	-2.293534929E+04	+0	+0
+1.669405640E+03	-2.285988382E+04	+0	+0
+1.662463049E+03	-2.278588292E+04	+0	+0
+1.655546372E+03	-2.271266701E+04	+0	+0
+1.648712985E+03	-2.264034103E+04	+0	+0
+1.641741821E+03	-2.256797292E+04	+0	+0
+1.634274760E+03	-2.249632194E+04	+0	+0
+1.627459106E+03	-2.242465680E+04	+0	+0
+1.621592784E+03	-2.235404464E+04	+0	+0
+1.615924056E+03	-2.228332369E+04	+0	+0
+1.610056666E+03	-2.221259644E+04	+0	+0
+1.604343328E+03	-2.214320282E+04	+0	+0
+1.598040683E+03	-2.207431509E+04	+0	+0
+1.593086019E+03	-2.200579965E+04	+0	+0
+1.588004343E+03	-2.193810732E+04	+0	+0
+1.582595110E+03	-2.186987352E+04	+0	+0
+1.576339751E+03	-2.180227755E+04	+0	+0
+1.569579253E+03	-2.173507957E+04	+0	+0
+1.562761699E+03	-2.166926046E+04	+0	+0
+1.556699404E+03	-2.160315151E+04	+0	+0
+1.551154441E+03	-2.153770551E+04	+0	+0
+1.545743701E+03	-2.147253536E+04	+0	+0
+1.539704719E+03	-2.140756521E+04	+0	+0
+1.534587416E+03	-2.134310078E+04	+0	+0
+1.529030204E+03	-2.127908691E+04	+0	+0
+1.522612575E+03	-2.121581948E+04	+0	+0
+1.517088610E+03	-2.115285545E+04	+0	+0
+1.512388873E+03	-2.108999556E+04	+0	+0
+1.507332115E+03	-2.102743453E+04	+0	+0
+1.502840034E+03	-2.096548986E+04	+0	+0
+1.498721915E+03	-2.090402164E+04	+0	+0
+1.494585535E+03	-2.084295290E+04	+0	+0
+1.488997897E+03	-2.078229451E+04	+0	+0
+1.484940472E+03	-2.072203098E+04	+0	+0
+1.480495223E+03	-2.066270810E+04	+0	+0
+1.475623119E+03	-2.060333681E+04	+0	+0
+1.471071330E+03	-2.054378911E+04	+0	+0
+1.466144300E+03	-2.048513667E+04	+0	+0
+1.460814016E+03	-2.042582514E+04	+0	+0
+1.455057938E+03	-2.036698766E+04	+0	+0
+1.449119311E+03	-2.030889975E+04	+0	+0
+1.443144756E+03	-2.025184195E+04	+0	+0
+1.437648507E+03	-2.019444358E+04	+0	+0
+1.432025252E+03	-2.013782419E+04	+0	+0
+1.426459317E+03	-2.008134914E+04	+0	+0
+1.420645757E+03	-2.002462689E+04	+0	+0
+1.415442008E+03	-1.996908447E+04	+0	+0
+1.411069234E+03	-1.991337695E+04	+0	+0
+1.406239492E+03	-1.985837034E+04	+0	+0
+1.400818159E+03	-1.980346559E+04	+0	+0
+1.395628831E+03	-1.974909138E+04	+0	+0
+1.390761157E+03	-1.969453987E+04	+0	+0
+1.383849129E+03	-1.964085614E+04	+0	+0
+1.378090243E+03	-1.958771806E+04	+0	+0
+1.372636616E+03	-1.953455311E+04	+0	+0
+1.367798563E+03	-1.948165465E+04	+0	+0
+1.363134932E+03	-1.942876147E+04	+0	+0
+1.358402092E+03	-1.937629951E+04	+0	+0
+1.352717393E+03	-1.932413165E+04	+0	+0
+1.347803136E+03	-1.927265012E+04	+0	+0
+1.343914298E+03	-1.922123223E+04	+0	+0
+1.339379339E+03	-1.916963428E+04	+0	+0
+1.335518053E+03	-1.911942305E+04	+0	+0
+1.331484727E+03	-1.906876577E+04	+0	+0
+1.327247693E+03	-1.901881582E+04	+0	+0
+1.323485080E+03	-1.896876688E+04	+0	+0
+1.319740745E+03	-1.891921585E+04	+0	+0
+1.314887804E+03	-1.887012155E+04	+0	+0
+1.311107967E+03	-1.882149586E+04	+0	+0
+1.306905292E+03	-1.877276392E+04	+0	+0
+1.302719754E+03	-1.872405477E+04	+0	+0
+1.298654987E+03	-1.867563693E+04	+0	+0
+1.294433485E+03	-1.862786537E+04	+0	+0
+1.289987629E+03	-1.857989457E+04	+0	+0
+1.285087310E+03	-1.853308939E+04	+0	+0
+1.280370729E+03	-1.848607974E+04	+0	+0
+1.275615206E+03	-1.843893357E+04	+0	+0
+1.271207662E+03	-1.839200460E+04	+0	+0
+1.266770686E+03	-1.834596837E+04	+0	+0
+1.262661135E+03	-1.829964589E+04	+0	+0
+1.258331959E+03	-1.825449424E+04	+0	+0
+1.254724339E+03	-1.820855693E+04	+0	+0
+1.250293553E+03	-1.816309920E+04	+0	+0
+1.246502530E+03	-1.811803416E+04	+0	+0
+1.242049073E+03	-1.807299003E+04	+0	+0
+1.238263137E+03	-1.802822299E+04	+0	+0
+1.234211073E+03	-1.798366782E+04	+0	+0
+1.230481561E+03	-1.793961859E+04	+0	+0
+1.226813144E+03	-1.789555076E+04	+0	+0
+1.222594707E+03	-1.785168145E+04	+0	+0
+1.218538793E+03	-1.780838956E+04	+0	+0
+1.215092666E+03	-1.776469803E+04	+0	+0
+1.210804777E+03	-1.772185300E+04	+0	+0
+1.207559232E+03	-1.767940084E+04	+0	+0
+1.203747516E+03	-1.763637308E+04	+0	+0
+1.200209829E+03	-1.759373144E+04	+0	+0
+1.196590595E+03	-1.755156489E+04	+0	+0
+1.192615693E+03	-1.750935010E+04	+0	+0
+1.189524397E+03	-1.746767957E+04	+0	+0
+1.186200243E+03	-1.742619373E+04	+0	+0
+1.182615944E+03	-1.738480086E+04	+0	+0
+1.178939313E+03	-1.734395231E+04	+0	+0
+1.175569332E+03	-1.730296644E+04	+0	+0
+1.171580569E+03	-1.726194839E+04	+0	+0
+1.168075365E+03	-1.722151377E+04	+0	+0
+1.164428575E+03	-1.718199841E+04	+0	+0
+1.161170501E+03	-1.714310090E+04	+0	+0
+1.157685581E+03	-1.710600117E+04	+0	+0
+1.154458037E+03	-1.706848714E+04	+0	+0
+1.150653305E+03	-1.703002068E+04	+0	+0
+1.147684771E+03	-1.699184680E+04	+0	+0
+1.144046319E+03	-1.695192328E+04	+0	+0
+1.140225290E+03	-1.691207849E+04	+0	+0
+1.137463035E+03	-1.687533961E+04	+0	+0
+1.134003306E+03	-1.683842046E+04	+0	+0
+1.130730095E+03	-1.680127835E+04	+0	+0
+1.127580532E+03	-1.676236145E+04	+0	+0
