# Supplementary material for: Optical and Electrical Characterization of Biocompatible Polymeric Lines for Hemodialysis Applications
Source: Materials (Basel). 2018 Mar 16;11(3):438. doi: 10.3390/ma11030438 (PMC5873017; doi:10.3390/ma11030438)
Supplement: Supplementary file 1 [file materials-11-00438-s001.zip › Data_for upload/EIS/Raw_Data/NI_5_1.csv]

+2.259676865E+03	-2.572854196E+04	+0	+0
+2.247743596E+03	-2.560860498E+04	+0	+0
+2.235744698E+03	-2.549288302E+04	+0	+0
+2.223704467E+03	-2.537495304E+04	+0	+0
+2.211442065E+03	-2.525689438E+04	+0	+0
+2.200188531E+03	-2.514406939E+04	+0	+0
+2.188512856E+03	-2.503034067E+04	+0	+0
+2.177574602E+03	-2.491865673E+04	+0	+0
+2.165444097E+03	-2.480818970E+04	+0	+0
+2.153996004E+03	-2.469901875E+04	+0	+0
+2.142533844E+03	-2.458775425E+04	+0	+0
+2.131300360E+03	-2.448086600E+04	+0	+0
+2.120878816E+03	-2.437282306E+04	+0	+0
+2.109528180E+03	-2.426622253E+04	+0	+0
+2.099160360E+03	-2.416177410E+04	+0	+0
+2.089463296E+03	-2.405664427E+04	+0	+0
+2.079796675E+03	-2.395297449E+04	+0	+0
+2.069120644E+03	-2.385150828E+04	+0	+0
+2.059604530E+03	-2.375334219E+04	+0	+0
+2.055624873E+03	-2.365053170E+04	+0	+0
+2.039245446E+03	-2.355088030E+04	+0	+0
+2.032284277E+03	-2.345135562E+04	+0	+0
+2.020532850E+03	-2.335344875E+04	+0	+0
+2.009268688E+03	-2.325647592E+04	+0	+0
+2.000580421E+03	-2.316051593E+04	+0	+0
+1.992528282E+03	-2.306573909E+04	+0	+0
+1.978844954E+03	-2.297173497E+04	+0	+0
+1.971006014E+03	-2.287804216E+04	+0	+0
+1.958995459E+03	-2.278538689E+04	+0	+0
+1.949396115E+03	-2.269295167E+04	+0	+0
+1.939671531E+03	-2.260203477E+04	+0	+0
+1.929856373E+03	-2.251133225E+04	+0	+0
+1.921452331E+03	-2.242190914E+04	+0	+0
+1.911919082E+03	-2.233258124E+04	+0	+0
+1.902891771E+03	-2.224456126E+04	+0	+0
+1.895044405E+03	-2.215711536E+04	+0	+0
+1.887374407E+03	-2.207042538E+04	+0	+0
+1.879811456E+03	-2.198470784E+04	+0	+0
+1.873277473E+03	-2.189907636E+04	+0	+0
+1.861090829E+03	-2.181513918E+04	+0	+0
+1.852857406E+03	-2.172970676E+04	+0	+0
+1.845590289E+03	-2.164610885E+04	+0	+0
+1.836028065E+03	-2.156319353E+04	+0	+0
+1.827307044E+03	-2.148056886E+04	+0	+0
+1.818483629E+03	-2.139982951E+04	+0	+0
+1.810007854E+03	-2.131956390E+04	+0	+0
+1.831212631E+03	-2.123983237E+04	+0	+0
+1.800998238E+03	-2.116105598E+04	+0	+0
+1.793477253E+03	-2.108172245E+04	+0	+0
+1.789019101E+03	-2.100310715E+04	+0	+0
+1.777600191E+03	-2.092508046E+04	+0	+0
+1.762130805E+03	-2.084825364E+04	+0	+0
+1.754229086E+03	-2.077218277E+04	+0	+0
+1.745225669E+03	-2.069584119E+04	+0	+0
+1.740278268E+03	-2.062097754E+04	+0	+0
+1.736288638E+03	-2.054595387E+04	+0	+0
+1.723289350E+03	-2.047183088E+04	+0	+0
+1.715856655E+03	-2.039824282E+04	+0	+0
+1.708376541E+03	-2.032515403E+04	+0	+0
+1.702544723E+03	-2.025287057E+04	+0	+0
+1.696390521E+03	-2.018199383E+04	+0	+0
+1.687672175E+03	-2.010969393E+04	+0	+0
+1.687111055E+03	-2.003861540E+04	+0	+0
+1.680673537E+03	-1.996828816E+04	+0	+0
+1.668331347E+03	-1.989882420E+04	+0	+0
+1.658215284E+03	-1.982990843E+04	+0	+0
+1.650970436E+03	-1.976131607E+04	+0	+0
+1.643886150E+03	-1.969305807E+04	+0	+0
+1.636836614E+03	-1.962527636E+04	+0	+0
+1.630053162E+03	-1.955825763E+04	+0	+0
+1.623018294E+03	-1.949157963E+04	+0	+0
+1.616299902E+03	-1.942541734E+04	+0	+0
+1.609698387E+03	-1.935992196E+04	+0	+0
+1.603158101E+03	-1.929486175E+04	+0	+0
+1.596464356E+03	-1.923030152E+04	+0	+0
+1.590055284E+03	-1.916610998E+04	+0	+0
+1.583605954E+03	-1.910246899E+04	+0	+0
+1.576913462E+03	-1.903930098E+04	+0	+0
+1.570680659E+03	-1.897652149E+04	+0	+0
+1.564560918E+03	-1.891438486E+04	+0	+0
+1.557997989E+03	-1.885201209E+04	+0	+0
+1.551898028E+03	-1.879046281E+04	+0	+0
+1.546734873E+03	-1.872914724E+04	+0	+0
+1.541354684E+03	-1.866878354E+04	+0	+0
+1.537095900E+03	-1.860828589E+04	+0	+0
+1.530036500E+03	-1.854820549E+04	+0	+0
+1.528110962E+03	-1.848843162E+04	+0	+0
+1.517555989E+03	-1.842923017E+04	+0	+0
+1.510655659E+03	-1.837020806E+04	+0	+0
+1.504491568E+03	-1.831171906E+04	+0	+0
+1.498869098E+03	-1.825361106E+04	+0	+0
+1.493303414E+03	-1.819615890E+04	+0	+0
+1.487595314E+03	-1.813901198E+04	+0	+0
+1.482191278E+03	-1.808233760E+04	+0	+0
+1.477164675E+03	-1.802603959E+04	+0	+0
+1.471668154E+03	-1.796991946E+04	+0	+0
+1.465628975E+03	-1.791445404E+04	+0	+0
+1.460584397E+03	-1.785927091E+04	+0	+0
+1.455627072E+03	-1.780437535E+04	+0	+0
+1.450103252E+03	-1.774968177E+04	+0	+0
+1.443619067E+03	-1.769555107E+04	+0	+0
+1.439088411E+03	-1.764210908E+04	+0	+0
+1.436152719E+03	-1.758810389E+04	+0	+0
+1.430151030E+03	-1.753503207E+04	+0	+0
+1.423579708E+03	-1.748232884E+04	+0	+0
+1.420236288E+03	-1.742996236E+04	+0	+0
+1.413681284E+03	-1.737792138E+04	+0	+0
+1.405992959E+03	-1.732632068E+04	+0	+0
+1.401037383E+03	-1.727489073E+04	+0	+0
+1.398028605E+03	-1.722367651E+04	+0	+0
+1.396376732E+03	-1.717287454E+04	+0	+0
+1.388718266E+03	-1.712259122E+04	+0	+0
+1.382551690E+03	-1.707234641E+04	+0	+0
+1.380075279E+03	-1.702253255E+04	+0	+0
+1.373054613E+03	-1.697291820E+04	+0	+0
+1.366739902E+03	-1.692389818E+04	+0	+0
+1.364995119E+03	-1.687536693E+04	+0	+0
+1.360011604E+03	-1.682715160E+04	+0	+0
+1.353437861E+03	-1.677846662E+04	+0	+0
+1.348231056E+03	-1.672995298E+04	+0	+0
+1.342348283E+03	-1.668191693E+04	+0	+0
+1.337309217E+03	-1.663443851E+04	+0	+0
+1.332912977E+03	-1.658739194E+04	+0	+0
+1.328698958E+03	-1.654025522E+04	+0	+0
+1.325068243E+03	-1.649381458E+04	+0	+0
+1.319721032E+03	-1.644767465E+04	+0	+0
+1.314839208E+03	-1.640098960E+04	+0	+0
+1.309112009E+03	-1.635502096E+04	+0	+0
+1.306489882E+03	-1.630958917E+04	+0	+0
+1.303168519E+03	-1.626419694E+04	+0	+0
+1.297044106E+03	-1.621925962E+04	+0	+0
+1.291863978E+03	-1.617458595E+04	+0	+0
+1.286631790E+03	-1.613018803E+04	+0	+0
+1.282439917E+03	-1.608589959E+04	+0	+0
+1.278566630E+03	-1.604186111E+04	+0	+0
+1.274178833E+03	-1.599823380E+04	+0	+0
+1.270528348E+03	-1.595486078E+04	+0	+0
+1.268634563E+03	-1.591168287E+04	+0	+0
+1.263330220E+03	-1.586878408E+04	+0	+0
+1.260814136E+03	-1.582623110E+04	+0	+0
+1.256587893E+03	-1.578361322E+04	+0	+0
+1.255701442E+03	-1.574157043E+04	+0	+0
+1.248071964E+03	-1.569985492E+04	+0	+0
+1.247079881E+03	-1.565817234E+04	+0	+0
+1.242407648E+03	-1.561656716E+04	+0	+0
+1.234429346E+03	-1.557553295E+04	+0	+0
+1.230360741E+03	-1.553495122E+04	+0	+0
+1.233398510E+03	-1.549431035E+04	+0	+0
+1.225328630E+03	-1.545382912E+04	+0	+0
+1.221030664E+03	-1.541356169E+04	+0	+0
+1.212856216E+03	-1.537361287E+04	+0	+0
+1.209201764E+03	-1.533404953E+04	+0	+0
+1.211042767E+03	-1.529439286E+04	+0	+0
+1.207789221E+03	-1.525498991E+04	+0	+0
+1.211158936E+03	-1.521596286E+04	+0	+0
+1.240863833E+03	-1.517737061E+04	+0	+0
+1.193684309E+03	-1.513821072E+04	+0	+0
+1.190644067E+03	-1.509984084E+04	+0	+0
+1.187544316E+03	-1.506165185E+04	+0	+0
+1.182916559E+03	-1.502390593E+04	+0	+0
+1.181911064E+03	-1.498585466E+04	+0	+0
+1.190786065E+03	-1.494819686E+04	+0	+0
+1.175983434E+03	-1.491064847E+04	+0	+0
+1.167855300E+03	-1.487362824E+04	+0	+0
+1.164400253E+03	-1.483641631E+04	+0	+0
+1.158195210E+03	-1.479990652E+04	+0	+0
+1.161565381E+03	-1.476295311E+04	+0	+0
+1.153773823E+03	-1.472624830E+04	+0	+0
+1.144508435E+03	-1.469001957E+04	+0	+0
+1.141124273E+03	-1.465400498E+04	+0	+0
+1.138088743E+03	-1.461846637E+04	+0	+0
+1.136358750E+03	-1.458293919E+04	+0	+0
+1.153505821E+03	-1.454743689E+04	+0	+0
+1.160151960E+03	-1.451223543E+04	+0	+0
+1.129658331E+03	-1.447692669E+04	+0	+0
+1.124877110E+03	-1.444188712E+04	+0	+0
+1.132696767E+03	-1.440756790E+04	+0	+0
+1.123602560E+03	-1.437288714E+04	+0	+0
+1.114075941E+03	-1.433842392E+04	+0	+0
+1.112869068E+03	-1.430434813E+04	+0	+0
+1.106803073E+03	-1.427029459E+04	+0	+0
+1.103639758E+03	-1.423645490E+04	+0	+0
+1.100797546E+03	-1.420270004E+04	+0	+0
+1.096678821E+03	-1.416933251E+04	+0	+0
+1.091488791E+03	-1.413625898E+04	+0	+0
+1.089202012E+03	-1.410287363E+04	+0	+0
+1.084766763E+03	-1.407034635E+04	+0	+0
+1.081943497E+03	-1.403746345E+04	+0	+0
+1.078723729E+03	-1.400466431E+04	+0	+0
+1.076210996E+03	-1.397231836E+04	+0	+0
+1.077694279E+03	-1.393991622E+04	+0	+0
+1.075368147E+03	-1.390777992E+04	+0	+0
+1.072254462E+03	-1.387587117E+04	+0	+0
+1.064404528E+03	-1.384424713E+04	+0	+0
+1.060167433E+03	-1.381270968E+04	+0	+0
+1.057146947E+03	-1.378132290E+04	+0	+0
+1.060477605E+03	-1.374990248E+04	+0	+0
+1.054767401E+03	-1.371876293E+04	+0	+0
+1.057785887E+03	-1.368805498E+04	+0	+0
+1.056337693E+03	-1.365705939E+04	+0	+0
+1.048411038E+03	-1.362655880E+04	+0	+0
