# Supplementary material for: Optical and Electrical Characterization of Biocompatible Polymeric Lines for Hemodialysis Applications
Source: Materials (Basel). 2018 Mar 16;11(3):438. doi: 10.3390/ma11030438 (PMC5873017; doi:10.3390/ma11030438)
Supplement: Supplementary file 1 [file materials-11-00438-s001.zip › Data_for upload/EIS/Raw_Data/NI_5_2.csv]

+2.250180950E+03	-2.581683111E+04	+0	+0
+2.236698512E+03	-2.567857898E+04	+0	+0
+2.241425672E+03	-2.555224931E+04	+0	+0
+2.209363969E+03	-2.542669399E+04	+0	+0
+2.200221296E+03	-2.530898033E+04	+0	+0
+2.185217667E+03	-2.519484635E+04	+0	+0
+2.171653646E+03	-2.508050709E+04	+0	+0
+2.158414076E+03	-2.496769694E+04	+0	+0
+2.149090758E+03	-2.485571153E+04	+0	+0
+2.136923711E+03	-2.474516388E+04	+0	+0
+2.127888161E+03	-2.463587103E+04	+0	+0
+2.119802179E+03	-2.452739242E+04	+0	+0
+2.103786662E+03	-2.442004818E+04	+0	+0
+2.092583290E+03	-2.431369088E+04	+0	+0
+2.086580867E+03	-2.420822102E+04	+0	+0
+2.072534694E+03	-2.410381678E+04	+0	+0
+2.060923264E+03	-2.399996032E+04	+0	+0
+2.050498150E+03	-2.389688140E+04	+0	+0
+2.040361919E+03	-2.379492690E+04	+0	+0
+2.030148352E+03	-2.369412917E+04	+0	+0
+2.019952567E+03	-2.359427111E+04	+0	+0
+2.009661784E+03	-2.349517913E+04	+0	+0
+1.999484450E+03	-2.339700265E+04	+0	+0
+1.989501607E+03	-2.329949133E+04	+0	+0
+1.979534820E+03	-2.320312934E+04	+0	+0
+1.969466307E+03	-2.310747854E+04	+0	+0
+1.958435665E+03	-2.301285207E+04	+0	+0
+1.950614547E+03	-2.291853353E+04	+0	+0
+1.941555236E+03	-2.282566002E+04	+0	+0
+1.931949380E+03	-2.273342597E+04	+0	+0
+1.922636194E+03	-2.264193565E+04	+0	+0
+1.912889679E+03	-2.255082821E+04	+0	+0
+1.904044300E+03	-2.246079674E+04	+0	+0
+1.895358629E+03	-2.237149537E+04	+0	+0
+1.886830204E+03	-2.228303165E+04	+0	+0
+1.878173511E+03	-2.219532706E+04	+0	+0
+1.869626780E+03	-2.210831802E+04	+0	+0
+1.860317407E+03	-2.202203111E+04	+0	+0
+1.850925912E+03	-2.193659745E+04	+0	+0
+1.842407917E+03	-2.185169935E+04	+0	+0
+1.834206600E+03	-2.176759022E+04	+0	+0
+1.825474655E+03	-2.168375296E+04	+0	+0
+1.817315583E+03	-2.160066558E+04	+0	+0
+1.809118182E+03	-2.151838644E+04	+0	+0
+1.801330866E+03	-2.143638941E+04	+0	+0
+1.793906688E+03	-2.135589704E+04	+0	+0
+1.786781788E+03	-2.127595286E+04	+0	+0
+1.777966598E+03	-2.119782214E+04	+0	+0
+1.770159259E+03	-2.111989890E+04	+0	+0
+1.762040594E+03	-2.104328331E+04	+0	+0
+1.753741782E+03	-2.096601631E+04	+0	+0
+1.745801446E+03	-2.088902862E+04	+0	+0
+1.738030759E+03	-2.081310150E+04	+0	+0
+1.730563855E+03	-2.073752597E+04	+0	+0
+1.722986760E+03	-2.066216831E+04	+0	+0
+1.715682171E+03	-2.058668127E+04	+0	+0
+1.708111629E+03	-2.051250483E+04	+0	+0
+1.700920381E+03	-2.043992011E+04	+0	+0
+1.693519812E+03	-2.036649656E+04	+0	+0
+1.686294485E+03	-2.029315523E+04	+0	+0
+1.678875088E+03	-2.022109678E+04	+0	+0
+1.671762840E+03	-2.014951814E+04	+0	+0
+1.664701506E+03	-2.007851589E+04	+0	+0
+1.657862427E+03	-2.000846741E+04	+0	+0
+1.651071002E+03	-1.993798695E+04	+0	+0
+1.643977507E+03	-1.986806705E+04	+0	+0
+1.637193966E+03	-1.979917460E+04	+0	+0
+1.630825011E+03	-1.973088304E+04	+0	+0
+1.623686222E+03	-1.966244806E+04	+0	+0
+1.617164612E+03	-1.959446471E+04	+0	+0
+1.610304429E+03	-1.952781567E+04	+0	+0
+1.603765041E+03	-1.946190193E+04	+0	+0
+1.597489968E+03	-1.939659461E+04	+0	+0
+1.591400964E+03	-1.933160269E+04	+0	+0
+1.584849014E+03	-1.926703024E+04	+0	+0
+1.578432313E+03	-1.920252867E+04	+0	+0
+1.573106157E+03	-1.913841028E+04	+0	+0
+1.568343892E+03	-1.907478065E+04	+0	+0
+1.562197908E+03	-1.901172848E+04	+0	+0
+1.553217248E+03	-1.894902918E+04	+0	+0
+1.546888704E+03	-1.888696519E+04	+0	+0
+1.540900154E+03	-1.882675993E+04	+0	+0
+1.535238366E+03	-1.876552355E+04	+0	+0
+1.529299770E+03	-1.870359412E+04	+0	+0
+1.523421763E+03	-1.864255398E+04	+0	+0
+1.517815955E+03	-1.858229150E+04	+0	+0
+1.512690340E+03	-1.852228589E+04	+0	+0
+1.509355628E+03	-1.846307417E+04	+0	+0
+1.504092145E+03	-1.840379924E+04	+0	+0
+1.494784745E+03	-1.834464712E+04	+0	+0
+1.488757819E+03	-1.828610986E+04	+0	+0
+1.484130775E+03	-1.822764807E+04	+0	+0
+1.478529051E+03	-1.816989813E+04	+0	+0
+1.475055267E+03	-1.811276231E+04	+0	+0
+1.474466406E+03	-1.805615144E+04	+0	+0
+1.464326629E+03	-1.800049839E+04	+0	+0
+1.457391365E+03	-1.794509246E+04	+0	+0
+1.453607865E+03	-1.789022512E+04	+0	+0
+1.446325399E+03	-1.783497168E+04	+0	+0
+1.442010455E+03	-1.777998971E+04	+0	+0
+1.439733662E+03	-1.772551526E+04	+0	+0
+1.428955158E+03	-1.767102049E+04	+0	+0
+1.425481503E+03	-1.761777386E+04	+0	+0
+1.419112207E+03	-1.756430942E+04	+0	+0
+1.415467328E+03	-1.751154170E+04	+0	+0
+1.410199206E+03	-1.745875780E+04	+0	+0
+1.402878064E+03	-1.740623223E+04	+0	+0
+1.399309159E+03	-1.735445033E+04	+0	+0
+1.391964373E+03	-1.730251891E+04	+0	+0
+1.386449389E+03	-1.725085778E+04	+0	+0
+1.380547220E+03	-1.719963346E+04	+0	+0
+1.375676660E+03	-1.714897906E+04	+0	+0
+1.371113749E+03	-1.709848135E+04	+0	+0
+1.366013747E+03	-1.704821637E+04	+0	+0
+1.360694464E+03	-1.699859416E+04	+0	+0
+1.355994988E+03	-1.695041175E+04	+0	+0
+1.351103803E+03	-1.690563295E+04	+0	+0
+1.345782249E+03	-1.685341576E+04	+0	+0
+1.341419065E+03	-1.680557082E+04	+0	+0
+1.336761882E+03	-1.675752485E+04	+0	+0
+1.331761249E+03	-1.670922212E+04	+0	+0
+1.327937271E+03	-1.666103809E+04	+0	+0
+1.323699824E+03	-1.661319763E+04	+0	+0
+1.319835672E+03	-1.656764794E+04	+0	+0
+1.315951307E+03	-1.652238726E+04	+0	+0
+1.311537927E+03	-1.647490947E+04	+0	+0
+1.306631025E+03	-1.642783339E+04	+0	+0
+1.301573904E+03	-1.638103692E+04	+0	+0
+1.297739663E+03	-1.633630610E+04	+0	+0
+1.292320836E+03	-1.629006325E+04	+0	+0
+1.287724193E+03	-1.624465696E+04	+0	+0
+1.283728064E+03	-1.619961981E+04	+0	+0
+1.279914250E+03	-1.615471264E+04	+0	+0
+1.275760736E+03	-1.611050765E+04	+0	+0
+1.270289539E+03	-1.606625498E+04	+0	+0
+1.266293901E+03	-1.602237302E+04	+0	+0
+1.260861335E+03	-1.597882864E+04	+0	+0
+1.256624887E+03	-1.593579159E+04	+0	+0
+1.251936019E+03	-1.589242552E+04	+0	+0
+1.248195511E+03	-1.584995666E+04	+0	+0
+1.243708917E+03	-1.580716517E+04	+0	+0
+1.239638848E+03	-1.576494856E+04	+0	+0
+1.234801660E+03	-1.572299685E+04	+0	+0
+1.230958056E+03	-1.568167624E+04	+0	+0
+1.227563293E+03	-1.564000804E+04	+0	+0
+1.223976839E+03	-1.559959834E+04	+0	+0
+1.219782738E+03	-1.555854721E+04	+0	+0
+1.215444602E+03	-1.551795386E+04	+0	+0
+1.212063360E+03	-1.547789870E+04	+0	+0
+1.208551323E+03	-1.543762410E+04	+0	+0
+1.204497834E+03	-1.539763697E+04	+0	+0
+1.200175824E+03	-1.535818570E+04	+0	+0
+1.196098017E+03	-1.531849772E+04	+0	+0
+1.192200716E+03	-1.527847750E+04	+0	+0
+1.188536868E+03	-1.523859985E+04	+0	+0
+1.184730161E+03	-1.519891687E+04	+0	+0
+1.181155745E+03	-1.516042496E+04	+0	+0
+1.176913435E+03	-1.512125055E+04	+0	+0
+1.173120311E+03	-1.508374263E+04	+0	+0
+1.169685468E+03	-1.504609009E+04	+0	+0
+1.166708513E+03	-1.500819704E+04	+0	+0
+1.163126003E+03	-1.497274922E+04	+0	+0
+1.159641224E+03	-1.493549106E+04	+0	+0
+1.155232505E+03	-1.489432901E+04	+0	+0
+1.152044560E+03	-1.485828480E+04	+0	+0
+1.148787524E+03	-1.482079366E+04	+0	+0
+1.144844202E+03	-1.478394181E+04	+0	+0
+1.142114797E+03	-1.474732432E+04	+0	+0
+1.138009653E+03	-1.471105527E+04	+0	+0
+1.134495094E+03	-1.467472255E+04	+0	+0
+1.131346192E+03	-1.463898213E+04	+0	+0
+1.127214026E+03	-1.460300851E+04	+0	+0
+1.123715107E+03	-1.456756515E+04	+0	+0
+1.120591612E+03	-1.453226436E+04	+0	+0
+1.117018061E+03	-1.449690805E+04	+0	+0
+1.113832445E+03	-1.446210455E+04	+0	+0
+1.110311225E+03	-1.442717774E+04	+0	+0
+1.106634476E+03	-1.439255267E+04	+0	+0
+1.103267327E+03	-1.435822000E+04	+0	+0
+1.099557696E+03	-1.432387458E+04	+0	+0
+1.097315287E+03	-1.428977697E+04	+0	+0
+1.093722631E+03	-1.425597241E+04	+0	+0
+1.090492780E+03	-1.422224051E+04	+0	+0
+1.086866608E+03	-1.418893881E+04	+0	+0
+1.084187269E+03	-1.415553026E+04	+0	+0
+1.081390305E+03	-1.412246077E+04	+0	+0
+1.078258029E+03	-1.408920495E+04	+0	+0
+1.074869983E+03	-1.405641664E+04	+0	+0
+1.071653347E+03	-1.402352293E+04	+0	+0
+1.067914538E+03	-1.399048105E+04	+0	+0
+1.064812565E+03	-1.395795840E+04	+0	+0
+1.061543365E+03	-1.392529723E+04	+0	+0
+1.058100191E+03	-1.389289782E+04	+0	+0
+1.055495205E+03	-1.386128069E+04	+0	+0
+1.052469451E+03	-1.382990982E+04	+0	+0
+1.049568842E+03	-1.379902563E+04	+0	+0
+1.046006457E+03	-1.376818900E+04	+0	+0
+1.043238294E+03	-1.373799228E+04	+0	+0
+1.040391816E+03	-1.370740035E+04	+0	+0
+1.037205576E+03	-1.367630390E+04	+0	+0
+1.034004680E+03	-1.364575768E+04	+0	+0
