# Supplementary material for: Optical and Electrical Characterization of Biocompatible Polymeric Lines for Hemodialysis Applications
Source: Materials (Basel). 2018 Mar 16;11(3):438. doi: 10.3390/ma11030438 (PMC5873017; doi:10.3390/ma11030438)
Supplement: Supplementary file 1 [file materials-11-00438-s001.zip › Data_for upload/EIS/Raw_Data/NI_5_3.csv]

+2.229395895E+03	-2.583383335E+04	+0	+0
+2.218624837E+03	-2.572054904E+04	+0	+0
+2.206264848E+03	-2.560527084E+04	+0	+0
+2.192796412E+03	-2.547693847E+04	+0	+0
+2.180545868E+03	-2.536060842E+04	+0	+0
+2.169438256E+03	-2.524695571E+04	+0	+0
+2.158096797E+03	-2.513268182E+04	+0	+0
+2.146521843E+03	-2.501993339E+04	+0	+0
+2.134770031E+03	-2.490828705E+04	+0	+0
+2.123307671E+03	-2.479761942E+04	+0	+0
+2.112171858E+03	-2.468792749E+04	+0	+0
+2.101252783E+03	-2.457946259E+04	+0	+0
+2.090754751E+03	-2.447168163E+04	+0	+0
+2.080193011E+03	-2.436494956E+04	+0	+0
+2.070122668E+03	-2.425917589E+04	+0	+0
+2.060126395E+03	-2.415416432E+04	+0	+0
+2.049023516E+03	-2.404986953E+04	+0	+0
+2.038333010E+03	-2.394638049E+04	+0	+0
+2.028273282E+03	-2.384438889E+04	+0	+0
+2.018569527E+03	-2.374377302E+04	+0	+0
+2.008520899E+03	-2.364309444E+04	+0	+0
+1.998774161E+03	-2.354353133E+04	+0	+0
+1.988811458E+03	-2.344498072E+04	+0	+0
+1.979081770E+03	-2.334701693E+04	+0	+0
+1.969225798E+03	-2.325055359E+04	+0	+0
+1.959179392E+03	-2.315458438E+04	+0	+0
+1.949238522E+03	-2.305866646E+04	+0	+0
+1.939757606E+03	-2.296497340E+04	+0	+0
+1.930507654E+03	-2.287191150E+04	+0	+0
+1.921291327E+03	-2.277940623E+04	+0	+0
+1.912147978E+03	-2.268748893E+04	+0	+0
+1.903376296E+03	-2.259643114E+04	+0	+0
+1.893692928E+03	-2.250613443E+04	+0	+0
+1.884490500E+03	-2.241666838E+04	+0	+0
+1.875993816E+03	-2.232776044E+04	+0	+0
+1.866918642E+03	-2.223976706E+04	+0	+0
+1.858227181E+03	-2.215265732E+04	+0	+0
+1.849637527E+03	-2.206593633E+04	+0	+0
+1.841198170E+03	-2.198011613E+04	+0	+0
+1.833028975E+03	-2.189498474E+04	+0	+0
+1.824527302E+03	-2.181035094E+04	+0	+0
+1.815852276E+03	-2.172654112E+04	+0	+0
+1.807601622E+03	-2.164316679E+04	+0	+0
+1.799423595E+03	-2.156053544E+04	+0	+0
+1.791690150E+03	-2.147817959E+04	+0	+0
+1.783602338E+03	-2.139677012E+04	+0	+0
+1.775882891E+03	-2.131621381E+04	+0	+0
+1.767662036E+03	-2.123617173E+04	+0	+0
+1.759453510E+03	-2.115692111E+04	+0	+0
+1.751550212E+03	-2.107833244E+04	+0	+0
+1.743826132E+03	-2.100019291E+04	+0	+0
+1.736105394E+03	-2.092271216E+04	+0	+0
+1.728548041E+03	-2.084595469E+04	+0	+0
+1.720964854E+03	-2.076990001E+04	+0	+0
+1.713451202E+03	-2.069438331E+04	+0	+0
+1.705946931E+03	-2.061901654E+04	+0	+0
+1.698587055E+03	-2.054467002E+04	+0	+0
+1.691270541E+03	-2.047113940E+04	+0	+0
+1.684015592E+03	-2.039778424E+04	+0	+0
+1.676959150E+03	-2.032464823E+04	+0	+0
+1.669526388E+03	-2.025203016E+04	+0	+0
+1.662561730E+03	-2.018059885E+04	+0	+0
+1.655700285E+03	-2.010909418E+04	+0	+0
+1.649048082E+03	-2.003878995E+04	+0	+0
+1.642086116E+03	-1.996913255E+04	+0	+0
+1.635655664E+03	-1.989925037E+04	+0	+0
+1.628785262E+03	-1.982941786E+04	+0	+0
+1.622299993E+03	-1.975968878E+04	+0	+0
+1.615127720E+03	-1.969038082E+04	+0	+0
+1.607895217E+03	-1.962217753E+04	+0	+0
+1.601257905E+03	-1.955449051E+04	+0	+0
+1.594809394E+03	-1.948773201E+04	+0	+0
+1.588349466E+03	-1.942130675E+04	+0	+0
+1.581928587E+03	-1.935582701E+04	+0	+0
+1.575318578E+03	-1.929060489E+04	+0	+0
+1.568818604E+03	-1.922612209E+04	+0	+0
+1.562551930E+03	-1.916233967E+04	+0	+0
+1.556385430E+03	-1.909980820E+04	+0	+0
+1.550095507E+03	-1.903786144E+04	+0	+0
+1.544171295E+03	-1.897647890E+04	+0	+0
+1.537960388E+03	-1.891443779E+04	+0	+0
+1.531798772E+03	-1.885225384E+04	+0	+0
+1.526155377E+03	-1.879065541E+04	+0	+0
+1.520306986E+03	-1.872934688E+04	+0	+0
+1.514791065E+03	-1.866868562E+04	+0	+0
+1.508759182E+03	-1.860810826E+04	+0	+0
+1.502784845E+03	-1.854744137E+04	+0	+0
+1.496490152E+03	-1.848695477E+04	+0	+0
+1.490636245E+03	-1.842695167E+04	+0	+0
+1.485285439E+03	-1.836720747E+04	+0	+0
+1.479473671E+03	-1.830828498E+04	+0	+0
+1.473674621E+03	-1.825042082E+04	+0	+0
+1.467868706E+03	-1.819288142E+04	+0	+0
+1.461998392E+03	-1.813572327E+04	+0	+0
+1.456466990E+03	-1.807923064E+04	+0	+0
+1.451225073E+03	-1.802323680E+04	+0	+0
+1.445759157E+03	-1.796790486E+04	+0	+0
+1.440684868E+03	-1.791335164E+04	+0	+0
+1.435443630E+03	-1.785929593E+04	+0	+0
+1.430104723E+03	-1.780484728E+04	+0	+0
+1.424648088E+03	-1.775053894E+04	+0	+0
+1.418931366E+03	-1.769576709E+04	+0	+0
+1.413236142E+03	-1.764235400E+04	+0	+0
+1.407896487E+03	-1.758855569E+04	+0	+0
+1.402541384E+03	-1.753545457E+04	+0	+0
+1.397727499E+03	-1.748269655E+04	+0	+0
+1.392713648E+03	-1.743007275E+04	+0	+0
+1.387840586E+03	-1.737809371E+04	+0	+0
+1.382851479E+03	-1.732622790E+04	+0	+0
+1.377617764E+03	-1.727479770E+04	+0	+0
+1.372290254E+03	-1.722366164E+04	+0	+0
+1.367615864E+03	-1.717274895E+04	+0	+0
+1.362774301E+03	-1.712217990E+04	+0	+0
+1.358184146E+03	-1.707216404E+04	+0	+0
+1.353226414E+03	-1.702237517E+04	+0	+0
+1.348491747E+03	-1.697279414E+04	+0	+0
+1.343469688E+03	-1.692386657E+04	+0	+0
+1.338982711E+03	-1.687496719E+04	+0	+0
+1.334752958E+03	-1.682650808E+04	+0	+0
+1.330469515E+03	-1.677802124E+04	+0	+0
+1.325842384E+03	-1.672976283E+04	+0	+0
+1.321272172E+03	-1.668223514E+04	+0	+0
+1.316535120E+03	-1.663480234E+04	+0	+0
+1.311581013E+03	-1.658773452E+04	+0	+0
+1.306550600E+03	-1.654055103E+04	+0	+0
+1.301962822E+03	-1.649414658E+04	+0	+0
+1.296837895E+03	-1.644769820E+04	+0	+0
+1.292921452E+03	-1.640139898E+04	+0	+0
+1.288681575E+03	-1.635554849E+04	+0	+0
+1.284585932E+03	-1.630996855E+04	+0	+0
+1.280544046E+03	-1.626486353E+04	+0	+0
+1.275849183E+03	-1.621991789E+04	+0	+0
+1.271282759E+03	-1.617520352E+04	+0	+0
+1.266209189E+03	-1.613060122E+04	+0	+0
+1.261966489E+03	-1.608651522E+04	+0	+0
+1.257666174E+03	-1.604262197E+04	+0	+0
+1.253222815E+03	-1.599907152E+04	+0	+0
+1.249208249E+03	-1.595565591E+04	+0	+0
+1.245266399E+03	-1.591277312E+04	+0	+0
+1.241121559E+03	-1.586981363E+04	+0	+0
+1.236794563E+03	-1.582693652E+04	+0	+0
+1.232466937E+03	-1.578442976E+04	+0	+0
+1.228414944E+03	-1.574249124E+04	+0	+0
+1.224554920E+03	-1.570051378E+04	+0	+0
+1.220649616E+03	-1.565873992E+04	+0	+0
+1.216671739E+03	-1.561761343E+04	+0	+0
+1.212756602E+03	-1.557653531E+04	+0	+0
+1.208860164E+03	-1.553557253E+04	+0	+0
+1.204988691E+03	-1.549460339E+04	+0	+0
+1.201328101E+03	-1.545461200E+04	+0	+0
+1.197069735E+03	-1.541425383E+04	+0	+0
+1.193174476E+03	-1.537439124E+04	+0	+0
+1.188900787E+03	-1.533472372E+04	+0	+0
+1.185099714E+03	-1.529511445E+04	+0	+0
+1.181330787E+03	-1.525571528E+04	+0	+0
+1.177630279E+03	-1.521662766E+04	+0	+0
+1.174074023E+03	-1.517776545E+04	+0	+0
+1.170609662E+03	-1.513900380E+04	+0	+0
+1.166948687E+03	-1.510054186E+04	+0	+0
+1.163198647E+03	-1.506249797E+04	+0	+0
+1.160097756E+03	-1.502459032E+04	+0	+0
+1.155957900E+03	-1.498635961E+04	+0	+0
+1.152348532E+03	-1.494883596E+04	+0	+0
+1.148710244E+03	-1.491128004E+04	+0	+0
+1.145281327E+03	-1.487417593E+04	+0	+0
+1.141574825E+03	-1.483736780E+04	+0	+0
+1.137676287E+03	-1.480033118E+04	+0	+0
+1.134130957E+03	-1.476380986E+04	+0	+0
+1.130704625E+03	-1.472741322E+04	+0	+0
+1.127395381E+03	-1.469104619E+04	+0	+0
+1.124362679E+03	-1.465489116E+04	+0	+0
+1.121000926E+03	-1.461923211E+04	+0	+0
+1.117495936E+03	-1.458382124E+04	+0	+0
+1.114173601E+03	-1.454792510E+04	+0	+0
+1.110691872E+03	-1.451254454E+04	+0	+0
+1.107595562E+03	-1.447734873E+04	+0	+0
+1.103805900E+03	-1.444265073E+04	+0	+0
+1.100130725E+03	-1.440801010E+04	+0	+0
+1.096509853E+03	-1.437351292E+04	+0	+0
+1.093020518E+03	-1.433917607E+04	+0	+0
+1.090053118E+03	-1.430521533E+04	+0	+0
+1.086876413E+03	-1.427146030E+04	+0	+0
+1.083977809E+03	-1.423779864E+04	+0	+0
+1.080601379E+03	-1.420428073E+04	+0	+0
+1.077304674E+03	-1.417087245E+04	+0	+0
+1.074423440E+03	-1.413773239E+04	+0	+0
+1.071523766E+03	-1.410444406E+04	+0	+0
+1.068147934E+03	-1.407157417E+04	+0	+0
+1.065026340E+03	-1.403899211E+04	+0	+0
+1.061891085E+03	-1.400634610E+04	+0	+0
+1.058764848E+03	-1.397374655E+04	+0	+0
+1.055550084E+03	-1.394173227E+04	+0	+0
+1.052367926E+03	-1.390937605E+04	+0	+0
+1.049257538E+03	-1.387738313E+04	+0	+0
+1.046698031E+03	-1.384581361E+04	+0	+0
+1.043942797E+03	-1.381411946E+04	+0	+0
+1.040298098E+03	-1.378254692E+04	+0	+0
+1.037494050E+03	-1.375088537E+04	+0	+0
+1.034537894E+03	-1.371971908E+04	+0	+0
+1.031610715E+03	-1.368889297E+04	+0	+0
+1.028595547E+03	-1.365834877E+04	+0	+0
