# Supplementary material for: Optical and Electrical Characterization of Biocompatible Polymeric Lines for Hemodialysis Applications
Source: Materials (Basel). 2018 Mar 16;11(3):438. doi: 10.3390/ma11030438 (PMC5873017; doi:10.3390/ma11030438)
Supplement: Supplementary file 1 [file materials-11-00438-s001.zip › Data_for upload/EIS/Raw_Data/NI_5_4.csv]

+2.222888913E+03	-2.586287611E+04	+0	+0
+2.212192988E+03	-2.575020709E+04	+0	+0
+2.199403043E+03	-2.562509097E+04	+0	+0
+2.186731406E+03	-2.550250860E+04	+0	+0
+2.174906327E+03	-2.538588427E+04	+0	+0
+2.163698893E+03	-2.527217035E+04	+0	+0
+2.151994735E+03	-2.515781357E+04	+0	+0
+2.140229299E+03	-2.504491723E+04	+0	+0
+2.128970893E+03	-2.493286954E+04	+0	+0
+2.117640527E+03	-2.482192759E+04	+0	+0
+2.106503377E+03	-2.471190370E+04	+0	+0
+2.095169408E+03	-2.460286056E+04	+0	+0
+2.084520673E+03	-2.449494705E+04	+0	+0
+2.074459965E+03	-2.438740287E+04	+0	+0
+2.064013743E+03	-2.428176283E+04	+0	+0
+2.053626724E+03	-2.417630204E+04	+0	+0
+2.043388947E+03	-2.407232345E+04	+0	+0
+2.033276170E+03	-2.396893177E+04	+0	+0
+2.023053442E+03	-2.386704630E+04	+0	+0
+2.013275956E+03	-2.376559111E+04	+0	+0
+2.003352179E+03	-2.366556012E+04	+0	+0
+1.993491597E+03	-2.356602665E+04	+0	+0
+1.983535431E+03	-2.346740934E+04	+0	+0
+1.973826715E+03	-2.336947199E+04	+0	+0
+1.964067588E+03	-2.327277965E+04	+0	+0
+1.954721963E+03	-2.317690315E+04	+0	+0
+1.945046511E+03	-2.308214658E+04	+0	+0
+1.935337064E+03	-2.298705405E+04	+0	+0
+1.926304031E+03	-2.289383075E+04	+0	+0
+1.916908964E+03	-2.280136284E+04	+0	+0
+1.907513394E+03	-2.271075991E+04	+0	+0
+1.897848808E+03	-2.261919822E+04	+0	+0
+1.888716554E+03	-2.252880930E+04	+0	+0
+1.879559594E+03	-2.243932462E+04	+0	+0
+1.870743291E+03	-2.234965955E+04	+0	+0
+1.862361994E+03	-2.226123237E+04	+0	+0
+1.853473459E+03	-2.217381242E+04	+0	+0
+1.844590998E+03	-2.208748598E+04	+0	+0
+1.835797066E+03	-2.200128446E+04	+0	+0
+1.827368464E+03	-2.191604626E+04	+0	+0
+1.819233381E+03	-2.183143702E+04	+0	+0
+1.811203688E+03	-2.174765636E+04	+0	+0
+1.802954155E+03	-2.166373371E+04	+0	+0
+1.794704413E+03	-2.158075142E+04	+0	+0
+1.786611104E+03	-2.149850163E+04	+0	+0
+1.778745556E+03	-2.141722525E+04	+0	+0
+1.770742963E+03	-2.133648682E+04	+0	+0
+1.762629608E+03	-2.125654147E+04	+0	+0
+1.754551113E+03	-2.117723292E+04	+0	+0
+1.746859227E+03	-2.109899275E+04	+0	+0
+1.739093901E+03	-2.102138796E+04	+0	+0
+1.731574102E+03	-2.094321297E+04	+0	+0
+1.723844719E+03	-2.086615276E+04	+0	+0
+1.716084652E+03	-2.078995908E+04	+0	+0
+1.708753183E+03	-2.071417125E+04	+0	+0
+1.701462142E+03	-2.063885574E+04	+0	+0
+1.693880570E+03	-2.056455547E+04	+0	+0
+1.686542068E+03	-2.049052716E+04	+0	+0
+1.679178165E+03	-2.041701123E+04	+0	+0
+1.672337897E+03	-2.034437788E+04	+0	+0
+1.665239313E+03	-2.027182792E+04	+0	+0
+1.657939391E+03	-2.020008101E+04	+0	+0
+1.651051099E+03	-2.012863582E+04	+0	+0
+1.644283723E+03	-2.005814686E+04	+0	+0
+1.637240968E+03	-1.998780800E+04	+0	+0
+1.630437022E+03	-1.991813935E+04	+0	+0
+1.623574912E+03	-1.984891132E+04	+0	+0
+1.617129927E+03	-1.978021783E+04	+0	+0
+1.610498747E+03	-1.971215590E+04	+0	+0
+1.603699093E+03	-1.964408170E+04	+0	+0
+1.597062915E+03	-1.957692182E+04	+0	+0
+1.590526283E+03	-1.951012339E+04	+0	+0
+1.583766899E+03	-1.944388696E+04	+0	+0
+1.577415585E+03	-1.937841856E+04	+0	+0
+1.571077125E+03	-1.931311194E+04	+0	+0
+1.564779745E+03	-1.924852509E+04	+0	+0
+1.558621782E+03	-1.918430790E+04	+0	+0
+1.551898629E+03	-1.912069461E+04	+0	+0
+1.545822744E+03	-1.905740260E+04	+0	+0
+1.539454659E+03	-1.899458420E+04	+0	+0
+1.533359290E+03	-1.893215888E+04	+0	+0
+1.527144232E+03	-1.886981571E+04	+0	+0
+1.521400843E+03	-1.880797584E+04	+0	+0
+1.515310610E+03	-1.874680730E+04	+0	+0
+1.509531374E+03	-1.868596169E+04	+0	+0
+1.503554142E+03	-1.862547240E+04	+0	+0
+1.497799954E+03	-1.856550458E+04	+0	+0
+1.492105795E+03	-1.850582618E+04	+0	+0
+1.486272632E+03	-1.844679683E+04	+0	+0
+1.480583212E+03	-1.838756065E+04	+0	+0
+1.475306836E+03	-1.832908253E+04	+0	+0
+1.469453257E+03	-1.827110143E+04	+0	+0
+1.463737232E+03	-1.821360309E+04	+0	+0
+1.458031594E+03	-1.815651667E+04	+0	+0
+1.452673831E+03	-1.809933017E+04	+0	+0
+1.447041296E+03	-1.804334701E+04	+0	+0
+1.441731411E+03	-1.798700999E+04	+0	+0
+1.436584485E+03	-1.793146932E+04	+0	+0
+1.431079773E+03	-1.787632413E+04	+0	+0
+1.425593277E+03	-1.782134939E+04	+0	+0
+1.420119986E+03	-1.776670159E+04	+0	+0
+1.414855234E+03	-1.771204901E+04	+0	+0
+1.409428053E+03	-1.765844325E+04	+0	+0
+1.404260403E+03	-1.760474590E+04	+0	+0
+1.399246768E+03	-1.755146284E+04	+0	+0
+1.394507637E+03	-1.749847387E+04	+0	+0
+1.390200966E+03	-1.744583853E+04	+0	+0
+1.384975508E+03	-1.739351514E+04	+0	+0
+1.379690541E+03	-1.734176095E+04	+0	+0
+1.375385119E+03	-1.729014790E+04	+0	+0
+1.369954472E+03	-1.723915828E+04	+0	+0
+1.365598055E+03	-1.718851912E+04	+0	+0
+1.360587459E+03	-1.713803215E+04	+0	+0
+1.355067222E+03	-1.708758768E+04	+0	+0
+1.350222811E+03	-1.703763251E+04	+0	+0
+1.345203221E+03	-1.698831890E+04	+0	+0
+1.339479796E+03	-1.693898252E+04	+0	+0
+1.334650890E+03	-1.689006619E+04	+0	+0
+1.330477080E+03	-1.684158138E+04	+0	+0
+1.325539615E+03	-1.679309896E+04	+0	+0
+1.320753079E+03	-1.674491027E+04	+0	+0
+1.316443994E+03	-1.669697750E+04	+0	+0
+1.311994843E+03	-1.664949081E+04	+0	+0
+1.307283201E+03	-1.660211100E+04	+0	+0
+1.302336284E+03	-1.655511739E+04	+0	+0
+1.297756079E+03	-1.650857196E+04	+0	+0
+1.293161719E+03	-1.646217842E+04	+0	+0
+1.288428320E+03	-1.641600982E+04	+0	+0
+1.284008350E+03	-1.636965757E+04	+0	+0
+1.279714282E+03	-1.632411671E+04	+0	+0
+1.274995872E+03	-1.627844163E+04	+0	+0
+1.270636742E+03	-1.623303489E+04	+0	+0
+1.266120875E+03	-1.618871729E+04	+0	+0
+1.262089850E+03	-1.614451709E+04	+0	+0
+1.258155616E+03	-1.610054479E+04	+0	+0
+1.254300516E+03	-1.605622542E+04	+0	+0
+1.249790389E+03	-1.601234683E+04	+0	+0
+1.245590529E+03	-1.596875856E+04	+0	+0
+1.241522871E+03	-1.592575388E+04	+0	+0
+1.237193040E+03	-1.588302531E+04	+0	+0
+1.233086653E+03	-1.583961792E+04	+0	+0
+1.228568604E+03	-1.579591798E+04	+0	+0
+1.224204410E+03	-1.575229825E+04	+0	+0
+1.220483702E+03	-1.570960660E+04	+0	+0
+1.216961204E+03	-1.566735394E+04	+0	+0
+1.212831272E+03	-1.562631420E+04	+0	+0
+1.208725193E+03	-1.558515540E+04	+0	+0
+1.205337255E+03	-1.554430857E+04	+0	+0
+1.201459059E+03	-1.550358867E+04	+0	+0
+1.197485222E+03	-1.546306068E+04	+0	+0
+1.193605286E+03	-1.542285245E+04	+0	+0
+1.189490052E+03	-1.538255963E+04	+0	+0
+1.186035017E+03	-1.534311745E+04	+0	+0
+1.182571526E+03	-1.530436450E+04	+0	+0
+1.178991089E+03	-1.526616741E+04	+0	+0
+1.175427019E+03	-1.522820284E+04	+0	+0
+1.171707555E+03	-1.519006017E+04	+0	+0
+1.167889457E+03	-1.515157540E+04	+0	+0
+1.163565956E+03	-1.511322646E+04	+0	+0
+1.159855917E+03	-1.507480665E+04	+0	+0
+1.156774287E+03	-1.503691814E+04	+0	+0
+1.152559088E+03	-1.499870757E+04	+0	+0
+1.148874592E+03	-1.496104904E+04	+0	+0
+1.145236895E+03	-1.492374018E+04	+0	+0
+1.141817740E+03	-1.488640108E+04	+0	+0
+1.138256441E+03	-1.484939529E+04	+0	+0
+1.134694179E+03	-1.481269578E+04	+0	+0
+1.130862993E+03	-1.477594644E+04	+0	+0
+1.127030633E+03	-1.473953640E+04	+0	+0
+1.124311842E+03	-1.470332680E+04	+0	+0
+1.121240203E+03	-1.466716794E+04	+0	+0
+1.117783781E+03	-1.463119706E+04	+0	+0
+1.114528452E+03	-1.459574205E+04	+0	+0
+1.111250911E+03	-1.456018814E+04	+0	+0
+1.107492485E+03	-1.452487788E+04	+0	+0
+1.104161505E+03	-1.448975428E+04	+0	+0
+1.100735156E+03	-1.445476925E+04	+0	+0
+1.097284023E+03	-1.442004775E+04	+0	+0
+1.093423041E+03	-1.438556687E+04	+0	+0
+1.090192827E+03	-1.435094871E+04	+0	+0
+1.086781686E+03	-1.431691723E+04	+0	+0
+1.083569044E+03	-1.428283619E+04	+0	+0
+1.080413788E+03	-1.424900878E+04	+0	+0
+1.077029873E+03	-1.421544696E+04	+0	+0
+1.073615177E+03	-1.418217654E+04	+0	+0
+1.070702350E+03	-1.414874318E+04	+0	+0
+1.067687423E+03	-1.411538940E+04	+0	+0
+1.064347430E+03	-1.408220673E+04	+0	+0
+1.061424594E+03	-1.404919386E+04	+0	+0
+1.058144564E+03	-1.401706254E+04	+0	+0
+1.054992148E+03	-1.398456360E+04	+0	+0
+1.051957970E+03	-1.395205820E+04	+0	+0
+1.048650104E+03	-1.391990864E+04	+0	+0
+1.045330835E+03	-1.388803531E+04	+0	+0
+1.042656201E+03	-1.385603918E+04	+0	+0
+1.039943541E+03	-1.382419612E+04	+0	+0
+1.036678017E+03	-1.379289366E+04	+0	+0
+1.033674675E+03	-1.376202592E+04	+0	+0
+1.030923235E+03	-1.373109709E+04	+0	+0
+1.028008017E+03	-1.370007266E+04	+0	+0
+1.025026873E+03	-1.366908490E+04	+0	+0
