# Supplementary material for: Optical and Electrical Characterization of Biocompatible Polymeric Lines for Hemodialysis Applications
Source: Materials (Basel). 2018 Mar 16;11(3):438. doi: 10.3390/ma11030438 (PMC5873017; doi:10.3390/ma11030438)
Supplement: Supplementary file 1 [file materials-11-00438-s001.zip › Data_for upload/EIS/Raw_Data/NI_5_5.csv]

+2.217298455E+03	-2.587405325E+04	+0	+0
+2.205653799E+03	-2.575404394E+04	+0	+0
+2.193950598E+03	-2.563759768E+04	+0	+0
+2.181429889E+03	-2.551382022E+04	+0	+0
+2.169442860E+03	-2.539675480E+04	+0	+0
+2.158410220E+03	-2.528280944E+04	+0	+0
+2.147066269E+03	-2.516843914E+04	+0	+0
+2.135510526E+03	-2.505505802E+04	+0	+0
+2.123981974E+03	-2.494304758E+04	+0	+0
+2.112576749E+03	-2.483182531E+04	+0	+0
+2.101547174E+03	-2.472204186E+04	+0	+0
+2.090679862E+03	-2.461325181E+04	+0	+0
+2.080095427E+03	-2.450557034E+04	+0	+0
+2.069458968E+03	-2.439825414E+04	+0	+0
+2.059070062E+03	-2.429224445E+04	+0	+0
+2.049092826E+03	-2.418687193E+04	+0	+0
+2.038540804E+03	-2.408278637E+04	+0	+0
+2.028296028E+03	-2.397900651E+04	+0	+0
+2.018208932E+03	-2.387668078E+04	+0	+0
+2.008284004E+03	-2.377530352E+04	+0	+0
+1.998291876E+03	-2.367465613E+04	+0	+0
+1.988269038E+03	-2.357519708E+04	+0	+0
+1.978520604E+03	-2.347633650E+04	+0	+0
+1.968709300E+03	-2.337852923E+04	+0	+0
+1.959198638E+03	-2.328148800E+04	+0	+0
+1.949664853E+03	-2.318573257E+04	+0	+0
+1.940899729E+03	-2.309083606E+04	+0	+0
+1.931208498E+03	-2.299570105E+04	+0	+0
+1.921901210E+03	-2.290196582E+04	+0	+0
+1.912788952E+03	-2.280923080E+04	+0	+0
+1.903449107E+03	-2.271739359E+04	+0	+0
+1.894370957E+03	-2.262609787E+04	+0	+0
+1.885388608E+03	-2.253615002E+04	+0	+0
+1.876454502E+03	-2.244673095E+04	+0	+0
+1.867572757E+03	-2.235781599E+04	+0	+0
+1.858680053E+03	-2.226999985E+04	+0	+0
+1.850112162E+03	-2.218260232E+04	+0	+0
+1.841674678E+03	-2.209540141E+04	+0	+0
+1.832683042E+03	-2.200941993E+04	+0	+0
+1.824526026E+03	-2.192396410E+04	+0	+0
+1.816488087E+03	-2.183906980E+04	+0	+0
+1.808408530E+03	-2.175659557E+04	+0	+0
+1.800413080E+03	-2.167415535E+04	+0	+0
+1.792732033E+03	-2.159210955E+04	+0	+0
+1.784909520E+03	-2.151140490E+04	+0	+0
+1.777238009E+03	-2.142902955E+04	+0	+0
+1.769690791E+03	-2.134739844E+04	+0	+0
+1.761309481E+03	-2.126654462E+04	+0	+0
+1.752330747E+03	-2.118585770E+04	+0	+0
+1.744443078E+03	-2.110623328E+04	+0	+0
+1.736823626E+03	-2.102821479E+04	+0	+0
+1.729145463E+03	-2.094969190E+04	+0	+0
+1.721267645E+03	-2.087077303E+04	+0	+0
+1.713368782E+03	-2.079316171E+04	+0	+0
+1.705888022E+03	-2.071590668E+04	+0	+0
+1.698603728E+03	-2.064022131E+04	+0	+0
+1.691305527E+03	-2.056564496E+04	+0	+0
+1.684199139E+03	-2.049217108E+04	+0	+0
+1.677127138E+03	-2.042002459E+04	+0	+0
+1.670212752E+03	-2.034834249E+04	+0	+0
+1.662954474E+03	-2.027630464E+04	+0	+0
+1.656022433E+03	-2.020441300E+04	+0	+0
+1.649192760E+03	-2.013336739E+04	+0	+0
+1.642065836E+03	-2.006313922E+04	+0	+0
+1.635223067E+03	-1.999299749E+04	+0	+0
+1.628445043E+03	-1.992335526E+04	+0	+0
+1.621725467E+03	-1.985399665E+04	+0	+0
+1.615083788E+03	-1.978543055E+04	+0	+0
+1.608140518E+03	-1.971725771E+04	+0	+0
+1.601676608E+03	-1.964923707E+04	+0	+0
+1.594973012E+03	-1.958180734E+04	+0	+0
+1.588251925E+03	-1.951512926E+04	+0	+0
+1.581970431E+03	-1.944889473E+04	+0	+0
+1.575583217E+03	-1.938331342E+04	+0	+0
+1.569094594E+03	-1.931769914E+04	+0	+0
+1.562844249E+03	-1.925320882E+04	+0	+0
+1.556638028E+03	-1.918913486E+04	+0	+0
+1.550352725E+03	-1.912527097E+04	+0	+0
+1.543995401E+03	-1.906186906E+04	+0	+0
+1.537822132E+03	-1.899918451E+04	+0	+0
+1.531809580E+03	-1.893659130E+04	+0	+0
+1.525690659E+03	-1.887433918E+04	+0	+0
+1.519803897E+03	-1.881240798E+04	+0	+0
+1.513918881E+03	-1.875106160E+04	+0	+0
+1.508249206E+03	-1.869025803E+04	+0	+0
+1.502291479E+03	-1.862965793E+04	+0	+0
+1.496199460E+03	-1.856947375E+04	+0	+0
+1.490374371E+03	-1.850992280E+04	+0	+0
+1.484388015E+03	-1.845059145E+04	+0	+0
+1.478630768E+03	-1.839165106E+04	+0	+0
+1.473083300E+03	-1.833301828E+04	+0	+0
+1.467541562E+03	-1.827496258E+04	+0	+0
+1.461968787E+03	-1.821748108E+04	+0	+0
+1.456148629E+03	-1.816017451E+04	+0	+0
+1.450677484E+03	-1.810338197E+04	+0	+0
+1.445273030E+03	-1.804691454E+04	+0	+0
+1.439950089E+03	-1.799079628E+04	+0	+0
+1.434677514E+03	-1.793496147E+04	+0	+0
+1.429137144E+03	-1.787960333E+04	+0	+0
+1.423592419E+03	-1.782466411E+04	+0	+0
+1.418073586E+03	-1.776980545E+04	+0	+0
+1.412950169E+03	-1.771550953E+04	+0	+0
+1.407578314E+03	-1.766157438E+04	+0	+0
+1.402300015E+03	-1.760805329E+04	+0	+0
+1.397149235E+03	-1.755489802E+04	+0	+0
+1.392189218E+03	-1.750177535E+04	+0	+0
+1.387080171E+03	-1.744931512E+04	+0	+0
+1.381805515E+03	-1.739687435E+04	+0	+0
+1.376784111E+03	-1.734510335E+04	+0	+0
+1.371928895E+03	-1.729344509E+04	+0	+0
+1.366844891E+03	-1.724218188E+04	+0	+0
+1.362006775E+03	-1.719139058E+04	+0	+0
+1.357195007E+03	-1.714109086E+04	+0	+0
+1.352491988E+03	-1.709057178E+04	+0	+0
+1.347463337E+03	-1.704057756E+04	+0	+0
+1.342556357E+03	-1.699116700E+04	+0	+0
+1.337431206E+03	-1.694187855E+04	+0	+0
+1.332960186E+03	-1.689284943E+04	+0	+0
+1.328445558E+03	-1.684427876E+04	+0	+0
+1.323894518E+03	-1.679587644E+04	+0	+0
+1.319202959E+03	-1.674783617E+04	+0	+0
+1.314773896E+03	-1.669991188E+04	+0	+0
+1.310284229E+03	-1.665209074E+04	+0	+0
+1.306230546E+03	-1.660496317E+04	+0	+0
+1.301469799E+03	-1.655770449E+04	+0	+0
+1.296805923E+03	-1.651109926E+04	+0	+0
+1.291903254E+03	-1.646456488E+04	+0	+0
+1.287371480E+03	-1.641843574E+04	+0	+0
+1.282787242E+03	-1.637235905E+04	+0	+0
+1.278333135E+03	-1.632680288E+04	+0	+0
+1.274062247E+03	-1.628170016E+04	+0	+0
+1.269755397E+03	-1.623626909E+04	+0	+0
+1.265230310E+03	-1.619161062E+04	+0	+0
+1.261010317E+03	-1.614727133E+04	+0	+0
+1.256926582E+03	-1.610286090E+04	+0	+0
+1.252694542E+03	-1.605875095E+04	+0	+0
+1.248257427E+03	-1.601503564E+04	+0	+0
+1.243889584E+03	-1.597179174E+04	+0	+0
+1.239935100E+03	-1.592860009E+04	+0	+0
+1.235818193E+03	-1.588570117E+04	+0	+0
+1.231612667E+03	-1.584261949E+04	+0	+0
+1.227244848E+03	-1.580024403E+04	+0	+0
+1.223025166E+03	-1.575803910E+04	+0	+0
+1.219303814E+03	-1.571614812E+04	+0	+0
+1.215791181E+03	-1.567427681E+04	+0	+0
+1.211712669E+03	-1.563294448E+04	+0	+0
+1.207908018E+03	-1.559164553E+04	+0	+0
+1.204129760E+03	-1.555062372E+04	+0	+0
+1.200196155E+03	-1.550995801E+04	+0	+0
+1.196574501E+03	-1.546953432E+04	+0	+0
+1.192605907E+03	-1.542941489E+04	+0	+0
+1.188354926E+03	-1.538943387E+04	+0	+0
+1.184515993E+03	-1.534968775E+04	+0	+0
+1.180390175E+03	-1.531001681E+04	+0	+0
+1.176511163E+03	-1.527041221E+04	+0	+0
+1.172803007E+03	-1.523105118E+04	+0	+0
+1.169437309E+03	-1.519222183E+04	+0	+0
+1.165467213E+03	-1.515355091E+04	+0	+0
+1.161779405E+03	-1.511492706E+04	+0	+0
+1.158138844E+03	-1.507685150E+04	+0	+0
+1.155163774E+03	-1.503891488E+04	+0	+0
+1.151132633E+03	-1.500075187E+04	+0	+0
+1.147393621E+03	-1.496293011E+04	+0	+0
+1.143659255E+03	-1.492545202E+04	+0	+0
+1.140583767E+03	-1.488817000E+04	+0	+0
+1.136809994E+03	-1.485112065E+04	+0	+0
+1.133241384E+03	-1.481405179E+04	+0	+0
+1.129591037E+03	-1.477741332E+04	+0	+0
+1.126095937E+03	-1.474095285E+04	+0	+0
+1.123162388E+03	-1.470465244E+04	+0	+0
+1.119956158E+03	-1.466866689E+04	+0	+0
+1.116812817E+03	-1.463273715E+04	+0	+0
+1.113254361E+03	-1.459723889E+04	+0	+0
+1.109950438E+03	-1.456171035E+04	+0	+0
+1.106319240E+03	-1.452622370E+04	+0	+0
+1.103226544E+03	-1.449116524E+04	+0	+0
+1.099489919E+03	-1.445631366E+04	+0	+0
+1.095952005E+03	-1.442147151E+04	+0	+0
+1.092433613E+03	-1.438675030E+04	+0	+0
+1.088873328E+03	-1.435235708E+04	+0	+0
+1.085700235E+03	-1.431820074E+04	+0	+0
+1.082479630E+03	-1.428401185E+04	+0	+0
+1.079682337E+03	-1.425009067E+04	+0	+0
+1.076123972E+03	-1.421665457E+04	+0	+0
+1.073048727E+03	-1.418331595E+04	+0	+0
+1.070096635E+03	-1.414994435E+04	+0	+0
+1.066984420E+03	-1.411662870E+04	+0	+0
+1.063614668E+03	-1.408344525E+04	+0	+0
+1.060426341E+03	-1.405091558E+04	+0	+0
+1.057302955E+03	-1.401809121E+04	+0	+0
+1.054258458E+03	-1.398569552E+04	+0	+0
+1.051196940E+03	-1.395322455E+04	+0	+0
+1.047910615E+03	-1.392113599E+04	+0	+0
+1.044706609E+03	-1.388926278E+04	+0	+0
+1.041911945E+03	-1.385751891E+04	+0	+0
+1.039128200E+03	-1.382592256E+04	+0	+0
+1.035819608E+03	-1.379431087E+04	+0	+0
+1.033068314E+03	-1.376301704E+04	+0	+0
+1.030340185E+03	-1.373191868E+04	+0	+0
+1.027410270E+03	-1.370082985E+04	+0	+0
+1.024455525E+03	-1.366999370E+04	+0	+0
