# Supplementary material for: Optical and Electrical Characterization of Biocompatible Polymeric Lines for Hemodialysis Applications
Source: Materials (Basel). 2018 Mar 16;11(3):438. doi: 10.3390/ma11030438 (PMC5873017; doi:10.3390/ma11030438)
Supplement: Supplementary file 1 [file materials-11-00438-s001.zip › Data_for upload/Optical/Instructions.xlsx]

## Sheet: OTTICA
	Data is contained in files Plate1.xlsx and Plate2.xslx
	Wavelenghts analyzed are from 400 to 1000 nm with 2nm resolution
	Samples were placed on the plates according to the scheme below
	Measurement of baseline (empty) is perfomed one position away from the nearest sample, so column 12 instead of 11
	Plate1
		1	2	3	4	5	6	7	8	9	10	12
B-Braun	A	BB	BB	BB	BB	BB	BB	BB	BB	BB	BB	Empty
Bellco	B	BE	BE	BE	BE	BE	BE	BE	BE	BE	BE	Empty
Baxter-Gambro	C	BG	BG	BG	BG	BG	BG	BG	BG	BG	BG	Empty
Gama	D	GA	GA	GA	GA	GA	GA	GA	GA	GA	GA	Empty
EffeEmme	E	FM	FM	FM	FM	FM	FM	FM	FM	FM	FM	Empty
Fresenius Medical Care	F	FC	FC	FC	FC	FC	FC	FC	FC	FC	FC	Empty
Nipro	G	NI	NI	NI	NI	NI	NI	NI	NI	NI	NI	Empty
	Plate2
		1	2	3	4	5	6	7	8	9	10	12
Nipro	A	NI	NI	NI	NI	NI	NI	NI	NI	NI	NI	Empty
Fresenius Medical Care	B	FC	FC	FC	FC	FC	FC	FC	FC	FC	FC	Empty
EffeEmme	C	FM	FM	FM	FM	FM	FM	FM	FM	FM	FM	Empty
Gama	D	GA	GA	GA	GA	GA	GA	GA	GA	GA	GA	Empty
Baxter-Gambro	E	BG	BG	BG	BG	BG	BG	BG	BG	BG	BG	Empty
Bellco	F	BE	BE	BE	BE	BE	BE	BE	BE	BE	BE	Empty
B-Braun	G	BB	BB	BB	BB	BB	BB	BB	BB	BB	BB	Empty
