# Supplementary material for: Optical and Electrical Characterization of Biocompatible Polymeric Lines for Hemodialysis Applications
Source: Materials (Basel). 2018 Mar 16;11(3):438. doi: 10.3390/ma11030438 (PMC5873017; doi:10.3390/ma11030438)
Supplement: Supplementary file 1 [file materials-11-00438-s001.zip › Data_for upload/Optical/Plate2.xlsx]

## Sheet: Sheet0
Wavel.	400	402	404	406	408	410	412	414	416	418	420	422	424	426	428	430	432	434	436	438	440	442	444	446	448	450	452	454	456	458	460	462	464	466	468	470	472	474	476	478	480	482	484	486	488	490	492	494	496
A1	0.2243	0.2214	0.2157	0.2111	0.2067	0.2042	0.2023	0.1997	0.1962	0.1936	0.1918	0.187	0.185	0.1825	0.1796	0.178	0.1762	0.1743	0.1737	0.173	0.1724	0.1714	0.1704	0.1688	0.1678	0.166	0.1644	0.163	0.1622	0.1618	0.161	0.1605	0.1601	0.1589	0.1581	0.1572	0.1561	0.1548	0.1542	0.1535	0.1527	0.1522	0.1517	0.1511	0.1507	0.1491	0.1486	0.1477	0.1472
A2	0.2208	0.2182	0.2127	0.2084	0.2041	0.2016	0.1997	0.1968	0.1932	0.1906	0.189	0.1845	0.1826	0.1804	0.1777	0.1763	0.1745	0.1726	0.1718	0.171	0.1703	0.1694	0.1685	0.1671	0.1663	0.1647	0.1633	0.162	0.1616	0.1608	0.1601	0.1597	0.1593	0.1581	0.1574	0.1568	0.1557	0.1545	0.1539	0.1534	0.1527	0.1523	0.1518	0.1512	0.1509	0.1495	0.1491	0.1483	0.1478
A3	0.2405	0.2365	0.2304	0.2257	0.2213	0.2187	0.217	0.2142	0.2105	0.2079	0.2061	0.201	0.1989	0.1963	0.1933	0.1918	0.1899	0.1879	0.1872	0.1865	0.1859	0.1848	0.1838	0.1821	0.1812	0.1793	0.1777	0.1762	0.1757	0.1749	0.1742	0.1738	0.1733	0.1719	0.1711	0.1702	0.1689	0.1675	0.1667	0.1661	0.1652	0.1648	0.1641	0.1636	0.1631	0.1616	0.1609	0.1599	0.1594
A4	0.6386	0.6378	0.631	0.6257	0.6209	0.6161	0.6147	0.6134	0.611	0.6107	0.6071	0.5996	0.5951	0.5891	0.5849	0.5829	0.5816	0.5814	0.5823	0.5828	0.5807	0.5807	0.5801	0.576	0.5747	0.5729	0.5687	0.5687	0.5699	0.569	0.5663	0.5657	0.5632	0.5606	0.561	0.5608	0.5591	0.56	0.559	0.5591	0.5655	0.5599	0.5604	0.5576	0.5539	0.5462	0.5451	0.5456	0.5459
A5	0.2358	0.2323	0.2267	0.2221	0.2178	0.2152	0.2133	0.2105	0.2069	0.2043	0.2027	0.198	0.196	0.1936	0.1906	0.1892	0.1875	0.1855	0.1849	0.1841	0.1835	0.1825	0.1815	0.18	0.1791	0.1776	0.1761	0.1748	0.1744	0.1735	0.1729	0.1724	0.172	0.1707	0.17	0.1694	0.1684	0.1671	0.1666	0.1659	0.1656	0.165	0.1645	0.1639	0.1634	0.1617	0.1612	0.1604	0.16
A6	0.2633	0.2603	0.2543	0.2497	0.2451	0.2425	0.2407	0.2379	0.2341	0.2315	0.2297	0.2245	0.2224	0.2196	0.2166	0.215	0.2131	0.211	0.2104	0.2097	0.2089	0.2078	0.2068	0.2051	0.204	0.2021	0.2005	0.199	0.1986	0.1977	0.197	0.1965	0.196	0.1944	0.1937	0.193	0.1916	0.1902	0.1894	0.1889	0.1881	0.1875	0.187	0.1863	0.1858	0.1839	0.1832	0.1823	0.1817
A7	0.2334	0.231	0.2258	0.2216	0.2175	0.2148	0.213	0.2101	0.2064	0.2039	0.2024	0.1982	0.1965	0.1942	0.1917	0.1903	0.1886	0.1866	0.1859	0.1851	0.1844	0.1834	0.1826	0.1813	0.1805	0.1791	0.1778	0.1767	0.1762	0.1754	0.1749	0.1744	0.1741	0.173	0.1723	0.1718	0.1709	0.1698	0.1691	0.1687	0.1679	0.1676	0.1673	0.1668	0.1664	0.1652	0.1648	0.164	0.1636
A8	0.2333	0.2296	0.2239	0.2195	0.2152	0.2128	0.2112	0.2084	0.2048	0.2021	0.2005	0.1957	0.1938	0.1914	0.1886	0.1871	0.1853	0.1835	0.1828	0.1821	0.1814	0.1803	0.1792	0.1778	0.1766	0.1749	0.1734	0.1719	0.1714	0.1704	0.1699	0.1695	0.1691	0.1678	0.1671	0.1663	0.1651	0.1637	0.163	0.1624	0.1614	0.1611	0.1607	0.1601	0.1597	0.1584	0.1578	0.1569	0.1564
A9	0.244	0.2405	0.2351	0.2307	0.2262	0.2236	0.2217	0.2186	0.2147	0.2122	0.2105	0.2063	0.2045	0.2023	0.1997	0.1983	0.1963	0.1942	0.1933	0.1923	0.1917	0.1906	0.1898	0.1882	0.1874	0.186	0.1846	0.1834	0.1827	0.1819	0.1813	0.1807	0.1804	0.1792	0.1784	0.1777	0.1767	0.1754	0.1748	0.1744	0.1732	0.1731	0.1725	0.1721	0.1718	0.1706	0.1701	0.1692	0.1687
A10	0.2536	0.2504	0.245	0.2404	0.2361	0.2334	0.2314	0.2284	0.2246	0.2221	0.2205	0.2161	0.2142	0.2118	0.2091	0.2076	0.2059	0.2038	0.203	0.2022	0.2014	0.2003	0.1994	0.198	0.1971	0.1957	0.1942	0.193	0.1924	0.1917	0.191	0.1905	0.19	0.1887	0.1882	0.1875	0.1864	0.1852	0.1846	0.1841	0.1834	0.183	0.1825	0.182	0.1815	0.18	0.1795	0.1786	0.1782
A12	0.0498	0.05	0.0498	0.0494	0.049	0.0489	0.0487	0.0487	0.0484	0.0483	0.0486	0.0483	0.0481	0.048	0.0477	0.0476	0.0474	0.0472	0.047	0.0471	0.0468	0.0467	0.0468	0.0467	0.0465	0.0464	0.0463	0.0462	0.046	0.0462	0.046	0.0459	0.0461	0.0459	0.0458	0.0458	0.0458	0.0457	0.0458	0.0458	0.0457	0.046	0.0461	0.0459	0.0458	0.0457	0.0458	0.0457	0.0458
B1	0.1751	0.1727	0.1689	0.1659	0.1632	0.1619	0.161	0.1598	0.1581	0.1569	0.156	0.1532	0.1519	0.1503	0.1482	0.1472	0.1458	0.1444	0.1439	0.1435	0.1428	0.1421	0.1416	0.1403	0.1394	0.1382	0.1369	0.1358	0.1353	0.1346	0.134	0.1336	0.1333	0.132	0.1314	0.1308	0.1298	0.1287	0.1282	0.1277	0.1268	0.1265	0.1261	0.1256	0.1252	0.1238	0.1233	0.1226	0.1221
B2	0.1638	0.1618	0.158	0.1553	0.1526	0.1511	0.1501	0.1487	0.1469	0.1456	0.1449	0.1422	0.1409	0.1394	0.1376	0.1367	0.1355	0.1342	0.1337	0.133	0.1325	0.1317	0.131	0.1298	0.1291	0.1279	0.1267	0.1256	0.1252	0.1245	0.1238	0.1234	0.1231	0.122	0.1214	0.1209	0.1202	0.1192	0.1187	0.1182	0.1177	0.1174	0.1171	0.1165	0.1162	0.115	0.1146	0.114	0.1136
B3	0.1644	0.1624	0.1589	0.1561	0.1534	0.152	0.151	0.1496	0.1478	0.1465	0.1458	0.1432	0.142	0.1405	0.1387	0.1377	0.1366	0.1352	0.1348	0.1342	0.1336	0.1328	0.1321	0.131	0.1303	0.129	0.1279	0.1268	0.1264	0.1256	0.125	0.1246	0.1243	0.1231	0.1225	0.122	0.1212	0.1202	0.1197	0.1193	0.1186	0.1182	0.1179	0.1174	0.117	0.1158	0.1154	0.1148	0.1144
B4	0.1758	0.1736	0.1697	0.1668	0.1639	0.1624	0.1614	0.16	0.1582	0.1568	0.156	0.1531	0.1518	0.1501	0.148	0.1471	0.1457	0.1442	0.1437	0.1432	0.1426	0.1417	0.141	0.1398	0.139	0.1375	0.1362	0.1351	0.1344	0.1341	0.1332	0.1328	0.1324	0.1311	0.1305	0.1299	0.129	0.128	0.1274	0.127	0.1263	0.1258	0.1254	0.1249	0.1244	0.123	0.1225	0.1218	0.1214
B5	0.1834	0.1809	0.1766	0.1733	0.1704	0.1691	0.1682	0.167	0.1653	0.1642	0.1633	0.1601	0.1587	0.1567	0.1545	0.1534	0.1519	0.1504	0.15	0.1495	0.1489	0.148	0.1472	0.1458	0.145	0.1433	0.1418	0.1405	0.14	0.1392	0.1385	0.1379	0.1377	0.1364	0.1357	0.135	0.1338	0.1326	0.132	0.1314	0.1305	0.1301	0.1297	0.1291	0.1286	0.1271	0.1266	0.1259	0.1253
B6	0.1753	0.1732	0.1694	0.1666	0.1638	0.1621	0.1611	0.1597	0.1577	0.1564	0.1556	0.1528	0.1515	0.1499	0.1479	0.147	0.1456	0.1442	0.1437	0.143	0.1424	0.1416	0.1409	0.1396	0.1388	0.1376	0.1364	0.1354	0.135	0.1342	0.1335	0.1331	0.1327	0.1316	0.131	0.1304	0.1295	0.1286	0.1281	0.1276	0.127	0.1266	0.1261	0.1256	0.1253	0.1239	0.1235	0.1228	0.1223
B7	0.1845	0.1818	0.1775	0.1744	0.1715	0.1702	0.1694	0.1683	0.1669	0.1656	0.1647	0.1615	0.16	0.1582	0.1559	0.1548	0.1533	0.1519	0.1515	0.1511	0.1505	0.1498	0.1491	0.1477	0.1468	0.1453	0.1439	0.1426	0.1421	0.1414	0.1408	0.1404	0.1401	0.1388	0.1381	0.1374	0.1363	0.1351	0.1344	0.1338	0.1331	0.1326	0.1321	0.1315	0.1311	0.1295	0.1289	0.1281	0.1276
B8	0.1835	0.181	0.1768	0.1736	0.1707	0.1692	0.1684	0.1672	0.1655	0.1643	0.1634	0.1603	0.1588	0.157	0.1547	0.1536	0.1522	0.1507	0.1502	0.1497	0.1491	0.1484	0.1476	0.1462	0.1454	0.1438	0.1424	0.1412	0.1407	0.1399	0.1391	0.1388	0.1383	0.137	0.1364	0.1357	0.1345	0.1333	0.1327	0.1321	0.1313	0.1308	0.1304	0.1298	0.1293	0.1279	0.1273	0.1266	0.126
B9	0.1606	0.1588	0.1553	0.1528	0.1502	0.1489	0.148	0.1466	0.145	0.1438	0.1432	0.1405	0.1394	0.1381	0.1363	0.1354	0.1342	0.1329	0.1325	0.132	0.1314	0.1306	0.1301	0.1291	0.1284	0.1272	0.1261	0.1252	0.1248	0.1242	0.1236	0.1231	0.1229	0.1218	0.1212	0.1206	0.1199	0.119	0.1186	0.1181	0.1175	0.1172	0.1168	0.1164	0.116	0.1148	0.1145	0.1138	0.1135
B10	0.1721	0.17	0.1662	0.1634	0.1605	0.1591	0.158	0.1564	0.1546	0.1531	0.1522	0.1495	0.1483	0.1468	0.1448	0.1438	0.1425	0.1411	0.1406	0.1399	0.1393	0.1384	0.1377	0.1366	0.1358	0.1344	0.1331	0.132	0.1317	0.1309	0.1302	0.1297	0.1294	0.1281	0.1276	0.1271	0.1262	0.1251	0.1247	0.1242	0.1234	0.1231	0.1226	0.1222	0.1218	0.1205	0.1201	0.1194	0.119
B12	0.0513	0.0516	0.0512	0.051	0.0504	0.0502	0.0501	0.05	0.0497	0.0497	0.0499	0.0495	0.0493	0.0492	0.049	0.0488	0.0486	0.0484	0.0481	0.0481	0.048	0.0478	0.0479	0.0477	0.0477	0.0476	0.0473	0.0472	0.0471	0.0471	0.0471	0.0469	0.047	0.0468	0.0467	0.0466	0.0467	0.0466	0.0466	0.0466	0.0464	0.0467	0.0468	0.0466	0.0466	0.0463	0.0464	0.0463	0.0463
C1	0.2674	0.2629	0.2564	0.2527	0.2503	0.25	0.2499	0.2499	0.2484	0.2461	0.2442	0.238	0.2353	0.232	0.2286	0.227	0.2253	0.2241	0.2241	0.2241	0.2235	0.2222	0.2203	0.2173	0.2155	0.2123	0.2098	0.2076	0.2068	0.2061	0.2055	0.2051	0.2045	0.2022	0.2007	0.199	0.1966	0.194	0.1928	0.1918	0.1904	0.1898	0.1888	0.1879	0.1871	0.1846	0.1831	0.1817	0.1805
C2	0.2269	0.224	0.2196	0.2169	0.215	0.2147	0.2146	0.2146	0.2138	0.2125	0.2113	0.2072	0.2053	0.203	0.2004	0.1992	0.1979	0.1968	0.1966	0.1964	0.1959	0.195	0.1939	0.1919	0.1906	0.1885	0.1866	0.1851	0.1846	0.1838	0.1834	0.183	0.1828	0.1811	0.1802	0.1792	0.1776	0.176	0.175	0.1745	0.1736	0.1731	0.1725	0.1719	0.1712	0.1694	0.1686	0.1675	0.1668
C3	0.2475	0.2438	0.2383	0.2351	0.2332	0.233	0.2331	0.2337	0.2327	0.2308	0.2291	0.2236	0.2211	0.218	0.2149	0.2135	0.2121	0.2112	0.2114	0.2116	0.2111	0.2101	0.2086	0.206	0.2044	0.2017	0.1995	0.1979	0.1971	0.197	0.1965	0.1962	0.1958	0.194	0.1928	0.1913	0.1893	0.1873	0.1863	0.1857	0.1848	0.1842	0.1836	0.1828	0.1819	0.1795	0.1783	0.1771	0.1762
C4	0.2393	0.2362	0.2315	0.2288	0.2271	0.2272	0.2274	0.2278	0.2272	0.2257	0.2243	0.2195	0.2174	0.2149	0.2121	0.2109	0.2096	0.2088	0.209	0.2091	0.2086	0.2077	0.2064	0.2042	0.2028	0.2004	0.1985	0.197	0.1966	0.1961	0.1958	0.1956	0.1952	0.1936	0.1927	0.1914	0.1897	0.1878	0.187	0.1864	0.1855	0.185	0.1845	0.1838	0.1831	0.1809	0.1798	0.1787	0.1778
C5	0.2356	0.2327	0.2281	0.2254	0.2237	0.2236	0.2236	0.224	0.2233	0.222	0.2206	0.2162	0.2142	0.2118	0.2091	0.208	0.2067	0.2058	0.2058	0.2059	0.2054	0.2046	0.2034	0.2013	0.2	0.1978	0.1959	0.1944	0.1941	0.1934	0.193	0.1928	0.1924	0.1908	0.1898	0.1887	0.1869	0.1852	0.1843	0.1837	0.1828	0.1823	0.1818	0.1809	0.1803	0.1781	0.1772	0.176	0.1752
C6	0.2274	0.2244	0.2202	0.2175	0.2156	0.2153	0.2151	0.2151	0.2142	0.2127	0.2116	0.2076	0.2057	0.2035	0.201	0.1998	0.1984	0.1973	0.1971	0.1969	0.1965	0.1954	0.1943	0.1924	0.1911	0.1889	0.1872	0.1857	0.1851	0.1843	0.1839	0.1835	0.1832	0.1818	0.1808	0.1798	0.1781	0.1765	0.1757	0.1749	0.1738	0.1735	0.1729	0.1723	0.1718	0.1701	0.1692	0.1682	0.1674
C7	0.2214	0.2187	0.2147	0.2122	0.2103	0.2099	0.2098	0.2097	0.2089	0.2077	0.2065	0.2027	0.2009	0.1987	0.1963	0.1951	0.1938	0.1927	0.1926	0.1924	0.1919	0.191	0.19	0.1881	0.187	0.185	0.1833	0.1819	0.1815	0.1809	0.1804	0.1801	0.1797	0.1783	0.1775	0.1766	0.1752	0.1735	0.1728	0.1722	0.1715	0.1709	0.1704	0.1698	0.1692	0.1674	0.1666	0.1656	0.165
C8	0.2407	0.2374	0.2326	0.2299	0.2283	0.2283	0.2285	0.2292	0.2285	0.2269	0.2256	0.2209	0.2187	0.2162	0.2133	0.2121	0.2108	0.2098	0.21	0.2101	0.2097	0.2088	0.2075	0.2052	0.2037	0.2014	0.1993	0.1977	0.1973	0.1967	0.1964	0.1963	0.1959	0.1942	0.1931	0.192	0.1901	0.1883	0.1874	0.1867	0.1858	0.1854	0.1848	0.1841	0.1834	0.1812	0.1802	0.179	0.1782
C9	0.2338	0.2314	0.2269	0.2243	0.2228	0.2228	0.2231	0.2238	0.2232	0.2218	0.2204	0.2156	0.2134	0.2107	0.2079	0.2067	0.2054	0.2048	0.205	0.2052	0.2048	0.2039	0.2025	0.2002	0.1987	0.1964	0.1943	0.1928	0.1923	0.1917	0.1916	0.1913	0.191	0.1893	0.1883	0.187	0.1851	0.1834	0.1824	0.1819	0.1811	0.1806	0.1801	0.1793	0.1786	0.1764	0.1753	0.1741	0.1733
C10	0.2369	0.2338	0.2291	0.2262	0.2245	0.2243	0.2245	0.2249	0.2242	0.2227	0.2214	0.2167	0.2147	0.2121	0.2092	0.208	0.2066	0.2056	0.2057	0.2057	0.2053	0.2045	0.2033	0.2011	0.1998	0.1975	0.1956	0.1941	0.1936	0.193	0.1927	0.1925	0.1922	0.1906	0.1896	0.1883	0.1867	0.1848	0.1839	0.1833	0.1825	0.1819	0.1813	0.1806	0.1799	0.1777	0.1767	0.1755	0.1747
C12	0.0539	0.0543	0.0538	0.0535	0.0528	0.0527	0.0525	0.0523	0.052	0.052	0.052	0.0516	0.0514	0.0512	0.0509	0.0508	0.0504	0.0502	0.05	0.05	0.0497	0.0496	0.0497	0.0494	0.0493	0.0493	0.049	0.0489	0.0487	0.0488	0.0487	0.0485	0.0487	0.0484	0.0484	0.0483	0.0483	0.0482	0.0482	0.0482	0.0479	0.0484	0.0484	0.0481	0.048	0.0478	0.0479	0.0478	0.0479
D1	0.1467	0.1457	0.1437	0.1422	0.1404	0.1397	0.1389	0.138	0.1366	0.1357	0.1352	0.1333	0.1325	0.1314	0.1301	0.1293	0.1284	0.1271	0.1265	0.1258	0.1252	0.1244	0.1239	0.1229	0.1224	0.1214	0.1206	0.1197	0.1194	0.1189	0.1183	0.1179	0.1177	0.1168	0.1164	0.1161	0.1158	0.1153	0.1152	0.115	0.1148	0.1151	0.1151	0.1148	0.1147	0.1143	0.1146	0.1144	0.1147
D2	0.1528	0.152	0.1501	0.1487	0.1471	0.1463	0.1457	0.1448	0.1434	0.1427	0.1422	0.1404	0.1396	0.1385	0.1371	0.1365	0.1355	0.1343	0.1339	0.1331	0.1325	0.1317	0.1312	0.1304	0.1298	0.1289	0.128	0.1274	0.1271	0.1266	0.1261	0.1258	0.1256	0.1247	0.1244	0.1241	0.1238	0.1235	0.1234	0.1233	0.1231	0.1234	0.1235	0.1233	0.1232	0.1227	0.1231	0.1228	0.1232
D3	0.1438	0.143	0.141	0.1396	0.1379	0.1371	0.1364	0.1354	0.1339	0.1332	0.1327	0.1308	0.13	0.1291	0.1277	0.127	0.126	0.1248	0.1242	0.1236	0.1228	0.1221	0.1216	0.1207	0.1202	0.1194	0.1184	0.1177	0.1173	0.1168	0.1163	0.116	0.1157	0.1148	0.1146	0.1143	0.1139	0.1135	0.1134	0.1132	0.1128	0.1132	0.1132	0.113	0.1129	0.1125	0.1128	0.1126	0.1127
D4	0.1462	0.1454	0.1435	0.142	0.1405	0.1396	0.139	0.138	0.1367	0.1359	0.1355	0.1336	0.1327	0.1317	0.1302	0.1296	0.1287	0.1273	0.1268	0.1262	0.1254	0.1247	0.1242	0.1236	0.1228	0.122	0.1211	0.1205	0.1202	0.1195	0.1191	0.1186	0.1185	0.1177	0.1174	0.1171	0.1169	0.1164	0.1163	0.1161	0.116	0.1162	0.1164	0.1161	0.116	0.1155	0.1159	0.1158	0.116
D5	0.1484	0.1476	0.1456	0.1442	0.1425	0.1417	0.1411	0.1401	0.1387	0.138	0.1375	0.1357	0.1348	0.1338	0.1324	0.1318	0.1308	0.1295	0.1291	0.1284	0.1278	0.127	0.1265	0.1257	0.1251	0.1243	0.1235	0.1228	0.1224	0.1219	0.1214	0.121	0.1209	0.1199	0.1196	0.1193	0.1189	0.1185	0.1184	0.1183	0.1182	0.1184	0.1185	0.1181	0.118	0.1176	0.1179	0.1178	0.118
D6	0.1481	0.1473	0.1453	0.1439	0.1423	0.1416	0.1408	0.1398	0.1385	0.1378	0.1373	0.1354	0.1346	0.1336	0.1321	0.1314	0.1305	0.1293	0.1288	0.1283	0.1274	0.1267	0.1262	0.1253	0.1248	0.1239	0.123	0.1223	0.1219	0.1214	0.1209	0.1205	0.1204	0.1195	0.1192	0.1189	0.1187	0.1182	0.1182	0.118	0.1178	0.1182	0.1183	0.1179	0.1179	0.1174	0.1177	0.1176	0.1178
D7	0.1462	0.1454	0.1434	0.142	0.1404	0.1396	0.1389	0.1379	0.1365	0.1357	0.1353	0.1334	0.1325	0.1316	0.1302	0.1295	0.1285	0.1273	0.1267	0.1261	0.1254	0.1246	0.1241	0.1232	0.1227	0.1218	0.121	0.1202	0.1199	0.1193	0.1188	0.1183	0.1183	0.1174	0.1171	0.1168	0.1164	0.116	0.1159	0.1157	0.1155	0.1157	0.1158	0.1156	0.1155	0.1151	0.1154	0.1153	0.1155
D8	0.1521	0.1512	0.1491	0.1476	0.146	0.1451	0.1444	0.1433	0.1418	0.1409	0.1405	0.1385	0.1377	0.1367	0.1352	0.1346	0.1336	0.1322	0.1316	0.1308	0.1303	0.1292	0.1287	0.1278	0.1272	0.1262	0.1252	0.1244	0.124	0.1234	0.1227	0.1224	0.1221	0.1212	0.1208	0.1205	0.1201	0.1196	0.1194	0.1192	0.1188	0.1191	0.1191	0.1189	0.1188	0.1183	0.1187	0.1185	0.1186
D9	0.1547	0.1539	0.1518	0.1505	0.1489	0.148	0.1473	0.1464	0.1451	0.1442	0.1438	0.142	0.1412	0.1402	0.1389	0.1382	0.1372	0.1359	0.1353	0.1346	0.1339	0.1331	0.1327	0.1319	0.1314	0.1306	0.1297	0.129	0.1287	0.1282	0.1277	0.1274	0.1272	0.1264	0.1261	0.1258	0.1255	0.125	0.1249	0.1248	0.1245	0.1249	0.1248	0.1246	0.1246	0.1242	0.1246	0.1243	0.1246
D10	0.1579	0.1567	0.1547	0.1531	0.1513	0.1505	0.1497	0.1485	0.1469	0.1458	0.1454	0.1434	0.1426	0.1415	0.14	0.1393	0.1382	0.1367	0.1361	0.1353	0.1346	0.1336	0.133	0.1319	0.1314	0.1304	0.1295	0.1286	0.1278	0.1277	0.127	0.1265	0.1264	0.1255	0.1251	0.1247	0.1243	0.1238	0.1236	0.1234	0.1227	0.1232	0.1231	0.1228	0.1228	0.1224	0.1227	0.1224	0.1225
D12	0.0523	0.0526	0.0522	0.0519	0.0514	0.0513	0.0512	0.051	0.0508	0.0507	0.051	0.0506	0.0504	0.0502	0.05	0.0498	0.0496	0.0494	0.0492	0.0491	0.0489	0.0487	0.0488	0.0486	0.0484	0.0483	0.048	0.0479	0.0478	0.0479	0.0477	0.0476	0.0477	0.0475	0.0474	0.0474	0.0474	0.0473	0.0474	0.0473	0.0471	0.0475	0.0476	0.0473	0.0472	0.0471	0.0472	0.0471	0.0472
E1	0.2211	0.2193	0.2159	0.2133	0.211	0.2098	0.2091	0.2081	0.2067	0.2059	0.2051	0.2025	0.2012	0.1995	0.1972	0.196	0.1944	0.1924	0.1917	0.1907	0.19	0.189	0.1882	0.1867	0.1858	0.1844	0.1829	0.1815	0.1809	0.1799	0.179	0.1783	0.1778	0.1763	0.1756	0.1748	0.1738	0.1725	0.1719	0.1713	0.1703	0.1697	0.1692	0.1686	0.1681	0.1665	0.1659	0.1651	0.1646
E2	0.2204	0.2187	0.2155	0.2132	0.2109	0.2097	0.209	0.2077	0.2063	0.2051	0.2044	0.2019	0.2008	0.1993	0.1971	0.196	0.1944	0.1925	0.1917	0.1907	0.19	0.1888	0.1879	0.1866	0.1856	0.184	0.1826	0.1812	0.1806	0.1795	0.1786	0.178	0.1775	0.176	0.1752	0.1744	0.1734	0.172	0.1713	0.1708	0.1695	0.169	0.1684	0.1678	0.1675	0.166	0.1654	0.1645	0.164
E3	0.21	0.2083	0.2053	0.2031	0.2008	0.1998	0.1989	0.1978	0.1961	0.1951	0.1945	0.192	0.1908	0.1894	0.1875	0.1864	0.1849	0.183	0.1822	0.1812	0.1804	0.1793	0.1784	0.1771	0.1763	0.1748	0.1735	0.1721	0.1714	0.1705	0.1697	0.169	0.1685	0.1672	0.1664	0.1657	0.1648	0.1635	0.1629	0.1624	0.161	0.1607	0.1602	0.1597	0.1592	0.1579	0.1574	0.1566	0.1561
E4	0.2239	0.2218	0.2181	0.2155	0.2129	0.2118	0.2109	0.2096	0.2082	0.2071	0.2064	0.2039	0.2026	0.2009	0.1987	0.1974	0.1956	0.1935	0.1926	0.1916	0.1908	0.1897	0.1889	0.1874	0.1865	0.1849	0.1835	0.1819	0.1813	0.1802	0.1793	0.1786	0.1781	0.1765	0.1758	0.175	0.1738	0.1725	0.1717	0.1711	0.1697	0.1692	0.1686	0.1681	0.1677	0.1664	0.1658	0.1648	0.1643
E5	0.223	0.2213	0.2181	0.2158	0.2135	0.2124	0.2116	0.2105	0.2091	0.208	0.2074	0.2049	0.2036	0.202	0.1999	0.1987	0.1972	0.1953	0.1945	0.1937	0.1929	0.1919	0.1911	0.1897	0.1888	0.1874	0.186	0.1846	0.184	0.1831	0.1822	0.1815	0.1809	0.1795	0.1789	0.178	0.1771	0.1758	0.1752	0.1745	0.1736	0.173	0.1725	0.1719	0.1715	0.1698	0.1693	0.1684	0.168
E6	0.2265	0.2248	0.2216	0.2191	0.2168	0.2157	0.2149	0.2137	0.2122	0.2112	0.2106	0.2077	0.2065	0.2048	0.2026	0.2015	0.1999	0.198	0.1972	0.1963	0.1954	0.1943	0.1935	0.1921	0.1912	0.1897	0.1882	0.1869	0.1863	0.1853	0.1844	0.1838	0.1832	0.1818	0.1809	0.1803	0.1792	0.1779	0.1772	0.1767	0.1756	0.175	0.1744	0.1738	0.1733	0.1717	0.1711	0.1702	0.1697
E7	0.2202	0.2185	0.2154	0.2131	0.2106	0.2094	0.2086	0.2075	0.206	0.2049	0.2043	0.2016	0.2004	0.1988	0.1968	0.1956	0.1941	0.1922	0.1914	0.1905	0.1895	0.1885	0.1876	0.1862	0.1852	0.1838	0.1824	0.1809	0.1803	0.1793	0.1784	0.1777	0.1771	0.1756	0.175	0.1741	0.1731	0.1719	0.1712	0.1705	0.1695	0.1689	0.1684	0.1678	0.1673	0.1657	0.1652	0.1644	0.1639
E8	0.2377	0.2358	0.2323	0.2299	0.2275	0.2264	0.2256	0.2243	0.2227	0.2213	0.2208	0.2182	0.2171	0.2156	0.2134	0.2123	0.2106	0.2085	0.2075	0.2065	0.2058	0.2047	0.2039	0.2026	0.2018	0.2003	0.199	0.1976	0.1969	0.1959	0.1949	0.1944	0.1939	0.1925	0.1916	0.1909	0.1898	0.1884	0.1876	0.1869	0.1855	0.1851	0.1844	0.1838	0.1835	0.1822	0.1817	0.1808	0.1801
E9	0.2303	0.2284	0.2251	0.2227	0.2203	0.2193	0.2184	0.217	0.2152	0.214	0.2134	0.2109	0.2098	0.2084	0.2062	0.2052	0.2035	0.2015	0.2006	0.1996	0.1988	0.1977	0.1966	0.1953	0.1944	0.1928	0.1914	0.19	0.1893	0.1882	0.1872	0.1865	0.186	0.1846	0.1839	0.183	0.182	0.1806	0.1799	0.1792	0.1777	0.1773	0.1767	0.1763	0.1759	0.1746	0.174	0.1731	0.1726
E10	0.2098	0.2083	0.205	0.2027	0.2005	0.1993	0.1986	0.1978	0.1963	0.1954	0.1948	0.1923	0.191	0.1895	0.1873	0.1862	0.1847	0.183	0.1823	0.1815	0.1807	0.1798	0.179	0.1777	0.1769	0.1755	0.1741	0.1728	0.1723	0.1714	0.1705	0.1698	0.1694	0.1679	0.1672	0.1666	0.1655	0.1644	0.1637	0.163	0.1622	0.1615	0.161	0.1604	0.1599	0.1583	0.1578	0.157	0.1566
E12	0.0528	0.0531	0.0526	0.0522	0.0517	0.0516	0.0515	0.0513	0.0509	0.0509	0.0511	0.0507	0.0505	0.0503	0.0501	0.0499	0.0496	0.0494	0.0492	0.0492	0.049	0.0489	0.0489	0.0488	0.0485	0.0485	0.0482	0.0482	0.0481	0.048	0.0479	0.0479	0.0479	0.0477	0.0476	0.0475	0.0475	0.0474	0.0474	0.0474	0.0472	0.0475	0.0475	0.0473	0.0472	0.047	0.0471	0.047	0.047
F1	0.2184	0.2163	0.213	0.211	0.2096	0.2093	0.2091	0.2088	0.2077	0.2065	0.2056	0.2024	0.2011	0.1994	0.1974	0.1966	0.1956	0.1947	0.1947	0.1945	0.194	0.1931	0.1922	0.1906	0.1898	0.1882	0.1869	0.1859	0.1853	0.1852	0.1848	0.1846	0.1843	0.183	0.1822	0.1814	0.1803	0.179	0.1785	0.1781	0.1773	0.177	0.1766	0.176	0.1755	0.1739	0.1733	0.1725	0.1719
F2	0.2229	0.2205	0.2168	0.2145	0.2128	0.2125	0.2121	0.2115	0.2102	0.2088	0.2079	0.2046	0.2032	0.2016	0.1996	0.1987	0.1976	0.1965	0.1963	0.1958	0.1954	0.1944	0.1934	0.1923	0.1908	0.1891	0.1878	0.1865	0.1861	0.1854	0.185	0.1847	0.1844	0.1831	0.1822	0.1813	0.1801	0.1787	0.1781	0.1776	0.1765	0.1763	0.1757	0.1751	0.1748	0.1734	0.1728	0.1719	0.1712
F3	0.1981	0.1961	0.1929	0.1909	0.1895	0.1892	0.1891	0.1888	0.1879	0.1867	0.1859	0.1829	0.1815	0.18	0.1781	0.1773	0.1764	0.1756	0.1756	0.1754	0.1749	0.1741	0.1734	0.172	0.1712	0.1697	0.1685	0.1675	0.1672	0.1668	0.1665	0.1663	0.1662	0.165	0.1644	0.1636	0.1626	0.1613	0.1609	0.1605	0.1598	0.1597	0.1594	0.1589	0.1585	0.157	0.1565	0.1557	0.1553
F4	0.2084	0.2064	0.2032	0.2013	0.1997	0.1994	0.1991	0.1988	0.1978	0.1966	0.1958	0.1927	0.1913	0.1897	0.1878	0.187	0.1861	0.1852	0.1852	0.1851	0.1845	0.1838	0.183	0.1816	0.1807	0.1793	0.178	0.1771	0.1768	0.1764	0.1761	0.1758	0.1756	0.1743	0.1736	0.1729	0.1718	0.1707	0.1702	0.1697	0.169	0.1688	0.1684	0.1679	0.1674	0.1657	0.1651	0.1643	0.1638
F5	0.2079	0.206	0.2028	0.201	0.1995	0.1992	0.199	0.1988	0.1977	0.1966	0.1957	0.1927	0.1913	0.1898	0.188	0.1872	0.1863	0.1856	0.1857	0.1854	0.185	0.1843	0.1835	0.1821	0.1812	0.1798	0.1786	0.1777	0.1774	0.1771	0.1768	0.1765	0.1764	0.1751	0.1744	0.1736	0.1726	0.1714	0.171	0.1706	0.1698	0.1697	0.1693	0.1687	0.1682	0.1666	0.1661	0.1653	0.1648
F6	0.227	0.225	0.2218	0.2199	0.2185	0.2183	0.2182	0.218	0.217	0.2158	0.2147	0.2115	0.21	0.2083	0.2063	0.2055	0.2046	0.2039	0.204	0.2038	0.2033	0.2025	0.2016	0.2004	0.199	0.1974	0.1961	0.1952	0.1948	0.1944	0.1941	0.1939	0.1937	0.1922	0.1914	0.1906	0.1894	0.1881	0.1876	0.1872	0.1865	0.1863	0.1859	0.1852	0.1847	0.1828	0.1821	0.1813	0.1807
F7	0.2076	0.2058	0.2027	0.2009	0.1995	0.1992	0.199	0.1987	0.1978	0.1966	0.1958	0.1928	0.1915	0.19	0.1882	0.1876	0.1866	0.1858	0.1859	0.1857	0.1852	0.1844	0.1838	0.1824	0.1815	0.1802	0.179	0.1782	0.1779	0.1775	0.1772	0.177	0.1767	0.1755	0.1749	0.1741	0.1731	0.172	0.1716	0.1712	0.1705	0.1704	0.17	0.1695	0.169	0.1674	0.1669	0.166	0.1656
F8	0.2482	0.2455	0.242	0.2399	0.2383	0.2386	0.2383	0.238	0.2366	0.2348	0.2338	0.2304	0.229	0.2276	0.2256	0.2249	0.2239	0.2228	0.2227	0.2224	0.222	0.221	0.2195	0.2184	0.2169	0.2151	0.2139	0.2126	0.2119	0.2114	0.2114	0.211	0.211	0.2095	0.2085	0.2073	0.2061	0.2043	0.2037	0.2032	0.2014	0.2016	0.2009	0.2006	0.2003	0.1992	0.1983	0.1972	0.1965
F9	0.2093	0.2074	0.2043	0.2025	0.201	0.2007	0.2006	0.2004	0.1995	0.1985	0.1975	0.1944	0.1929	0.1913	0.1894	0.1886	0.1878	0.1871	0.1871	0.1871	0.1865	0.1857	0.1849	0.1834	0.1825	0.181	0.1798	0.1789	0.1785	0.1782	0.1779	0.1777	0.1774	0.176	0.1753	0.1746	0.1734	0.1723	0.1718	0.1714	0.1708	0.1706	0.1701	0.1695	0.169	0.1673	0.1668	0.1659	0.1654
F10	0.2055	0.2035	0.2	0.198	0.1963	0.1959	0.1957	0.1953	0.1941	0.1929	0.192	0.1888	0.1874	0.1857	0.1837	0.1829	0.1819	0.181	0.1809	0.1807	0.1801	0.1793	0.1786	0.177	0.1761	0.1747	0.1735	0.1725	0.1723	0.1718	0.1714	0.1711	0.1709	0.1697	0.1689	0.1682	0.1671	0.1659	0.1653	0.165	0.1642	0.164	0.1635	0.1629	0.1625	0.1609	0.1603	0.1595	0.1589
F12	0.0532	0.0534	0.0531	0.0527	0.0522	0.0521	0.0519	0.0518	0.0515	0.0515	0.0518	0.0513	0.0511	0.051	0.0508	0.0506	0.0503	0.0502	0.0499	0.0499	0.0496	0.0495	0.0496	0.0494	0.0492	0.0491	0.0489	0.0487	0.0487	0.0485	0.0484	0.0483	0.0485	0.0481	0.0481	0.048	0.048	0.0479	0.0479	0.0479	0.0476	0.048	0.0481	0.0478	0.0477	0.0475	0.0476	0.0475	0.0475
G1	0.1951	0.1934	0.1897	0.1866	0.1832	0.1811	0.1795	0.1769	0.1737	0.1719	0.1708	0.1679	0.1667	0.1653	0.1636	0.1628	0.1616	0.1602	0.1596	0.1588	0.158	0.157	0.1562	0.1551	0.1545	0.1534	0.1523	0.1514	0.151	0.1503	0.1496	0.1491	0.1489	0.1477	0.1472	0.1467	0.146	0.1451	0.1446	0.1444	0.1436	0.1433	0.1429	0.1424	0.142	0.1408	0.1406	0.14	0.1397
G2	0.2003	0.1984	0.1946	0.1913	0.1879	0.1854	0.1838	0.1812	0.178	0.1762	0.1752	0.1721	0.1708	0.1692	0.1674	0.1664	0.1651	0.1636	0.1629	0.162	0.1611	0.1602	0.1596	0.1587	0.1578	0.1567	0.1556	0.1547	0.1544	0.1537	0.1529	0.1524	0.1521	0.1507	0.1502	0.1497	0.149	0.1481	0.1477	0.1473	0.1467	0.1462	0.1458	0.1452	0.1448	0.1433	0.1429	0.1423	0.1421
G3	0.1986	0.1964	0.1925	0.1892	0.1857	0.1832	0.1815	0.1788	0.1754	0.1734	0.1721	0.169	0.1676	0.1661	0.1641	0.1633	0.162	0.1604	0.1597	0.159	0.1581	0.1571	0.1564	0.1551	0.1543	0.1532	0.1521	0.1511	0.1507	0.15	0.1493	0.1489	0.1484	0.1472	0.1467	0.1461	0.1453	0.1444	0.1439	0.1435	0.1427	0.1424	0.142	0.1416	0.1411	0.1397	0.1394	0.1387	0.1384
G4	0.2326	0.2299	0.2257	0.2224	0.2186	0.2164	0.2145	0.2112	0.2072	0.2046	0.2036	0.2007	0.1997	0.1988	0.197	0.196	0.1944	0.1923	0.1913	0.19	0.1894	0.1882	0.187	0.1862	0.1855	0.1841	0.1834	0.1822	0.1807	0.1805	0.1799	0.1795	0.1792	0.1783	0.1773	0.1766	0.1759	0.1745	0.1739	0.1734	0.1714	0.1716	0.171	0.1707	0.1708	0.1704	0.1702	0.1692	0.1687
G5	0.1936	0.1919	0.1883	0.1852	0.1818	0.1797	0.1781	0.1755	0.1725	0.1707	0.1696	0.1668	0.1656	0.1643	0.1625	0.1616	0.1603	0.1588	0.1582	0.1574	0.1566	0.1557	0.1551	0.1541	0.1535	0.1525	0.1516	0.1507	0.1503	0.1498	0.1491	0.1487	0.1484	0.1473	0.1469	0.1462	0.1457	0.1449	0.1444	0.1441	0.1434	0.1432	0.1428	0.1423	0.1419	0.1407	0.1405	0.1399	0.1396
G6	0.2083	0.2059	0.2018	0.1983	0.1946	0.1921	0.1903	0.1875	0.1838	0.1816	0.1804	0.1771	0.1758	0.1742	0.1723	0.1713	0.1699	0.1682	0.1674	0.1665	0.1657	0.1645	0.1636	0.1625	0.1616	0.1604	0.1593	0.1583	0.1578	0.1569	0.1563	0.1558	0.1554	0.1541	0.1535	0.1529	0.1521	0.151	0.1505	0.1501	0.1491	0.1489	0.1484	0.1479	0.1476	0.1463	0.146	0.1453	0.1449
G7	0.187	0.1852	0.1816	0.1785	0.1752	0.173	0.1715	0.1689	0.1659	0.1641	0.1631	0.1604	0.1593	0.1579	0.1561	0.1553	0.1542	0.1527	0.1522	0.1515	0.1507	0.1499	0.1493	0.1482	0.1477	0.1467	0.1458	0.145	0.1447	0.1441	0.1434	0.143	0.1428	0.1417	0.1412	0.1407	0.1402	0.1394	0.139	0.1386	0.1379	0.1376	0.1374	0.1369	0.1365	0.1352	0.1351	0.1344	0.1342
G8	0.2048	0.2027	0.1988	0.1957	0.1922	0.19	0.1883	0.1855	0.1821	0.1801	0.1791	0.1762	0.1752	0.1738	0.172	0.1711	0.1697	0.168	0.1671	0.1661	0.1654	0.1644	0.1636	0.1625	0.1618	0.1607	0.1598	0.1586	0.1581	0.1574	0.1567	0.1562	0.1559	0.1548	0.1542	0.1536	0.1528	0.1517	0.1514	0.1509	0.1498	0.1496	0.1491	0.1487	0.1484	0.1473	0.1471	0.1463	0.1459
G9	0.2112	0.209	0.205	0.2017	0.1982	0.1959	0.1942	0.1913	0.1878	0.1857	0.1848	0.1818	0.1807	0.1794	0.1778	0.1767	0.1754	0.1736	0.1728	0.1717	0.1709	0.1699	0.1691	0.1681	0.1674	0.1662	0.1652	0.1641	0.1632	0.163	0.1621	0.1616	0.1614	0.1602	0.1595	0.1589	0.1583	0.157	0.1567	0.1562	0.1548	0.1548	0.1543	0.1538	0.1536	0.1527	0.1525	0.1516	0.1512
G10	0.2056	0.2033	0.1991	0.1955	0.1917	0.1893	0.1874	0.1844	0.1807	0.1785	0.1772	0.1739	0.1726	0.1709	0.1688	0.1678	0.1665	0.1648	0.1641	0.1632	0.1623	0.1613	0.1604	0.1593	0.1587	0.1576	0.1565	0.1555	0.1551	0.1544	0.1538	0.1534	0.1529	0.1516	0.1511	0.1504	0.1496	0.1487	0.1482	0.1477	0.1469	0.1466	0.1461	0.1456	0.1452	0.144	0.1435	0.1429	0.1425
G12	0.0538	0.0542	0.0538	0.0534	0.0529	0.0528	0.0526	0.0525	0.0522	0.0521	0.0524	0.0519	0.0517	0.0516	0.0514	0.0512	0.0509	0.0507	0.0505	0.0504	0.0502	0.0501	0.0501	0.0499	0.0498	0.0496	0.0493	0.0492	0.0492	0.0491	0.049	0.0489	0.049	0.0488	0.0487	0.0486	0.0486	0.0485	0.0486	0.0486	0.0484	0.0488	0.0488	0.0486	0.0485	0.0484	0.0484	0.0485	0.0484
[truncated: 252 more columns]
